# Supplementary material for: A Geometric Clustering Tool (AGCT) to robustly unravel the inner cluster structures of time-series gene expressions
Source: PLoS One. 2020 Jul 6;15(7):e0233755. doi: 10.1371/journal.pone.0233755 (PMC7337352; doi:10.1371/journal.pone.0233755)
Supplement: S3 File — (ZIP) [file pone.0233755.s003.zip]

Archive with 44 entries (44 files):
- probes513_cluster_0.txt
- __MACOSX/._probes513_cluster_0.txt
- probes513_cluster_1.txt
- __MACOSX/._probes513_cluster_1.txt
- probes513_cluster_2.txt
- __MACOSX/._probes513_cluster_2.txt
- probes513_cluster_3.txt
- __MACOSX/._probes513_cluster_3.txt
- probes513_cluster_4.txt
- __MACOSX/._probes513_cluster_4.txt
- probes513_cluster_5.txt
- __MACOSX/._probes513_cluster_5.txt
- probes513_cluster_6.txt
- __MACOSX/._probes513_cluster_6.txt
- probes513_cluster_7.txt
- __MACOSX/._probes513_cluster_7.txt
- probes513_cluster_8.txt
- __MACOSX/._probes513_cluster_8.txt
- probes513_cluster_9.txt
- __MACOSX/._probes513_cluster_9.txt
- probes513_cluster_10.txt
- __MACOSX/._probes513_cluster_10.txt
- probes513_cluster_11.txt
- __MACOSX/._probes513_cluster_11.txt
- probes513_cluster_12.txt
- __MACOSX/._probes513_cluster_12.txt
- probes513_cluster_13.txt
- __MACOSX/._probes513_cluster_13.txt
- probes513_cluster_14.txt
- __MACOSX/._probes513_cluster_14.txt
- probes513_cluster_15.txt
- __MACOSX/._probes513_cluster_15.txt
- probes513_cluster_16.txt
- __MACOSX/._probes513_cluster_16.txt
- probes513_cluster_17.txt
- __MACOSX/._probes513_cluster_17.txt
- probes513_cluster_18.txt
- __MACOSX/._probes513_cluster_18.txt
- probes513_cluster_19.txt
- __MACOSX/._probes513_cluster_19.txt
- probes513_cluster_20.txt
- __MACOSX/._probes513_cluster_20.txt
- probes513_clusterProfile.txt
- __MACOSX/._probes513_clusterProfile.txt
