# Supplementary material for: A Geometric Clustering Tool (AGCT) to robustly unravel the inner cluster structures of time-series gene expressions
Source: PLoS One. 2020 Jul 6;15(7):e0233755. doi: 10.1371/journal.pone.0233755 (PMC7337352; doi:10.1371/journal.pone.0233755)
Supplement: S3 File — (ZIP) [file pone.0233755.s003.zip › probes513_cluster_0.txt]

ID	GB_ACC	SPOT_ID	Species Scientific Name	Annotation Date	Sequence Type	Sequence Source	Target Description	Representative Public ID	Gene Title	Gene Symbol	ENTREZ_GENE_ID	RefSeq Transcript ID	Gene Ontology Biological Process	Gene Ontology Cellular Component	Gene Ontology Molecular Function
1460336_at	BB745167	Not_defined	Mus musculus	39883	2	GenBank	gb:BB745167 /DB_XREF=gi:16148106 /DB_XREF=BB745167 /CLONE=F530007A20 /FEA=FLmRNA /CNT=43 /TID=Mm.10707.1 /TIER=Stack /STK=16 /UG=Mm.10707 /LL=19017 /UG_GENE=Ppargc1 /UG_TITLE=peroxisome proliferative activated receptor, gamma, coactivator 1 /FL=gb:AF049330.1 gb:NM_008904.1	BB745167	peroxisome proliferative activated receptor, gamma, coactivator 1 alpha	Ppargc1a	19017	NM_008904	0006350 // transcription // inferred from electronic annotation /// 0006355 // regulation of transcription, DNA-dependent // inferred from electronic annotation /// 0022904 // respiratory electron transport chain // inferred from direct assay /// 0045941 // positive regulation of transcription // inferred from direct assay /// 0045944 // positive regulation of transcription from RNA polymerase II…	0005634 // nucleus // inferred by curator /// 0005634 // nucleus // inferred from electronic annotation	0000166 // nucleotide binding // inferred from electronic annotation /// 0003676 // nucleic acid binding // inferred from electronic annotation /// 0003677 // DNA binding // inferred from direct assay /// 0003713 // transcription coactivator activity // inferred from mutant phenotype /// 0003723 // RNA binding // inferred from electronic annotation /// 0004872 // receptor activity // inferred fro…
1460172_at	NM_025670	Not_defined	Mus musculus	39883	2	GenBank	gb:NM_025670.1 /DB_XREF=gi:13399305 /GEN=5730403B10Rik /FEA=FLmRNA /CNT=295 /TID=Mm.157648.1 /TIER=FL+Stack /STK=138 /UG=Mm.157648 /LL=66626 /DEF=Mus musculus RIKEN cDNA 5730403B10 gene (5730403B10Rik), mRNA. /PROD=RIKEN cDNA 5730403B10 /FL=gb:NM_025670.1 gb:BC004063.1	NM_025670	RIKEN cDNA 5730403B10 gene	5730403B10Rik	66626	NM_025670	0006917 // induction of apoptosis // not recorded /// 0008632 // apoptotic program // not recorded /// 0033209 // tumor necrosis factor-mediated signaling pathway // not recorded /// 0042771 // DNA damage response, signal transduction by p53 class mediator resulting in induction of apoptosis // not recorded	0005634 // nucleus // not recorded	Not_defined
1423522_at	BB811478	Not_defined	Mus musculus	39883	24	GenBank	gb:BB811478 /DB_XREF=gi:16984107 /DB_XREF=BB811478 /CLONE=G730010E06 /FEA=FLmRNA /CNT=75 /TID=Mm.1406.1 /TIER=Stack /STK=13 /UG=Mm.1406 /LL=18150 /UG_GENE=Npm3 /UG_TITLE=nucleoplasmin 3 /FL=gb:U64450.1 gb:NM_008723.1	BB811478	similar to Nucleoplasmin-3 /// nucleoplasmin 3 /// nucleoplasmin 3, pseudogene 1	Npm3	108176 /// 18150 /// 639633	NM_008723 /// NR_002702 /// XM_916150	0006364 // rRNA processing // inferred from direct assay /// 0009303 // rRNA transcription // inferred from direct assay	0005634 // nucleus // inferred from electronic annotation /// 0005730 // nucleolus // inferred from direct assay	0003676 // nucleic acid binding // inferred from electronic annotation /// 0005515 // protein binding // inferred from physical interaction
1448308_at	AF242857	Not_defined	Mus musculus	39883	2, 4	GenBank	gb:NM_018829.2 /DB_XREF=gi:20270042 /GEN=Ap3m1 /FEA=FLmRNA /CNT=223 /TID=Mm.3256.1 /TIER=FL+Stack /STK=94 /UG=Mm.3256 /LL=55946 /DEF=Mus musculus adaptor-related protein complex AP-3, mu 1 subunit (Ap3m1), mRNA. /PROD=adaptor-related protein complex AP-3, mu 1subunit /FL=gb:BC024595.1 gb:NM_018829.2 gb:AF242857.1	AF242857	adaptor-related protein complex 3, mu 1 subunit	Ap3m1	55946	NM_018829	0006810 // transport // inferred from electronic annotation /// 0006886 // intracellular protein transport // inferred from electronic annotation /// 0015031 // protein transport // inferred from electronic annotation /// 0016192 // vesicle-mediated transport // inferred from electronic annotation	0005794 // Golgi apparatus // inferred from electronic annotation /// 0030117 // membrane coat // inferred from electronic annotation /// 0030131 // clathrin adaptor complex // inferred from electronic annotation	0005515 // protein binding // inferred from electronic annotation
1455958_s_at	AI881989	Not_defined	Mus musculus	39883	2	GenBank	gb:AI881989 /DB_XREF=gi:5567141 /DB_XREF=ul56h07.x1 /CLONE=IMAGE:2123101 /FEA=EST /CNT=96 /TID=Mm.200168.1 /TIER=Stack /STK=22 /UG=Mm.200168 /LL=100547 /UG_GENE=AA672638 /UG_TITLE=expressed sequence AA672638	AI881989	PTC7 protein phosphatase homolog (S. cerevisiae)	Pptc7	320717	NM_177242	Not_defined	Not_defined	0000287 // magnesium ion binding // inferred from electronic annotation /// 0003824 // catalytic activity // inferred from electronic annotation /// 0004721 // phosphoprotein phosphatase activity // inferred from electronic annotation /// 0016787 // hydrolase activity // inferred from electronic annotation /// 0030145 // manganese ion binding // inferred from electronic annotation /// 0046872 // …
1436946_s_at	AV216608	Not_defined	Mus musculus	39883	24	GenBank	gb:AV216608 /DB_XREF=gi:6157453 /DB_XREF=AV216608 /CLONE=2410165B21 /FEA=EST /CNT=34 /TID=Mm.183294.2 /TIER=Stack /STK=34 /UG=Mm.183294 /UG_TITLE=Mus musculus, guanine nucleotide binding protein (G protein), gamma 5, clone MGC:12061 IMAGE:3707994, mRNA, complete cds	AV216608	predicted gene, 100041120 /// guanine nucleotide binding protein (G protein), gamma 5 /// similar to G protein gamma-5 subunit /// similar to G protein gamma-5 subunit /// similar to G protein gamma-5 subunit /// predicted gene, OTTMUSG00000011511	Gng5	100041120 /// 100041703 /// 100043507 /// 100044719 /// 100048410 /// 14707	NM_010318 /// XM_001472269 /// XM_001474885 /// XM_001475494 /// XM_001476327 /// XM_001477173 /// XM_001478367 /// XM_001479911 /// XM_001480840	0007165 // signal transduction // inferred from electronic annotation /// 0007186 // G-protein coupled receptor protein signaling pathway // inferred from electronic annotation	0005834 // heterotrimeric G-protein complex // inferred from electronic annotation /// 0005886 // plasma membrane // inferred from electronic annotation /// 0016020 // membrane // inferred from electronic annotation	0004871 // signal transducer activity // inferred from electronic annotation
1449851_at	AF022992	Not_defined	Mus musculus	39883	2, 4_QPCR_tcdd	GenBank	gb:AF022992.1 /DB_XREF=gi:2435508 /FEA=FLmRNA /CNT=48 /TID=Mm.7373.1 /TIER=FL /STK=5 /UG=Mm.7373 /LL=18626 /UG_GENE=Per1 /DEF=Mus musculus Rigui mRNA, complete cds. /PROD=Rigui /FL=gb:AF022992.1 gb:AB002108.1 gb:NM_011065.1	AF022992	period homolog 1 (Drosophila)	Per1	18626	NM_011065	0000160 // two-component signal transduction system (phosphorelay) // inferred from electronic annotation /// 0006350 // transcription // inferred from electronic annotation /// 0006355 // regulation of transcription, DNA-dependent // inferred from electronic annotation /// 0007165 // signal transduction // inferred from electronic annotation /// 0007623 // circadian rhythm // traceable author st…	0005634 // nucleus // inferred from direct assay /// 0005634 // nucleus // inferred from electronic annotation /// 0005737 // cytoplasm // inferred from electronic annotation	0000155 // two-component sensor activity // inferred from electronic annotation /// 0004871 // signal transducer activity // inferred from electronic annotation /// 0005515 // protein binding // inferred from physical interaction
