# Supplementary material for: A Geometric Clustering Tool (AGCT) to robustly unravel the inner cluster structures of time-series gene expressions
Source: PLoS One. 2020 Jul 6;15(7):e0233755. doi: 10.1371/journal.pone.0233755 (PMC7337352; doi:10.1371/journal.pone.0233755)
Supplement: S3 File — (ZIP) [file pone.0233755.s003.zip › probes513_cluster_1.txt]

ID	GB_ACC	SPOT_ID	Species Scientific Name	Annotation Date	Sequence Type	Sequence Source	Target Description	Representative Public ID	Gene Title	Gene Symbol	ENTREZ_GENE_ID	RefSeq Transcript ID	Gene Ontology Biological Process	Gene Ontology Cellular Component	Gene Ontology Molecular Function
1431980_a_at	AK009814	Not_defined	Mus musculus	39883	4	GenBank	gb:AK009814.1 /DB_XREF=gi:12844840 /FEA=mRNA /CNT=1 /TID=Mm.28566.2 /TIER=ConsEnd /STK=0 /UG=Mm.28566 /LL=57344 /UG_GENE=Cyt19-pending /UG_TITLE=methyltransferase Cyt19 /DEF=Mus musculus adult male tongue cDNA, RIKEN full-length enriched library, clone:2310045H08:methyltransferase Cyt19, full insert sequence.	AK009814	arsenic (+3 oxidation state) methyltransferase	As3mt	57344	NM_020577	0008152 // metabolic process // inferred from electronic annotation /// 0009404 // toxin metabolic process // inferred from electronic annotation /// 0009404 // toxin metabolic process // inferred from sequence or structural similarity /// 0018872 // arsonoacetate metabolic process // inferred from electronic annotation /// 0018872 // arsonoacetate metabolic process // inferred from sequence or s…	0005625 // soluble fraction // not recorded /// 0005625 // soluble fraction // inferred from electronic annotation /// 0005737 // cytoplasm // inferred from electronic annotation /// 0005829 // cytosol // not recorded /// 0005829 // cytosol // inferred from electronic annotation /// 0005829 // cytosol // inferred from sequence or structural similarity	0008168 // methyltransferase activity // inferred from electronic annotation /// 0016740 // transferase activity // inferred from electronic annotation /// 0030791 // arsenite methyltransferase activity // not recorded /// 0030791 // arsenite methyltransferase activity // inferred from electronic annotation /// 0030791 // arsenite methyltransferase activity // inferred from sequence or structural…
1432543_a_at	AK002926	Not_defined	Mus musculus	39883	2	GenBank	gb:AK002926.1 /DB_XREF=gi:12833269 /GEN=Klf13 /FEA=mRNA /CNT=1 /TID=Mm.41170.2 /TIER=ConsEnd /STK=0 /UG=Mm.41170 /LL=50794 /UG_TITLE=Kruppel-like factor 13 /DEF=Mus musculus adult male kidney cDNA, RIKEN full-length enriched library, clone:0610043C13:Kruppel-like factor 13, full insert sequence.	AK002926	Kruppel-like factor 13	Klf13	50794	NM_021366	0006350 // transcription // inferred from electronic annotation /// 0006355 // regulation of transcription, DNA-dependent // inferred from electronic annotation /// 0006366 // transcription from RNA polymerase II promoter // inferred from sequence or structural similarity /// 0045944 // positive regulation of transcription from RNA polymerase II promoter // inferred from direct assay	0005622 // intracellular // inferred from electronic annotation /// 0005634 // nucleus // inferred from electronic annotation	0003676 // nucleic acid binding // inferred from electronic annotation /// 0003677 // DNA binding // inferred from direct assay /// 0003677 // DNA binding // inferred from sequence or structural similarity /// 0003677 // DNA binding // inferred from electronic annotation /// 0003702 // RNA polymerase II transcription factor activity // inferred from direct assay /// 0003702 // RNA polymerase II t…
1431213_a_at	BG297038	Not_defined	Mus musculus	39883	2	GenBank	gb:BG297038 /DB_XREF=gi:13060290 /DB_XREF=602394895F1 /CLONE=IMAGE:4506814 /FEA=mRNA /CNT=9 /TID=Mm.157900.1 /TIER=ConsEnd /STK=0 /UG=Mm.157900 /LL=67527 /UG_GENE=1300007C21Rik /UG_TITLE=RIKEN cDNA 1300007C21 gene	BG297038	hypothetical gene LOC433762	LOC433762	433762	NM_001012326	0015074 // DNA integration // inferred from electronic annotation	Not_defined	0003676 // nucleic acid binding // inferred from electronic annotation /// 0003677 // DNA binding // inferred from electronic annotation /// 0004523 // ribonuclease H activity // inferred from electronic annotation
1452653_at	AK018760	Not_defined	Mus musculus	39883	2, 24	GenBank	gb:AK018760.1 /DB_XREF=gi:12858639 /FEA=mRNA /CNT=213 /TID=Mm.33729.1 /TIER=Stack /STK=148 /UG=Mm.33729 /LL=68267 /UG_GENE=1300006L01Rik /UG_TITLE=RIKEN cDNA 1300006L01 gene /DEF=Mus musculus adult male liver cDNA, RIKEN full-length enriched library, clone:1300006L01:homolog to CDNA FLJ13044 FIS, CLONE NT2RP3001355, WEAKLY SIMILAR TO TRICARBOXYLATE TRANSPORT PROTEIN PRECURSOR, full insert sequenc…	AK018760	solute carrier family 25 (mitochondrial carrier, glutamate), member 22	Slc25a22	68267	NM_026646	0006810 // transport // inferred from electronic annotation /// 0015813 // L-glutamate transport // inferred from electronic annotation /// 0015813 // L-glutamate transport // inferred from sequence or structural similarity	0005739 // mitochondrion // inferred from direct assay /// 0005739 // mitochondrion // inferred from electronic annotation /// 0005743 // mitochondrial inner membrane // inferred from electronic annotation /// 0005743 // mitochondrial inner membrane // inferred from sequence or structural similarity /// 0016020 // membrane // inferred from electronic annotation /// 0016021 // integral to membrane…	0005215 // transporter activity // inferred from electronic annotation /// 0005313 // L-glutamate transmembrane transporter activity // inferred from electronic annotation /// 0005313 // L-glutamate transmembrane transporter activity // inferred from sequence or structural similarity /// 0005488 // binding // inferred from electronic annotation /// 0005515 // protein binding // inferred from elec…
1417968_a_at	NM_013594	Not_defined	Mus musculus	39883	2	GenBank	gb:NM_013594.1 /DB_XREF=gi:7305258 /GEN=Mbd1 /FEA=FLmRNA /CNT=62 /TID=Mm.22522.1 /TIER=FL+Stack /STK=32 /UG=Mm.22522 /LL=17190 /DEF=Mus musculus methyl-CpG binding domain protein 1 (Mbd1), mRNA. /PROD=methyl-CpG binding domain protein 1 /FL=gb:AF072240.1 gb:NM_013594.1	NM_013594	methyl-CpG binding domain protein 1	Mbd1	17190	NM_013594	0006306 // DNA methylation // traceable author statement /// 0006350 // transcription // inferred from electronic annotation /// 0006355 // regulation of transcription, DNA-dependent // inferred from electronic annotation	0000785 // chromatin // inferred from direct assay /// 0000792 // heterochromatin // inferred from direct assay /// 0005634 // nucleus // inferred from direct assay /// 0005634 // nucleus // inferred from electronic annotation /// 0005730 // nucleolus // inferred from direct assay /// 0005737 // cytoplasm // inferred from direct assay /// 0016607 // nuclear speck // inferred from electronic annot…	0003677 // DNA binding // inferred from direct assay /// 0003677 // DNA binding // inferred from electronic annotation /// 0008270 // zinc ion binding // inferred from electronic annotation /// 0046872 // metal ion binding // inferred from electronic annotation
1455869_at	BG862223	Not_defined	Mus musculus	39883	2	GenBank	gb:BG862223 /DB_XREF=gi:14212761 /DB_XREF=602795823F1 /CLONE=IMAGE:4916932 /FEA=EST /CNT=92 /TID=Mm.157900.2 /TIER=Stack /STK=33 /UG=Mm.157900 /LL=67527 /UG_GENE=1300007C21Rik /UG_TITLE=RIKEN cDNA 1300007C21 gene	BG862223	Not_defined	Not_defined	Not_defined	Not_defined	Not_defined	Not_defined	Not_defined
