# Supplementary material for: A Geometric Clustering Tool (AGCT) to robustly unravel the inner cluster structures of time-series gene expressions
Source: PLoS One. 2020 Jul 6;15(7):e0233755. doi: 10.1371/journal.pone.0233755 (PMC7337352; doi:10.1371/journal.pone.0233755)
Supplement: S3 File — (ZIP) [file pone.0233755.s003.zip › probes513_cluster_2.txt]

ID	GB_ACC	SPOT_ID	Species Scientific Name	Annotation Date	Sequence Type	Sequence Source	Target Description	Representative Public ID	Gene Title	Gene Symbol	ENTREZ_GENE_ID	RefSeq Transcript ID	Gene Ontology Biological Process	Gene Ontology Cellular Component	Gene Ontology Molecular Function
1455683_a_at	BB451404	Not_defined	Mus musculus	39883	2	GenBank	gb:BB451404 /DB_XREF=gi:16425549 /DB_XREF=BB451404 /CLONE=D130009N18 /FEA=EST /CNT=14 /TID=Mm.104771.2 /TIER=Stack /STK=9 /UG=Mm.104771 /LL=54610 /UG_GENE=Vrp-pending /UG_TITLE=vascular Rab-GAPTBC-containing	BB451404	TBC1 domain family, member 8	Tbc1d8	54610	NM_018775	0032313 // regulation of Rab GTPase activity // inferred from electronic annotation	0005622 // intracellular // inferred from electronic annotation	0005096 // GTPase activator activity // inferred from electronic annotation /// 0005097 // Rab GTPase activator activity // inferred from electronic annotation
1433816_at	BQ031264	Not_defined	Mus musculus	39883	2	GenBank	gb:BQ031264 /DB_XREF=gi:19766543 /DB_XREF=UI-1-CF0-amg-a-10-0-UI.s1 /CLONE=UI-1-CF0-amg-a-10-0-UI /FEA=EST /CNT=114 /TID=Mm.200415.3 /TIER=Stack /STK=58 /UG=Mm.200415 /LL=14123 /UG_GENE=Fbs /UG_TITLE=fibrosin	BQ031264	mitochondrial carrier triple repeat 1	Mcart1	230125	NM_001009949	0006810 // transport // inferred from electronic annotation	0005739 // mitochondrion // inferred from electronic annotation /// 0005743 // mitochondrial inner membrane // inferred from electronic annotation /// 0016020 // membrane // inferred from electronic annotation /// 0016021 // integral to membrane // inferred from electronic annotation	0005488 // binding // inferred from electronic annotation
1416125_at	U16959	Not_defined	Mus musculus	39883	2	GenBank	gb:BC015260.1 /DB_XREF=gi:15929656 /FEA=FLmRNA /CNT=212 /TID=Mm.154390.1 /TIER=FL+Stack /STK=124 /UG=Mm.154390 /LL=14229 /UG_GENE=Fkbp5 /DEF=Mus musculus, FK506 binding protein 5 (51 kDa), clone MGC:18417 IMAGE:4237766, mRNA, complete cds. /PROD=FK506 binding protein 5 (51 kDa) /FL=gb:BC015260.1 gb:U36220.1 gb:NM_010220.1 gb:U16959.1	U16959	FK506 binding protein 5	Fkbp5	14229	NM_010220	0006457 // protein folding // inferred from electronic annotation	0005634 // nucleus // inferred from electronic annotation /// 0005737 // cytoplasm // inferred from electronic annotation	0003755 // peptidyl-prolyl cis-trans isomerase activity // inferred from electronic annotation /// 0005488 // binding // inferred from electronic annotation /// 0005515 // protein binding // inferred from physical interaction /// 0005515 // protein binding // inferred from electronic annotation /// 0016853 // isomerase activity // inferred from electronic annotation
1449198_a_at	BB829192	Not_defined	Mus musculus	39883	2, 8	GenBank	gb:NM_011375.1 /DB_XREF=gi:6755517 /GEN=Siat9 /FEA=FLmRNA /CNT=57 /TID=Mm.38248.1 /TIER=FL+Stack /STK=19 /UG=Mm.38248 /LL=20454 /DEF=Mus musculus sialyltransferase 9 (CMP-NeuAc:lactosylceramide alpha-2,3-sialyltransferase) (Siat9), mRNA. /PROD=sialyltransferase 9 (CMP-NeuAc:lactosylceramidealpha-2,3-sialyltransferase) /FL=gb:AB013302.1 gb:NM_011375.1	BB829192	ST3 beta-galactoside alpha-2,3-sialyltransferase 5	St3gal5	20454	NM_001035228 /// NM_011375	0006486 // protein amino acid glycosylation // inferred from electronic annotation	0000139 // Golgi membrane // inferred from electronic annotation /// 0005794 // Golgi apparatus // inferred from electronic annotation /// 0016020 // membrane // inferred from electronic annotation /// 0016021 // integral to membrane // inferred from electronic annotation /// 0030173 // integral to Golgi membrane // inferred from electronic annotation	0008373 // sialyltransferase activity // inferred from electronic annotation /// 0016740 // transferase activity // inferred from electronic annotation /// 0016757 // transferase activity, transferring glycosyl groups // inferred from electronic annotation /// 0047291 // lactosylceramide alpha-2,3-sialyltransferase activity // inferred from electronic annotation /// 0047291 // lactosylceramide al…
1460241_a_at	BB829192	Not_defined	Mus musculus	39883	2, 8	GenBank	gb:BB829192 /DB_XREF=gi:17007435 /DB_XREF=BB829192 /CLONE=G930006B21 /FEA=FLmRNA /CNT=57 /TID=Mm.38248.1 /TIER=Stack /STK=9 /UG=Mm.38248 /LL=20454 /UG_GENE=Siat9 /UG_TITLE=sialyltransferase 9 (CMP-NeuAc:lactosylceramide alpha-2,3-sialyltransferase) /FL=gb:AB013302.1 gb:NM_011375.1	BB829192	ST3 beta-galactoside alpha-2,3-sialyltransferase 5	St3gal5	20454	NM_001035228 /// NM_011375	0006486 // protein amino acid glycosylation // inferred from electronic annotation	0000139 // Golgi membrane // inferred from electronic annotation /// 0005794 // Golgi apparatus // inferred from electronic annotation /// 0016020 // membrane // inferred from electronic annotation /// 0016021 // integral to membrane // inferred from electronic annotation /// 0030173 // integral to Golgi membrane // inferred from electronic annotation	0008373 // sialyltransferase activity // inferred from electronic annotation /// 0016740 // transferase activity // inferred from electronic annotation /// 0016757 // transferase activity, transferring glycosyl groups // inferred from electronic annotation /// 0047291 // lactosylceramide alpha-2,3-sialyltransferase activity // inferred from electronic annotation /// 0047291 // lactosylceramide al…
1432517_a_at	AK006371	Not_defined	Mus musculus	39883	2, 4	GenBank	gb:AK006371.1 /DB_XREF=gi:12839437 /GEN=Nnmt /FEA=mRNA /CNT=1 /TID=Mm.8362.2 /TIER=ConsEnd /STK=0 /UG=Mm.8362 /LL=18113 /UG_TITLE=nicotinamide N-methyltransferase /DEF=Mus musculus adult male testis cDNA, RIKEN full-length enriched library, clone:1700026B06:nicotinamide N-methyltransferase, full insert sequence.	AK006371	nicotinamide N-methyltransferase	Nnmt	18113	NM_010924	Not_defined	0005737 // cytoplasm // inferred from electronic annotation	0008112 // nicotinamide N-methyltransferase activity // inferred from electronic annotation /// 0008168 // methyltransferase activity // inferred from electronic annotation /// 0016740 // transferase activity // inferred from electronic annotation
1454712_at	AW212577	Not_defined	Mus musculus	39883	2	GenBank	gb:AW212577 /DB_XREF=gi:6518680 /DB_XREF=uo08h07.x1 /CLONE=IMAGE:2598973 /FEA=EST /CNT=128 /TID=Mm.200415.2 /TIER=Stack /STK=64 /UG=Mm.200415 /LL=14123 /UG_GENE=Fbs /UG_TITLE=fibrosin	AW212577	mitochondrial carrier triple repeat 1	Mcart1	230125	NM_001009949	0006810 // transport // inferred from electronic annotation	0005739 // mitochondrion // inferred from electronic annotation /// 0005743 // mitochondrial inner membrane // inferred from electronic annotation /// 0016020 // membrane // inferred from electronic annotation /// 0016021 // integral to membrane // inferred from electronic annotation	0005488 // binding // inferred from electronic annotation
1424744_at	BC021950	Not_defined	Mus musculus	39883	2	GenBank	gb:BC021950.1 /DB_XREF=gi:18314529 /FEA=FLmRNA /CNT=52 /TID=Mm.28685.1 /TIER=FL+Stack /STK=17 /UG=Mm.28685 /DEF=Mus musculus, Similar to serine dehydratase, clone MGC:37901 IMAGE:5102037, mRNA, complete cds. /PROD=Similar to serine dehydratase /FL=gb:BC021605.1 gb:BC021950.1 gb:BC011259.1	BC021950	serine dehydratase	Sds	231691	NM_145565	0006094 // gluconeogenesis // inferred from electronic annotation /// 0006520 // amino acid metabolic process // inferred from electronic annotation /// 0008152 // metabolic process // inferred from electronic annotation	0005737 // cytoplasm // inferred from electronic annotation	0003824 // catalytic activity // inferred from electronic annotation /// 0003941 // L-serine ammonia-lyase activity // inferred from electronic annotation /// 0016829 // lyase activity // inferred from electronic annotation /// 0030170 // pyridoxal phosphate binding // inferred from electronic annotation
1423523_at	BF687395	Not_defined	Mus musculus	39883	2	GenBank	gb:BF687395 /DB_XREF=gi:11972803 /DB_XREF=602102567F1 /CLONE=IMAGE:4220560 /FEA=FLmRNA /CNT=91 /TID=Mm.18651.1 /TIER=Stack /STK=13 /UG=Mm.18651 /LL=30956 /UG_GENE=Lorsdh /UG_TITLE=lysine oxoglutarate reductase, saccharopine dehydrogenase /FL=gb:NM_013930.1 gb:BC005420.1	BF687395	aminoadipate-semialdehyde synthase	Aass	30956	NM_013930	0006091 // generation of precursor metabolites and energy // traceable author statement /// 0008152 // metabolic process // inferred from electronic annotation /// 0055114 // oxidation reduction // inferred from electronic annotation	0005739 // mitochondrion // traceable author statement /// 0005739 // mitochondrion // inferred from electronic annotation	0003824 // catalytic activity // inferred from electronic annotation /// 0005488 // binding // inferred from electronic annotation /// 0009055 // electron carrier activity // inferred from electronic annotation /// 0016491 // oxidoreductase activity // inferred from electronic annotation /// 0047130 // saccharopine dehydrogenase (NADP+, L-lysine-forming) activity // inferred from electronic annot…
