# Supplementary material for: A Geometric Clustering Tool (AGCT) to robustly unravel the inner cluster structures of time-series gene expressions
Source: PLoS One. 2020 Jul 6;15(7):e0233755. doi: 10.1371/journal.pone.0233755 (PMC7337352; doi:10.1371/journal.pone.0233755)
Supplement: S3 File — (ZIP) [file pone.0233755.s003.zip › probes513_cluster_3.txt]

ID	GB_ACC	SPOT_ID	Species Scientific Name	Annotation Date	Sequence Type	Sequence Source	Target Description	Representative Public ID	Gene Title	Gene Symbol	ENTREZ_GENE_ID	RefSeq Transcript ID	Gene Ontology Biological Process	Gene Ontology Cellular Component	Gene Ontology Molecular Function
1452639_at	BG920295	Not_defined	Mus musculus	39883	24	GenBank	gb:BG920295 /DB_XREF=gi:14300771 /DB_XREF=602822383F1 /CLONE=IMAGE:4951292 /FEA=mRNA /CNT=19 /TID=Mm.221074.1 /TIER=ConsEnd /STK=0 /UG=Mm.221074 /UG_TITLE=Mus musculus, Similar to ectonucleotide pyrophosphatasephosphodiesterase 4 (putative function), clone MGC:29265 IMAGE:5065563, mRNA, complete cds	BG920295	ectonucleotide pyrophosphatase/phosphodiesterase 4	Enpp4	224794	NM_199016	0008152 // metabolic process // inferred from electronic annotation	0016020 // membrane // inferred from electronic annotation /// 0016021 // integral to membrane // inferred from electronic annotation	0003824 // catalytic activity // inferred from electronic annotation /// 0016787 // hydrolase activity // inferred from electronic annotation
1418119_at	NM_025875	Not_defined	Mus musculus	39883	24	GenBank	gb:BC020086.1 /DB_XREF=gi:18044866 /FEA=FLmRNA /CNT=87 /TID=Mm.142369.1 /TIER=FL+Stack /STK=29 /UG=Mm.142369 /LL=60365 /UG_GENE=Rbm8 /DEF=Mus musculus, RNA binding motif protein 8A, clone MGC:29053 IMAGE:3671644, mRNA, complete cds. /PROD=RNA binding motif protein 8A /FL=gb:NM_025875.1 gb:BC020086.1	NM_025875	RNA binding motif protein 8a	Rbm8a	60365	NM_001102407 /// NM_025875	0000184 // nuclear-transcribed mRNA catabolic process, nonsense-mediated decay // inferred from electronic annotation /// 0006396 // RNA processing // inferred from electronic annotation /// 0006397 // mRNA processing // inferred from electronic annotation /// 0006810 // transport // inferred from electronic annotation /// 0008380 // RNA splicing // inferred from electronic annotation /// 0051028…	0005634 // nucleus // inferred from direct assay /// 0005634 // nucleus // inferred from electronic annotation /// 0005681 // spliceosome // inferred from electronic annotation /// 0005737 // cytoplasm // inferred from electronic annotation	0000166 // nucleotide binding // inferred from electronic annotation /// 0003676 // nucleic acid binding // inferred from electronic annotation /// 0003723 // RNA binding // inferred from electronic annotation /// 0003729 // mRNA binding // inferred from direct assay
1418946_at	NM_009177	Not_defined	Mus musculus	39883	24	GenBank	gb:NM_009177.1 /DB_XREF=gi:6677956 /GEN=Siat4a /FEA=FLmRNA /CNT=24 /TID=Mm.6284.1 /TIER=FL+Stack /STK=16 /UG=Mm.6284 /LL=20442 /DEF=Mus musculus sialyltransferase 4A (beta-galactosidase alpha-2,3-sialytransferase) (Siat4a), mRNA. /PROD=sialyltransferase 4 /FL=gb:NM_009177.1	NM_009177	ST3 beta-galactoside alpha-2,3-sialyltransferase 1	St3gal1	20442	NM_009177	0006486 // protein amino acid glycosylation // inferred from electronic annotation	0005576 // extracellular region // inferred from electronic annotation /// 0005794 // Golgi apparatus // inferred from electronic annotation /// 0016020 // membrane // inferred from electronic annotation /// 0016021 // integral to membrane // inferred from electronic annotation /// 0030173 // integral to Golgi membrane // inferred from electronic annotation	0003836 // beta-galactoside alpha-2,3-sialyltransferase activity // inferred from electronic annotation /// 0008373 // sialyltransferase activity // inferred from electronic annotation /// 0016740 // transferase activity // inferred from electronic annotation /// 0016757 // transferase activity, transferring glycosyl groups // inferred from electronic annotation
1416351_at	NM_008927	Not_defined	Mus musculus	39883	24	GenBank	gb:NM_008927.1 /DB_XREF=gi:6678793 /GEN=Map2k1 /FEA=FLmRNA /CNT=190 /TID=Mm.1059.1 /TIER=FL+Stack /STK=95 /UG=Mm.1059 /LL=26395 /DEF=Mus musculus mitogen activated protein kinase kinase 1 (Map2k1), mRNA. /PROD=mitogen activated protein kinase kinase 1 /FL=gb:NM_008927.1 gb:L02526.1	NM_008927	mitogen-activated protein kinase kinase 1	Map2k1	26395	NM_008927	0006468 // protein amino acid phosphorylation // inferred from mutant phenotype /// 0006468 // protein amino acid phosphorylation // inferred from electronic annotation /// 0006979 // response to oxidative stress // inferred from electronic annotation /// 0007067 // mitosis // inferred from electronic annotation /// 0008283 // cell proliferation // inferred from electronic annotation /// 0030182 …	0005794 // Golgi apparatus // inferred from electronic annotation /// 0005829 // cytosol // inferred from electronic annotation	0000166 // nucleotide binding // inferred from electronic annotation /// 0004672 // protein kinase activity // inferred from electronic annotation /// 0004674 // protein serine/threonine kinase activity // inferred from electronic annotation /// 0004708 // MAP kinase kinase activity // inferred from mutant phenotype /// 0004713 // protein tyrosine kinase activity // inferred from electronic annot…
1423502_at	BI155271	Not_defined	Mus musculus	39883	24	GenBank	gb:BI155271 /DB_XREF=gi:14615272 /DB_XREF=602903287F1 /CLONE=IMAGE:5032916 /FEA=FLmRNA /CNT=290 /TID=Mm.3444.1 /TIER=Stack /STK=14 /UG=Mm.3444 /LL=14312 /UG_GENE=Brd2 /UG_TITLE=bromodomain-containing 2 /FL=gb:AF045462.1 gb:NM_010238.1	BI155271	bromodomain containing 2	Brd2	14312	NM_001025387 /// NM_010238 /// XM_001479277	Not_defined	0005634 // nucleus // inferred from direct assay /// 0005634 // nucleus // inferred from electronic annotation /// 0005737 // cytoplasm // inferred from direct assay	Not_defined
1418239_at	NM_133997	Not_defined	Mus musculus	39883	24	GenBank	gb:NM_133997.1 /DB_XREF=gi:19527215 /GEN=AI255964 /FEA=FLmRNA /CNT=76 /TID=Mm.26513.1 /TIER=FL+Stack /STK=27 /UG=Mm.26513 /LL=103161 /DEF=Mus musculus expressed sequence AI255964 (AI255964), mRNA. /PROD=expressed sequence AI255964 /FL=gb:BC024769.1 gb:BC022795.1 gb:NM_133997.1 gb:BC010815.1 gb:BC025827.1	NM_133997	apolipoprotein F	Apof	103161	NM_133997	0006629 // lipid metabolic process // inferred from electronic annotation /// 0006810 // transport // inferred from electronic annotation /// 0006869 // lipid transport // inferred from electronic annotation /// 0008202 // steroid metabolic process // inferred from electronic annotation /// 0008203 // cholesterol metabolic process // inferred from electronic annotation	0005576 // extracellular region // inferred from electronic annotation	0005319 // lipid transporter activity // inferred from electronic annotation
1415740_at	NM_008950	Not_defined	Mus musculus	39883	24	GenBank	gb:NM_008950.1 /DB_XREF=gi:7110702 /GEN=Psmc5 /FEA=FLmRNA /CNT=174 /TID=Mm.665.1 /TIER=FL+Stack /STK=75 /UG=Mm.665 /LL=19184 /DEF=Mus musculus protease (prosome, macropain) 26S subunit, ATPase 5 (Psmc5), mRNA. /PROD=protease (prosome, macropain) 26S subunit,ATPase 5 /FL=gb:NM_008950.1	NM_008950	protease (prosome, macropain) 26S subunit, ATPase 5	Psmc5	19184	NM_008950	0016481 // negative regulation of transcription // inferred from direct assay /// 0030163 // protein catabolic process // inferred from electronic annotation /// 0043161 // proteasomal ubiquitin-dependent protein catabolic process // inferred from sequence or structural similarity	0000502 // proteasome complex // inferred from sequence or structural similarity /// 0005634 // nucleus // inferred from electronic annotation /// 0005634 // nucleus // inferred from sequence or structural similarity /// 0005675 // holo TFIIH complex // not recorded /// 0005737 // cytoplasm // inferred from electronic annotation /// 0005737 // cytoplasm // inferred from sequence or structural sim…	0000166 // nucleotide binding // inferred from electronic annotation /// 0005102 // receptor binding // inferred from physical interaction /// 0005515 // protein binding // inferred from physical interaction /// 0005515 // protein binding // inferred from sequence or structural similarity /// 0005524 // ATP binding // inferred from electronic annotation /// 0008134 // transcription factor binding…
1448270_at	BM246099	Not_defined	Mus musculus	39883	24	GenBank	gb:NM_019553.1 /DB_XREF=gi:10092594 /GEN=Ddx21 /FEA=FLmRNA /CNT=269 /TID=Mm.25264.1 /TIER=FL+Stack /STK=107 /UG=Mm.25264 /LL=56200 /DEF=Mus musculus DEADH (Asp-Glu-Ala-AspHis) box polypeptide 21 (RNA helicase IIGu) (Ddx21), mRNA. /PROD=DEADH (Asp-Glu-Ala-AspHis) box polypeptide 21(RNA helicase IIGu) /FL=gb:NM_019553.1	BM246099	DEAD (Asp-Glu-Ala-Asp) box polypeptide 21	Ddx21	56200	NM_019553	Not_defined	0005634 // nucleus // inferred from sequence or structural similarity /// 0005634 // nucleus // inferred from electronic annotation /// 0005730 // nucleolus // inferred from sequence or structural similarity	0000166 // nucleotide binding // inferred from electronic annotation /// 0003676 // nucleic acid binding // inferred from electronic annotation /// 0003723 // RNA binding // inferred from sequence or structural similarity /// 0003723 // RNA binding // inferred from electronic annotation /// 0003724 // RNA helicase activity // inferred from sequence or structural similarity /// 0004386 // helicase…
1415914_at	NM_010448	Not_defined	Mus musculus	39883	24	GenBank	gb:NM_010448.1 /DB_XREF=gi:6754221 /GEN=Hnrpab /FEA=FLmRNA /CNT=360 /TID=Mm.24.1 /TIER=FL+Stack /STK=170 /UG=Mm.24 /LL=15384 /DEF=Mus musculus heterogeneous nuclear ribonucleoprotein AB (Hnrpab), mRNA. /PROD=heterogeneous nuclear ribonucleoprotein AB /FL=gb:NM_010448.1 gb:D90151.1	NM_010448	heterogeneous nuclear ribonucleoprotein A/B	Hnrnpab	15384	NM_001048061 /// NM_010448	0001837 // epithelial to mesenchymal transition // inferred from direct assay /// 0006350 // transcription // inferred from electronic annotation /// 0006355 // regulation of transcription, DNA-dependent // inferred from electronic annotation /// 0043193 // positive regulation of gene-specific transcription // inferred from direct assay /// 0045892 // negative regulation of transcription, DNA-dep…	0005634 // nucleus // inferred from direct assay /// 0005634 // nucleus // inferred from electronic annotation /// 0005737 // cytoplasm // inferred from direct assay /// 0030529 // ribonucleoprotein complex // inferred from electronic annotation	0000166 // nucleotide binding // inferred from electronic annotation /// 0003676 // nucleic acid binding // inferred from electronic annotation /// 0003677 // DNA binding // inferred from electronic annotation /// 0003688 // DNA replication origin binding // inferred from electronic annotation /// 0003700 // transcription factor activity // inferred from direct assay /// 0003723 // RNA binding //…
1451988_s_at	BC011429	Not_defined	Mus musculus	39883	24	GenBank	gb:BC011429.1 /DB_XREF=gi:15030307 /FEA=FLmRNA /CNT=85 /TID=Mm.190436.1 /TIER=FL+Stack /STK=28 /UG=Mm.190436 /LL=75608 /UG_GENE=2010012F05Rik /DEF=Mus musculus, clone MGC:19416 IMAGE:3485793, mRNA, complete cds. /PROD=Unknown (protein for MGC:19416) /FL=gb:BC006905.1 gb:BC011429.1	BC011429	chromatin modifying protein 4B /// similar to zinc finger protein 341	Chmp4b	674706 /// 75608	NM_029362 /// XM_976559	0006810 // transport // inferred from electronic annotation /// 0015031 // protein transport // inferred from electronic annotation	0005737 // cytoplasm // inferred from electronic annotation	Not_defined
1426885_a_at	AK004852	Not_defined	Mus musculus	39883	24	GenBank	gb:AK004852.1 /DB_XREF=gi:12836347 /GEN=Cdkap1 /FEA=mRNA /CNT=125 /TID=Mm.196624.3 /TIER=Stack /STK=44 /UG=Mm.196624 /LL=13445 /UG_TITLE=CDK2 (cyclin-dependent kinase 2)-asscoaited protein 1 /DEF=Mus musculus adult male liver cDNA, RIKEN full-length enriched library, clone:1300002F15:CDK2 (cyclin-dependent kinase 2)-asscoaited protein 1, full insert sequence.	AK004852	CDK2 (cyclin-dependent kinase 2)-associated protein 1 /// similar to putative oral cancer suppressor	Cdk2ap1	100047490 /// 13445	NM_013812 /// XM_001478266	0007049 // cell cycle // inferred from electronic annotation /// 0045786 // negative regulation of cell cycle // inferred from electronic annotation	Not_defined	0016301 // kinase activity // inferred from electronic annotation
1452648_at	AK010925	Not_defined	Mus musculus	39883	24	GenBank	gb:AK010925.1 /DB_XREF=gi:12846701 /FEA=mRNA /CNT=300 /TID=Mm.28689.1 /TIER=Stack /STK=177 /UG=Mm.28689 /LL=21376 /UG_GENE=Tbrg1 /UG_TITLE=transforming growth factor beta regulated gene 1 /DEF=Mus musculus 13 days embryo liver cDNA, RIKEN full-length enriched library, clone:2510008B07:transforming growth factor beta regulated gene 1, full insert sequence.	AK010925	transforming growth factor beta regulated gene 1	Tbrg1	21376	NM_025289	0006260 // DNA replication // inferred from sequence or structural similarity /// 0007049 // cell cycle // inferred from electronic annotation /// 0007050 // cell cycle arrest // inferred from sequence or structural similarity /// 0008285 // negative regulation of cell proliferation // inferred from sequence or structural similarity /// 0032066 // nucleolus to nucleoplasm transport // inferred fr…	0005634 // nucleus // inferred from sequence or structural similarity /// 0005634 // nucleus // inferred from electronic annotation	0003677 // DNA binding // inferred from electronic annotation /// 0005515 // protein binding // inferred from sequence or structural similarity
1450161_at	NM_010547	Not_defined	Mus musculus	39883	24	GenBank	gb:NM_010547.1 /DB_XREF=gi:6754315 /GEN=Ikbkg /FEA=FLmRNA /CNT=18 /TID=Mm.12967.1 /TIER=FL /STK=2 /UG=Mm.12967 /LL=16151 /DEF=Mus musculus inhibitor of kappaB kinase gamma (Ikbkg), mRNA. /PROD=inhibitor of kappaB kinase gamma /FL=gb:AF069542.1 gb:BC021431.1 gb:NM_010547.1	NM_010547	inhibitor of kappaB kinase gamma	Ikbkg	16151	NM_001136067 /// NM_010547 /// NM_178590	0001782 // B cell homeostasis // inferred from mutant phenotype /// 0006350 // transcription // inferred from electronic annotation /// 0006355 // regulation of transcription, DNA-dependent // inferred from electronic annotation /// 0007250 // activation of NF-kappaB-inducing kinase activity // inferred from direct assay	0005634 // nucleus // inferred from electronic annotation /// 0005737 // cytoplasm // inferred from direct assay /// 0005737 // cytoplasm // inferred from electronic annotation	0005515 // protein binding // inferred from physical interaction /// 0008270 // zinc ion binding // inferred from electronic annotation /// 0016301 // kinase activity // inferred from electronic annotation /// 0046872 // metal ion binding // inferred from electronic annotation
1425974_a_at	D63902	Not_defined	Mus musculus	39883	24	GenBank	gb:D63902.1 /DB_XREF=gi:1088466 /FEA=FLmRNA /CNT=1 /TID=Mm.4973.1 /TIER=FL /STK=1 /UG=Mm.4973 /LL=22660 /UG_GENE=Trim25 /DEF=Mouse mRNA for estrogen-responsive finger protein, complete cds. /PROD=estrogen-responsive finger protein /FL=gb:D63902.1	D63902	tripartite motif-containing 25	Trim25	217069	NM_009546	Not_defined	0005737 // cytoplasm // inferred from direct assay	0005515 // protein binding // inferred from electronic annotation /// 0008270 // zinc ion binding // inferred from electronic annotation /// 0046872 // metal ion binding // inferred from electronic annotation
1451420_at	AB040489	Not_defined	Mus musculus	39883	24	GenBank	gb:AB040489.1 /DB_XREF=gi:15777918 /GEN=asp4 /FEA=FLmRNA /CNT=169 /TID=Mm.22109.1 /TIER=FL+Stack /STK=21 /UG=Mm.22109 /LL=67163 /DEF=Mus musculus asp4 mRNA for adipocyte-specific protein 4, complete cds. /PROD=adipocyte-specific protein 4 /FL=gb:AB040489.1	AB040489	coiled-coil domain containing 47	Ccdc47	67163	NM_026009	0006983 // ER overload response // inferred from mutant phenotype /// 0009790 // embryonic development // inferred from mutant phenotype /// 0009791 // post-embryonic development // inferred from mutant phenotype /// 0055074 // calcium ion homeostasis // inferred from mutant phenotype	0005783 // endoplasmic reticulum // inferred from direct assay /// 0005792 // microsome // inferred from direct assay /// 0016020 // membrane // inferred from electronic annotation /// 0016021 // integral to membrane // inferred from electronic annotation	0005509 // calcium ion binding // inferred from direct assay
1416921_x_at	NM_007438	Not_defined	Mus musculus	39883	8, 24	GenBank	gb:NM_007438.1 /DB_XREF=gi:6671538 /GEN=Aldo1 /FEA=FLmRNA /CNT=265 /TID=Mm.16763.1 /TIER=FL+Stack /STK=63 /UG=Mm.16763 /LL=11674 /DEF=Mus musculus aldolase 1, A isoform (Aldo1), mRNA. /PROD=aldolase 1, A isoform /FL=gb:NM_007438.1	NM_007438	aldolase A, fructose-bisphosphate	Aldoa	11674	NM_007438	0006096 // glycolysis // inferred from electronic annotation /// 0008152 // metabolic process // inferred from electronic annotation	0019861 // flagellum // inferred from direct assay	0003824 // catalytic activity // inferred from electronic annotation /// 0004332 // fructose-bisphosphate aldolase activity // inferred from direct assay /// 0004332 // fructose-bisphosphate aldolase activity // inferred from electronic annotation /// 0016829 // lyase activity // inferred from electronic annotation
1435995_at	BF018217	Not_defined	Mus musculus	39883	24	GenBank	gb:BF018217 /DB_XREF=gi:10749549 /DB_XREF=uw91a11.x1 /CLONE=IMAGE:3469340 /FEA=EST /CNT=14 /TID=Mm.13859.3 /TIER=Stack /STK=12 /UG=Mm.13859 /LL=67945 /UG_GENE=Rpl41 /UG_TITLE=ribosomal protein L41	BF018217	mitochondrial ribosomal protein L22	Mrpl22	216767	NM_175001	0006412 // translation // inferred from electronic annotation	0005622 // intracellular // inferred from electronic annotation /// 0005739 // mitochondrion // inferred from electronic annotation /// 0005739 // mitochondrion // inferred from sequence or structural similarity /// 0005840 // ribosome // inferred from electronic annotation /// 0015934 // large ribosomal subunit // inferred from electronic annotation /// 0030529 // ribonucleoprotein complex // in…	0003735 // structural constituent of ribosome // inferred from electronic annotation
1448206_at	NM_008944	Not_defined	Mus musculus	39883	24	GenBank	gb:NM_008944.1 /DB_XREF=gi:6679496 /GEN=Psma2 /FEA=FLmRNA /CNT=290 /TID=Mm.182951.1 /TIER=FL+Stack /STK=131 /UG=Mm.182951 /LL=19166 /DEF=Mus musculus proteasome (prosome, macropain) subunit, alpha type 2 (Psma2), mRNA. /PROD=proteasome (prosome, macropain) subunit, alphatype 2 /FL=gb:AF099733.1 gb:NM_008944.1 gb:BC026768.1	NM_008944	proteasome (prosome, macropain) subunit, alpha type 2	Psma2	19166	NM_008944	0006511 // ubiquitin-dependent protein catabolic process // inferred from electronic annotation	0005634 // nucleus // inferred from electronic annotation /// 0005737 // cytoplasm // inferred from electronic annotation /// 0005829 // cytosol // inferred from electronic annotation /// 0005839 // proteasome core complex // inferred from electronic annotation /// 0043234 // protein complex // inferred from electronic annotation	0004175 // endopeptidase activity // inferred from electronic annotation /// 0004298 // threonine-type endopeptidase activity // inferred from electronic annotation /// 0005515 // protein binding // inferred from electronic annotation /// 0008233 // peptidase activity // inferred from electronic annotation /// 0016787 // hydrolase activity // inferred from electronic annotation
1416000_a_at	NM_011034	Not_defined	Mus musculus	39883	24	GenBank	gb:NM_011034.1 /DB_XREF=gi:6754975 /GEN=Prdx1 /FEA=FLmRNA /CNT=293 /TID=Mm.30929.1 /TIER=FL+Stack /STK=148 /UG=Mm.30929 /LL=18477 /DEF=Mus musculus peroxiredoxin 1 (Prdx1), mRNA. /PROD=proliferation-associated gene A /FL=gb:NM_011034.1 gb:D21252.1	NM_011034	peroxiredoxin 1	Prdx1	18477	NM_011034	0000302 // response to reactive oxygen species // inferred from mutant phenotype /// 0006979 // response to oxidative stress // inferred from direct assay /// 0006979 // response to oxidative stress // inferred from mutant phenotype /// 0008283 // cell proliferation // inferred from mutant phenotype /// 0019430 // removal of superoxide radicals // inferred from mutant phenotype /// 0032872 // reg…	0005634 // nucleus // not recorded /// 0005737 // cytoplasm // not recorded /// 0005737 // cytoplasm // inferred from electronic annotation /// 0042470 // melanosome // inferred from electronic annotation	0004601 // peroxidase activity // not recorded /// 0004601 // peroxidase activity // inferred from electronic annotation /// 0016209 // antioxidant activity // inferred from electronic annotation /// 0016491 // oxidoreductase activity // inferred from electronic annotation /// 0051920 // peroxiredoxin activity // inferred from electronic annotation
