# Supplementary material for: A Geometric Clustering Tool (AGCT) to robustly unravel the inner cluster structures of time-series gene expressions
Source: PLoS One. 2020 Jul 6;15(7):e0233755. doi: 10.1371/journal.pone.0233755 (PMC7337352; doi:10.1371/journal.pone.0233755)
Supplement: S3 File — (ZIP) [file pone.0233755.s003.zip › probes513_cluster_4.txt]

ID	GB_ACC	SPOT_ID	Species Scientific Name	Annotation Date	Sequence Type	Sequence Source	Target Description	Representative Public ID	Gene Title	Gene Symbol	ENTREZ_GENE_ID	RefSeq Transcript ID	Gene Ontology Biological Process	Gene Ontology Cellular Component	Gene Ontology Molecular Function
1423870_at	BI104583	Not_defined	Mus musculus	39883	24	GenBank	gb:BC004835.1 /DB_XREF=gi:13436007 /FEA=FLmRNA /CNT=166 /TID=Mm.26598.1 /TIER=FL+Stack /STK=87 /UG=Mm.26598 /DEF=Mus musculus, Similar to hypothetical protein FLJ12806, clone MGC:6869 IMAGE:2651163, mRNA, complete cds. /PROD=Similar to hypothetical protein FLJ12806 /FL=gb:BC004835.1	BI104583	axin interactor, dorsalization associated	Aida	108909	NM_181732	0007275 // multicellular organismal development // inferred from electronic annotation /// 0009953 // dorsal/ventral pattern formation // inferred from sequence or structural similarity /// 0030178 // negative regulation of Wnt receptor signaling pathway // inferred from mutant phenotype /// 0043496 // regulation of protein homodimerization activity // inferred from mutant phenotype /// 0046329 /…	Not_defined	0005515 // protein binding // inferred from physical interaction
1433866_x_at	AI120393	Not_defined	Mus musculus	39883	24	GenBank	gb:AI120393 /DB_XREF=gi:3520717 /DB_XREF=ub68h11.r1 /CLONE=IMAGE:1382949 /FEA=EST /CNT=70 /TID=Mm.30929.2 /TIER=Stack /STK=55 /UG=Mm.30929 /LL=18477 /UG_GENE=Prdx1 /UG_TITLE=peroxiredoxin 1	AI120393	peroxiredoxin 1	Prdx1	18477	NM_011034	0000302 // response to reactive oxygen species // inferred from mutant phenotype /// 0006979 // response to oxidative stress // inferred from direct assay /// 0006979 // response to oxidative stress // inferred from mutant phenotype /// 0008283 // cell proliferation // inferred from mutant phenotype /// 0019430 // removal of superoxide radicals // inferred from mutant phenotype /// 0032872 // reg…	0005634 // nucleus // not recorded /// 0005737 // cytoplasm // not recorded /// 0005737 // cytoplasm // inferred from electronic annotation /// 0042470 // melanosome // inferred from electronic annotation	0004601 // peroxidase activity // not recorded /// 0004601 // peroxidase activity // inferred from electronic annotation /// 0016209 // antioxidant activity // inferred from electronic annotation /// 0016491 // oxidoreductase activity // inferred from electronic annotation /// 0051920 // peroxiredoxin activity // inferred from electronic annotation
1438984_x_at	AV212146	Not_defined	Mus musculus	39883	24	GenBank	gb:AV212146 /DB_XREF=gi:6154117 /DB_XREF=AV212146 /CLONE=2410091A05 /FEA=EST /CNT=9 /TID=Mm.368.3 /TIER=Stack /STK=9 /UG=Mm.368 /LL=19172 /UG_GENE=Psmb4 /UG_TITLE=proteasome (prosome, macropain) subunit, beta type 4	AV212146	proteasome (prosome, macropain) subunit, beta type 4	Psmb4	19172	NM_008945	0006511 // ubiquitin-dependent protein catabolic process // inferred from electronic annotation	0005634 // nucleus // inferred from electronic annotation /// 0005737 // cytoplasm // inferred from electronic annotation /// 0005829 // cytosol // inferred from electronic annotation /// 0005839 // proteasome core complex // inferred from electronic annotation /// 0043234 // protein complex // inferred from electronic annotation	0004298 // threonine-type endopeptidase activity // inferred from electronic annotation /// 0008233 // peptidase activity // inferred from electronic annotation /// 0016787 // hydrolase activity // inferred from electronic annotation
1416559_at	NM_025897	Not_defined	Mus musculus	39883	24	GenBank	gb:NM_025897.1 /DB_XREF=gi:20270197 /GEN=1500003O22Rik /FEA=FLmRNA /CNT=132 /TID=Mm.36766.1 /TIER=FL+Stack /STK=82 /UG=Mm.36766 /LL=101867 /DEF=Mus musculus RIKEN cDNA 1500003O22 gene (1500003O22Rik), mRNA. /PROD=RIKEN cDNA 1500003O22 /FL=gb:NM_025897.1 gb:BC022923.1	NM_025897	RIKEN cDNA 1500003O22 gene	1500003O22Rik	101867	NM_025897	Not_defined	0005634 // nucleus // inferred from electronic annotation	0008168 // methyltransferase activity // inferred from electronic annotation
1450403_at	AF088862	Not_defined	Mus musculus	39883	24	GenBank	gb:AF088862.1 /DB_XREF=gi:5051641 /GEN=Stat2 /FEA=FLmRNA /CNT=72 /TID=Mm.21935.1 /TIER=FL /STK=1 /UG=Mm.21935 /LL=20847 /DEF=Mus musculus signal transducer and activator of transcription 2 (Stat2) mRNA, complete cds. /PROD=signal transducer and activator of transcription2 /FL=gb:AF187231.1 gb:AF088862.1 gb:NM_019963.1 gb:AF206162.1	AF088862	signal transducer and activator of transcription 2	Stat2	20847	NM_019963	0006350 // transcription // inferred from electronic annotation /// 0006355 // regulation of transcription, DNA-dependent // inferred from electronic annotation /// 0007165 // signal transduction // inferred from electronic annotation /// 0045449 // regulation of transcription // inferred from electronic annotation	0005634 // nucleus // inferred from direct assay /// 0005634 // nucleus // inferred from electronic annotation /// 0005737 // cytoplasm // inferred from direct assay /// 0005737 // cytoplasm // inferred from electronic annotation	0003677 // DNA binding // inferred from electronic annotation /// 0003700 // transcription factor activity // inferred from electronic annotation /// 0004871 // signal transducer activity // inferred from electronic annotation /// 0005509 // calcium ion binding // inferred from electronic annotation /// 0005515 // protein binding // inferred from physical interaction /// 0005515 // protein bindin…
1434438_at	BF148012	Not_defined	Mus musculus	39883	24	GenBank	gb:BF148012 /DB_XREF=gi:11029407 /DB_XREF=uw93b05.x1 /CLONE=IMAGE:3469521 /FEA=EST /CNT=72 /TID=Mm.196544.2 /TIER=Stack /STK=32 /UG=Mm.196544 /LL=85305 /UG_GENE=Kars /UG_TITLE=lysyl-tRNA synthetase	BF148012	SAM domain and HD domain, 1	Samhd1	56045	NM_001139520 /// NM_018851	Not_defined	0005634 // nucleus // inferred from electronic annotation	0003824 // catalytic activity // inferred from electronic annotation
1439443_x_at	AV103412	Not_defined	Mus musculus	39883	24	GenBank	gb:AV103412 /DB_XREF=gi:5250960 /DB_XREF=AV103412 /CLONE=2500002P17 /FEA=EST /CNT=8 /TID=Mm.154387.6 /TIER=Stack /STK=8 /UG=Mm.154387 /LL=21881 /UG_GENE=Tkt /UG_TITLE=transketolase	AV103412	transketolase	Tkt	21881	NM_009388	0008152 // metabolic process // inferred from electronic annotation /// 0040008 // regulation of growth // inferred from mutant phenotype	Not_defined	0003824 // catalytic activity // inferred from electronic annotation /// 0004802 // transketolase activity // inferred from direct assay /// 0004802 // transketolase activity // inferred from electronic annotation /// 0005509 // calcium ion binding // inferred from electronic annotation /// 0005515 // protein binding // inferred from electronic annotation /// 0016740 // transferase activity // in…
1424216_a_at	U52197	Not_defined	Mus musculus	39883	24	GenBank	gb:U58134.1 /DB_XREF=gi:1377869 /FEA=FLmRNA /CNT=94 /TID=Mm.3170.1 /TIER=FL+Stack /STK=45 /UG=Mm.3170 /LL=18789 /UG_GENE=Papola /DEF=Mus musculus poly(A) polymerase VI mRNA, complete cds. /PROD=poly(A) polymerase VI /FL=gb:U52197.1 gb:U58134.1	U52197	poly (A) polymerase alpha	Papola	18789	NM_011112	0006350 // transcription // inferred from electronic annotation /// 0006397 // mRNA processing // inferred from electronic annotation /// 0031123 // RNA 3'-end processing // inferred from electronic annotation /// 0043631 // RNA polyadenylation // inferred from electronic annotation	0005634 // nucleus // inferred from electronic annotation	0003723 // RNA binding // inferred from electronic annotation /// 0004652 // polynucleotide adenylyltransferase activity // inferred from electronic annotation /// 0016740 // transferase activity // inferred from electronic annotation /// 0016779 // nucleotidyltransferase activity // inferred from electronic annotation
1415695_at	BC005762	Not_defined	Mus musculus	39883	24	GenBank	gb:BC005762.1 /DB_XREF=gi:13543190 /FEA=FLmRNA /CNT=527 /TID=Mm.30097.1 /TIER=FL+Stack /STK=414 /UG=Mm.30097 /LL=26440 /UG_GENE=Psma1 /DEF=Mus musculus, Similar to proteasome (prosome, macropain) subunit, alpha type 1, clone MGC:6546 IMAGE:2655483, mRNA, complete cds. /PROD=Similar to proteasome (prosome, macropain)subunit, alpha type 1 /FL=gb:AF060088.1 gb:BC005762.1	BC005762	proteasome (prosome, macropain) subunit, alpha type 1	Psma1	26440	NM_011965	0006511 // ubiquitin-dependent protein catabolic process // inferred from electronic annotation	0005634 // nucleus // inferred from electronic annotation /// 0005737 // cytoplasm // inferred from electronic annotation /// 0005829 // cytosol // inferred from electronic annotation /// 0005839 // proteasome core complex // inferred from electronic annotation /// 0043234 // protein complex // inferred from electronic annotation	0004175 // endopeptidase activity // inferred from electronic annotation /// 0004298 // threonine-type endopeptidase activity // inferred from electronic annotation /// 0005515 // protein binding // inferred from physical interaction /// 0008233 // peptidase activity // inferred from electronic annotation /// 0016787 // hydrolase activity // inferred from electronic annotation
1426806_at	AV313559	Not_defined	Mus musculus	39883	24	GenBank	gb:AV313559 /DB_XREF=gi:16394394 /DB_XREF=AV313559 /CLONE=5830411E10 /FEA=mRNA /CNT=142 /TID=Mm.196290.1 /TIER=Stack /STK=11 /UG=Mm.196290 /LL=73960 /UG_GENE=4930434H03Rik /UG_TITLE=RIKEN cDNA 4930434H03 gene	AV313559	oligonucleotide/oligosaccharide-binding fold containing 2A	Obfc2a	109019	NM_028696	Not_defined	0005634 // nucleus // inferred from direct assay /// 0005634 // nucleus // inferred from electronic annotation	0003676 // nucleic acid binding // inferred from electronic annotation /// 0003697 // single-stranded DNA binding // inferred from direct assay /// 0003723 // RNA binding // inferred from direct assay
1448835_at	NM_033270	Not_defined	Mus musculus	39883	24	GenBank	gb:NM_033270.1 /DB_XREF=gi:15149490 /GEN=E2f6 /FEA=FLmRNA /CNT=65 /TID=Mm.197442.1 /TIER=FL+Stack /STK=37 /UG=Mm.197442 /LL=50496 /DEF=Mus musculus E2F transcription factor 6 (E2f6), mRNA. /PROD=E2F transcription factor 6 /FL=gb:AF032131.1 gb:NM_033270.1	NM_033270	E2F transcription factor 6	E2f6	50496	NM_033270	0000083 // regulation of transcription of G1/S-phase of mitotic cell cycle // inferred from genetic interaction /// 0006350 // transcription // inferred from electronic annotation /// 0006355 // regulation of transcription, DNA-dependent // inferred from electronic annotation /// 0007049 // cell cycle // inferred from electronic annotation	0005634 // nucleus // inferred from electronic annotation /// 0005662 // DNA replication factor A complex // inferred by curator /// 0005667 // transcription factor complex // inferred from electronic annotation	0003677 // DNA binding // inferred from direct assay /// 0003677 // DNA binding // inferred from electronic annotation /// 0003700 // transcription factor activity // inferred from direct assay /// 0003700 // transcription factor activity // inferred from electronic annotation
1427108_at	BM233467	Not_defined	Mus musculus	39883	24	GenBank	gb:BM233467 /DB_XREF=gi:17868737 /DB_XREF=K0337C01-3 /CLONE=K0337C01 /FEA=mRNA /CNT=181 /TID=Mm.138544.1 /TIER=Stack /STK=16 /UG=Mm.138544 /LL=16121 /UG_GENE=Igk-V4 /UG_TITLE=immunoglobulin kappa chain variable 4 (V4)	BM233467	RIKEN cDNA 9530068E07 gene	9530068E07Rik	213673	NM_153117	Not_defined	0016020 // membrane // inferred from electronic annotation /// 0016021 // integral to membrane // inferred from electronic annotation	Not_defined
1449131_s_at	NM_007639	Not_defined	Mus musculus	39883	24	GenBank	gb:NM_007639.1 /DB_XREF=gi:6671705 /GEN=Cd1d1 /FEA=FLmRNA /CNT=52 /TID=Mm.1894.1 /TIER=FL+Stack /STK=22 /UG=Mm.1894 /LL=12479 /DEF=Mus musculus CD1d1 antigen (Cd1d1), mRNA. /PROD=CD1d1 antigen /FL=gb:NM_007639.1 gb:M63695.1	NM_007639	CD1d1 antigen	Cd1d1	12479	NM_007639	0001916 // positive regulation of T cell mediated cytotoxicity // inferred from direct assay /// 0006955 // immune response // inferred from electronic annotation /// 0019882 // antigen processing and presentation // inferred from direct assay /// 0019882 // antigen processing and presentation // inferred from electronic annotation /// 0045059 // positive thymic T cell selection // inferred from …	0005764 // lysosome // inferred from direct assay /// 0005764 // lysosome // inferred from electronic annotation /// 0005765 // lysosomal membrane // inferred from electronic annotation /// 0005768 // endosome // inferred from electronic annotation /// 0005769 // early endosome // inferred from direct assay /// 0005770 // late endosome // inferred from direct assay /// 0005886 // plasma membrane …	0005515 // protein binding // inferred from physical interaction /// 0030883 // endogenous lipid antigen binding // inferred from direct assay /// 0046982 // protein heterodimerization activity // inferred from sequence or structural similarity
1451655_at	BC024709	Not_defined	Mus musculus	39883	24	GenBank	gb:BC024709.1 /DB_XREF=gi:19354100 /FEA=FLmRNA /CNT=8 /TID=Mm.36023.1 /TIER=FL /STK=3 /UG=Mm.36023 /DEF=Mus musculus, clone MGC:30719 IMAGE:3982223, mRNA, complete cds. /PROD=Unknown (protein for MGC:30719) /FL=gb:BC024709.1	BC024709	schlafen 8	Slfn8	276950	NM_181545	Not_defined	Not_defined	0005524 // ATP binding // inferred from electronic annotation
1416411_at	NM_008183	Not_defined	Mus musculus	39883	24	GenBank	gb:NM_008183.1 /DB_XREF=gi:6680120 /GEN=Gstm2 /FEA=FLmRNA /CNT=135 /TID=Mm.14601.1 /TIER=FL+Stack /STK=91 /UG=Mm.14601 /LL=14863 /DEF=Mus musculus glutathione S-transferase, mu 2 (Gstm2), mRNA. /PROD=glutathione-S-transferase, mu 2 /FL=gb:J04696.1 gb:NM_008183.1	NM_008183	glutathione S-transferase, mu 2	Gstm2	14863	NM_008183	0008152 // metabolic process // inferred from electronic annotation	0005737 // cytoplasm // inferred from electronic annotation	0004364 // glutathione transferase activity // inferred from electronic annotation /// 0005515 // protein binding // inferred from physical interaction /// 0016740 // transferase activity // inferred from electronic annotation
1422782_s_at	NM_126166	Not_defined	Mus musculus	39883	24	GenBank	gb:NM_126166.1 /DB_XREF=gi:18497293 /GEN=Tlr3 /FEA=FLmRNA /CNT=44 /TID=Mm.33874.1 /TIER=FL+Stack /STK=12 /UG=Mm.33874 /LL=142980 /DEF=Mus musculus toll-like receptor 3 (Tlr3), mRNA. /PROD=toll-like receptor 3 /FL=gb:AF355152.1 gb:NM_126166.1	NM_126166	toll-like receptor 3	Tlr3	142980	NM_126166	0006952 // defense response // inferred from mutant phenotype /// 0006954 // inflammatory response // inferred from electronic annotation /// 0006955 // immune response // inferred from electronic annotation /// 0007165 // signal transduction // inferred from electronic annotation /// 0009615 // response to virus // inferred from mutant phenotype /// 0032635 // interleukin-6 production // inferre…	0005768 // endosome // inferred from electronic annotation /// 0005783 // endoplasmic reticulum // inferred from electronic annotation /// 0005789 // endoplasmic reticulum membrane // inferred from electronic annotation /// 0010008 // endosome membrane // inferred from electronic annotation /// 0016020 // membrane // inferred from electronic annotation /// 0016021 // integral to membrane // infer…	0003723 // RNA binding // inferred from electronic annotation /// 0003725 // double-stranded RNA binding // inferred from electronic annotation /// 0003725 // double-stranded RNA binding // inferred from sequence or structural similarity /// 0004872 // receptor activity // inferred from electronic annotation /// 0004888 // transmembrane receptor activity // inferred from electronic annotation ///…
1424105_a_at	AF069051	Not_defined	Mus musculus	39883	24	GenBank	gb:AF069051.1 /DB_XREF=gi:3702843 /GEN=PTTG /FEA=FLmRNA /CNT=92 /TID=Mm.6856.2 /TIER=FL+Stack /STK=53 /UG=Mm.6856 /LL=30939 /DEF=Mus musculus pituitary tumor transforming gene protein (PTTG) mRNA, complete cds. /PROD=pituitary tumor transforming gene protein /FL=gb:AF069051.1	AF069051	pituitary tumor-transforming gene 1	Pttg1	30939	NM_001131054 /// NM_013917	0006259 // DNA metabolic process // inferred from electronic annotation /// 0006281 // DNA repair // inferred from electronic annotation /// 0006974 // response to DNA damage stimulus // inferred from electronic annotation /// 0007049 // cell cycle // inferred from electronic annotation /// 0007059 // chromosome segregation // inferred from electronic annotation /// 0007067 // mitosis // inferred…	0005634 // nucleus // inferred from electronic annotation /// 0005737 // cytoplasm // inferred from electronic annotation	0004869 // cysteine protease inhibitor activity // inferred from direct assay /// 0017124 // SH3 domain binding // inferred from electronic annotation
1417056_at	NM_011189	Not_defined	Mus musculus	39883	24	GenBank	gb:NM_011189.1 /DB_XREF=gi:6755211 /GEN=Psme1 /FEA=FLmRNA /CNT=153 /TID=Mm.830.1 /TIER=FL+Stack /STK=58 /UG=Mm.830 /LL=19186 /DEF=Mus musculus proteasome (prosome, macropain) 28 subunit, alpha (Psme1), mRNA. /PROD=proteasome (prosome, macropain) 28 subunit,alpha /FL=gb:D87909.1 gb:U60328.1 gb:NM_011189.1	NM_011189	proteasome (prosome, macropain) 28 subunit, alpha	Psme1	19186	NM_011189	0019884 // antigen processing and presentation of exogenous antigen // inferred from mutant phenotype	0005829 // cytosol // inferred from electronic annotation /// 0008537 // proteasome activator complex // inferred from electronic annotation /// 0043234 // protein complex // inferred from electronic annotation	0005515 // protein binding // inferred from physical interaction /// 0008538 // proteasome activator activity // inferred from physical interaction /// 0008538 // proteasome activator activity // inferred from electronic annotation
1430124_x_at	AK009462	Not_defined	Mus musculus	39883	24	GenBank	gb:AK009462.1 /DB_XREF=gi:12844273 /GEN=Akr1a4 /FEA=mRNA /CNT=82 /TID=Mm.30085.2 /TIER=ConsEnd /STK=3 /UG=Mm.30085 /LL=58810 /UG_TITLE=aldo-keto reductase family 1, member A4 (aldehyde reductase) /DEF=Mus musculus adult male tongue cDNA, RIKEN full-length enriched library, clone:2310022D14:aldo-keto reductase family 1, member A4 (aldehyde reductase), full insert sequence.	AK009462	aldo-keto reductase family 1, member A4 (aldehyde reductase)	Akr1a4	58810	NM_021473	0019853 // L-ascorbic acid biosynthetic process // inferred from direct assay /// 0042840 // D-glucuronate catabolic process // inferred from direct assay /// 0046185 // aldehyde catabolic process // inferred from direct assay /// 0055114 // oxidation reduction // inferred from electronic annotation	0005829 // cytosol // inferred from direct assay /// 0016324 // apical plasma membrane // inferred from direct assay	0004032 // aldehyde reductase activity // inferred from direct assay /// 0004032 // aldehyde reductase activity // inferred from sequence or structural similarity /// 0004032 // aldehyde reductase activity // traceable author statement /// 0005515 // protein binding // inferred from electronic annotation /// 0008106 // alcohol dehydrogenase (NADP+) activity // non-traceable author statement /// 0…
1429352_at	AK003797	Not_defined	Mus musculus	39883	24	GenBank	gb:AK003797.1 /DB_XREF=gi:12834679 /FEA=mRNA /CNT=41 /TID=Mm.28252.1 /TIER=Stack /STK=32 /UG=Mm.28252 /LL=68591 /UG_GENE=1110018O12Rik /UG_TITLE=RIKEN cDNA 1110018O12 gene /DEF=Mus musculus 18 days embryo whole body cDNA, RIKEN full-length enriched library, clone:1110018O12:homolog to MOLYBDOPTERIN COFACTOR SULFURASE, full insert sequence.	AK003797	molybdenum cofactor sulfurase	Mocos	68591	NM_026779	0006777 // Mo-molybdopterin cofactor biosynthetic process // inferred from electronic annotation /// 0008152 // metabolic process // inferred from electronic annotation /// 0043545 // molybdopterin cofactor metabolic process // inferred from electronic annotation /// 0043545 // molybdopterin cofactor metabolic process // inferred from sequence or structural similarity	Not_defined	0003824 // catalytic activity // inferred from electronic annotation /// 0008265 // Mo-molybdopterin cofactor sulfurase activity // inferred from electronic annotation /// 0008265 // Mo-molybdopterin cofactor sulfurase activity // inferred from sequence or structural similarity /// 0016829 // lyase activity // inferred from electronic annotation /// 0030151 // molybdenum ion binding // inferred f…
1424245_at	BC015290	Not_defined	Mus musculus	39883	24	GenBank	gb:BC015290.1 /DB_XREF=gi:15929733 /FEA=FLmRNA /CNT=109 /TID=Mm.28191.1 /TIER=FL+Stack /STK=43 /UG=Mm.28191 /DEF=Mus musculus, Similar to carboxylesterase 2 (intestine, liver), clone MGC:18908 IMAGE:4241028, mRNA, complete cds. /PROD=Similar to carboxylesterase 2 (intestine,liver) /FL=gb:BC015290.1 gb:BC024552.1	BC015290	carboxylesterase 2 /// predicted gene, ENSMUSG00000031884	Ces2	234671 /// 667754	NM_145603 /// XR_002069	Not_defined	Not_defined	Not_defined
1419676_at	BC007127	Not_defined	Mus musculus	39883	24	GenBank	gb:BC007127.1 /DB_XREF=gi:13938021 /FEA=FLmRNA /CNT=37 /TID=Mm.14157.1 /TIER=FL /STK=7 /UG=Mm.14157 /LL=17858 /UG_GENE=Mx2 /DEF=Mus musculus, myxovirus (influenza virus) resistance 2, clone MGC:5689 IMAGE:3591798, mRNA, complete cds. /PROD=myxovirus (influenza virus) resistance 2 /FL=gb:AB029920.1 gb:BC007127.1 gb:NM_013606.1	BC007127	myxovirus (influenza virus) resistance 2	Mx2	17858	NM_013606 /// NR_003508 /// XR_035745	0009615 // response to virus // traceable author statement /// 0009615 // response to virus // inferred from electronic annotation /// 0045087 // innate immune response // traceable author statement	0005737 // cytoplasm // traceable author statement /// 0005737 // cytoplasm // inferred from electronic annotation	0000166 // nucleotide binding // inferred from electronic annotation /// 0003924 // GTPase activity // traceable author statement /// 0003924 // GTPase activity // inferred from electronic annotation /// 0005525 // GTP binding // traceable author statement /// 0005525 // GTP binding // inferred from electronic annotation
1417825_at	NM_016903	Not_defined	Mus musculus	39883	24	GenBank	gb:NM_016903.1 /DB_XREF=gi:13937354 /GEN=Es10 /FEA=FLmRNA /CNT=50 /TID=Mm.1017.1 /TIER=FL+Stack /STK=35 /UG=Mm.1017 /LL=13885 /DEF=Mus musculus esterase 10 (Es10), mRNA. /PROD=esterase 10 /FL=gb:NM_016903.1 gb:AB025408.1	NM_016903	esterase D/formylglutathione hydrolase	Esd	13885	NM_016903	Not_defined	0005737 // cytoplasm // inferred from electronic annotation /// 0016023 // cytoplasmic membrane-bounded vesicle // inferred from electronic annotation /// 0031410 // cytoplasmic vesicle // inferred from electronic annotation	0004091 // carboxylesterase activity // inferred from electronic annotation /// 0016787 // hydrolase activity // inferred from electronic annotation /// 0016788 // hydrolase activity, acting on ester bonds // inferred from direct assay /// 0018738 // S-formylglutathione hydrolase activity // inferred from electronic annotation
1434356_a_at	AA200355	Not_defined	Mus musculus	39883	24	GenBank	gb:AA200355 /DB_XREF=gi:1796592 /DB_XREF=mu33f02.r1 /CLONE=IMAGE:641211 /FEA=EST /CNT=38 /TID=Mm.2287.3 /TIER=Stack /STK=34 /UG=Mm.2287 /LL=26442 /UG_GENE=Psma5 /UG_TITLE=proteasome (prosome, macropain) subunit, alpha type 5	AA200355	proteasome (prosome, macropain) subunit, alpha type 5	Psma5	26442	NM_011967	0006511 // ubiquitin-dependent protein catabolic process // inferred from electronic annotation	0005634 // nucleus // inferred from electronic annotation /// 0005737 // cytoplasm // inferred from electronic annotation /// 0005829 // cytosol // inferred from electronic annotation /// 0005839 // proteasome core complex // inferred from electronic annotation /// 0043234 // protein complex // inferred from electronic annotation	0004175 // endopeptidase activity // inferred from electronic annotation /// 0004298 // threonine-type endopeptidase activity // inferred from electronic annotation /// 0008233 // peptidase activity // inferred from electronic annotation /// 0016787 // hydrolase activity // inferred from electronic annotation
1416416_x_at	NM_010358	Not_defined	Mus musculus	39883	24	GenBank	gb:NM_010358.1 /DB_XREF=gi:6754083 /GEN=Gstm1 /FEA=FLmRNA /CNT=297 /TID=Mm.2011.1 /TIER=FL+Stack /STK=90 /UG=Mm.2011 /LL=14862 /DEF=Mus musculus glutathione S-transferase, mu 1 (Gstm1), mRNA. /PROD=glutathione-S-transferase, mu 1 /FL=gb:NM_010358.1 gb:J04632.1 gb:BC003822.1	NM_010358	glutathione S-transferase, mu 1	Gstm1	14862	NM_010358	0008152 // metabolic process // inferred from electronic annotation	0005737 // cytoplasm // inferred from electronic annotation	0004364 // glutathione transferase activity // inferred from electronic annotation /// 0016740 // transferase activity // inferred from electronic annotation
