# Supplementary material for: A Geometric Clustering Tool (AGCT) to robustly unravel the inner cluster structures of time-series gene expressions
Source: PLoS One. 2020 Jul 6;15(7):e0233755. doi: 10.1371/journal.pone.0233755 (PMC7337352; doi:10.1371/journal.pone.0233755)
Supplement: S3 File — (ZIP) [file pone.0233755.s003.zip › probes513_cluster_5.txt]

ID	GB_ACC	SPOT_ID	Species Scientific Name	Annotation Date	Sequence Type	Sequence Source	Target Description	Representative Public ID	Gene Title	Gene Symbol	ENTREZ_GENE_ID	RefSeq Transcript ID	Gene Ontology Biological Process	Gene Ontology Cellular Component	Gene Ontology Molecular Function
1452676_a_at	BB777815	Not_defined	Mus musculus	39883	24	GenBank	gb:AK004563.1 /DB_XREF=gi:12835816 /FEA=mRNA /CNT=133 /TID=Mm.41935.2 /TIER=Stack /STK=93 /UG=Mm.41935 /LL=71701 /UG_GENE=1200003F12Rik /UG_TITLE=RIKEN cDNA 1200003F12 gene /DEF=Mus musculus adult male lung cDNA, RIKEN full-length enriched library, clone:1200003F12:related to CG11337 PROTEIN, full insert sequence.	BB777815	similar to polynucleotide phosphorylase-like protein /// polyribonucleotide nucleotidyltransferase 1	Pnpt1	100044383 /// 71701	NM_027869 /// XM_001472107	0006396 // RNA processing // inferred from electronic annotation /// 0006402 // mRNA catabolic process // inferred from electronic annotation	0005739 // mitochondrion // inferred from electronic annotation /// 0005758 // mitochondrial intermembrane space // inferred from direct assay	0000175 // 3'-5'-exoribonuclease activity // inferred from electronic annotation /// 0003723 // RNA binding // inferred from electronic annotation /// 0004654 // polyribonucleotide nucleotidyltransferase activity // inferred from electronic annotation /// 0016740 // transferase activity // inferred from electronic annotation /// 0016779 // nucleotidyltransferase activity // inferred from electron…
1422511_a_at	AW476433	Not_defined	Mus musculus	39883	24	GenBank	gb:NM_031373.1 /DB_XREF=gi:13878190 /GEN=Ogfr /FEA=FLmRNA /CNT=129 /TID=Mm.21474.1 /TIER=FL+Stack /STK=60 /UG=Mm.21474 /LL=72075 /DEF=Mus musculus opioid growth factor receptor (Ogfr), mRNA. /PROD=opioid growth factor receptor /FL=gb:NM_031373.1 gb:AF303894.1	AW476433	opioid growth factor receptor	Ogfr	72075	NM_031373	0001558 // regulation of cell growth // inferred from electronic annotation	0005634 // nucleus // inferred from electronic annotation /// 0005737 // cytoplasm // inferred from electronic annotation /// 0016020 // membrane // inferred from electronic annotation	0004872 // receptor activity // inferred from electronic annotation
1421217_a_at	NM_010708	Not_defined	Mus musculus	39883	24	GenBank	gb:NM_010708.1 /DB_XREF=gi:6754535 /GEN=Lgals9 /FEA=FLmRNA /CNT=14 /TID=Mm.18087.1 /TIER=FL /STK=2 /UG=Mm.18087 /LL=16859 /DEF=Mus musculus lectin, galactose binding, soluble 9 (Lgals9), mRNA. /PROD=lectin, galactose binding, soluble 9 /FL=gb:U55061.1 gb:NM_010708.1	NM_010708	lectin, galactose binding, soluble 9	Lgals9	16859	NM_010708	Not_defined	0005576 // extracellular region // inferred from electronic annotation /// 0005737 // cytoplasm // inferred from electronic annotation	0005529 // sugar binding // inferred from electronic annotation
1438716_at	BG068242	Not_defined	Mus musculus	39883	24	GenBank	gb:BG068242 /DB_XREF=gi:12550811 /DB_XREF=H3063C08-3 /CLONE=H3063C08 /FEA=EST /CNT=18 /TID=Mm.3288.3 /TIER=Stack /STK=9 /UG=Mm.3288 /LL=20128 /UG_GENE=Trim30 /UG_TITLE=tripartite motif protein 30	BG068242	expressed sequence AI451617	AI451617	209387	NM_199146	Not_defined	0005622 // intracellular // inferred from electronic annotation	0005515 // protein binding // inferred from electronic annotation /// 0008270 // zinc ion binding // inferred from electronic annotation /// 0046872 // metal ion binding // inferred from electronic annotation
1417172_at	BC008238	Not_defined	Mus musculus	39883	24	GenBank	gb:BC008238.1 /DB_XREF=gi:14198348 /FEA=FLmRNA /CNT=128 /TID=Mm.38261.1 /TIER=FL+Stack /STK=54 /UG=Mm.38261 /LL=56791 /UG_GENE=Ubce8 /DEF=Mus musculus, RIKEN cDNA 2810489I21 gene, clone MGC:6532 IMAGE:2651702, mRNA, complete cds. /PROD=RIKEN cDNA 2810489I21 gene /FL=gb:NM_019949.1 gb:BC008238.1	BC008238	ubiquitin-conjugating enzyme E2L 6	Ube2l6	56791	NM_019949	0006511 // ubiquitin-dependent protein catabolic process // inferred from electronic annotation /// 0019941 // modification-dependent protein catabolic process // inferred from direct assay /// 0032020 // ISG15-protein conjugation // inferred from direct assay /// 0043687 // post-translational protein modification // inferred from electronic annotation /// 0051246 // regulation of protein metabol…	Not_defined	0004842 // ubiquitin-protein ligase activity // inferred from electronic annotation /// 0005515 // protein binding // inferred from physical interaction /// 0016874 // ligase activity // inferred from electronic annotation /// 0019787 // small conjugating protein ligase activity // inferred from direct assay /// 0019787 // small conjugating protein ligase activity // inferred from electronic anno…
1450672_a_at	NM_011637	Not_defined	Mus musculus	39883	24	GenBank	gb:NM_011637.2 /DB_XREF=gi:11119415 /GEN=Trex1 /FEA=FLmRNA /CNT=45 /TID=Mm.17632.1 /TIER=FL+Stack /STK=31 /UG=Mm.17632 /LL=22040 /DEF=Mus musculus three prime repair exonuclease 1 (Trex1), mRNA. /PROD=three prime repair exonuclease 1 /FL=gb:NM_011637.2 gb:AF319574.1	NM_011637	three prime repair exonuclease 1	Trex1	22040	NM_001012236 /// NM_011637	0006281 // DNA repair // inferred from electronic annotation /// 0006974 // response to DNA damage stimulus // inferred from electronic annotation	0005622 // intracellular // inferred from electronic annotation /// 0005634 // nucleus // inferred from electronic annotation	0000287 // magnesium ion binding // inferred from electronic annotation /// 0003676 // nucleic acid binding // inferred from electronic annotation /// 0003697 // single-stranded DNA binding // inferred from direct assay /// 0004518 // nuclease activity // inferred from electronic annotation /// 0004527 // exonuclease activity // inferred from electronic annotation /// 0008408 // 3'-5' exonuclease…
1421322_a_at	NM_008394	Not_defined	Mus musculus	39883	24	GenBank	gb:NM_008394.1 /DB_XREF=gi:6680473 /GEN=Isgf3g /FEA=FLmRNA /CNT=8 /TID=Mm.2032.1 /TIER=FL /STK=2 /UG=Mm.2032 /LL=16391 /DEF=Mus musculus interferon dependent positive acting transcription factor 3 gamma (Isgf3g), mRNA. /PROD=interferon dependent positive actingtranscription factor 3 gamma /FL=gb:NM_008394.1 gb:BC005435.1 gb:U51992.1	NM_008394	interferon regulatory factor 9	Irf9	16391	NM_008394	0006350 // transcription // inferred from electronic annotation /// 0006355 // regulation of transcription, DNA-dependent // inferred from electronic annotation /// 0045351 // type I interferon biosynthetic process // inferred from mutant phenotype	0005634 // nucleus // inferred from electronic annotation	0003677 // DNA binding // inferred from electronic annotation /// 0003700 // transcription factor activity // inferred from electronic annotation /// 0005515 // protein binding // inferred from physical interaction /// 0042802 // identical protein binding // inferred from electronic annotation
1427076_at	L20315	Not_defined	Mus musculus	39883	24	GenBank	gb:L20315.1 /DB_XREF=gi:431419 /FEA=mRNA /CNT=92 /TID=Mm.3999.1 /TIER=Stack /STK=19 /UG=Mm.3999 /LL=17476 /UG_GENE=Mpeg1 /DEF=Mus musculus MPS1 gene and mRNA, 3end. /PROD=MPS1 protein	L20315	macrophage expressed gene 1	Mpeg1	17476	NM_010821	Not_defined	0016020 // membrane // inferred from electronic annotation /// 0016021 // integral to membrane // inferred from electronic annotation	Not_defined
1424775_at	BC018470	Not_defined	Mus musculus	39883	24	GenBank	gb:BC018470.1 /DB_XREF=gi:17391105 /FEA=FLmRNA /CNT=62 /TID=Mm.14301.1 /TIER=FL+Stack /STK=16 /UG=Mm.14301 /LL=23960 /UG_GENE=Oas1a /DEF=Mus musculus, clone MGC:27867 IMAGE:3493001, mRNA, complete cds. /PROD=Unknown (protein for MGC:27867) /FL=gb:M33863.1 gb:BC018470.1 gb:BC013715.1	BC018470	2'-5' oligoadenylate synthetase 1A	Oas1a	246730	NM_145211	0006955 // immune response // inferred from electronic annotation /// 0048525 // negative regulation of viral reproduction // inferred from direct assay	Not_defined	0001730 // 2'-5'-oligoadenylate synthetase activity // inferred from direct assay /// 0003723 // RNA binding // inferred from electronic annotation /// 0003725 // double-stranded RNA binding // inferred from direct assay /// 0005515 // protein binding // inferred from physical interaction /// 0005524 // ATP binding // inferred from electronic annotation /// 0016740 // transferase activity // infe…
1423754_at	BC010291	Not_defined	Mus musculus	39883	24	GenBank	gb:BC010291.1 /DB_XREF=gi:16307487 /FEA=FLmRNA /CNT=207 /TID=Mm.141021.1 /TIER=FL+Stack /STK=126 /UG=Mm.141021 /LL=66141 /UG_GENE=1110004C05Rik /DEF=Mus musculus, RIKEN cDNA 1110004C05 gene, clone MGC:11751 IMAGE:3152819, mRNA, complete cds. /PROD=RIKEN cDNA 1110004C05 gene /FL=gb:BC010291.1 gb:AY082484.1	BC010291	interferon induced transmembrane protein 3	Ifitm3	66141	NM_025378	0008285 // negative regulation of cell proliferation // inferred from direct assay /// 0009607 // response to biotic stimulus // inferred from electronic annotation	0016021 // integral to membrane // inferred from electronic annotation /// 0016023 // cytoplasmic membrane-bounded vesicle // inferred from direct assay	Not_defined
1418131_at	NM_018851	Not_defined	Mus musculus	39883	24	GenBank	gb:NM_018851.1 /DB_XREF=gi:9256565 /GEN=Samhd1 /FEA=FLmRNA /CNT=82 /TID=Mm.196457.1 /TIER=FL+Stack /STK=29 /UG=Mm.196457 /LL=56045 /DEF=Mus musculus SAM domain and HD domain, 1 (Samhd1), mRNA. /PROD=SAM domain and HD domain, 1 /FL=gb:U15635.1 gb:NM_018851.1 gb:BC012721.1	NM_018851	SAM domain and HD domain, 1	Samhd1	56045	NM_001139520 /// NM_018851	Not_defined	0005634 // nucleus // inferred from electronic annotation	0003824 // catalytic activity // inferred from electronic annotation
1426084_a_at	BC010841	Not_defined	Mus musculus	39883	24	GenBank	gb:BC010841.1 /DB_XREF=gi:14789975 /FEA=FLmRNA /CNT=1 /TID=Mm.220916.1 /TIER=FL /STK=1 /UG=Mm.220916 /DEF=Mus musculus, clone MGC:6357 IMAGE:3493883, mRNA, complete cds. /PROD=Unknown (protein for MGC:6357) /FL=gb:BC010841.1	BC010841	torsin A interacting protein 1	Tor1aip1	208263	NM_144791	Not_defined	0005634 // nucleus // inferred from electronic annotation /// 0005635 // nuclear envelope // inferred from direct assay /// 0005635 // nuclear envelope // not recorded /// 0005637 // nuclear inner membrane // inferred from electronic annotation /// 0016020 // membrane // inferred from electronic annotation /// 0016021 // integral to membrane // inferred from electronic annotation	0005515 // protein binding // inferred from physical interaction /// 0005521 // lamin binding // not recorded
1424857_a_at	AF220142	Not_defined	Mus musculus	39883	24	GenBank	gb:AF220142.1 /DB_XREF=gi:12407452 /GEN=Trim34 /FEA=FLmRNA /CNT=22 /TID=Mm.219657.2 /TIER=FL+Stack /STK=13 /UG=Mm.219657 /LL=94094 /DEF=Mus musculus tripartite motif protein TRIM34 delta (Trim34) mRNA, complete cds; alternatively spliced. /PROD=tripartite motif protein TRIM34 delta /FL=gb:AF220142.1	AF220142	tripartite motif-containing 34	Trim34	94094	NM_030684	Not_defined	0005622 // intracellular // inferred from electronic annotation	0005515 // protein binding // inferred from electronic annotation /// 0008270 // zinc ion binding // inferred from electronic annotation /// 0046872 // metal ion binding // inferred from electronic annotation
1426716_at	BC025099	Not_defined	Mus musculus	39883	24	GenBank	gb:BC025099.1 /DB_XREF=gi:19263616 /FEA=mRNA /CNT=112 /TID=Mm.30935.1 /TIER=Stack /STK=95 /UG=Mm.30935 /DEF=Mus musculus, clone IMAGE:4512174, mRNA, partial cds. /PROD=Unknown (protein for IMAGE:4512174)	BC025099	tudor domain containing 7	Tdrd7	100121	NM_146142	0007281 // germ cell development // inferred from direct assay	0005737 // cytoplasm // inferred from electronic annotation /// 0005759 // mitochondrial matrix // inferred from electronic annotation /// 0030529 // ribonucleoprotein complex // inferred from direct assay /// 0043186 // P granule // inferred from direct assay	0003676 // nucleic acid binding // inferred from electronic annotation /// 0005515 // protein binding // inferred from physical interaction /// 0047485 // protein N-terminus binding // inferred from electronic annotation
1417292_at	NM_008330	Not_defined	Mus musculus	39883	24	GenBank	gb:NM_008330.1 /DB_XREF=gi:6680358 /GEN=Ifi47 /FEA=FLmRNA /CNT=129 /TID=Mm.24769.1 /TIER=FL+Stack /STK=49 /UG=Mm.24769 /LL=15953 /DEF=Mus musculus interferon gamma inducible protein, 47 kDa (Ifi47), mRNA. /PROD=interferon gamma inducible protein, 47 kDa /FL=gb:BC001986.1 gb:M63630.1 gb:BC009131.1 gb:NM_008330.1	NM_008330	interferon gamma inducible protein 47	Ifi47	15953	NM_008330	0006952 // defense response // inferred from mutant phenotype	0005783 // endoplasmic reticulum // traceable author statement /// 0016020 // membrane // inferred from electronic annotation	0005525 // GTP binding // inferred from electronic annotation /// 0016817 // hydrolase activity, acting on acid anhydrides // inferred from electronic annotation
1422095_a_at	AK004595	Not_defined	Mus musculus	39883	24	GenBank	gb:NM_020557.2 /DB_XREF=gi:15805017 /GEN=Tyki /FEA=FLmRNA /CNT=9 /TID=Mm.1676.1 /TIER=FL /STK=1 /UG=Mm.1676 /LL=22169 /DEF=Mus musculus thymidylate kinase family LPS-inducible member (Tyki), mRNA. /PROD=thymidylate kinase family LPS-inducible member /FL=gb:NM_020557.2	AK004595	cytidine monophosphate (UMP-CMP) kinase 2, mitochondrial	Cmpk2	22169	NM_020557	0006221 // pyrimidine nucleotide biosynthetic process // inferred from electronic annotation	0005739 // mitochondrion // inferred from electronic annotation	0000166 // nucleotide binding // inferred from electronic annotation /// 0004127 // cytidylate kinase activity // inferred from electronic annotation /// 0005524 // ATP binding // inferred from electronic annotation /// 0016301 // kinase activity // inferred from electronic annotation /// 0016740 // transferase activity // inferred from electronic annotation
1424921_at	BC008532	Not_defined	Mus musculus	39883	24	GenBank	gb:BC027328.1 /DB_XREF=gi:20071088 /FEA=FLmRNA /CNT=39 /TID=Mm.143755.2 /TIER=FL+Stack /STK=11 /UG=Mm.143755 /LL=57261 /UG_GENE=Brd4 /DEF=Mus musculus, Similar to bone marrow stromal cell antigen 2, clone MGC:28276 IMAGE:4009434, mRNA, complete cds. /PROD=Similar to bone marrow stromal cell antigen 2 /FL=gb:BC027328.1	BC008532	bromodomain containing 4 /// bone marrow stromal cell antigen 2	Brd4	57261 /// 69550	NM_020508 /// NM_198094 /// NM_198095 /// XM_001480478	0006468 // protein amino acid phosphorylation // inferred from physical interaction /// 0043123 // positive regulation of I-kappaB kinase/NF-kappaB cascade // inferred from electronic annotation /// 0043388 // positive regulation of DNA binding // inferred from direct assay	0005634 // nucleus // inferred from direct assay /// 0005634 // nucleus // inferred from electronic annotation /// 0005730 // nucleolus // inferred from direct assay /// 0005794 // Golgi apparatus // inferred from electronic annotation /// 0005886 // plasma membrane // inferred from electronic annotation /// 0016020 // membrane // inferred from electronic annotation /// 0016021 // integral to mem…	0003677 // DNA binding // inferred from direct assay /// 0004871 // signal transducer activity // inferred from electronic annotation /// 0005515 // protein binding // inferred from physical interaction
1451564_at	BC021340	Not_defined	Mus musculus	39883	24	GenBank	gb:BC021340.1 /DB_XREF=gi:18204081 /FEA=FLmRNA /CNT=43 /TID=Mm.89210.1 /TIER=FL+Stack /STK=9 /UG=Mm.89210 /DEF=Mus musculus, clone MGC:29390 IMAGE:5065398, mRNA, complete cds. /PROD=Unknown (protein for MGC:29390) /FL=gb:BC021340.1	BC021340	poly (ADP-ribose) polymerase family, member 14	Parp14	547253	NM_001039530	0006350 // transcription // inferred from electronic annotation /// 0006355 // regulation of transcription, DNA-dependent // inferred from electronic annotation	0005634 // nucleus // inferred from electronic annotation /// 0005737 // cytoplasm // inferred from electronic annotation	0003676 // nucleic acid binding // inferred from electronic annotation /// 0003950 // NAD+ ADP-ribosyltransferase activity // inferred from electronic annotation /// 0005515 // protein binding // inferred from physical interaction /// 0016740 // transferase activity // inferred from electronic annotation /// 0016757 // transferase activity, transferring glycosyl groups // inferred from electronic…
1417244_a_at	NM_016850	Not_defined	Mus musculus	39883	24	GenBank	gb:NM_016850.1 /DB_XREF=gi:8567363 /GEN=Irf7 /FEA=FLmRNA /CNT=88 /TID=Mm.3233.1 /TIER=FL+Stack /STK=51 /UG=Mm.3233 /LL=54123 /DEF=Mus musculus interferon regulatory factor 7 (Irf7), mRNA. /PROD=interferon regulatory factor 7 /FL=gb:U73037.1 gb:NM_016850.1	NM_016850	interferon regulatory factor 7	Irf7	54123	NM_016850	0006350 // transcription // inferred from electronic annotation /// 0006355 // regulation of transcription, DNA-dependent // inferred from electronic annotation /// 0009615 // response to virus // inferred from mutant phenotype /// 0009615 // response to virus // inferred from electronic annotation /// 0016064 // immunoglobulin mediated immune response // inferred from mutant phenotype /// 004535…	0005634 // nucleus // inferred from electronic annotation /// 0005737 // cytoplasm // inferred from electronic annotation	0003677 // DNA binding // inferred from electronic annotation /// 0003700 // transcription factor activity // inferred from electronic annotation /// 0005515 // protein binding // inferred from physical interaction
1418825_at	NM_008326	Not_defined	Mus musculus	39883	24	GenBank	gb:NM_008326.1 /DB_XREF=gi:6680350 /GEN=Ifi1 /FEA=FLmRNA /CNT=57 /TID=Mm.29938.1 /TIER=FL+Stack /STK=17 /UG=Mm.29938 /LL=15944 /DEF=Mus musculus interferon inducible protein 1 (Ifi1), mRNA. /PROD=interferon inducible protein 1 /FL=gb:U19119.1 gb:NM_008326.1	NM_008326	immunity-related GTPase family M member 1	Irgm1	15944	NM_008326	0006914 // autophagy // inferred from electronic annotation /// 0006952 // defense response // inferred from mutant phenotype /// 0006955 // immune response // inferred from electronic annotation /// 0045087 // innate immune response // inferred from electronic annotation	0000139 // Golgi membrane // inferred from electronic annotation /// 0005783 // endoplasmic reticulum // traceable author statement /// 0005794 // Golgi apparatus // inferred from electronic annotation /// 0005886 // plasma membrane // inferred from electronic annotation /// 0016020 // membrane // inferred from electronic annotation /// 0031410 // cytoplasmic vesicle // inferred from electronic a…	0000166 // nucleotide binding // inferred from electronic annotation /// 0005525 // GTP binding // inferred from electronic annotation /// 0016787 // hydrolase activity // inferred from electronic annotation /// 0016817 // hydrolase activity, acting on acid anhydrides // inferred from electronic annotation
1448380_at	NM_011150	Not_defined	Mus musculus	39883	24	GenBank	gb:NM_011150.1 /DB_XREF=gi:6755143 /GEN=Ppicap /FEA=FLmRNA /CNT=229 /TID=Mm.3152.1 /TIER=FL+Stack /STK=83 /UG=Mm.3152 /LL=19039 /DEF=Mus musculus peptidylprolyl isomerase C-associated protein (Ppicap), mRNA. /PROD=peptidylprolyl isomerase C-associated protein /FL=gb:L16894.1 gb:NM_011150.1	NM_011150	lectin, galactoside-binding, soluble, 3 binding protein	Lgals3bp	19039	NM_011150	0007155 // cell adhesion // inferred from electronic annotation	0005576 // extracellular region // inferred from electronic annotation /// 0005578 // proteinaceous extracellular matrix // inferred from electronic annotation /// 0016020 // membrane // inferred from electronic annotation	0005044 // scavenger receptor activity // inferred from sequence or structural similarity /// 0005044 // scavenger receptor activity // traceable author statement /// 0005044 // scavenger receptor activity // inferred from electronic annotation /// 0005515 // protein binding // inferred from physical interaction /// 0005515 // protein binding // inferred from electronic annotation
1452231_x_at	M74124	Not_defined	Mus musculus	39883	24	GenBank	gb:M74124.1 /DB_XREF=gi:198868 /FEA=mRNA /CNT=78 /TID=Mm.215120.1 /TIER=Stack /STK=40 /UG=Mm.215120 /LL=15952 /UG_GENE=Ifi205 /UG_TITLE=interferon activated gene 205 /DEF=Mus musculus (strain C57Bl6) mRNA sequence.	M74124	interferon activated gene 203	Ifi203	15950	NM_001045481 /// NM_008328	Not_defined	0005634 // nucleus // inferred from electronic annotation	0005515 // protein binding // inferred from electronic annotation
1416897_at	NM_030253	Not_defined	Mus musculus	39883	24	GenBank	gb:NM_030253.1 /DB_XREF=gi:13384917 /GEN=BC003281 /FEA=FLmRNA /CNT=114 /TID=Mm.49074.1 /TIER=FL+Stack /STK=65 /UG=Mm.49074 /LL=80285 /DEF=Mus musculus hypothetical protein, MGC: 7868 (BC003281), mRNA. /PROD=hypothetical protein, MGC: 7868 /FL=gb:NM_030253.1 gb:BC003281.1	NM_030253	poly (ADP-ribose) polymerase family, member 9	Parp9	80285	NM_030253	Not_defined	0005634 // nucleus // inferred from electronic annotation	0003950 // NAD+ ADP-ribosyltransferase activity // inferred from electronic annotation /// 0016740 // transferase activity // inferred from electronic annotation
1417141_at	NM_018738	Not_defined	Mus musculus	39883	24	GenBank	gb:NM_018738.1 /DB_XREF=gi:9055247 /GEN=Igtp /FEA=FLmRNA /CNT=155 /TID=Mm.858.1 /TIER=FL+Stack /STK=55 /UG=Mm.858 /LL=16145 /DEF=Mus musculus interferon gamma induced GTPase (Igtp), mRNA. /PROD=interferon gamma induced GTPase /FL=gb:U53219.1 gb:NM_018738.1	NM_018738	interferon gamma induced GTPase	Igtp	16145	NM_018738	Not_defined	0005829 // cytosol // inferred from direct assay /// 0016020 // membrane // inferred from electronic annotation	0003924 // GTPase activity // inferred from direct assay /// 0005525 // GTP binding // inferred from electronic annotation /// 0016817 // hydrolase activity, acting on acid anhydrides // inferred from electronic annotation
1422962_a_at	NM_010724	Not_defined	Mus musculus	39883	24	GenBank	gb:NM_010724.1 /DB_XREF=gi:6755207 /GEN=Psmb8 /FEA=FLmRNA /CNT=2 /TID=Mm.13913.1 /TIER=FL /STK=1 /UG=Mm.13913 /LL=16913 /DEF=Mus musculus proteosome (prosome, macropain) subunit, beta type 8 (large multifunctional protease 7) (Psmb8), mRNA. /PROD=proteosome (prosome, macropain) subunit, betatype 8 (large multifunctional protease 7) /FL=gb:NM_010724.1	NM_010724	proteasome (prosome, macropain) subunit, beta type 8 (large multifunctional peptidase 7)	Psmb8	16913	NM_010724	0006511 // ubiquitin-dependent protein catabolic process // inferred from electronic annotation /// 0006955 // immune response // inferred from electronic annotation /// 0019882 // antigen processing and presentation // inferred from mutant phenotype	0005634 // nucleus // inferred from electronic annotation /// 0005737 // cytoplasm // inferred from electronic annotation /// 0005829 // cytosol // inferred from electronic annotation /// 0005839 // proteasome core complex // inferred from electronic annotation /// 0042825 // TAP complex // inferred from electronic annotation /// 0043234 // protein complex // inferred from electronic annotation	0000166 // nucleotide binding // inferred from electronic annotation /// 0004175 // endopeptidase activity // inferred from electronic annotation /// 0004298 // threonine-type endopeptidase activity // inferred from electronic annotation /// 0005524 // ATP binding // inferred from electronic annotation /// 0008233 // peptidase activity // inferred from electronic annotation /// 0016787 // hydrola…
1426906_at	M74124	Not_defined	Mus musculus	39883	24	GenBank	gb:M74124.1 /DB_XREF=gi:198868 /FEA=mRNA /CNT=78 /TID=Mm.215120.1 /TIER=Stack /STK=40 /UG=Mm.215120 /LL=15952 /UG_GENE=Ifi205 /UG_TITLE=interferon activated gene 205 /DEF=Mus musculus (strain C57Bl6) mRNA sequence.	M74124	interferon activated gene 203	Ifi203	15950	NM_001045481 /// NM_008328	Not_defined	0005634 // nucleus // inferred from electronic annotation	0005515 // protein binding // inferred from electronic annotation
1418580_at	BC024872	Not_defined	Mus musculus	39883	24	GenBank	gb:NM_023386.1 /DB_XREF=gi:12963656 /GEN=5830458K16Rik /FEA=FLmRNA /CNT=64 /TID=Mm.180157.1 /TIER=FL+Stack /STK=21 /UG=Mm.180157 /LL=67775 /DEF=Mus musculus RIKEN cDNA 5830458K16 gene (5830458K16Rik), mRNA. /PROD=28kD interferon alpha responsive protein /FL=gb:NM_023386.1 gb:BC024872.1	BC024872	receptor transporter protein 4	Rtp4	67775	NM_023386	0001580 // detection of chemical stimulus involved in sensory perception of bitter taste // inferred from electronic annotation /// 0006612 // protein targeting to membrane // inferred from electronic annotation	0005737 // cytoplasm // inferred from electronic annotation /// 0016020 // membrane // inferred from electronic annotation /// 0016021 // integral to membrane // inferred from electronic annotation	0005515 // protein binding // inferred from electronic annotation
1450033_a_at	AW214029	Not_defined	Mus musculus	39883	24	GenBank	gb:NM_009283.1 /DB_XREF=gi:6678152 /GEN=Stat1 /FEA=FLmRNA /CNT=144 /TID=Mm.8249.1 /TIER=FL /STK=2 /UG=Mm.8249 /LL=20846 /DEF=Mus musculus signal transducer and activator of transcription 1 (Stat1), mRNA. /PROD=signal transducer and activator of transcription1 /FL=gb:NM_009283.1 gb:U06924.1	AW214029	signal transducer and activator of transcription 1	Stat1	20846	NM_009283	0006350 // transcription // inferred from mutant phenotype /// 0006350 // transcription // inferred from electronic annotation /// 0006355 // regulation of transcription, DNA-dependent // inferred from electronic annotation /// 0007165 // signal transduction // inferred from electronic annotation /// 0019221 // cytokine-mediated signaling pathway // inferred from direct assay /// 0031663 // lipop…	0005634 // nucleus // inferred from direct assay /// 0005634 // nucleus // inferred from electronic annotation /// 0005737 // cytoplasm // inferred from direct assay /// 0005737 // cytoplasm // inferred from electronic annotation	0003677 // DNA binding // inferred from electronic annotation /// 0003700 // transcription factor activity // inferred from mutant phenotype /// 0003700 // transcription factor activity // inferred from electronic annotation /// 0004871 // signal transducer activity // inferred from electronic annotation /// 0005509 // calcium ion binding // inferred from electronic annotation /// 0005515 // prot…
1437503_a_at	BB533076	Not_defined	Mus musculus	39883	24	GenBank	gb:BB533076 /DB_XREF=gi:9585005 /DB_XREF=BB533076 /CLONE=E030028E01 /FEA=EST /CNT=19 /TID=Mm.196533.3 /TIER=Stack /STK=17 /UG=Mm.196533 /LL=66940 /UG_GENE=2310008D10Rik /UG_TITLE=RIKEN cDNA 2310008D10 gene	BB533076	shisa homolog 5 (Xenopus laevis)	Shisa5	66940	NM_025858 /// NM_026381	0006915 // apoptosis // inferred from electronic annotation /// 0006917 // induction of apoptosis // inferred from direct assay /// 0008632 // apoptotic program // inferred from direct assay	0005634 // nucleus // inferred from electronic annotation /// 0005635 // nuclear envelope // inferred from direct assay /// 0005783 // endoplasmic reticulum // inferred from direct assay /// 0005783 // endoplasmic reticulum // inferred from electronic annotation /// 0005789 // endoplasmic reticulum membrane // inferred from electronic annotation /// 0016020 // membrane // inferred from electronic…	Not_defined
1426276_at	AY075132	Not_defined	Mus musculus	39883	24	GenBank	gb:AY075132.1 /DB_XREF=gi:18698980 /FEA=FLmRNA /CNT=57 /TID=Mm.21551.1 /TIER=FL+Stack /STK=14 /UG=Mm.21551 /LL=71586 /UG_GENE=9130009C22Rik /DEF=Mus musculus HELICARD mRNA, complete cds. /PROD=HELICARD /FL=gb:AY075132.1 gb:BC025508.1	AY075132	interferon induced with helicase C domain 1	Ifih1	71586	NM_027835	0006955 // immune response // inferred from electronic annotation /// 0009615 // response to virus // inferred from electronic annotation /// 0042981 // regulation of apoptosis // inferred from electronic annotation /// 0045087 // innate immune response // inferred from electronic annotation	0005622 // intracellular // inferred from electronic annotation /// 0005634 // nucleus // inferred from electronic annotation /// 0005737 // cytoplasm // inferred from electronic annotation	0000166 // nucleotide binding // inferred from electronic annotation /// 0003676 // nucleic acid binding // inferred from electronic annotation /// 0003677 // DNA binding // inferred from electronic annotation /// 0003723 // RNA binding // inferred from electronic annotation /// 0004386 // helicase activity // inferred from electronic annotation /// 0005515 // protein binding // inferred from ele…
