# Supplementary material for: A Geometric Clustering Tool (AGCT) to robustly unravel the inner cluster structures of time-series gene expressions
Source: PLoS One. 2020 Jul 6;15(7):e0233755. doi: 10.1371/journal.pone.0233755 (PMC7337352; doi:10.1371/journal.pone.0233755)
Supplement: S3 File — (ZIP) [file pone.0233755.s003.zip › probes513_cluster_6.txt]

ID	GB_ACC	SPOT_ID	Species Scientific Name	Annotation Date	Sequence Type	Sequence Source	Target Description	Representative Public ID	Gene Title	Gene Symbol	ENTREZ_GENE_ID	RefSeq Transcript ID	Gene Ontology Biological Process	Gene Ontology Cellular Component	Gene Ontology Molecular Function
1430838_x_at	AK007371	Not_defined	Mus musculus	39883	2	GenBank	gb:AK007371.1 /DB_XREF=gi:12840877 /FEA=mRNA /CNT=4 /TID=Mm.22522.2 /TIER=ConsEnd /STK=1 /UG=Mm.22522 /LL=17190 /UG_GENE=Mbd1 /UG_TITLE=methyl-CpG binding domain protein 1 /DEF=Mus musculus 10 day old male pancreas cDNA, RIKEN full-length enriched library, clone:1810008C20:methyl-CpG binding domain protein 1, full insert sequence.	AK007371	methyl-CpG binding domain protein 1	Mbd1	17190	NM_013594	0006306 // DNA methylation // traceable author statement /// 0006350 // transcription // inferred from electronic annotation /// 0006355 // regulation of transcription, DNA-dependent // inferred from electronic annotation	0000785 // chromatin // inferred from direct assay /// 0000792 // heterochromatin // inferred from direct assay /// 0005634 // nucleus // inferred from direct assay /// 0005634 // nucleus // inferred from electronic annotation /// 0005730 // nucleolus // inferred from direct assay /// 0005737 // cytoplasm // inferred from direct assay /// 0016607 // nuclear speck // inferred from electronic annot…	0003677 // DNA binding // inferred from direct assay /// 0003677 // DNA binding // inferred from electronic annotation /// 0008270 // zinc ion binding // inferred from electronic annotation /// 0046872 // metal ion binding // inferred from electronic annotation
1419387_s_at	NM_010739	Not_defined	Mus musculus	39883	2	GenBank	gb:NM_010739.1 /DB_XREF=gi:6754575 /GEN=Ly64 /FEA=FLmRNA /CNT=59 /TID=Mm.3177.1 /TIER=FL+Stack /STK=10 /UG=Mm.3177 /LL=17063 /DEF=Mus musculus lymphocyte antigen 64 (Ly64), mRNA. /PROD=lymphocyte antigen 64 /FL=gb:BC024321.1 gb:NM_010739.1 gb:J04634.1	NM_010739	mucin 13, epithelial transmembrane	Muc13	17063	NM_010739	Not_defined	0005576 // extracellular region // inferred from electronic annotation /// 0005886 // plasma membrane // inferred from electronic annotation /// 0016020 // membrane // inferred from electronic annotation /// 0016021 // integral to membrane // inferred from electronic annotation	Not_defined
1438853_x_at	BB463580	Not_defined	Mus musculus	39883	24	GenBank	gb:BB463580 /DB_XREF=gi:9380769 /DB_XREF=BB463580 /CLONE=D130081M24 /FEA=EST /CNT=10 /TID=Mm.24495.3 /TIER=Stack /STK=9 /UG=Mm.24495 /LL=71990 /UG_GENE=2410015A15Rik /UG_TITLE=RIKEN cDNA 2410015A15 gene	BB463580	DEAD (Asp-Glu-Ala-Asp) box polypeptide 54	Ddx54	71990	NM_028041	0006350 // transcription // inferred from electronic annotation /// 0006355 // regulation of transcription, DNA-dependent // inferred from electronic annotation /// 0006396 // RNA processing // inferred from sequence or structural similarity /// 0016070 // RNA metabolic process // inferred from sequence or structural similarity	0005634 // nucleus // inferred from electronic annotation /// 0005634 // nucleus // inferred from sequence or structural similarity /// 0005730 // nucleolus // inferred from sequence or structural similarity	0000166 // nucleotide binding // inferred from electronic annotation /// 0003676 // nucleic acid binding // inferred from electronic annotation /// 0003714 // transcription corepressor activity // inferred from sequence or structural similarity /// 0003723 // RNA binding // inferred from electronic annotation /// 0004004 // ATP-dependent RNA helicase activity // inferred from sequence or structur…
1416212_at	NM_010760	Not_defined	Mus musculus	39883	24	GenBank	gb:NM_010760.1 /DB_XREF=gi:6754615 /GEN=Magoh /FEA=FLmRNA /CNT=152 /TID=Mm.808.1 /TIER=FL+Stack /STK=112 /UG=Mm.808 /LL=17149 /DEF=Mus musculus mago-nashi homolog, proliferation-associated (Drosophila) (Magoh), mRNA. /PROD=mago-nashi homolog, proliferation-associated(Drosophila) /FL=gb:AF035939.1 gb:BC018176.1 gb:NM_010760.1 gb:AF007862.1	NM_010760	mago-nashi homolog, proliferation-associated (Drosophila)	Magoh	17149	NM_010760	0006397 // mRNA processing // inferred from electronic annotation /// 0006810 // transport // inferred from electronic annotation /// 0007292 // female gamete generation // non-traceable author statement /// 0008380 // RNA splicing // inferred from electronic annotation /// 0051028 // mRNA transport // inferred from electronic annotation	0005634 // nucleus // inferred from electronic annotation /// 0005634 // nucleus // non-traceable author statement /// 0005681 // spliceosome // inferred from electronic annotation	0003723 // RNA binding // inferred from electronic annotation
1427886_at	BC028835	Not_defined	Mus musculus	39883	24	GenBank	gb:BC028835.1 /DB_XREF=gi:20380044 /FEA=mRNA /CNT=154 /TID=Mm.28399.1 /TIER=Stack /STK=72 /UG=Mm.28399 /UG_TITLE=Mus musculus, clone IMAGE:5148310, mRNA /DEF=Mus musculus, clone IMAGE:5148310, mRNA.	BC028835	nuclear pore membrane protein 121	Pom121	107939	NM_148932	0006810 // transport // inferred from electronic annotation /// 0015031 // protein transport // inferred from electronic annotation /// 0051028 // mRNA transport // inferred from electronic annotation /// 0065002 // intracellular protein transmembrane transport // inferred from electronic annotation	0005634 // nucleus // inferred from electronic annotation /// 0005643 // nuclear pore // inferred from electronic annotation /// 0005783 // endoplasmic reticulum // inferred from electronic annotation /// 0005789 // endoplasmic reticulum membrane // inferred from electronic annotation /// 0016020 // membrane // inferred from electronic annotation /// 0016021 // integral to membrane // inferred fr…	Not_defined
1416939_at	NM_026438	Not_defined	Mus musculus	39883	24	GenBank	gb:NM_026438.1 /DB_XREF=gi:13385935 /GEN=2010317E03Rik /FEA=FLmRNA /CNT=170 /TID=Mm.28897.1 /TIER=FL+Stack /STK=62 /UG=Mm.28897 /LL=67895 /DEF=Mus musculus RIKEN cDNA 2010317E03 gene (2010317E03Rik), mRNA. /PROD=RIKEN cDNA 2010317E03 /FL=gb:NM_026438.1 gb:BC010468.1	NM_026438	pyrophosphatase (inorganic) 1	Ppa1	67895	NM_026438	0006796 // phosphate metabolic process // inferred by curator /// 0006796 // phosphate metabolic process // inferred from electronic annotation	0005737 // cytoplasm // inferred from electronic annotation	0000287 // magnesium ion binding // inferred from electronic annotation /// 0004427 // inorganic diphosphatase activity // inferred from electronic annotation /// 0016462 // pyrophosphatase activity // inferred from direct assay /// 0016787 // hydrolase activity // inferred from electronic annotation /// 0046872 // metal ion binding // inferred from electronic annotation
1452787_a_at	AK020120	Not_defined	Mus musculus	39883	24	GenBank	gb:AK020120.1 /DB_XREF=gi:12860606 /GEN=Hrmt1l2 /FEA=mRNA /CNT=44 /TID=Mm.27545.3 /TIER=Stack /STK=41 /UG=Mm.27545 /LL=15469 /UG_TITLE=heterogeneous nuclear ribonucleoproteins methyltransferase-like 2 (S. cerevisiae) /DEF=Mus musculus 12 days embryo male wolffian duct includes surrounding region cDNA, RIKEN full-length enriched library, clone:6720434D09:heterogeneous nuclear ribonucleoproteins me…	AK020120	protein arginine N-methyltransferase 1	Prmt1	15469	NM_019830	0001701 // in utero embryonic development // inferred from mutant phenotype /// 0006479 // protein amino acid methylation // not recorded /// 0019919 // peptidyl-arginine methylation, to asymmetrical-dimethyl arginine // not recorded /// 0035247 // peptidyl-arginine omega-N-methylation // not recorded	0005634 // nucleus // not recorded /// 0005634 // nucleus // inferred from electronic annotation	0005515 // protein binding // inferred from physical interaction /// 0008168 // methyltransferase activity // inferred from electronic annotation /// 0008276 // protein methyltransferase activity // inferred from mutant phenotype /// 0008276 // protein methyltransferase activity // not recorded /// 0008469 // histone-arginine N-methyltransferase activity // not recorded /// 0016275 // [cytochrome…
1418079_at	U60330	Not_defined	Mus musculus	39883	24	GenBank	gb:U60330.1 /DB_XREF=gi:1698573 /FEA=FLmRNA /CNT=136 /TID=Mm.2141.1 /TIER=FL+Stack /STK=21 /UG=Mm.2141 /LL=19192 /UG_GENE=Psme3 /DEF=Mus musculus Ki antigen mRNA, complete cds. /PROD=Ki antigen /FL=gb:D87911.1 gb:U60330.1 gb:BC015255.1 gb:NM_011192.1	U60330	proteaseome (prosome, macropain) 28 subunit, 3	Psme3	19192	NM_011192	Not_defined	0005829 // cytosol // inferred from electronic annotation /// 0008537 // proteasome activator complex // inferred from electronic annotation /// 0043234 // protein complex // inferred from electronic annotation	0008233 // peptidase activity // inferred from electronic annotation /// 0008538 // proteasome activator activity // inferred from electronic annotation /// 0042802 // identical protein binding // inferred from electronic annotation
1416695_at	BC002055	Not_defined	Mus musculus	39883	24	GenBank	gb:BC002055.1 /DB_XREF=gi:12805192 /FEA=FLmRNA /CNT=194 /TID=Mm.1508.1 /TIER=FL+Stack /STK=73 /UG=Mm.1508 /LL=12257 /UG_GENE=Bzrp /DEF=Mus musculus, Similar to benzodiazepine receptor, peripheral, clone MGC:6086 IMAGE:3493196, mRNA, complete cds. /PROD=Similar to benzodiazepine receptor, peripheral /FL=gb:NM_009775.1 gb:L17306.1 gb:BC002055.1 gb:D21207.1	BC002055	translocator protein	Tspo	12257	NM_009775	Not_defined	0005739 // mitochondrion // inferred from direct assay /// 0005739 // mitochondrion // inferred from electronic annotation /// 0016020 // membrane // inferred from electronic annotation /// 0016021 // integral to membrane // inferred from electronic annotation /// 0031966 // mitochondrial membrane // inferred from electronic annotation	0004872 // receptor activity // inferred from electronic annotation
1424993_at	BC014729	Not_defined	Mus musculus	39883	24	GenBank	gb:BC014729.1 /DB_XREF=gi:15928502 /FEA=FLmRNA /CNT=46 /TID=Mm.206549.1 /TIER=FL+Stack /STK=9 /UG=Mm.206549 /DEF=Mus musculus, Similar to KIAA1826 protein, clone MGC:25466 IMAGE:4461077, mRNA, complete cds. /PROD=Similar to KIAA1826 protein /FL=gb:BC014729.1	BC014729	RIKEN cDNA 8430410K20 gene /// hypothetical protein LOC100044209	8430410K20Rik	100044209 /// 78100	NM_145609 /// XM_001471804	Not_defined	0005634 // nucleus // inferred from electronic annotation	Not_defined
1427718_a_at	X58876	Not_defined	Mus musculus	39883	24	GenBank	gb:X58876.1 /DB_XREF=gi:53038 /GEN=mdm2 /FEA=mRNA /CNT=1 /TID=Mm.22670.2 /TIER=ConsEnd /STK=0 /UG=Mm.22670 /LL=17246 /DEF=Murine mdm2 mRNA for mdm2 protein. /PROD=mdm2 product	X58876	transformed mouse 3T3 cell double minute 2	Mdm2	17246	NM_010786	0006461 // protein complex assembly // inferred from electronic annotation /// 0006511 // ubiquitin-dependent protein catabolic process // inferred from electronic annotation /// 0007089 // traversing start control point of mitotic cell cycle // inferred from direct assay /// 0016567 // protein ubiquitination // inferred from direct assay /// 0016567 // protein ubiquitination // inferred from ele…	0005622 // intracellular // inferred from electronic annotation /// 0005626 // insoluble fraction // inferred from electronic annotation /// 0005634 // nucleus // inferred from direct assay /// 0005634 // nucleus // inferred from electronic annotation /// 0005654 // nucleoplasm // inferred from electronic annotation /// 0005730 // nucleolus // inferred from direct assay /// 0005730 // nucleolus /…	0002039 // p53 binding // inferred from physical interaction /// 0004842 // ubiquitin-protein ligase activity // inferred from direct assay /// 0004842 // ubiquitin-protein ligase activity // inferred from electronic annotation /// 0005515 // protein binding // inferred from physical interaction /// 0005515 // protein binding // inferred from electronic annotation /// 0008270 // zinc ion binding …
1437239_x_at	BB334118	Not_defined	Mus musculus	39883	24	GenBank	gb:BB334118 /DB_XREF=gi:9042881 /DB_XREF=BB334118 /CLONE=B830018L21 /FEA=EST /CNT=22 /TID=Mm.14198.2 /TIER=Stack /STK=22 /UG=Mm.14198 /LL=54383 /UG_GENE=Edr2 /UG_TITLE=early development regulator 2 (homolog of polyhomeotic 2)	BB334118	polyhomeotic-like 2 (Drosophila)	Phc2	54383	NM_018774	0007275 // multicellular organismal development // inferred from electronic annotation	0005634 // nucleus // inferred from direct assay /// 0005634 // nucleus // inferred from electronic annotation /// 0031519 // PcG protein complex // inferred from direct assay	0003677 // DNA binding // inferred from electronic annotation /// 0005515 // protein binding // inferred from physical interaction /// 0008270 // zinc ion binding // inferred from electronic annotation /// 0046872 // metal ion binding // inferred from electronic annotation
1423784_at	BC021747	Not_defined	Mus musculus	39883	24	GenBank	gb:BC021747.1 /DB_XREF=gi:18256042 /FEA=FLmRNA /CNT=231 /TID=Mm.17403.2 /TIER=FL+Stack /STK=111 /UG=Mm.17403 /LL=74145 /UG_GENE=1200014I03Rik /DEF=Mus musculus, RIKEN cDNA 1200014I03 gene, clone MGC:30342 IMAGE:4192628, mRNA, complete cds. /PROD=RIKEN cDNA 1200014I03 gene /FL=gb:BC021747.1	BC021747	glycyl-tRNA synthetase	Gars	353172	NM_180678	0006412 // translation // inferred from electronic annotation /// 0006418 // tRNA aminoacylation for protein translation // inferred from electronic annotation /// 0006426 // glycyl-tRNA aminoacylation // inferred from electronic annotation /// 0045055 // regulated secretory pathway // inferred from direct assay	0005737 // cytoplasm // inferred from electronic annotation /// 0030141 // secretory granule // inferred from direct assay	0000166 // nucleotide binding // inferred from electronic annotation /// 0004812 // aminoacyl-tRNA ligase activity // inferred from electronic annotation /// 0004820 // glycine-tRNA ligase activity // inferred from electronic annotation /// 0005515 // protein binding // inferred from physical interaction /// 0005524 // ATP binding // inferred from electronic annotation /// 0016874 // ligase activ…
1420091_s_at	AI452146	Not_defined	Mus musculus	39883	24	GenBank	gb:AI452146 /DB_XREF=gi:4299879 /DB_XREF=mp80e06.x1 /CLONE=IMAGE:575554 /FEA=EST /CNT=1 /TID=Mm.219471.1 /TIER=ConsEnd /STK=1 /UG=Mm.219471 /LL=68809 /UG_GENE=1110051N18Rik /UG_TITLE=RIKEN cDNA 1110051N18 gene	AI452146	microrchidia 3	Morc3	338467	NM_001045529	0006468 // protein amino acid phosphorylation // not recorded /// 0007569 // cell aging // not recorded /// 0009791 // post-embryonic development // inferred from mutant phenotype /// 0018105 // peptidyl-serine phosphorylation // not recorded /// 0048147 // negative regulation of fibroblast proliferation // not recorded /// 0050821 // protein stabilization // not recorded /// 0051457 // maintenan…	0005634 // nucleus // inferred from direct assay /// 0005654 // nucleoplasm // inferred from direct assay /// 0016605 // PML body // inferred from direct assay /// 0016605 // PML body // not recorded	0005524 // ATP binding // inferred from electronic annotation /// 0008270 // zinc ion binding // inferred from electronic annotation
1460339_at	BG066125	Not_defined	Mus musculus	39883	24	GenBank	gb:BG066125 /DB_XREF=gi:12548688 /DB_XREF=H3039C02-3 /CLONE=H3039C02 /FEA=FLmRNA /CNT=196 /TID=Mm.30270.1 /TIER=Stack /STK=8 /UG=Mm.30270 /LL=26441 /UG_GENE=Psma4 /UG_TITLE=proteasome (prosome, macropain) subunit, alpha type 4 /FL=gb:AF060093.1 gb:NM_011966.1 gb:BC001982.1	BG066125	proteasome (prosome, macropain) subunit, alpha type 4	Psma4	26441	NM_011966	0006511 // ubiquitin-dependent protein catabolic process // inferred from electronic annotation	0005634 // nucleus // inferred from electronic annotation /// 0005737 // cytoplasm // inferred from electronic annotation /// 0005829 // cytosol // inferred from electronic annotation /// 0005839 // proteasome core complex // inferred from electronic annotation /// 0043234 // protein complex // inferred from electronic annotation	0004175 // endopeptidase activity // inferred from electronic annotation /// 0004298 // threonine-type endopeptidase activity // inferred from electronic annotation /// 0008233 // peptidase activity // inferred from electronic annotation /// 0016787 // hydrolase activity // inferred from electronic annotation /// 0042802 // identical protein binding // inferred from electronic annotation
1451168_a_at	BC004732	Not_defined	Mus musculus	39883	24	GenBank	gb:BC004732.1 /DB_XREF=gi:13435746 /FEA=FLmRNA /CNT=285 /TID=Mm.30016.2 /TIER=FL+Stack /STK=79 /UG=Mm.30016 /LL=97755 /UG_GENE=C87222 /DEF=Mus musculus, clone MGC:7904 IMAGE:3583026, mRNA, complete cds. /PROD=Unknown (protein for MGC:7904) /FL=gb:BC004732.1	BC004732	Rho GDP dissociation inhibitor (GDI) alpha	Arhgdia	192662	NM_133796	0007266 // Rho protein signal transduction // inferred from direct assay /// 0032880 // regulation of protein localization // inferred from direct assay	0001772 // immunological synapse // inferred from direct assay /// 0005737 // cytoplasm // inferred from electronic annotation	0005094 // Rho GDP-dissociation inhibitor activity // inferred from direct assay /// 0005094 // Rho GDP-dissociation inhibitor activity // inferred from electronic annotation /// 0005096 // GTPase activator activity // inferred from electronic annotation /// 0005515 // protein binding // inferred from physical interaction
1416973_at	NM_011482	Not_defined	Mus musculus	39883	24	GenBank	gb:NM_011482.1 /DB_XREF=gi:6755663 /GEN=Ssfa1 /FEA=FLmRNA /CNT=231 /TID=Mm.29504.1 /TIER=FL+Stack /STK=34 /UG=Mm.29504 /LL=20826 /DEF=Mus musculus sperm specific antigen 1 (Ssfa1), mRNA. /PROD=sperm specific antigen 1 /FL=gb:NM_011482.1 gb:U95114.1 gb:BC026755.1	NM_011482	predicted gene, EG434401 /// NHP2 non-histone chromosome protein 2-like 1 (S. cerevisiae)	Nhp2l1	20826 /// 434401	NM_011482 /// XM_486217 /// XM_924350	0006397 // mRNA processing // inferred from electronic annotation /// 0007338 // single fertilization // inferred from direct assay /// 0008380 // RNA splicing // inferred from electronic annotation /// 0042254 // ribosome biogenesis // inferred from electronic annotation	0005634 // nucleus // inferred from electronic annotation /// 0005681 // spliceosome // inferred from electronic annotation /// 0005886 // plasma membrane // inferred from sequence or structural similarity /// 0030529 // ribonucleoprotein complex // inferred from electronic annotation	0003723 // RNA binding // inferred from electronic annotation
1424255_at	BC007132	Not_defined	Mus musculus	39883	24	GenBank	gb:BC007132.1 /DB_XREF=gi:13938031 /FEA=FLmRNA /CNT=132 /TID=Mm.460.1 /TIER=FL+Stack /STK=42 /UG=Mm.460 /LL=20924 /UG_GENE=Supt5h /DEF=Mus musculus, Similar to suppressor of Ty (S.cerevisiae) 5 homolog, clone MGC:5821 IMAGE:3496691, mRNA, complete cds. /PROD=Similar to suppressor of Ty (S.cerevisiae) 5homolog /FL=gb:U88539.1 gb:BC007132.1	BC007132	suppressor of Ty 5 homolog (S. cerevisiae)	Supt5h	20924	NM_013676	0000122 // negative regulation of transcription from RNA polymerase II promoter // inferred from electronic annotation /// 0006350 // transcription // inferred from electronic annotation /// 0006355 // regulation of transcription, DNA-dependent // inferred from electronic annotation /// 0006357 // regulation of transcription from RNA polymerase II promoter // inferred from electronic annotation /…	0005634 // nucleus // inferred from electronic annotation	0003711 // transcription elongation regulator activity // inferred from electronic annotation /// 0008148 // negative transcription elongation factor activity // inferred from electronic annotation /// 0008159 // positive transcription elongation factor activity // inferred from electronic annotation /// 0019899 // enzyme binding // inferred from electronic annotation /// 0046982 // protein heter…
