# Supplementary material for: A Geometric Clustering Tool (AGCT) to robustly unravel the inner cluster structures of time-series gene expressions
Source: PLoS One. 2020 Jul 6;15(7):e0233755. doi: 10.1371/journal.pone.0233755 (PMC7337352; doi:10.1371/journal.pone.0233755)
Supplement: S3 File — (ZIP) [file pone.0233755.s003.zip › probes513_cluster_7.txt]

ID	GB_ACC	SPOT_ID	Species Scientific Name	Annotation Date	Sequence Type	Sequence Source	Target Description	Representative Public ID	Gene Title	Gene Symbol	ENTREZ_GENE_ID	RefSeq Transcript ID	Gene Ontology Biological Process	Gene Ontology Cellular Component	Gene Ontology Molecular Function
1426278_at	AY090098	Not_defined	Mus musculus	39883	24	GenBank	gb:AY090098.1 /DB_XREF=gi:20147033 /GEN=Isg12 /FEA=FLmRNA /CNT=24 /TID=Mm.46382.1 /TIER=FL+Stack /STK=14 /UG=Mm.46382 /LL=76933 /DEF=Mus musculus interferon stimulated gene 12 (Isg12) mRNA, complete cds. /PROD=interferon stimulated gene 12 /FL=gb:AY090098.1	AY090098	interferon, alpha-inducible protein 27	Ifi27	76933	NM_029803	0007568 // aging // inferred from direct assay /// 0009615 // response to virus // inferred from direct assay	Not_defined	Not_defined
1426133_a_at	BC020137	Not_defined	Mus musculus	39883	24	GenBank	gb:BC020137.1 /DB_XREF=gi:18043237 /FEA=FLmRNA /CNT=1 /TID=Mm.30851.1 /TIER=FL /STK=1 /UG=Mm.30851 /LL=69028 /UG_GENE=1500032H18Rik /DEF=Mus musculus, Similar to RIKEN cDNA 1500032H18 gene, clone MGC:28063 IMAGE:3709157, mRNA, complete cds. /PROD=Similar to RIKEN cDNA 1500032H18 gene /FL=gb:BC020137.1	BC020137	MIT, microtubule interacting and transport, domain containing 1	Mitd1	69028	NM_026913	0006810 // transport // inferred from electronic annotation /// 0015031 // protein transport // inferred from electronic annotation	0005768 // endosome // inferred from electronic annotation /// 0016020 // membrane // inferred from electronic annotation /// 0031902 // late endosome membrane // inferred from electronic annotation	Not_defined
1428346_at	AK003586	Not_defined	Mus musculus	39883	24	GenBank	gb:AK003586.1 /DB_XREF=gi:12834343 /FEA=mRNA /CNT=119 /TID=Mm.20488.1 /TIER=Stack /STK=50 /UG=Mm.20488 /LL=76301 /UG_GENE=1110008K06Rik /UG_TITLE=RIKEN cDNA 1110008K06 gene /DEF=Mus musculus 18 days embryo whole body cDNA, RIKEN full-length enriched library, clone:1110008K06:homolog to FLN29 (FLN29 GENE PRODUCT), full insert sequence.	AK003586	TRAF type zinc finger domain containing 1	Trafd1	231712	NM_172275	Not_defined	0005622 // intracellular // inferred from electronic annotation	0005515 // protein binding // inferred from physical interaction /// 0005515 // protein binding // inferred from electronic annotation /// 0008270 // zinc ion binding // inferred from electronic annotation /// 0046872 // metal ion binding // inferred from electronic annotation
1425719_a_at	BC002019	Not_defined	Mus musculus	39883	24	GenBank	gb:BC002019.1 /DB_XREF=gi:12805124 /FEA=FLmRNA /CNT=7 /TID=Mm.7491.1 /TIER=FL /STK=1 /UG=Mm.7491 /LL=64685 /UG_GENE=Nmi /DEF=Mus musculus, Similar to N-myc (and STAT) interactor, clone MGC:5845 IMAGE:3590545, mRNA, complete cds. /PROD=Similar to N-myc (and STAT) interactor /FL=gb:BC002019.1	BC002019	N-myc (and STAT) interactor	Nmi	64685	NM_001141948 /// NM_001141949 /// NM_019401	Not_defined	0005737 // cytoplasm // inferred from electronic annotation	0005515 // protein binding // inferred from electronic annotation
1451335_at	AF263458	Not_defined	Mus musculus	39883	24	GenBank	gb:AF263458.1 /DB_XREF=gi:8571447 /FEA=FLmRNA /CNT=96 /TID=Mm.34609.1 /TIER=FL+Stack /STK=35 /UG=Mm.34609 /LL=231507 /UG_GENE=onzin /DEF=Mus musculus onzin mRNA, complete cds. /PROD=onzin /FL=gb:AF263458.1 gb:BC010789.1	AF263458	placenta-specific 8	Plac8	231507	NM_139198	Not_defined	Not_defined	Not_defined
1423986_a_at	BC010238	Not_defined	Mus musculus	39883	24	GenBank	gb:BC010238.1 /DB_XREF=gi:16307390 /FEA=FLmRNA /CNT=195 /TID=Mm.196533.1 /TIER=FL+Stack /STK=69 /UG=Mm.196533 /LL=66940 /UG_GENE=2310008D10Rik /DEF=Mus musculus, RIKEN cDNA 2310008D10 gene, clone MGC:7872 IMAGE:3581921, mRNA, complete cds. /PROD=RIKEN cDNA 2310008D10 gene /FL=gb:BC010238.1	BC010238	shisa homolog 5 (Xenopus laevis)	Shisa5	66940	NM_025858 /// NM_026381	0006915 // apoptosis // inferred from electronic annotation /// 0006917 // induction of apoptosis // inferred from direct assay /// 0008632 // apoptotic program // inferred from direct assay	0005634 // nucleus // inferred from electronic annotation /// 0005635 // nuclear envelope // inferred from direct assay /// 0005783 // endoplasmic reticulum // inferred from direct assay /// 0005783 // endoplasmic reticulum // inferred from electronic annotation /// 0005789 // endoplasmic reticulum membrane // inferred from electronic annotation /// 0016020 // membrane // inferred from electronic…	Not_defined
1418115_s_at	NM_022329	Not_defined	Mus musculus	39883	24	GenBank	gb:NM_022329.1 /DB_XREF=gi:11612512 /GEN=Ifrg15-pending /FEA=FLmRNA /CNT=171 /TID=Mm.21761.1 /TIER=FL+Stack /STK=29 /UG=Mm.21761 /LL=64164 /DEF=Mus musculus interferon alpha responsive gene, 15 kDa (Ifrg15-pending), mRNA. /PROD=interferon alpha responsive gene, 15 kDa /FL=gb:NM_022329.1	NM_022329	interferon alpha responsive gene	Ifrg15	64164	NM_022329	Not_defined	Not_defined	Not_defined
1448757_at	NM_008884	Not_defined	Mus musculus	39883	24	GenBank	gb:NM_008884.2 /DB_XREF=gi:9506978 /GEN=Pml /FEA=FLmRNA /CNT=129 /TID=Mm.38497.1 /TIER=FL+Stack /STK=42 /UG=Mm.38497 /LL=18854 /DEF=Mus musculus promyelocytic leukemia (Pml), mRNA. /PROD=promyelocytic leukemia /FL=gb:U33626.2 gb:NM_008884.2 gb:BC020990.1	NM_008884	promyelocytic leukemia	Pml	18854	NM_008884 /// NM_178087	0001666 // response to hypoxia // inferred from mutant phenotype /// 0001666 // response to hypoxia // inferred from electronic annotation /// 0001666 // response to hypoxia // inferred from sequence or structural similarity /// 0006350 // transcription // inferred from electronic annotation /// 0006355 // regulation of transcription, DNA-dependent // inferred from electronic annotation /// 00064…	0005622 // intracellular // inferred from electronic annotation /// 0005626 // insoluble fraction // inferred from electronic annotation /// 0005626 // insoluble fraction // inferred from sequence or structural similarity /// 0005634 // nucleus // inferred from direct assay /// 0005634 // nucleus // inferred from electronic annotation /// 0005654 // nucleoplasm // inferred from electronic annotat…	0003677 // DNA binding // inferred from electronic annotation /// 0003713 // transcription coactivator activity // traceable author statement /// 0003713 // transcription coactivator activity // inferred from electronic annotation /// 0005515 // protein binding // inferred from physical interaction /// 0005515 // protein binding // inferred from electronic annotation /// 0005515 // protein bindin…
1420635_a_at	NM_016921	Not_defined	Mus musculus	39883	24	GenBank	gb:NM_016921.1 /DB_XREF=gi:8392940 /GEN=Atp6i /FEA=FLmRNA /CNT=21 /TID=Mm.19185.1 /TIER=FL /STK=3 /UG=Mm.19185 /LL=27060 /DEF=Mus musculus ATPase, H+ transporting, lysosomal I (Atp6i), mRNA. /PROD=ATPase, H+ transporting, lysosomal I /FL=gb:AF218253.1 gb:AB022322.1 gb:NM_016921.1	NM_016921	T-cell, immune regulator 1, ATPase, H+ transporting, lysosomal V0 protein A3	Tcirg1	27060	NM_001136091 /// NM_016921	0015986 // ATP synthesis coupled proton transport // inferred from electronic annotation	0005886 // plasma membrane // inferred from direct assay /// 0033177 // proton-transporting two-sector ATPase complex, proton-transporting domain // inferred from electronic annotation	0015078 // hydrogen ion transmembrane transporter activity // inferred from electronic annotation
1418293_at	NM_008332	Not_defined	Mus musculus	39883	24	GenBank	gb:NM_008332.1 /DB_XREF=gi:6680362 /GEN=Ifit2 /FEA=FLmRNA /CNT=58 /TID=Mm.2036.1 /TIER=FL+Stack /STK=26 /UG=Mm.2036 /LL=15958 /DEF=Mus musculus interferon-induced protein with tetratricopeptide repeats 2 (Ifit2), mRNA. /PROD=interferon-induced protein withtetratricopeptide repeats 2 /FL=gb:NM_008332.1 gb:U43085.1	NM_008332	interferon-induced protein with tetratricopeptide repeats 2	Ifit2	15958	NM_008332	Not_defined	Not_defined	0005488 // binding // inferred from electronic annotation
1449556_at	NM_010398	Not_defined	Mus musculus	39883	24	GenBank	gb:NM_010398.1 /DB_XREF=gi:6754147 /GEN=H2-T23 /FEA=FLmRNA /CNT=69 /TID=Mm.35016.1 /TIER=FL /STK=7 /UG=Mm.35016 /LL=15040 /DEF=Mus musculus histocompatibility 2, T region locus 23 (H2-T23), mRNA. /PROD=histocompatibility 2, T region locus 23 /FL=gb:AF057279.1 gb:AF041855.1 gb:NM_010398.1 gb:AF082510.1 gb:L00606.1 gb:BC005648.1	NM_010398	RIKEN cDNA C920025E04 gene /// histocompatibility 2, T region locus 23	H2-T23	15040 /// 667803	NM_010398 /// XM_001473226 /// XM_975970 /// XM_992574	0002474 // antigen processing and presentation of peptide antigen via MHC class I // inferred from electronic annotation /// 0006955 // immune response // inferred from electronic annotation /// 0019882 // antigen processing and presentation // inferred from electronic annotation	0016020 // membrane // inferred from electronic annotation /// 0016021 // integral to membrane // inferred from electronic annotation /// 0042612 // MHC class I protein complex // inferred from electronic annotation	Not_defined
1418930_at	NM_021274	Not_defined	Mus musculus	39883	24	GenBank	gb:NM_021274.1 /DB_XREF=gi:10946575 /GEN=Scyb10 /FEA=FLmRNA /CNT=36 /TID=Mm.877.1 /TIER=FL+Stack /STK=16 /UG=Mm.877 /LL=15945 /DEF=Mus musculus small inducible cytokine B subfamily (Cys-X-Cys), member 10 (Scyb10), mRNA. /PROD=small inducible cytokine B subfamily(Cys-X-Cys), member 10 /FL=gb:AF227743.1 gb:NM_021274.1 gb:M86829.1 gb:M33266.1	NM_021274	chemokine (C-X-C motif) ligand 10 /// similar to Small inducible cytokine B10 precursor (CXCL10) (Interferon-gamma-induced protein CRG-2) (Gamma-IP10) (IP-10) (C7)	Cxcl10	100045000 /// 15945	NM_021274 /// XM_001473329	0006935 // chemotaxis // inferred from electronic annotation /// 0006954 // inflammatory response // inferred from electronic annotation /// 0006955 // immune response // inferred from electronic annotation /// 0007165 // signal transduction // inferred from electronic annotation /// 0008284 // positive regulation of cell proliferation // inferred from electronic annotation /// 0009306 // protein…	0005576 // extracellular region // inferred from electronic annotation /// 0005615 // extracellular space // inferred from electronic annotation	0005125 // cytokine activity // inferred from electronic annotation /// 0008009 // chemokine activity // inferred from electronic annotation
1420915_at	AW214029	Not_defined	Mus musculus	39883	24	GenBank	gb:BM239586 /DB_XREF=gi:17874844 /DB_XREF=K0536G07-3 /CLONE=K0536G07 /FEA=FLmRNA /CNT=144 /TID=Mm.8249.1 /TIER=Stack /STK=47 /UG=Mm.8249 /LL=20846 /UG_GENE=Stat1 /UG_TITLE=signal transducer and activator of transcription 1 /FL=gb:NM_009283.1 gb:U06924.1	AW214029	signal transducer and activator of transcription 1	Stat1	20846	NM_009283	0006350 // transcription // inferred from mutant phenotype /// 0006350 // transcription // inferred from electronic annotation /// 0006355 // regulation of transcription, DNA-dependent // inferred from electronic annotation /// 0007165 // signal transduction // inferred from electronic annotation /// 0019221 // cytokine-mediated signaling pathway // inferred from direct assay /// 0031663 // lipop…	0005634 // nucleus // inferred from direct assay /// 0005634 // nucleus // inferred from electronic annotation /// 0005737 // cytoplasm // inferred from direct assay /// 0005737 // cytoplasm // inferred from electronic annotation	0003677 // DNA binding // inferred from electronic annotation /// 0003700 // transcription factor activity // inferred from mutant phenotype /// 0003700 // transcription factor activity // inferred from electronic annotation /// 0004871 // signal transducer activity // inferred from electronic annotation /// 0005509 // calcium ion binding // inferred from electronic annotation /// 0005515 // prot…
1429947_a_at	AK008179	Not_defined	Mus musculus	39883	24	GenBank	gb:AK008179.1 /DB_XREF=gi:12842205 /FEA=mRNA /CNT=13 /TID=Mm.116687.2 /TIER=ConsEnd /STK=5 /UG=Mm.116687 /LL=58203 /UG_GENE=Dlm1-pending /UG_TITLE=tumor stroma and activated macrophage protein DLM-1 /DEF=Mus musculus adult male small intestine cDNA, RIKEN full-length enriched library, clone:2010010H03:tumor stroma and activated macrophage protein DLM-1, full insert sequence.	AK008179	Z-DNA binding protein 1	Zbp1	58203	NM_001139519 /// NM_021394	Not_defined	Not_defined	0003677 // DNA binding // inferred from electronic annotation /// 0003692 // left-handed Z-DNA binding // inferred from direct assay /// 0003723 // RNA binding // inferred from electronic annotation /// 0003726 // double-stranded RNA adenosine deaminase activity // inferred from electronic annotation
1419042_at	BM239828	Not_defined	Mus musculus	39883	24	GenBank	gb:NM_021792.1 /DB_XREF=gi:11140830 /GEN=Iigp-pending /FEA=FLmRNA /CNT=97 /TID=Mm.29008.1 /TIER=FL+Stack /STK=14 /UG=Mm.29008 /LL=60440 /DEF=Mus musculus interferon-inducible GTPase (Iigp-pending), mRNA. /PROD=interferon-inducible GTPase /FL=gb:AF194871.1 gb:NM_021792.1	BM239828	interferon inducible GTPase 1	Iigp1	60440	NM_021792	0019221 // cytokine-mediated signaling pathway // traceable author statement	0005634 // nucleus // inferred from electronic annotation /// 0005737 // cytoplasm // inferred from electronic annotation /// 0005783 // endoplasmic reticulum // inferred from electronic annotation /// 0005789 // endoplasmic reticulum membrane // inferred from electronic annotation /// 0005794 // Golgi apparatus // inferred from electronic annotation /// 0016020 // membrane // inferred from elect…	0000166 // nucleotide binding // inferred from electronic annotation /// 0003924 // GTPase activity // inferred from direct assay /// 0003924 // GTPase activity // inferred from sequence or structural similarity /// 0005525 // GTP binding // inferred from direct assay /// 0005525 // GTP binding // inferred from electronic annotation /// 0016787 // hydrolase activity // inferred from electronic an…
1417793_at	NM_019440	Not_defined	Mus musculus	39883	24	GenBank	gb:NM_019440.1 /DB_XREF=gi:9506764 /GEN=Gtpi-pending /FEA=FLmRNA /CNT=84 /TID=Mm.33902.1 /TIER=FL+Stack /STK=36 /UG=Mm.33902 /LL=54396 /DEF=Mus musculus interferon-g induced GTPase (Gtpi-pending), mRNA. /PROD=interferon-g induced GTPase /FL=gb:NM_019440.1 gb:BC005419.1	NM_019440	interferon inducible GTPase 2	Iigp2	54396	NM_019440	Not_defined	0016020 // membrane // inferred from electronic annotation	0003924 // GTPase activity // inferred from sequence or structural similarity /// 0005525 // GTP binding // inferred from electronic annotation /// 0016817 // hydrolase activity, acting on acid anhydrides // inferred from electronic annotation
1453196_a_at	BQ033138	Not_defined	Mus musculus	39883	24	GenBank	gb:BQ033138 /DB_XREF=gi:19768417 /DB_XREF=UI-1-CF0-axe-c-08-0-UI.s1 /CLONE=UI-1-CF0-axe-c-08-0-UI /FEA=mRNA /CNT=95 /TID=Mm.27162.2 /TIER=Stack /STK=14 /UG=Mm.27162 /LL=23962 /UG_GENE=Oasl2 /UG_TITLE=2-5 oligoadenylate synthetase-like 2	BQ033138	2'-5' oligoadenylate synthetase-like 2	Oasl2	23962	NM_011854	0006464 // protein modification process // inferred from electronic annotation /// 0006955 // immune response // inferred from electronic annotation	Not_defined	0001730 // 2'-5'-oligoadenylate synthetase activity // inferred from direct assay /// 0003723 // RNA binding // inferred from electronic annotation /// 0005524 // ATP binding // inferred from electronic annotation /// 0016740 // transferase activity // inferred from electronic annotation /// 0016779 // nucleotidyltransferase activity // inferred from electronic annotation
1456494_a_at	BG068242	Not_defined	Mus musculus	39883	24	GenBank	gb:BG068242 /DB_XREF=gi:12550811 /DB_XREF=H3063C08-3 /CLONE=H3063C08 /FEA=EST /CNT=18 /TID=Mm.3288.3 /TIER=Stack /STK=9 /UG=Mm.3288 /LL=20128 /UG_GENE=Trim30 /UG_TITLE=tripartite motif protein 30	BG068242	expressed sequence AI451617 /// tripartite motif-containing 30	Trim30	20128 /// 209387	NM_009099 /// NM_199146	0006350 // transcription // inferred from electronic annotation /// 0006355 // regulation of transcription, DNA-dependent // inferred from electronic annotation	0005622 // intracellular // inferred from electronic annotation /// 0005634 // nucleus // inferred from electronic annotation /// 0005737 // cytoplasm // inferred from direct assay	0003677 // DNA binding // inferred from electronic annotation /// 0005515 // protein binding // inferred from electronic annotation /// 0008270 // zinc ion binding // inferred from electronic annotation /// 0046872 // metal ion binding // inferred from electronic annotation
1434380_at	BM241271	Not_defined	Mus musculus	39883	24	GenBank	gb:BM241271 /DB_XREF=gi:17876541 /DB_XREF=K0614F09-3 /CLONE=K0614F09 /FEA=EST /CNT=67 /TID=Mm.532.1 /TIER=Stack /STK=33 /UG=Mm.532 /UG_TITLE=ESTs, Weakly similar to A Chain A, Crystal Structure Of The Human Acyl Protein Thioesterase 1 At 1.5 A Resolution (H.sapiens)	BM241271	guanylate binding protein 6	Gbp6	229900	NM_001083312 /// NM_145545	0006955 // immune response // inferred from electronic annotation	Not_defined	0003924 // GTPase activity // inferred from electronic annotation /// 0005525 // GTP binding // inferred from electronic annotation
1426774_at	BM227980	Not_defined	Mus musculus	39883	24	GenBank	gb:BM227980 /DB_XREF=gi:17790458 /DB_XREF=K0253C12-3 /CLONE=K0253C12 /FEA=mRNA /CNT=121 /TID=Mm.29894.1 /TIER=Stack /STK=70 /UG=Mm.29894 /UG_TITLE=Mus musculus, Similar to hypothetical protein FLJ22693, clone IMAGE:5059780, mRNA, partial cds	BM227980	poly (ADP-ribose) polymerase family, member 12	Parp12	243771	NM_172893	Not_defined	0005634 // nucleus // inferred from electronic annotation	0003676 // nucleic acid binding // inferred from electronic annotation /// 0003950 // NAD+ ADP-ribosyltransferase activity // inferred from electronic annotation /// 0008270 // zinc ion binding // inferred from electronic annotation /// 0016740 // transferase activity // inferred from electronic annotation /// 0046872 // metal ion binding // inferred from electronic annotation
1449507_a_at	NM_010581	Not_defined	Mus musculus	39883	24	GenBank	gb:NM_010581.1 /DB_XREF=gi:6754381 /GEN=Itgp /FEA=FLmRNA /CNT=83 /TID=Mm.167842.1 /TIER=FL+Stack /STK=8 /UG=Mm.167842 /LL=16423 /DEF=Mus musculus integrin-associated protein (Itgp), mRNA. /PROD=integrin-associated protein /FL=gb:AB012693.1 gb:NM_010581.1 gb:BC012667.1	NM_010581	CD47 antigen (Rh-related antigen, integrin-associated signal transducer)	Cd47	16423	NM_010581	0007155 // cell adhesion // inferred from electronic annotation /// 0008228 // opsonization // inferred from direct assay /// 0050766 // positive regulation of phagocytosis // inferred from direct assay	0005886 // plasma membrane // inferred from electronic annotation /// 0005887 // integral to plasma membrane // inferred from direct assay /// 0016020 // membrane // inferred from electronic annotation /// 0016021 // integral to membrane // inferred from electronic annotation	0005515 // protein binding // inferred from physical interaction /// 0005515 // protein binding // inferred from electronic annotation
1424518_at	BC020489	Not_defined	Mus musculus	39883	24	GenBank	gb:BC020489.1 /DB_XREF=gi:18088055 /FEA=FLmRNA /CNT=54 /TID=Mm.28305.1 /TIER=FL+Stack /STK=27 /UG=Mm.28305 /LL=71898 /UG_GENE=2310016F22Rik /DEF=Mus musculus, Similar to RIKEN cDNA 9130022K13 gene, clone MGC:6828 IMAGE:2649139, mRNA, complete cds. /PROD=Similar to RIKEN cDNA 9130022K13 gene /FL=gb:BC020489.1	BC020489	apolipoprotein L 9a /// apolipoprotein L 9b	Apol9a	223672 /// 71898	NM_173743 /// XM_128064 /// XM_911308	0006869 // lipid transport // inferred from electronic annotation /// 0042157 // lipoprotein metabolic process // inferred from electronic annotation	0005576 // extracellular region // inferred from electronic annotation	0008289 // lipid binding // inferred from electronic annotation
1423555_a_at	BB329808	Not_defined	Mus musculus	39883	24	GenBank	gb:BB329808 /DB_XREF=gi:15411519 /DB_XREF=BB329808 /CLONE=B630019O10 /FEA=FLmRNA /CNT=51 /TID=Mm.30756.1 /TIER=Stack /STK=11 /UG=Mm.30756 /LL=99899 /UG_GENE=AW261460 /UG_TITLE=expressed sequence AW261460 /FL=gb:NM_133871.1	BB329808	interferon-induced protein 44	Ifi44	99899	NM_133871	Not_defined	0005737 // cytoplasm // inferred from electronic annotation	Not_defined
1451426_at	AF316999	Not_defined	Mus musculus	39883	24	GenBank	gb:AF316999.1 /DB_XREF=gi:13194585 /GEN=D11lgp2 /FEA=FLmRNA /CNT=47 /TID=Mm.170797.2 /TIER=FL+Stack /STK=21 /UG=Mm.170797 /LL=80861 /DEF=Mus musculus D11lgp2 mRNA, complete cds. /PROD=unknown /FL=gb:AF316999.1	AF316999	DEXH (Asp-Glu-X-His) box polypeptide 58	Dhx58	80861	NM_030150	0006955 // immune response // inferred from electronic annotation /// 0045087 // innate immune response // inferred from electronic annotation	0005737 // cytoplasm // inferred from direct assay /// 0005737 // cytoplasm // inferred from electronic annotation	0000166 // nucleotide binding // inferred from electronic annotation /// 0003676 // nucleic acid binding // inferred from electronic annotation /// 0003677 // DNA binding // inferred from electronic annotation /// 0003723 // RNA binding // inferred from electronic annotation /// 0004386 // helicase activity // inferred from electronic annotation /// 0005524 // ATP binding // inferred from electro…
1450034_at	AW214029	Not_defined	Mus musculus	39883	24	GenBank	gb:AW214029 /DB_XREF=gi:6520396 /DB_XREF=uo46g11.x1 /CLONE=IMAGE:2645636 /FEA=FLmRNA /CNT=144 /TID=Mm.8249.1 /TIER=Stack /STK=13 /UG=Mm.8249 /LL=20846 /UG_GENE=Stat1 /UG_TITLE=signal transducer and activator of transcription 1 /FL=gb:NM_009283.1 gb:U06924.1	AW214029	signal transducer and activator of transcription 1	Stat1	20846	NM_009283	0006350 // transcription // inferred from mutant phenotype /// 0006350 // transcription // inferred from electronic annotation /// 0006355 // regulation of transcription, DNA-dependent // inferred from electronic annotation /// 0007165 // signal transduction // inferred from electronic annotation /// 0019221 // cytokine-mediated signaling pathway // inferred from direct assay /// 0031663 // lipop…	0005634 // nucleus // inferred from direct assay /// 0005634 // nucleus // inferred from electronic annotation /// 0005737 // cytoplasm // inferred from direct assay /// 0005737 // cytoplasm // inferred from electronic annotation	0003677 // DNA binding // inferred from electronic annotation /// 0003700 // transcription factor activity // inferred from mutant phenotype /// 0003700 // transcription factor activity // inferred from electronic annotation /// 0004871 // signal transducer activity // inferred from electronic annotation /// 0005509 // calcium ion binding // inferred from electronic annotation /// 0005515 // prot…
1438676_at	BM241485	Not_defined	Mus musculus	39883	24	GenBank	gb:BM241485 /DB_XREF=gi:17876755 /DB_XREF=K0617E08-3 /CLONE=K0617E08 /FEA=EST /CNT=70 /TID=Mm.5057.2 /TIER=Stack /STK=9 /UG=Mm.5057 /LL=17472 /UG_GENE=Mpa2 /UG_TITLE=macrophage activation 2	BM241485	macrophage activation 2 like	Mpa2l	100702	NM_194336	0006955 // immune response // inferred from electronic annotation	Not_defined	0003924 // GTPase activity // inferred from electronic annotation /// 0005525 // GTP binding // inferred from electronic annotation
1449009_at	NM_011579	Not_defined	Mus musculus	39883	24	GenBank	gb:NM_011579.1 /DB_XREF=gi:6755776 /GEN=Tgtp /FEA=FLmRNA /CNT=54 /TID=Mm.15793.1 /TIER=FL+Stack /STK=27 /UG=Mm.15793 /LL=21822 /DEF=Mus musculus T-cell specific GTPase (Tgtp), mRNA. /PROD=T-cell specific GTPase /FL=gb:L38444.1 gb:U15636.1 gb:NM_011579.1	NM_011579	predicted gene, OTTMUSG00000005523 /// T-cell specific GTPase	Tgtp	21822 /// 620913	NM_001045540 /// NM_011579	0006955 // immune response // non-traceable author statement /// 0009615 // response to virus // inferred from direct assay	0005622 // intracellular // non-traceable author statement /// 0016020 // membrane // inferred from electronic annotation	0003924 // GTPase activity // inferred from direct assay /// 0005525 // GTP binding // inferred from sequence or structural similarity /// 0005525 // GTP binding // inferred from electronic annotation /// 0016817 // hydrolase activity, acting on acid anhydrides // inferred from electronic annotation
1419043_a_at	BM239828	Not_defined	Mus musculus	39883	24	GenBank	gb:BM239828 /DB_XREF=gi:17875098 /DB_XREF=K0541A12-3 /CLONE=K0541A12 /FEA=FLmRNA /CNT=97 /TID=Mm.29008.1 /TIER=Stack /STK=19 /UG=Mm.29008 /LL=60440 /UG_GENE=Iigp-pending /UG_TITLE=interferon-inducible GTPase /FL=gb:AF194871.1 gb:NM_021792.1	BM239828	interferon inducible GTPase 1	Iigp1	60440	NM_021792	0019221 // cytokine-mediated signaling pathway // traceable author statement	0005634 // nucleus // inferred from electronic annotation /// 0005737 // cytoplasm // inferred from electronic annotation /// 0005783 // endoplasmic reticulum // inferred from electronic annotation /// 0005789 // endoplasmic reticulum membrane // inferred from electronic annotation /// 0005794 // Golgi apparatus // inferred from electronic annotation /// 0016020 // membrane // inferred from elect…	0000166 // nucleotide binding // inferred from electronic annotation /// 0003924 // GTPase activity // inferred from direct assay /// 0003924 // GTPase activity // inferred from sequence or structural similarity /// 0005525 // GTP binding // inferred from direct assay /// 0005525 // GTP binding // inferred from electronic annotation /// 0016787 // hydrolase activity // inferred from electronic an…
1424339_at	AB067533	Not_defined	Mus musculus	39883	24	GenBank	gb:AB067533.1 /DB_XREF=gi:18389328 /GEN=oasl9 /FEA=FLmRNA /CNT=54 /TID=Mm.95479.1 /TIER=FL+Stack /STK=37 /UG=Mm.95479 /DEF=Mus musculus oasl9 gene for 2,5-oligoadenylate synthetase-like 9, complete cds. /PROD=2,5-oligoadenylate synthetase-like 9 /FL=gb:AY089728.1 gb:AB067533.1	AB067533	2'-5' oligoadenylate synthetase-like 1	Oasl1	231655	NM_145209	0006464 // protein modification process // inferred from electronic annotation /// 0006955 // immune response // inferred from electronic annotation	Not_defined	0003723 // RNA binding // inferred from electronic annotation /// 0005524 // ATP binding // inferred from electronic annotation /// 0016740 // transferase activity // inferred from electronic annotation /// 0016779 // nucleotidyltransferase activity // inferred from electronic annotation
1450783_at	NM_008331	Not_defined	Mus musculus	39883	24	GenBank	gb:NM_008331.1 /DB_XREF=gi:6680360 /GEN=Ifit1 /FEA=FLmRNA /CNT=73 /TID=Mm.6718.1 /TIER=FL+Stack /STK=9 /UG=Mm.6718 /LL=15957 /DEF=Mus musculus interferon-induced protein with tetratricopeptide repeats 1 (Ifit1), mRNA. /PROD=interferon-induced protein withtetratricopeptide repeats 1 /FL=gb:U43084.1 gb:BC003768.1 gb:NM_008331.1	NM_008331	interferon-induced protein with tetratricopeptide repeats 1	Ifit1	15957	NM_008331	Not_defined	Not_defined	0005488 // binding // inferred from electronic annotation
1421008_at	BB741897	Not_defined	Mus musculus	39883	24	GenBank	gb:NM_021384.1 /DB_XREF=gi:10946723 /GEN=Vig1-pending /FEA=FLmRNA /CNT=44 /TID=Mm.24045.1 /TIER=FL /STK=2 /UG=Mm.24045 /LL=58185 /DEF=Mus musculus viral hemorrhagic septicemia virus(VHSV) induced gene 1 (Vig1-pending), mRNA. /PROD=viral hemorrhagic septicemia virus(VHSV) inducedgene 1 /FL=gb:NM_021384.1 gb:AF442152.1 gb:AF236064.2	BB741897	radical S-adenosyl methionine domain containing 2	Rsad2	58185	NM_021384	0009615 // response to virus // inferred from electronic annotation /// 0051607 // defense response to virus // inferred from direct assay /// 0051607 // defense response to virus // inferred from electronic annotation	0005783 // endoplasmic reticulum // inferred from electronic annotation /// 0005783 // endoplasmic reticulum // inferred from sequence or structural similarity /// 0005789 // endoplasmic reticulum membrane // inferred from electronic annotation /// 0016020 // membrane // inferred from electronic annotation	0003824 // catalytic activity // inferred from electronic annotation /// 0005506 // iron ion binding // inferred from electronic annotation /// 0046872 // metal ion binding // inferred from electronic annotation /// 0051536 // iron-sulfur cluster binding // inferred from electronic annotation
1418191_at	NM_011909	Not_defined	Mus musculus	39883	24	GenBank	gb:NM_011909.1 /DB_XREF=gi:6755926 /GEN=Usp18 /FEA=FLmRNA /CNT=57 /TID=Mm.27498.1 /TIER=FL+Stack /STK=28 /UG=Mm.27498 /LL=24110 /DEF=Mus musculus ubiquitin specific protease 18 (Usp18), mRNA. /PROD=ubiquitin specific protease 18 /FL=gb:NM_011909.1 gb:AF069502.1	NM_011909	similar to ubiquitin specific protease UBP43 /// ubiquitin specific peptidase 18	Usp18	100048346 /// 24110	NM_011909 /// XM_001480051	0006511 // ubiquitin-dependent protein catabolic process // inferred from electronic annotation /// 0032020 // ISG15-protein conjugation // inferred from mutant phenotype	Not_defined	0004221 // ubiquitin thiolesterase activity // inferred from electronic annotation /// 0008233 // peptidase activity // inferred from electronic annotation /// 0008234 // cysteine-type peptidase activity // inferred from electronic annotation /// 0016787 // hydrolase activity // inferred from electronic annotation /// 0019785 // ISG15-specific protease activity // inferred from mutant phenotype
1436058_at	BB132493	Not_defined	Mus musculus	39883	24	GenBank	gb:BB132493 /DB_XREF=gi:16266482 /DB_XREF=BB132493 /CLONE=9830001A05 /FEA=EST /CNT=24 /TID=Mm.27276.1 /TIER=Stack /STK=11 /UG=Mm.27276 /UG_TITLE=ESTs	BB132493	radical S-adenosyl methionine domain containing 2	Rsad2	58185	NM_021384	0009615 // response to virus // inferred from electronic annotation /// 0051607 // defense response to virus // inferred from direct assay /// 0051607 // defense response to virus // inferred from electronic annotation	0005783 // endoplasmic reticulum // inferred from electronic annotation /// 0005783 // endoplasmic reticulum // inferred from sequence or structural similarity /// 0005789 // endoplasmic reticulum membrane // inferred from electronic annotation /// 0016020 // membrane // inferred from electronic annotation	0003824 // catalytic activity // inferred from electronic annotation /// 0005506 // iron ion binding // inferred from electronic annotation /// 0046872 // metal ion binding // inferred from electronic annotation /// 0051536 // iron-sulfur cluster binding // inferred from electronic annotation
1417185_at	BC002070	Not_defined	Mus musculus	39883	24	GenBank	gb:BC002070.1 /DB_XREF=gi:12805220 /FEA=FLmRNA /CNT=158 /TID=Mm.8180.1 /TIER=FL+Stack /STK=53 /UG=Mm.8180 /LL=110454 /UG_GENE=Ly6a /DEF=Mus musculus, lymphocyte antigen 6 complex, clone MGC:6188 IMAGE:3486025, mRNA, complete cds. /PROD=lymphocyte antigen 6 complex /FL=gb:NM_010738.1 gb:M18184.1 gb:BC002070.1 gb:J03636.1	BC002070	lymphocyte antigen 6 complex, locus A	Ly6a	110454	NM_010738	Not_defined	0005622 // intracellular // inferred from direct assay /// 0005886 // plasma membrane // inferred from electronic annotation /// 0009897 // external side of plasma membrane // inferred from direct assay /// 0016020 // membrane // inferred from electronic annotation /// 0031225 // anchored to membrane // inferred from electronic annotation	Not_defined
1421009_at	BB741897	Not_defined	Mus musculus	39883	24	GenBank	gb:BB741897 /DB_XREF=gi:16144902 /DB_XREF=BB741897 /CLONE=F520004L04 /FEA=FLmRNA /CNT=44 /TID=Mm.24045.1 /TIER=Stack /STK=10 /UG=Mm.24045 /LL=58185 /UG_GENE=Vig1-pending /UG_TITLE=viral hemorrhagic septicemia virus(VHSV) induced gene 1 /FL=gb:NM_021384.1 gb:AF442152.1 gb:AF236064.2	BB741897	radical S-adenosyl methionine domain containing 2	Rsad2	58185	NM_021384	0009615 // response to virus // inferred from electronic annotation /// 0051607 // defense response to virus // inferred from direct assay /// 0051607 // defense response to virus // inferred from electronic annotation	0005783 // endoplasmic reticulum // inferred from electronic annotation /// 0005783 // endoplasmic reticulum // inferred from sequence or structural similarity /// 0005789 // endoplasmic reticulum membrane // inferred from electronic annotation /// 0016020 // membrane // inferred from electronic annotation	0003824 // catalytic activity // inferred from electronic annotation /// 0005506 // iron ion binding // inferred from electronic annotation /// 0046872 // metal ion binding // inferred from electronic annotation /// 0051536 // iron-sulfur cluster binding // inferred from electronic annotation
1431591_s_at	AK019325	Not_defined	Mus musculus	39883	24	GenBank	gb:AK019325.1 /DB_XREF=gi:12859477 /GEN=Isg15 /FEA=mRNA /CNT=2 /TID=Mm.204646.1 /TIER=ConsEnd /STK=1 /UG=Mm.204646 /UG_TITLE=Mus musculus adult male hippocampus cDNA, RIKEN full-length enriched library, clone:2900034J12:interferon-stimulated protein (15 kDa), full insert sequence /DEF=Mus musculus adult male hippocampus cDNA, RIKEN full-length enriched library, clone:2900034J12:interferon-stimula…	AK019325	predicted gene, 100038882 /// predicted gene, 677168 /// ISG15 ubiquitin-like modifier /// hypothetical protein LOC100044225	Isg15	100038882 /// 100044225 /// 53606 /// 677168	NM_015783 /// XM_001471685 /// XM_001471686 /// XR_005074 /// XR_034969	0006464 // protein modification process // inferred from electronic annotation /// 0006511 // ubiquitin-dependent protein catabolic process // inferred from electronic annotation /// 0009615 // response to virus // inferred from electronic annotation /// 0019941 // modification-dependent protein catabolic process // inferred from direct assay /// 0032020 // ISG15-protein conjugation // inferred f…	0005576 // extracellular region // inferred from electronic annotation /// 0005737 // cytoplasm // inferred from electronic annotation	0005515 // protein binding // inferred from physical interaction /// 0031386 // protein tag // inferred from direct assay
