# Supplementary material for: A Geometric Clustering Tool (AGCT) to robustly unravel the inner cluster structures of time-series gene expressions
Source: PLoS One. 2020 Jul 6;15(7):e0233755. doi: 10.1371/journal.pone.0233755 (PMC7337352; doi:10.1371/journal.pone.0233755)
Supplement: S3 File — (ZIP) [file pone.0233755.s003.zip › probes513_cluster_8.txt]

ID	GB_ACC	SPOT_ID	Species Scientific Name	Annotation Date	Sequence Type	Sequence Source	Target Description	Representative Public ID	Gene Title	Gene Symbol	ENTREZ_GENE_ID	RefSeq Transcript ID	Gene Ontology Biological Process	Gene Ontology Cellular Component	Gene Ontology Molecular Function
1451321_a_at	BC003333	Not_defined	Mus musculus	39883	24	GenBank	gb:BC003333.1 /DB_XREF=gi:13097116 /FEA=FLmRNA /CNT=70 /TID=Mm.28309.1 /TIER=FL+Stack /STK=37 /UG=Mm.28309 /LL=71684 /UG_GENE=0610033I05Rik /DEF=Mus musculus, clone MGC:7151 IMAGE:3256678, mRNA, complete cds. /PROD=Unknown (protein for MGC:7151) /FL=gb:BC003333.1	BC003333	RNA binding motif protein 43	Rbm43	71684	NM_001141981 /// NM_001141982 /// NM_030243	Not_defined	Not_defined	0003676 // nucleic acid binding // inferred from electronic annotation /// 0003723 // RNA binding // inferred from electronic annotation
1431812_a_at	AK014572	Not_defined	Mus musculus	39883	24	GenBank	gb:AK014572.1 /DB_XREF=gi:12852509 /GEN=Glyt1 /FEA=mRNA /CNT=1 /TID=Mm.2834.2 /TIER=ConsEnd /STK=0 /UG=Mm.2834 /LL=14664 /UG_TITLE=glycine transporter 1 /DEF=Mus musculus 0 day neonate skin cDNA, RIKEN full-length enriched library, clone:4632413G05:glycine transporter 1, full insert sequence.	AK014572	solute carrier family 6 (neurotransmitter transporter, glycine), member 9	Slc6a9	14664	NM_008135	0006810 // transport // inferred from electronic annotation /// 0006836 // neurotransmitter transport // inferred from electronic annotation /// 0006865 // amino acid transport // inferred from electronic annotation /// 0015816 // glycine transport // inferred from direct assay	0005887 // integral to plasma membrane // inferred from electronic annotation /// 0016020 // membrane // inferred from electronic annotation /// 0016021 // integral to membrane // inferred by curator /// 0016021 // integral to membrane // inferred from electronic annotation	0005283 // sodium:amino acid symporter activity // inferred from electronic annotation /// 0005328 // neurotransmitter:sodium symporter activity // inferred from electronic annotation /// 0015187 // glycine transmembrane transporter activity // inferred from direct assay /// 0015293 // symporter activity // inferred from electronic annotation
1421911_at	AF088862	Not_defined	Mus musculus	39883	24	GenBank	gb:BB030134 /DB_XREF=gi:15403555 /DB_XREF=BB030134 /CLONE=5830452E11 /FEA=FLmRNA /CNT=72 /TID=Mm.21935.1 /TIER=Stack /STK=8 /UG=Mm.21935 /LL=20847 /UG_GENE=Stat2 /UG_TITLE=signal transducer and activator of transcription 2 /FL=gb:AF187231.1 gb:AF088862.1 gb:NM_019963.1 gb:AF206162.1	AF088862	signal transducer and activator of transcription 2	Stat2	20847	NM_019963	0006350 // transcription // inferred from electronic annotation /// 0006355 // regulation of transcription, DNA-dependent // inferred from electronic annotation /// 0007165 // signal transduction // inferred from electronic annotation /// 0045449 // regulation of transcription // inferred from electronic annotation	0005634 // nucleus // inferred from direct assay /// 0005634 // nucleus // inferred from electronic annotation /// 0005737 // cytoplasm // inferred from direct assay /// 0005737 // cytoplasm // inferred from electronic annotation	0003677 // DNA binding // inferred from electronic annotation /// 0003700 // transcription factor activity // inferred from electronic annotation /// 0004871 // signal transducer activity // inferred from electronic annotation /// 0005509 // calcium ion binding // inferred from electronic annotation /// 0005515 // protein binding // inferred from physical interaction /// 0005515 // protein bindin…
1423700_at	BC026795	Not_defined	Mus musculus	39883	24	GenBank	gb:BC026795.1 /DB_XREF=gi:20071209 /FEA=FLmRNA /CNT=182 /TID=Mm.12553.1 /TIER=FL+Stack /STK=147 /UG=Mm.12553 /LL=69263 /UG_GENE=Rfc3 /DEF=Mus musculus, Similar to replication factor C (activator 1) 3 (38kD), clone MGC:25594 IMAGE:4015134, mRNA, complete cds. /PROD=Similar to replication factor C (activator 1) 3(38kD) /FL=gb:BC026795.1	BC026795	replication factor C (activator 1) 3	Rfc3	69263	NM_027009	0006260 // DNA replication // inferred from electronic annotation	0005634 // nucleus // inferred from electronic annotation /// 0005663 // DNA replication factor C complex // inferred from electronic annotation	0000166 // nucleotide binding // inferred from electronic annotation /// 0003677 // DNA binding // inferred from electronic annotation /// 0005515 // protein binding // inferred from electronic annotation /// 0016887 // ATPase activity // inferred from electronic annotation /// 0017111 // nucleoside-triphosphatase activity // inferred from electronic annotation
1425722_at	BC020118	Not_defined	Mus musculus	39883	24	GenBank	gb:BC020118.1 /DB_XREF=gi:18043227 /FEA=FLmRNA /CNT=15 /TID=Mm.216398.1 /TIER=FL /STK=1 /UG=Mm.216398 /DEF=Mus musculus, Similar to interferon-inducible GTPase, clone MGC:28051 IMAGE:3675329, mRNA, complete cds. /PROD=Similar to interferon-inducible GTPase /FL=gb:BC020118.1	BC020118	interferon-inducible GTPase-like	LOC435565	435565	NM_001013828 /// XM_001471496	Not_defined	0016020 // membrane // inferred from electronic annotation	0005525 // GTP binding // inferred from electronic annotation /// 0016817 // hydrolase activity, acting on acid anhydrides // inferred from electronic annotation
1455470_x_at	AV027151	Not_defined	Mus musculus	39883	-4	GenBank	gb:AV027151 /DB_XREF=gi:4806761 /DB_XREF=AV027151 /CLONE=1300006B07 /FEA=EST /CNT=14 /TID=Mm.200673.2 /TIER=Stack /STK=13 /UG=Mm.200673 /LL=16796 /UG_GENE=Lasp1 /UG_TITLE=LIM and SH3 protein 1	AV027151	LIM and SH3 protein 1	Lasp1	16796	NM_010688	0006810 // transport // inferred from electronic annotation /// 0006811 // ion transport // inferred from electronic annotation /// 0006811 // ion transport // inferred from sequence or structural similarity /// 0030865 // cortical cytoskeleton organization // inferred from electronic annotation	0005737 // cytoplasm // inferred from direct assay /// 0005737 // cytoplasm // inferred from electronic annotation /// 0005856 // cytoskeleton // inferred from electronic annotation /// 0005925 // focal adhesion // inferred from direct assay /// 0030864 // cortical actin cytoskeleton // inferred from electronic annotation /// 0030864 // cortical actin cytoskeleton // inferred from sequence or str…	0003779 // actin binding // inferred from electronic annotation /// 0005515 // protein binding // inferred from physical interaction /// 0008270 // zinc ion binding // inferred from electronic annotation /// 0015075 // ion transmembrane transporter activity // inferred from electronic annotation /// 0015075 // ion transmembrane transporter activity // inferred from sequence or structural similari…
1423811_at	BC009141	Not_defined	Mus musculus	39883	24	GenBank	gb:BC009141.1 /DB_XREF=gi:14318683 /FEA=FLmRNA /CNT=146 /TID=Mm.25779.1 /TIER=FL+Stack /STK=103 /UG=Mm.25779 /LL=75062 /UG_GENE=4930512K19Rik /DEF=Mus musculus, splicing factor 3a, subunit 3, 60kD, clone MGC:11648 IMAGE:3598647, mRNA, complete cds. /PROD=splicing factor 3a, subunit 3, 60kD /FL=gb:BC009141.1	BC009141	splicing factor 3a, subunit 3	Sf3a3	75062	NM_029157	0006397 // mRNA processing // inferred from electronic annotation /// 0008380 // RNA splicing // inferred from electronic annotation	0005622 // intracellular // inferred from electronic annotation /// 0005634 // nucleus // inferred from electronic annotation /// 0005681 // spliceosome // inferred from electronic annotation	0003676 // nucleic acid binding // inferred from electronic annotation /// 0005515 // protein binding // inferred from electronic annotation /// 0008270 // zinc ion binding // inferred from electronic annotation /// 0046872 // metal ion binding // inferred from electronic annotation
1436902_x_at	BB096368	Not_defined	Mus musculus	39883	24	GenBank	gb:BB096368 /DB_XREF=gi:8741402 /DB_XREF=BB096368 /CLONE=9430054P04 /FEA=EST /CNT=38 /TID=Mm.3532.5 /TIER=Stack /STK=37 /UG=Mm.3532 /LL=19240 /UG_GENE=Tmsb10 /UG_TITLE=thymosin, beta 10	BB096368	predicted gene, ENSMUSG00000050347 /// thymosin, beta 10	Tmsb10	100043712 /// 19240	NM_001039392 /// NM_025284 /// XM_001478515 /// XM_001480801	0007010 // cytoskeleton organization // inferred from electronic annotation /// 0030036 // actin cytoskeleton organization // traceable author statement /// 0030036 // actin cytoskeleton organization // inferred from electronic annotation /// 0042989 // sequestering of actin monomers // inferred from electronic annotation	0005737 // cytoplasm // inferred by curator /// 0005737 // cytoplasm // inferred from electronic annotation /// 0005856 // cytoskeleton // inferred from electronic annotation	0003779 // actin binding // inferred from electronic annotation /// 0003785 // actin monomer binding // traceable author statement
1416030_a_at	NM_008568	Not_defined	Mus musculus	39883	24	GenBank	gb:NM_008568.1 /DB_XREF=gi:10242372 /GEN=Mcmd7 /FEA=FLmRNA /CNT=270 /TID=Mm.18923.1 /TIER=FL+Stack /STK=141 /UG=Mm.18923 /LL=17220 /DEF=Mus musculus mini chromosome maintenance deficient 7 (S. cerevisiae) (Mcmd7), mRNA. /PROD=mini chromosome maintenance deficient 7 (S.cerevisiae) /FL=gb:D26091.1 gb:NM_008568.1	NM_008568	minichromosome maintenance deficient 7 (S. cerevisiae)	Mcm7	17220	NM_008568	0006260 // DNA replication // inferred from electronic annotation /// 0006268 // DNA unwinding during replication // inferred from physical interaction /// 0006270 // DNA replication initiation // inferred from electronic annotation /// 0006350 // transcription // inferred from electronic annotation /// 0006355 // regulation of transcription, DNA-dependent // inferred from electronic annotation /…	0005634 // nucleus // inferred from direct assay /// 0005634 // nucleus // inferred from electronic annotation	0000166 // nucleotide binding // inferred from electronic annotation /// 0003677 // DNA binding // inferred from electronic annotation /// 0003678 // DNA helicase activity // inferred from physical interaction /// 0003697 // single-stranded DNA binding // inferred from physical interaction /// 0005515 // protein binding // inferred from physical interaction /// 0005524 // ATP binding // inferred …
1417673_at	NM_016719	Not_defined	Mus musculus	39883	-8	GenBank	gb:NM_016719.1 /DB_XREF=gi:7710031 /GEN=Grb14 /FEA=FLmRNA /CNT=54 /TID=Mm.33806.1 /TIER=FL+Stack /STK=39 /UG=Mm.33806 /LL=50915 /DEF=Mus musculus growth factor receptor bound protein 14 (Grb14), mRNA. /PROD=growth factor receptor bound protein 14 /FL=gb:NM_016719.1 gb:AF155647.1	NM_016719	growth factor receptor bound protein 14	Grb14	50915	NM_016719	0007165 // signal transduction // traceable author statement /// 0007165 // signal transduction // inferred from electronic annotation	0000139 // Golgi membrane // inferred from electronic annotation /// 0005737 // cytoplasm // inferred from electronic annotation /// 0005768 // endosome // inferred from electronic annotation /// 0005794 // Golgi apparatus // inferred from electronic annotation /// 0010008 // endosome membrane // inferred from electronic annotation /// 0016020 // membrane // inferred from electronic annotation	0004872 // receptor activity // inferred from electronic annotation /// 0005070 // SH3/SH2 adaptor activity // inferred from physical interaction /// 0005515 // protein binding // inferred from electronic annotation
1416521_at	NM_009156	Not_defined	Mus musculus	39883	24	GenBank	gb:NM_009156.1 /DB_XREF=gi:6677916 /GEN=Sepw1 /FEA=FLmRNA /CNT=217 /TID=Mm.42829.1 /TIER=FL+Stack /STK=83 /UG=Mm.42829 /LL=20364 /DEF=Mus musculus selenoprotein W, muscle 1 (Sepw1), mRNA. /PROD=selenoprotein W, muscle 1 /FL=gb:U67890.1 gb:AF241527.2 gb:AF015284.1 gb:NM_009156.1	NM_009156	selenoprotein W, muscle 1	Sepw1	20364	NM_009156	0045454 // cell redox homeostasis // inferred from electronic annotation	0005737 // cytoplasm // traceable author statement /// 0005737 // cytoplasm // inferred from electronic annotation /// 0005886 // plasma membrane // traceable author statement	0008430 // selenium binding // inferred from electronic annotation /// 0016491 // oxidoreductase activity // traceable author statement
1451243_at	BC019200	Not_defined	Mus musculus	39883	24	GenBank	gb:BC019200.1 /DB_XREF=gi:17512491 /FEA=FLmRNA /CNT=158 /TID=Mm.214970.1 /TIER=FL+Stack /STK=52 /UG=Mm.214970 /DEF=Mus musculus, Similar to aminopeptidase B, clone MGC:29229 IMAGE:5041005, mRNA, complete cds. /PROD=Similar to aminopeptidase B /FL=gb:BC019200.1	BC019200	arginyl aminopeptidase (aminopeptidase B)	Rnpep	215615	NM_145417	0006508 // proteolysis // inferred from electronic annotation /// 0019370 // leukotriene biosynthetic process // inferred from electronic annotation	0005576 // extracellular region // inferred from electronic annotation /// 0005576 // extracellular region // inferred from sequence or structural similarity /// 0005615 // extracellular space // inferred from electronic annotation /// 0005886 // plasma membrane // inferred from sequence or structural similarity	0004177 // aminopeptidase activity // inferred from electronic annotation /// 0004177 // aminopeptidase activity // inferred from sequence or structural similarity /// 0005488 // binding // inferred from electronic annotation /// 0008233 // peptidase activity // inferred from electronic annotation /// 0008237 // metallopeptidase activity // inferred from electronic annotation /// 0008270 // zinc …
1417876_at	AF143181	Not_defined	Mus musculus	39883	24	GenBank	gb:AF143181.1 /DB_XREF=gi:4973127 /GEN=Fcgr1 /FEA=FLmRNA /CNT=56 /TID=Mm.150.1 /TIER=FL+Stack /STK=34 /UG=Mm.150 /LL=14129 /DEF=Mus musculus strain ABH (Biozzi) high affinity immunoglobulin gamma Fc receptor I (Fcgr1) mRNA, Fcgr1-d allele, complete cds. /PROD=high affinity immunoglobulin gamma Fc receptorI /FL=gb:AF143169.1 gb:AF143168.1 gb:AF143162.1 gb:AF143161.1 gb:AF143160.1 gb:AF143159.1 gb:…	AF143181	Fc receptor, IgG, high affinity I	Fcgr1	14129	NM_010186	0001788 // antibody-dependent cellular cytotoxicity // inferred from mutant phenotype /// 0001798 // positive regulation of type IIa hypersensitivity // inferred from mutant phenotype /// 0001805 // positive regulation of type III hypersensitivity // inferred from mutant phenotype /// 0006898 // receptor-mediated endocytosis // inferred from mutant phenotype /// 0006910 // phagocytosis, recogniti…	0005886 // plasma membrane // inferred from electronic annotation /// 0009897 // external side of plasma membrane // inferred from direct assay /// 0016020 // membrane // inferred from electronic annotation /// 0016021 // integral to membrane // inferred from electronic annotation	0004872 // receptor activity // inferred from electronic annotation /// 0019770 // IgG receptor activity // inferred from mutant phenotype /// 0019864 // IgG binding // inferred from direct assay /// 0019864 // IgG binding // inferred from mutant phenotype /// 0019864 // IgG binding // inferred from electronic annotation
1417182_at	C77509	Not_defined	Mus musculus	39883	24	GenBank	gb:NM_019794.1 /DB_XREF=gi:9789936 /GEN=Dnaja2 /FEA=FLmRNA /CNT=332 /TID=Mm.29186.1 /TIER=FL+Stack /STK=53 /UG=Mm.29186 /LL=56445 /DEF=Mus musculus DnaJ (Hsp40) homolog, subfamily A, member 2 (Dnaja2), mRNA. /PROD=DnaJ (Hsp40) homolog, subfamily A, member 2 /FL=gb:NM_019794.1 gb:BC003420.1 gb:AB028853.1	C77509	DnaJ (Hsp40) homolog, subfamily A, member 2	Dnaja2	56445	NM_019794	0006457 // protein folding // inferred from electronic annotation	0016020 // membrane // inferred from electronic annotation	0008270 // zinc ion binding // inferred from electronic annotation /// 0031072 // heat shock protein binding // inferred from electronic annotation /// 0046872 // metal ion binding // inferred from electronic annotation /// 0051082 // unfolded protein binding // inferred from electronic annotation
1418240_at	NM_010260	Not_defined	Mus musculus	39883	24	GenBank	gb:NM_010260.1 /DB_XREF=gi:6753949 /GEN=Gbp2 /FEA=FLmRNA /CNT=109 /TID=Mm.24038.1 /TIER=FL+Stack /STK=27 /UG=Mm.24038 /LL=14469 /DEF=Mus musculus guanylate nucleotide binding protein 2 (Gbp2), mRNA. /PROD=guanylate nucleotide binding protein 2 /FL=gb:AF109168.1 gb:BC011336.1 gb:NM_010260.1 gb:AF077007.1	NM_010260	guanylate binding protein 2	Gbp2	14469	NM_010260	0006955 // immune response // inferred from electronic annotation	0005886 // plasma membrane // inferred from electronic annotation /// 0016020 // membrane // inferred from electronic annotation	0000166 // nucleotide binding // inferred from electronic annotation /// 0003924 // GTPase activity // inferred from sequence or structural similarity /// 0003924 // GTPase activity // inferred from electronic annotation /// 0005525 // GTP binding // inferred from electronic annotation
1422512_a_at	AW476433	Not_defined	Mus musculus	39883	24	GenBank	gb:AW476433 /DB_XREF=gi:7046539 /DB_XREF=uq75g05.y1 /CLONE=IMAGE:2936984 /FEA=FLmRNA /CNT=129 /TID=Mm.21474.1 /TIER=Stack /STK=8 /UG=Mm.21474 /LL=72075 /UG_GENE=Ogfr /UG_TITLE=opioid growth factor receptor /FL=gb:NM_031373.1 gb:AF303894.1	AW476433	opioid growth factor receptor	Ogfr	72075	NM_031373	0001558 // regulation of cell growth // inferred from electronic annotation	0005634 // nucleus // inferred from electronic annotation /// 0005737 // cytoplasm // inferred from electronic annotation /// 0016020 // membrane // inferred from electronic annotation	0004872 // receptor activity // inferred from electronic annotation
1421550_a_at	NM_030684	Not_defined	Mus musculus	39883	24	GenBank	gb:NM_030684.1 /DB_XREF=gi:13507606 /GEN=Trim34 /FEA=FLmRNA /CNT=4 /TID=Mm.219657.1 /TIER=FL /STK=2 /UG=Mm.219657 /LL=94094 /DEF=Mus musculus tripartite motif protein 34 (Trim34), mRNA. /PROD=tripartite motif protein 34 /FL=gb:NM_030684.1 gb:AF220140.1	NM_030684	tripartite motif-containing 34	Trim34	94094	NM_030684	Not_defined	0005622 // intracellular // inferred from electronic annotation	0005515 // protein binding // inferred from electronic annotation /// 0008270 // zinc ion binding // inferred from electronic annotation /// 0046872 // metal ion binding // inferred from electronic annotation
1437185_s_at	AV148480	Not_defined	Mus musculus	39883	24	GenBank	gb:AV148480 /DB_XREF=gi:5352613 /DB_XREF=AV148480 /CLONE=2810478L23 /FEA=EST /CNT=26 /TID=Mm.3532.6 /TIER=Stack /STK=23 /UG=Mm.3532 /LL=19240 /UG_GENE=Tmsb10 /UG_TITLE=thymosin, beta 10	AV148480	predicted gene, ENSMUSG00000050347 /// similar to thymosin, beta 10 /// thymosin, beta 10	Tmsb10	100043712 /// 100048142 /// 19240	NM_001039392 /// NM_025284 /// XM_001478515 /// XM_001479830 /// XM_001480801	0007010 // cytoskeleton organization // inferred from electronic annotation /// 0030036 // actin cytoskeleton organization // traceable author statement /// 0030036 // actin cytoskeleton organization // inferred from electronic annotation /// 0042989 // sequestering of actin monomers // inferred from electronic annotation	0005737 // cytoplasm // inferred by curator /// 0005737 // cytoplasm // inferred from electronic annotation /// 0005856 // cytoskeleton // inferred from electronic annotation	0003779 // actin binding // inferred from electronic annotation /// 0003785 // actin monomer binding // traceable author statement
1418826_at	NM_027209	Not_defined	Mus musculus	39883	24	GenBank	gb:NM_027209.1 /DB_XREF=gi:13386211 /GEN=1810027D10Rik /FEA=FLmRNA /CNT=53 /TID=Mm.29487.1 /TIER=FL+Stack /STK=17 /UG=Mm.29487 /LL=69774 /DEF=Mus musculus RIKEN cDNA 1810027D10 gene (1810027D10Rik), mRNA. /PROD=RIKEN cDNA 1810027D10 /FL=gb:BC027425.1 gb:AF237909.1 gb:NM_027209.1	NM_027209	membrane-spanning 4-domains, subfamily A, member 6B	Ms4a6b	69774	NM_027209	0007165 // signal transduction // inferred from electronic annotation	0016020 // membrane // inferred from electronic annotation /// 0016021 // integral to membrane // inferred from electronic annotation	0004872 // receptor activity // inferred from electronic annotation
1448632_at	NM_013640	Not_defined	Mus musculus	39883	24	GenBank	gb:NM_013640.1 /DB_XREF=gi:7305416 /GEN=Psmb10 /FEA=FLmRNA /CNT=105 /TID=Mm.787.1 /TIER=FL+Stack /STK=51 /UG=Mm.787 /LL=19171 /DEF=Mus musculus proteasome (prosome, macropain) subunit, beta type 10 (Psmb10), mRNA. /PROD=proteasome (prosomome, macropain) subunit, betatype 10 /FL=gb:BC004730.1 gb:D85561.1 gb:NM_013640.1 gb:U77784.1	NM_013640	proteasome (prosome, macropain) subunit, beta type 10	Psmb10	19171	NM_013640	0006511 // ubiquitin-dependent protein catabolic process // inferred from electronic annotation	0005634 // nucleus // inferred from electronic annotation /// 0005737 // cytoplasm // inferred from electronic annotation /// 0005829 // cytosol // inferred from electronic annotation /// 0005839 // proteasome core complex // inferred from electronic annotation /// 0043234 // protein complex // inferred from electronic annotation	0004175 // endopeptidase activity // inferred from electronic annotation /// 0004298 // threonine-type endopeptidase activity // inferred from electronic annotation /// 0008233 // peptidase activity // inferred from electronic annotation /// 0016787 // hydrolase activity // inferred from electronic annotation
1431008_at	BG916808	Not_defined	Mus musculus	39883	24	GenBank	gb:BG916808 /DB_XREF=gi:14297284 /DB_XREF=602816063F1 /CLONE=IMAGE:4935351 /FEA=mRNA /CNT=24 /TID=Mm.56926.2 /TIER=ConsEnd /STK=0 /UG=Mm.56926 /LL=68395 /UG_GENE=0610037M15Rik /UG_TITLE=RIKEN cDNA 0610037M15 gene	BG916808	RIKEN cDNA 0610037M15 gene /// MHC class I like protein GS10 /// histocompatibility 2, D region /// histocompatibility 2, Q region locus 1 /// histocompatibility 2, Q region locus 6 /// hypothetical protein LOC100044307 /// similar to H-2 class I histocompatibility antigen, L-D alpha chain precursor	H2-L	100044307 /// 110557 /// 14980 /// 15006 /// 436493 /// 676708 /// 68395	NM_001143689 /// NM_010390 /// NM_207648 /// XM_001471706 /// XM_903697 /// XM_992322 /// XR_032175 /// XR_032223 /// XR_034205	0002474 // antigen processing and presentation of peptide antigen via MHC class I // inferred from electronic annotation /// 0006952 // defense response // traceable author statement /// 0006955 // immune response // inferred from electronic annotation /// 0019882 // antigen processing and presentation // inferred from electronic annotation /// 0019885 // antigen processing and presentation of en…	0009986 // cell surface // inferred from direct assay /// 0016020 // membrane // inferred from electronic annotation /// 0016021 // integral to membrane // inferred from electronic annotation /// 0042612 // MHC class I protein complex // inferred from electronic annotation	0042605 // peptide antigen binding // inferred by curator /// 0042605 // peptide antigen binding // inferred from direct assay
1435526_at	BM248600	Not_defined	Mus musculus	39883	24	GenBank	gb:BM248600 /DB_XREF=gi:17883870 /DB_XREF=K0819C07-3 /CLONE=K0819C07 /FEA=EST /CNT=61 /TID=Mm.220916.3 /TIER=Stack /STK=15 /UG=Mm.220916 /UG_TITLE=Mus musculus, clone MGC:6357 IMAGE:3493883, mRNA, complete cds	BM248600	torsin A interacting protein 2	Tor1aip2	240832	NM_172843	Not_defined	0005783 // endoplasmic reticulum // inferred from direct assay /// 0005783 // endoplasmic reticulum // inferred from electronic annotation /// 0005789 // endoplasmic reticulum membrane // inferred from electronic annotation /// 0016020 // membrane // inferred from electronic annotation /// 0016021 // integral to membrane // inferred from electronic annotation	0005515 // protein binding // inferred from physical interaction /// 0005515 // protein binding // inferred from electronic annotation
1421812_at	AF043943	Not_defined	Mus musculus	39883	24	GenBank	gb:AK014566.1 /DB_XREF=gi:12852498 /GEN=Tapbp /FEA=FLmRNA /CNT=277 /TID=Mm.14097.1 /TIER=Stack /STK=121 /UG=Mm.14097 /LL=21356 /UG_TITLE=TAP binding protein /DEF=Mus musculus 0 day neonate skin cDNA, RIKEN full-length enriched library, clone:4632411I06:TAP binding protein, full insert sequence. /FL=gb:AF043943.1 gb:BC015074.1 gb:AF106278.1 gb:NM_009318.1	AF043943	TAP binding protein	Tapbp	21356	NM_001025313 /// NM_009318	0002479 // antigen processing and presentation of exogenous peptide antigen via MHC class I, TAP-dependent // inferred from direct assay /// 0006350 // transcription // inferred from electronic annotation /// 0006355 // regulation of transcription, DNA-dependent // inferred from electronic annotation /// 0006952 // defense response // inferred from mutant phenotype /// 0019885 // antigen processi…	0005622 // intracellular // inferred from electronic annotation /// 0005634 // nucleus // inferred from electronic annotation /// 0005783 // endoplasmic reticulum // inferred from electronic annotation /// 0005789 // endoplasmic reticulum membrane // inferred from electronic annotation /// 0005792 // microsome // inferred from electronic annotation /// 0005887 // integral to plasma membrane // tr…	0003676 // nucleic acid binding // inferred from electronic annotation /// 0003677 // DNA binding // inferred from electronic annotation /// 0004886 // retinoid-X receptor activity // inferred from electronic annotation /// 0005515 // protein binding // inferred from electronic annotation /// 0008270 // zinc ion binding // inferred from electronic annotation /// 0030375 // thyroid hormone recepto…
1450378_at	AF043943	Not_defined	Mus musculus	39883	24	GenBank	gb:AF043943.1 /DB_XREF=gi:3169278 /FEA=FLmRNA /CNT=277 /TID=Mm.14097.1 /TIER=FL /STK=1 /UG=Mm.14097 /LL=21356 /UG_GENE=Tapbp /DEF=Mus musculus tapasin mRNA, complete cds. /PROD=tapasin /FL=gb:AF043943.1 gb:BC015074.1 gb:AF106278.1 gb:NM_009318.1	AF043943	TAP binding protein	Tapbp	21356	NM_001025313 /// NM_009318	0002479 // antigen processing and presentation of exogenous peptide antigen via MHC class I, TAP-dependent // inferred from direct assay /// 0006350 // transcription // inferred from electronic annotation /// 0006355 // regulation of transcription, DNA-dependent // inferred from electronic annotation /// 0006952 // defense response // inferred from mutant phenotype /// 0019885 // antigen processi…	0005622 // intracellular // inferred from electronic annotation /// 0005634 // nucleus // inferred from electronic annotation /// 0005783 // endoplasmic reticulum // inferred from electronic annotation /// 0005789 // endoplasmic reticulum membrane // inferred from electronic annotation /// 0005792 // microsome // inferred from electronic annotation /// 0005887 // integral to plasma membrane // tr…	0003676 // nucleic acid binding // inferred from electronic annotation /// 0003677 // DNA binding // inferred from electronic annotation /// 0004886 // retinoid-X receptor activity // inferred from electronic annotation /// 0005515 // protein binding // inferred from electronic annotation /// 0008270 // zinc ion binding // inferred from electronic annotation /// 0030375 // thyroid hormone recepto…
1416401_at	NM_007656	Not_defined	Mus musculus	39883	-4, -8	GenBank	gb:NM_007656.1 /DB_XREF=gi:6671717 /GEN=Kai1 /FEA=FLmRNA /CNT=154 /TID=Mm.4261.1 /TIER=FL+Stack /STK=92 /UG=Mm.4261 /LL=12521 /DEF=Mus musculus kangai 1 (suppression of tumorigenicity 6, prostate) (Kai1), mRNA. /PROD=kangai 1 (suppression of tumorigenicity 6,prostate) /FL=gb:D14883.1 gb:NM_007656.1	NM_007656	CD82 antigen	Cd82	12521	NM_001136055 /// NM_007656	Not_defined	0016020 // membrane // inferred from electronic annotation /// 0016021 // integral to membrane // inferred from electronic annotation	0005515 // protein binding // inferred from electronic annotation
