# Supplementary material for: A Geometric Clustering Tool (AGCT) to robustly unravel the inner cluster structures of time-series gene expressions
Source: PLoS One. 2020 Jul 6;15(7):e0233755. doi: 10.1371/journal.pone.0233755 (PMC7337352; doi:10.1371/journal.pone.0233755)
Supplement: S3 File — (ZIP) [file pone.0233755.s003.zip › probes513_cluster_9.txt]

ID	GB_ACC	SPOT_ID	Species Scientific Name	Annotation Date	Sequence Type	Sequence Source	Target Description	Representative Public ID	Gene Title	Gene Symbol	ENTREZ_GENE_ID	RefSeq Transcript ID	Gene Ontology Biological Process	Gene Ontology Cellular Component	Gene Ontology Molecular Function
1449486_at	NM_021456	Not_defined	Mus musculus	39883	24	GenBank	gb:NM_021456.1 /DB_XREF=gi:10946841 /GEN=Ces1 /FEA=FLmRNA /CNT=30 /TID=Mm.22720.1 /TIER=FL+Stack /STK=9 /UG=Mm.22720 /LL=12623 /DEF=Mus musculus carboxylesterase 1 (Ces1), mRNA. /PROD=carboxylesterase 1 /FL=gb:BC026897.1 gb:NM_021456.1 gb:BC021150.1	NM_021456	carboxylesterase 1	Ces1	12623	NM_021456	Not_defined	0005783 // endoplasmic reticulum // inferred from electronic annotation /// 0005788 // endoplasmic reticulum lumen // inferred from electronic annotation	0004091 // carboxylesterase activity // inferred from electronic annotation /// 0016787 // hydrolase activity // inferred from electronic annotation
1420654_a_at	NM_028803	Not_defined	Mus musculus	39883	24	GenBank	gb:NM_028803.1 /DB_XREF=gi:17975507 /GEN=Gbe1 /FEA=FLmRNA /CNT=37 /TID=Mm.29201.1 /TIER=FL /STK=3 /UG=Mm.29201 /LL=74185 /DEF=Mus musculus glucan (1,4-alpha-), branching enzyme 1 (Gbe1), mRNA. /PROD=glucan (1,4-alpha-), branching enzyme 1 /FL=gb:NM_028803.1	NM_028803	glucan (1,4-alpha-), branching enzyme 1	Gbe1	74185	NM_028803	0005975 // carbohydrate metabolic process // inferred from electronic annotation /// 0005977 // glycogen metabolic process // inferred from electronic annotation /// 0005978 // glycogen biosynthetic process // inferred from electronic annotation	Not_defined	0003824 // catalytic activity // inferred from electronic annotation /// 0003844 // 1,4-alpha-glucan branching enzyme activity // inferred from electronic annotation /// 0004553 // hydrolase activity, hydrolyzing O-glycosyl compounds // inferred from electronic annotation /// 0016740 // transferase activity // inferred from electronic annotation /// 0016757 // transferase activity, transferring g…
1422971_at	NM_020004	Not_defined	Mus musculus	39883	24	GenBank	gb:NM_020004.1 /DB_XREF=gi:9910237 /GEN=Gcn5l2 /FEA=FLmRNA /CNT=48 /TID=Mm.218837.1 /TIER=FL /STK=0 /UG=Mm.218837 /LL=14534 /DEF=Mus musculus general control of amino acid synthesis-like 2 (yeast) (Gcn5l2), mRNA. /PROD=general control of amino acid synthesis, yeasthomolog-like 2 /FL=gb:NM_020004.1 gb:AF254441.1	NM_020004	K(lysine) acetyltransferase 2A	Kat2a	14534	NM_001038010 /// NM_020004	0001756 // somitogenesis // inferred from genetic interaction /// 0006350 // transcription // inferred from electronic annotation /// 0006355 // regulation of transcription, DNA-dependent // inferred from electronic annotation /// 0008152 // metabolic process // inferred from electronic annotation /// 0016573 // histone acetylation // inferred from electronic annotation	0000123 // histone acetyltransferase complex // inferred from direct assay /// 0005634 // nucleus // inferred from electronic annotation	0004402 // histone acetyltransferase activity // inferred from direct assay /// 0004402 // histone acetyltransferase activity // inferred from electronic annotation /// 0005515 // protein binding // inferred from physical interaction /// 0005515 // protein binding // inferred from electronic annotation /// 0008080 // N-acetyltransferase activity // inferred from electronic annotation /// 0016740 …
1424486_a_at	BB284199	Not_defined	Mus musculus	39883	24	GenBank	gb:BB284199 /DB_XREF=gi:8984648 /DB_XREF=BB284199 /CLONE=A930105B09 /FEA=FLmRNA /CNT=110 /TID=Mm.44552.3 /TIER=Stack /STK=10 /UG=Mm.44552 /LL=50493 /UG_GENE=Txnrd1 /UG_TITLE=thioredoxin reductase 1 /FL=gb:AF333036.1	BB284199	thioredoxin reductase 1	Txnrd1	50493	NM_001042513 /// NM_001042514 /// NM_001042523 /// NM_015762	0001707 // mesoderm formation // inferred from mutant phenotype /// 0006979 // response to oxidative stress // inferred from electronic annotation /// 0007369 // gastrulation // inferred from mutant phenotype /// 0008283 // cell proliferation // inferred from mutant phenotype /// 0042744 // hydrogen peroxide catabolic process // inferred from electronic annotation /// 0045454 // cell redox homeos…	0005634 // nucleus // inferred from direct assay /// 0005737 // cytoplasm // inferred from direct assay /// 0005737 // cytoplasm // inferred from electronic annotation /// 0005829 // cytosol // inferred from direct assay /// 0005829 // cytosol // inferred from electronic annotation	0004791 // thioredoxin-disulfide reductase activity // inferred from direct assay /// 0004791 // thioredoxin-disulfide reductase activity // inferred from electronic annotation /// 0008430 // selenium binding // inferred from electronic annotation /// 0009055 // electron carrier activity // inferred from electronic annotation /// 0016491 // oxidoreductase activity // inferred from electronic anno…
1418486_at	NM_011704	Not_defined	Mus musculus	39883	24	GenBank	gb:NM_011704.1 /DB_XREF=gi:6755978 /GEN=Vnn1 /FEA=FLmRNA /CNT=43 /TID=Mm.27154.1 /TIER=FL+Stack /STK=23 /UG=Mm.27154 /LL=22361 /DEF=Mus musculus vanin 1 (Vnn1), mRNA. /PROD=vanin 1 /FL=gb:BC019203.1 gb:NM_011704.1	NM_011704	vanin 1	Vnn1	22361	NM_011704	0002526 // acute inflammatory response // inferred from direct assay /// 0002544 // chronic inflammatory response // inferred from direct assay /// 0006807 // nitrogen compound metabolic process // inferred from electronic annotation /// 0006916 // anti-apoptosis // inferred from mutant phenotype /// 0006954 // inflammatory response // inferred from mutant phenotype /// 0016337 // cell-cell adhes…	0005615 // extracellular space // inferred from direct assay /// 0005886 // plasma membrane // inferred from electronic annotation /// 0016020 // membrane // inferred from electronic annotation /// 0016021 // integral to membrane // traceable author statement /// 0031225 // anchored to membrane // inferred from electronic annotation	0016787 // hydrolase activity // inferred from electronic annotation /// 0016810 // hydrolase activity, acting on carbon-nitrogen (but not peptide) bonds // inferred from electronic annotation /// 0016811 // hydrolase activity, acting on carbon-nitrogen (but not peptide) bonds, in linear amides // inferred from electronic annotation /// 0017159 // pantetheine hydrolase activity // inferred from e…
1424626_at	BC021951	Not_defined	Mus musculus	39883	24	GenBank	gb:BC021951.1 /DB_XREF=gi:18314550 /FEA=FLmRNA /CNT=37 /TID=Mm.22966.1 /TIER=FL+Stack /STK=22 /UG=Mm.22966 /LL=69861 /UG_GENE=2010003K11Rik /DEF=Mus musculus, Similar to RIKEN cDNA 2010003K11 gene, clone MGC:37907 IMAGE:5102159, mRNA, complete cds. /PROD=Similar to RIKEN cDNA 2010003K11 gene /FL=gb:BC021951.1	BC021951	RIKEN cDNA 2010003K11 gene	2010003K11Rik	69861	NM_027237	Not_defined	Not_defined	Not_defined
1448273_at	NM_008180	Not_defined	Mus musculus	39883	24	GenBank	gb:NM_008180.1 /DB_XREF=gi:6680116 /GEN=Gss /FEA=FLmRNA /CNT=158 /TID=Mm.7504.1 /TIER=FL+Stack /STK=107 /UG=Mm.7504 /LL=14854 /DEF=Mus musculus glutathione synthetase (Gss), mRNA. /PROD=glutathione synthetase /FL=gb:BC003784.1 gb:U35456.1 gb:NM_008180.1	NM_008180	glutathione synthetase	Gss	14854	NM_008180	0006750 // glutathione biosynthetic process // inferred from electronic annotation /// 0046686 // response to cadmium ion // inferred from direct assay	Not_defined	0000166 // nucleotide binding // inferred from electronic annotation /// 0003824 // catalytic activity // inferred from electronic annotation /// 0004363 // glutathione synthase activity // inferred from direct assay /// 0004363 // glutathione synthase activity // inferred from electronic annotation /// 0005524 // ATP binding // inferred from electronic annotation /// 0016874 // ligase activity /…
1448382_at	NM_023737	Not_defined	Mus musculus	39883	24	GenBank	gb:NM_023737.1 /DB_XREF=gi:12963804 /GEN=1300002P22Rik /FEA=FLmRNA /CNT=159 /TID=Mm.28100.1 /TIER=FL+Stack /STK=81 /UG=Mm.28100 /LL=74147 /DEF=Mus musculus RIKEN cDNA 1300002P22 gene (1300002P22Rik), mRNA. /PROD=L-specific multifunctional beta-oxdiationprotein /FL=gb:NM_023737.1 gb:BC016899.1	NM_023737	enoyl-Coenzyme A, hydratase/3-hydroxyacyl Coenzyme A dehydrogenase	Ehhadh	74147	NM_023737	0006629 // lipid metabolic process // inferred from electronic annotation /// 0006631 // fatty acid metabolic process // inferred from electronic annotation /// 0006635 // fatty acid beta-oxidation // inferred from mutant phenotype /// 0006635 // fatty acid beta-oxidation // traceable author statement /// 0006637 // acyl-CoA metabolic process // traceable author statement /// 0008152 // metabolic…	0005739 // mitochondrion // inferred from direct assay /// 0005777 // peroxisome // traceable author statement /// 0005777 // peroxisome // inferred from electronic annotation	0003824 // catalytic activity // inferred from electronic annotation /// 0003857 // 3-hydroxyacyl-CoA dehydrogenase activity // traceable author statement /// 0003857 // 3-hydroxyacyl-CoA dehydrogenase activity // inferred from electronic annotation /// 0004165 // dodecenoyl-CoA delta-isomerase activity // inferred from electronic annotation /// 0004300 // enoyl-CoA hydratase activity // inferred…
1425351_at	BC011325	Not_defined	Mus musculus	39883	24	GenBank	gb:BI731645 /DB_XREF=gi:15708658 /DB_XREF=603353079F1 /CLONE=IMAGE:5360466 /FEA=FLmRNA /CNT=28 /TID=Mm.181594.1 /TIER=ConsEnd /STK=0 /UG=Mm.181594 /LL=76650 /UG_GENE=1700127B04Rik /UG_TITLE=RIKEN cDNA 1700127B04 gene /FL=gb:BC011325.1	BC011325	sulfiredoxin 1 homolog (S. cerevisiae)	Srxn1	76650	NM_029688	0006979 // response to oxidative stress // inferred from direct assay /// 0006979 // response to oxidative stress // inferred from electronic annotation /// 0055114 // oxidation reduction // inferred from electronic annotation	0005737 // cytoplasm // inferred from electronic annotation /// 0005829 // cytosol // inferred from sequence or structural similarity /// 0005829 // cytosol // inferred from electronic annotation	0000166 // nucleotide binding // inferred from electronic annotation /// 0000287 // magnesium ion binding // inferred from electronic annotation /// 0005524 // ATP binding // inferred from electronic annotation /// 0016209 // antioxidant activity // inferred from electronic annotation /// 0016491 // oxidoreductase activity // inferred from electronic annotation /// 0016667 // oxidoreductase activ…
1434071_a_at	AV288264	Not_defined	Mus musculus	39883	24	GenBank	gb:AV288264 /DB_XREF=gi:16392150 /DB_XREF=AV288264 /CLONE=5033405O07 /FEA=EST /CNT=50 /TID=Mm.3241.2 /TIER=Stack /STK=44 /UG=Mm.3241 /LL=105083 /UG_GENE=AA409897 /UG_TITLE=expressed sequence AA409897	AV288264	pelota homolog (Drosophila)	Pelo	105083	NM_134058	0006412 // translation // inferred from electronic annotation /// 0008283 // cell proliferation // inferred from mutant phenotype /// 0051276 // chromosome organization // inferred from mutant phenotype	0005634 // nucleus // inferred from electronic annotation	0005515 // protein binding // inferred from electronic annotation
1460196_at	NM_007620	Not_defined	Mus musculus	39883	24	GenBank	gb:NM_007620.1 /DB_XREF=gi:6671689 /GEN=Cbr1 /FEA=FLmRNA /CNT=120 /TID=Mm.26940.1 /TIER=FL+Stack /STK=62 /UG=Mm.26940 /LL=12408 /DEF=Mus musculus carbonyl reductase 1 (Cbr1), mRNA. /PROD=carbonyl reductase /FL=gb:BC012714.1 gb:U31966.1 gb:NM_007620.1	NM_007620	carbonyl reductase 1	Cbr1	12408	NM_007620	0008152 // metabolic process // inferred from electronic annotation /// 0055114 // oxidation reduction // inferred from electronic annotation	0005737 // cytoplasm // inferred from electronic annotation	0003824 // catalytic activity // inferred from electronic annotation /// 0004090 // carbonyl reductase (NADPH) activity // traceable author statement /// 0004090 // carbonyl reductase (NADPH) activity // inferred from electronic annotation /// 0005488 // binding // inferred from electronic annotation /// 0016491 // oxidoreductase activity // inferred from electronic annotation
1427912_at	AK003232	Not_defined	Mus musculus	39883	24	GenBank	gb:AK003232.1 /DB_XREF=gi:12833771 /FEA=mRNA /CNT=39 /TID=Mm.4512.1 /TIER=Stack /STK=27 /UG=Mm.4512 /LL=68542 /UG_GENE=1110001J05Rik /UG_TITLE=RIKEN cDNA 1110001J05 gene /DEF=Mus musculus 18 days embryo whole body cDNA, RIKEN full-length enriched library, clone:1110001J05:homolog to CARBONYL REDUCTASE (EC 1.1.1.184), full insert sequence.	AK003232	carbonyl reductase 3	Cbr3	109857	NM_173047	0008152 // metabolic process // inferred from electronic annotation	Not_defined	0003824 // catalytic activity // inferred from electronic annotation /// 0005488 // binding // inferred from electronic annotation /// 0016491 // oxidoreductase activity // inferred from electronic annotation
1420984_at	AF114437	Not_defined	Mus musculus	39883	24	GenBank	gb:AF114437.1 /DB_XREF=gi:6434862 /GEN=Pctp /FEA=FLmRNA /CNT=38 /TID=Mm.5062.1 /TIER=Stack /STK=25 /UG=Mm.5062 /LL=18559 /DEF=Mus musculus phosphatidylcholine transfer protein (Pctp) mRNA, partial cds. /PROD=phosphatidylcholine transfer protein /FL=gb:NM_008796.1 gb:AF151639.1	AF114437	phosphatidylcholine transfer protein	Pctp	18559	NM_008796	0006810 // transport // inferred from electronic annotation /// 0006869 // lipid transport // inferred from electronic annotation /// 0008203 // cholesterol metabolic process // inferred from mutant phenotype	0005737 // cytoplasm // inferred from electronic annotation	0008289 // lipid binding // inferred from electronic annotation
1416368_at	NM_010357	Not_defined	Mus musculus	39883	24	GenBank	gb:NM_010357.1 /DB_XREF=gi:6754081 /GEN=Gsta4 /FEA=FLmRNA /CNT=158 /TID=Mm.2662.1 /TIER=FL+Stack /STK=94 /UG=Mm.2662 /LL=14860 /DEF=Mus musculus glutathione S-transferase, alpha 4 (Gsta4), mRNA. /PROD=glutathione-S-transferase, alpha 4 /FL=gb:NM_010357.1 gb:L06047.1 gb:BC012639.1	NM_010357	glutathione S-transferase, alpha 4	Gsta4	14860	NM_010357	0008152 // metabolic process // inferred from electronic annotation	0005737 // cytoplasm // inferred from electronic annotation	0004364 // glutathione transferase activity // not recorded /// 0004364 // glutathione transferase activity // traceable author statement /// 0004364 // glutathione transferase activity // inferred from electronic annotation /// 0016740 // transferase activity // inferred from electronic annotation
1433595_at	BB409668	Not_defined	Mus musculus	39883	24	GenBank	gb:BB409668 /DB_XREF=gi:15411946 /DB_XREF=BB409668 /CLONE=C430014O21 /FEA=EST /CNT=94 /TID=Mm.28885.1 /TIER=Stack /STK=85 /UG=Mm.28885 /LL=100203 /UG_GENE=AI834976 /UG_TITLE=expressed sequence AI834976	BB409668	solute carrier family 35 (UDP-glucuronic acid/UDP-N-acetylgalactosamine dual transporter), member D1	Slc35d1	242585	NM_177732	Not_defined	0016020 // membrane // inferred from electronic annotation /// 0016021 // integral to membrane // inferred from electronic annotation	Not_defined
1428988_at	AK006128	Not_defined	Mus musculus	39883	24	GenBank	gb:AK006128.1 /DB_XREF=gi:12839063 /FEA=mRNA /CNT=28 /TID=Mm.23942.1 /TIER=Stack /STK=15 /UG=Mm.23942 /LL=76408 /UG_GENE=Abcc3 /UG_TITLE=ATP-binding cassette, sub-family C (CFTRMRP), member 3 /DEF=Mus musculus adult male testis cDNA, RIKEN full-length enriched library, clone:1700019L09:homolog to CANALICULAR MULTISPECIFIC ORGANIC ANION TRANSPORTER 2 (MULTIDRUG RESISTANCE-ASSOCIATED PROTEIN 3) (MR…	AK006128	ATP-binding cassette, sub-family C (CFTR/MRP), member 3	Abcc3	76408	NM_029600	0006810 // transport // inferred from electronic annotation /// 0015722 // canalicular bile acid transport // not recorded /// 0015722 // canalicular bile acid transport // inferred from electronic annotation	0005887 // integral to plasma membrane // inferred from direct assay /// 0016020 // membrane // inferred from electronic annotation /// 0016021 // integral to membrane // inferred from electronic annotation	0000166 // nucleotide binding // inferred from electronic annotation /// 0005215 // transporter activity // inferred from electronic annotation /// 0005524 // ATP binding // inferred from electronic annotation /// 0016887 // ATPase activity // inferred from electronic annotation /// 0017111 // nucleoside-triphosphatase activity // inferred from electronic annotation /// 0042626 // ATPase activity…
1451680_at	BC011325	Not_defined	Mus musculus	39883	24	GenBank	gb:BC011325.1 /DB_XREF=gi:15030143 /FEA=FLmRNA /CNT=28 /TID=Mm.181594.1 /TIER=FL /STK=2 /UG=Mm.181594 /LL=76650 /UG_GENE=1700127B04Rik /DEF=Mus musculus, Similar to RIKEN cDNA 1700127B04 gene, clone MGC:19396 IMAGE:3154456, mRNA, complete cds. /PROD=Similar to RIKEN cDNA 1700127B04 gene /FL=gb:BC011325.1	BC011325	sulfiredoxin 1 homolog (S. cerevisiae)	Srxn1	76650	NM_029688	0006979 // response to oxidative stress // inferred from direct assay /// 0006979 // response to oxidative stress // inferred from electronic annotation /// 0055114 // oxidation reduction // inferred from electronic annotation	0005737 // cytoplasm // inferred from electronic annotation /// 0005829 // cytosol // inferred from sequence or structural similarity /// 0005829 // cytosol // inferred from electronic annotation	0000166 // nucleotide binding // inferred from electronic annotation /// 0000287 // magnesium ion binding // inferred from electronic annotation /// 0005524 // ATP binding // inferred from electronic annotation /// 0016209 // antioxidant activity // inferred from electronic annotation /// 0016491 // oxidoreductase activity // inferred from electronic annotation /// 0016667 // oxidoreductase activ…
1421040_a_at	NM_008182	Not_defined	Mus musculus	39883	24	GenBank	gb:NM_008182.1 /DB_XREF=gi:6680118 /GEN=Gsta2 /FEA=FLmRNA /CNT=20 /TID=Mm.197422.1 /TIER=FL /STK=2 /UG=Mm.197422 /LL=14858 /DEF=Mus musculus glutathione S-transferase, alpha 2 (Yc2) (Gsta2), mRNA. /PROD=glutathione-S-transferase, alpha 2 (Yc2) /FL=gb:NM_008182.1	NM_008182	glutathione S-transferase, alpha 2 (Yc2)	Gsta2	14858	NM_008182	0008152 // metabolic process // inferred from electronic annotation	Not_defined	0004364 // glutathione transferase activity // inferred from electronic annotation /// 0016740 // transferase activity // inferred from electronic annotation
1450410_a_at	BC022913	Not_defined	Mus musculus	39883	24	GenBank	gb:BC022913.1 /DB_XREF=gi:18606366 /FEA=FLmRNA /CNT=27 /TID=Mm.28955.1 /TIER=FL /STK=1 /UG=Mm.28955 /LL=67739 /UG_GENE=4930570C03Rik /DEF=Mus musculus, RIKEN cDNA 4930570C03 gene, clone MGC:28670 IMAGE:4237364, mRNA, complete cds. /PROD=RIKEN cDNA 4930570C03 gene /FL=gb:NM_026353.1 gb:BC022913.1	BC022913	solute carrier family 48 (heme transporter), member 1	Slc48a1	67739	NM_026353	0006810 // transport // inferred from electronic annotation	0005764 // lysosome // inferred from electronic annotation /// 0005765 // lysosomal membrane // inferred from electronic annotation /// 0005768 // endosome // inferred from electronic annotation /// 0010008 // endosome membrane // inferred from electronic annotation /// 0016020 // membrane // inferred from electronic annotation /// 0016021 // integral to membrane // inferred from electronic annot…	Not_defined
1450409_a_at	BC022913	Not_defined	Mus musculus	39883	24	GenBank	gb:NM_026353.1 /DB_XREF=gi:13385855 /GEN=4930570C03Rik /FEA=FLmRNA /CNT=27 /TID=Mm.28955.1 /TIER=FL /STK=1 /UG=Mm.28955 /LL=67739 /DEF=Mus musculus RIKEN cDNA 4930570C03 gene (4930570C03Rik), mRNA. /PROD=RIKEN cDNA 4930570C03 /FL=gb:NM_026353.1 gb:BC022913.1	BC022913	solute carrier family 48 (heme transporter), member 1	Slc48a1	67739	NM_026353	0006810 // transport // inferred from electronic annotation	0005764 // lysosome // inferred from electronic annotation /// 0005765 // lysosomal membrane // inferred from electronic annotation /// 0005768 // endosome // inferred from electronic annotation /// 0010008 // endosome membrane // inferred from electronic annotation /// 0016020 // membrane // inferred from electronic annotation /// 0016021 // integral to membrane // inferred from electronic annot…	Not_defined
1421817_at	AK019177	Not_defined	Mus musculus	39883	24	GenBank	gb:AK019177.1 /DB_XREF=gi:12859251 /FEA=FLmRNA /CNT=181 /TID=Mm.20288.1 /TIER=Stack /STK=105 /UG=Mm.20288 /LL=14782 /UG_GENE=Gsr /UG_TITLE=glutathione reductase 1 /DEF=Mus musculus 10 days embryo whole body cDNA, RIKEN full-length enriched library, clone:2610209J23:glutathione reductase 1, full insert sequence. /FL=gb:NM_010344.1	AK019177	glutathione reductase	Gsr	14782	NM_010344	0006749 // glutathione metabolic process // inferred by curator /// 0006749 // glutathione metabolic process // inferred from electronic annotation /// 0045454 // cell redox homeostasis // inferred from electronic annotation /// 0055114 // oxidation reduction // inferred from electronic annotation	0005737 // cytoplasm // inferred from electronic annotation /// 0005739 // mitochondrion // inferred from direct assay /// 0005739 // mitochondrion // inferred from electronic annotation /// 0009897 // external side of plasma membrane // inferred from direct assay	0004362 // glutathione-disulfide reductase activity // inferred from direct assay /// 0004362 // glutathione-disulfide reductase activity // inferred from electronic annotation /// 0009055 // electron carrier activity // inferred from electronic annotation /// 0016491 // oxidoreductase activity // inferred from electronic annotation /// 0050660 // FAD binding // inferred from electronic annotatio…
1420983_at	AF114437	Not_defined	Mus musculus	39883	24	GenBank	gb:NM_008796.1 /DB_XREF=gi:6679234 /GEN=Pctp /FEA=FLmRNA /CNT=38 /TID=Mm.5062.1 /TIER=FL /STK=2 /UG=Mm.5062 /LL=18559 /DEF=Mus musculus phosphatidylcholine transfer protein (Pctp), mRNA. /PROD=phosphatidylcholine transfer protein /FL=gb:NM_008796.1 gb:AF151639.1	AF114437	phosphatidylcholine transfer protein	Pctp	18559	NM_008796	0006810 // transport // inferred from electronic annotation /// 0006869 // lipid transport // inferred from electronic annotation /// 0008203 // cholesterol metabolic process // inferred from mutant phenotype	0005737 // cytoplasm // inferred from electronic annotation	0008289 // lipid binding // inferred from electronic annotation
1427473_at	J03953	Not_defined	Mus musculus	39883	24	GenBank	gb:J03953.1 /DB_XREF=gi:193689 /FEA=mRNA /CNT=11 /TID=Mm.37199.1 /TIER=ConsEnd /STK=0 /UG=Mm.37199 /LL=14864 /UG_GENE=Gstm3 /UG_TITLE=glutathione S-transferase, mu 3 /DEF=Mouse, glutathione transferase GT9.3 mRNA, 3 end.	J03953	glutathione S-transferase, mu 3	Gstm3	14864	NM_010359	0008152 // metabolic process // inferred from electronic annotation	0005737 // cytoplasm // inferred from electronic annotation	0004364 // glutathione transferase activity // inferred from electronic annotation /// 0016740 // transferase activity // inferred from electronic annotation
1427474_s_at	J03953	Not_defined	Mus musculus	39883	24	GenBank	gb:J03953.1 /DB_XREF=gi:193689 /FEA=mRNA /CNT=11 /TID=Mm.37199.1 /TIER=ConsEnd /STK=0 /UG=Mm.37199 /LL=14864 /UG_GENE=Gstm3 /UG_TITLE=glutathione S-transferase, mu 3 /DEF=Mouse, glutathione transferase GT9.3 mRNA, 3 end.	J03953	glutathione S-transferase, mu 3	Gstm3	14864	NM_010359	0008152 // metabolic process // inferred from electronic annotation	0005737 // cytoplasm // inferred from electronic annotation	0004364 // glutathione transferase activity // inferred from electronic annotation /// 0016740 // transferase activity // inferred from electronic annotation
1421041_s_at	NM_008182	Not_defined	Mus musculus	39883	24	GenBank	gb:NM_008182.1 /DB_XREF=gi:6680118 /GEN=Gsta2 /FEA=FLmRNA /CNT=20 /TID=Mm.197422.1 /TIER=FL /STK=2 /UG=Mm.197422 /LL=14858 /DEF=Mus musculus glutathione S-transferase, alpha 2 (Yc2) (Gsta2), mRNA. /PROD=glutathione-S-transferase, alpha 2 (Yc2) /FL=gb:NM_008182.1	NM_008182	glutathione S-transferase, alpha 1 (Ya) /// glutathione S-transferase, alpha 2 (Yc2) /// similar to Glutathione S-transferase, alpha 1 (Ya)	Gsta1	100042295 /// 14857 /// 14858	NM_008181 /// NM_008182 /// XM_001478795	0006749 // glutathione metabolic process // not recorded /// 0008152 // metabolic process // inferred from electronic annotation	Not_defined	0004364 // glutathione transferase activity // not recorded /// 0004364 // glutathione transferase activity // inferred from electronic annotation /// 0016740 // transferase activity // inferred from electronic annotation
1424835_at	AF464943	Not_defined	Mus musculus	39883	24	GenBank	gb:AF464943.1 /DB_XREF=gi:18643233 /FEA=FLmRNA /CNT=33 /TID=Mm.31203.1 /TIER=FL+Stack /STK=14 /UG=Mm.31203 /LL=68555 /UG_GENE=1110004G14Rik /DEF=Mus musculus glutathione transferase GSTM7-7 mRNA, complete cds. /PROD=glutathione transferase GSTM7-7 /FL=gb:AF464943.1	AF464943	glutathione S-transferase, mu 4	Gstm4	14865	NM_026764	0008152 // metabolic process // inferred from electronic annotation /// 0018916 // nitrobenzene metabolic process // inferred from direct assay /// 0042178 // xenobiotic catabolic process // inferred from direct assay	0005829 // cytosol // traceable author statement	0004364 // glutathione transferase activity // inferred from direct assay /// 0004364 // glutathione transferase activity // inferred from electronic annotation /// 0016740 // transferase activity // inferred from electronic annotation
