# Supplementary material for: A Geometric Clustering Tool (AGCT) to robustly unravel the inner cluster structures of time-series gene expressions
Source: PLoS One. 2020 Jul 6;15(7):e0233755. doi: 10.1371/journal.pone.0233755 (PMC7337352; doi:10.1371/journal.pone.0233755)
Supplement: S3 File — (ZIP) [file pone.0233755.s003.zip › probes513_cluster_10.txt]

ID	GB_ACC	SPOT_ID	Species Scientific Name	Annotation Date	Sequence Type	Sequence Source	Target Description	Representative Public ID	Gene Title	Gene Symbol	ENTREZ_GENE_ID	RefSeq Transcript ID	Gene Ontology Biological Process	Gene Ontology Cellular Component	Gene Ontology Molecular Function
1460334_at	AV328035	Not_defined	Mus musculus	39883	24	GenBank	gb:AV328035 /DB_XREF=gi:16395778 /DB_XREF=AV328035 /CLONE=6330438D22 /FEA=FLmRNA /CNT=202 /TID=Mm.27622.1 /TIER=Stack /STK=36 /UG=Mm.27622 /LL=13169 /UG_GENE=Dbnl /UG_TITLE=drebrin-like /FL=gb:U58884.1 gb:NM_013810.1	AV328035	drebrin-like	Dbnl	13169	NM_013810	0006897 // endocytosis // inferred from electronic annotation /// 0006955 // immune response // inferred from electronic annotation /// 0016601 // Rac protein signal transduction // inferred from direct assay /// 0051014 // actin filament severing // inferred from direct assay /// 0051016 // barbed-end actin filament capping // inferred from direct assay /// 0051017 // actin filament bundle forma…	0001726 // ruffle // inferred from direct assay /// 0005622 // intracellular // inferred from electronic annotation /// 0005737 // cytoplasm // inferred from direct assay /// 0005737 // cytoplasm // inferred from electronic annotation /// 0005856 // cytoskeleton // inferred from electronic annotation /// 0005938 // cell cortex // inferred from direct assay /// 0030027 // lamellipodium // inferred…	0003779 // actin binding // inferred from direct assay /// 0003779 // actin binding // inferred from electronic annotation /// 0005515 // protein binding // inferred from direct assay /// 0005515 // protein binding // inferred from physical interaction /// 0051015 // actin filament binding // inferred from direct assay
1422076_at	AA571017	Not_defined	Mus musculus	39883	8	GenBank	gb:NM_134247.1 /DB_XREF=gi:19527407 /GEN=Pte2b-pending /FEA=FLmRNA /CNT=17 /TID=Mm.219001.1 /TIER=FL /STK=1 /UG=Mm.219001 /LL=171282 /DEF=Mus musculus peroxisomal acyl-CoA thioesterase 2B (Pte2b-pending), mRNA. /PROD=peroxisomal acyl-CoA thioesterase 2B /FL=gb:NM_134247.1	AA571017	acyl-CoA thioesterase 4	Acot4	171282	NM_134247	0000038 // very-long-chain fatty acid metabolic process // inferred from electronic annotation /// 0000038 // very-long-chain fatty acid metabolic process // inferred from direct assay /// 0001676 // long-chain fatty acid metabolic process // inferred from electronic annotation /// 0001676 // long-chain fatty acid metabolic process // inferred from direct assay /// 0006104 // succinyl-CoA metabol…	0005777 // peroxisome // inferred from direct assay /// 0005777 // peroxisome // traceable author statement /// 0005777 // peroxisome // inferred from electronic annotation /// 0005829 // cytosol // inferred from direct assay	0004091 // carboxylesterase activity // inferred from electronic annotation /// 0016290 // palmitoyl-CoA hydrolase activity // inferred from electronic annotation /// 0016291 // acyl-CoA thioesterase activity // traceable author statement /// 0016291 // acyl-CoA thioesterase activity // inferred from direct assay /// 0016787 // hydrolase activity // inferred from electronic annotation /// 0016790…
1426691_at	AK002882	Not_defined	Mus musculus	39883	24	GenBank	gb:AK002882.1 /DB_XREF=gi:12833192 /FEA=mRNA /CNT=149 /TID=Mm.25337.1 /TIER=Stack /STK=112 /UG=Mm.25337 /LL=74094 /UG_GENE=0610041D19Rik /UG_TITLE=RIKEN cDNA 0610041D19 gene /DEF=Mus musculus adult male kidney cDNA, RIKEN full-length enriched library, clone:0610041D19:homolog to CDNA FLJ14207 FIS, CLONE NT2RP3003185, WEAKLY SIMILAR TO TROPOMYOSIN 1, FUSION PROTEIN 33, full insert sequence.	AK002882	tight junction associated protein 1	Tjap1	74094	NM_028751	Not_defined	0005794 // Golgi apparatus // inferred from electronic annotation /// 0005923 // tight junction // not recorded /// 0005923 // tight junction // inferred from electronic annotation /// 0030054 // cell junction // inferred from electronic annotation	0005515 // protein binding // not recorded /// 0005515 // protein binding // inferred from electronic annotation
1423976_at	BC020029	Not_defined	Mus musculus	39883	24	GenBank	gb:BC020029.1 /DB_XREF=gi:18043325 /FEA=FLmRNA /CNT=122 /TID=Mm.23682.1 /TIER=FL+Stack /STK=70 /UG=Mm.23682 /LL=67609 /UG_GENE=4930453N24Rik /DEF=Mus musculus, Similar to RIKEN cDNA 4930453N24 gene, clone MGC:28305 IMAGE:4012943, mRNA, complete cds. /PROD=Similar to RIKEN cDNA 4930453N24 gene /FL=gb:BC020029.1	BC020029	RIKEN cDNA 4930453N24 gene	4930453N24Rik	67609	NM_026273	0006915 // apoptosis // inferred from electronic annotation	Not_defined	Not_defined
1451385_at	BC010826	Not_defined	Mus musculus	39883	24	GenBank	gb:BC010826.1 /DB_XREF=gi:14789926 /FEA=FLmRNA /CNT=78 /TID=Mm.26792.1 /TIER=FL+Stack /STK=27 /UG=Mm.26792 /LL=70186 /UG_GENE=2310056P07Rik /DEF=Mus musculus, RIKEN cDNA 2310056P07 gene, clone MGC:19151 IMAGE:4219531, mRNA, complete cds. /PROD=RIKEN cDNA 2310056P07 gene /FL=gb:BC010826.1	BC010826	family with sequence similarity 162, member A	Fam162a	70186	NM_027342	Not_defined	0016020 // membrane // inferred from electronic annotation /// 0016021 // integral to membrane // inferred from electronic annotation	Not_defined
1420846_at	AV031454	Not_defined	Mus musculus	39883	24	GenBank	gb:AV031454 /DB_XREF=gi:16356564 /DB_XREF=AV031454 /CLONE=1500019M10 /FEA=FLmRNA /CNT=162 /TID=Mm.34453.1 /TIER=Stack /STK=95 /UG=Mm.34453 /LL=118451 /UG_GENE=Mrps2 /UG_TITLE=mitochondrial ribosomal protein S2 /FL=gb:AB055389.1 gb:NM_080452.1	AV031454	mitochondrial ribosomal protein S2	Mrps2	118451	NM_080452	0006412 // translation // inferred from electronic annotation	0005622 // intracellular // inferred from electronic annotation /// 0005739 // mitochondrion // inferred from direct assay /// 0005739 // mitochondrion // inferred from electronic annotation /// 0005840 // ribosome // inferred from electronic annotation /// 0015935 // small ribosomal subunit // inferred from electronic annotation /// 0030529 // ribonucleoprotein complex // inferred from electroni…	0003735 // structural constituent of ribosome // inferred from electronic annotation
1417510_at	NM_126165	Not_defined	Mus musculus	39883	24	GenBank	gb:NM_126165.1 /DB_XREF=gi:18699725 /GEN=Vps4a /FEA=FLmRNA /CNT=103 /TID=Mm.24437.1 /TIER=FL+Stack /STK=43 /UG=Mm.24437 /LL=116733 /DEF=Mus musculus vacuolar protein sorting protein 4a (Vps4a), mRNA. /PROD=vacuolar protein sorting protein 4a /FL=gb:BC018368.1 gb:NM_126165.1	NM_126165	vacuolar protein sorting 4a (yeast)	Vps4a	116733	NM_126165	0006810 // transport // inferred from electronic annotation /// 0015031 // protein transport // inferred from electronic annotation /// 0016192 // vesicle-mediated transport // inferred from sequence or structural similarity	0005737 // cytoplasm // inferred from direct assay /// 0016020 // membrane // inferred from electronic annotation /// 0031902 // late endosome membrane // inferred from electronic annotation /// 0048471 // perinuclear region of cytoplasm // inferred from direct assay	0000166 // nucleotide binding // inferred from electronic annotation /// 0005515 // protein binding // inferred from physical interaction /// 0005515 // protein binding // inferred from sequence or structural similarity /// 0005524 // ATP binding // inferred from electronic annotation /// 0017111 // nucleoside-triphosphatase activity // inferred from electronic annotation
1416251_at	NM_008567	Not_defined	Mus musculus	39883	24	GenBank	gb:NM_008567.1 /DB_XREF=gi:6678831 /GEN=Mcmd6 /FEA=FLmRNA /CNT=220 /TID=Mm.4933.1 /TIER=FL+Stack /STK=107 /UG=Mm.4933 /LL=17219 /DEF=Mus musculus mini chromosome maintenance deficient 6 (S. cerevisiae) (Mcmd6), mRNA. /PROD=mini chromosome maintenance deficient 6 (S.cerevisiae) /FL=gb:D86726.1 gb:NM_008567.1	NM_008567	minichromosome maintenance deficient 6 (MIS5 homolog, S. pombe) (S. cerevisiae)	Mcm6	17219	NM_008567	0006260 // DNA replication // inferred from electronic annotation /// 0006268 // DNA unwinding during replication // inferred from physical interaction /// 0006270 // DNA replication initiation // inferred from electronic annotation /// 0006350 // transcription // inferred from electronic annotation /// 0006355 // regulation of transcription, DNA-dependent // inferred from electronic annotation /…	0005634 // nucleus // inferred from direct assay /// 0005634 // nucleus // inferred from electronic annotation	0000166 // nucleotide binding // inferred from electronic annotation /// 0003677 // DNA binding // inferred from electronic annotation /// 0003678 // DNA helicase activity // inferred from physical interaction /// 0003697 // single-stranded DNA binding // inferred from physical interaction /// 0005515 // protein binding // inferred from physical interaction /// 0005524 // ATP binding // inferred …
1449130_at	NM_007639	Not_defined	Mus musculus	39883	24	GenBank	gb:NM_007639.1 /DB_XREF=gi:6671705 /GEN=Cd1d1 /FEA=FLmRNA /CNT=52 /TID=Mm.1894.1 /TIER=FL+Stack /STK=22 /UG=Mm.1894 /LL=12479 /DEF=Mus musculus CD1d1 antigen (Cd1d1), mRNA. /PROD=CD1d1 antigen /FL=gb:NM_007639.1 gb:M63695.1	NM_007639	CD1d1 antigen	Cd1d1	12479	NM_007639	0001916 // positive regulation of T cell mediated cytotoxicity // inferred from direct assay /// 0006955 // immune response // inferred from electronic annotation /// 0019882 // antigen processing and presentation // inferred from direct assay /// 0019882 // antigen processing and presentation // inferred from electronic annotation /// 0045059 // positive thymic T cell selection // inferred from …	0005764 // lysosome // inferred from direct assay /// 0005764 // lysosome // inferred from electronic annotation /// 0005765 // lysosomal membrane // inferred from electronic annotation /// 0005768 // endosome // inferred from electronic annotation /// 0005769 // early endosome // inferred from direct assay /// 0005770 // late endosome // inferred from direct assay /// 0005886 // plasma membrane …	0005515 // protein binding // inferred from physical interaction /// 0030883 // endogenous lipid antigen binding // inferred from direct assay /// 0046982 // protein heterodimerization activity // inferred from sequence or structural similarity
1428131_a_at	AK008084	Not_defined	Mus musculus	39883	24	GenBank	gb:AK004859.1 /DB_XREF=gi:12836361 /FEA=mRNA /CNT=305 /TID=Mm.28189.1 /TIER=Stack /STK=101 /UG=Mm.28189 /LL=57912 /UG_GENE=Spec1-pending /UG_TITLE=small protein effector 1 of Cdc42 /DEF=Mus musculus adult male liver cDNA, RIKEN full-length enriched library, clone:1300002M12:small protein effector 1 of Cdc42, full insert sequence.	AK008084	CDC42 small effector 1	Cdc42se1	57912	NM_001038708 /// NM_172395	0006909 // phagocytosis // inferred from electronic annotation /// 0007264 // small GTPase mediated signal transduction // inferred from sequence or structural similarity /// 0008360 // regulation of cell shape // inferred from sequence or structural similarity /// 0008360 // regulation of cell shape // inferred from electronic annotation /// 0046329 // negative regulation of JNK cascade // infer…	0005737 // cytoplasm // inferred from electronic annotation /// 0005856 // cytoskeleton // inferred from electronic annotation /// 0005886 // plasma membrane // inferred from electronic annotation /// 0005938 // cell cortex // inferred from sequence or structural similarity /// 0016020 // membrane // inferred from electronic annotation	Not_defined
1415674_a_at	NM_021789	Not_defined	Mus musculus	39883	Consensus sequence	GenBank	gb:NM_021789.1 /DB_XREF=gi:11140824 /GEN=Sbdn /FEA=FLmRNA /CNT=163 /TID=Mm.29814.1 /TIER=FL+Stack /STK=95 /UG=Mm.29814 /LL=60409 /DEF=Mus musculus synbindin (Sbdn), mRNA. /PROD=synbindin /FL=gb:NM_021789.1 gb:AF233340.1	NM_021789	trafficking protein particle complex 4	Trappc4	60409	NM_021789	0006810 // transport // inferred from electronic annotation /// 0006888 // ER to Golgi vesicle-mediated transport // inferred from electronic annotation /// 0016192 // vesicle-mediated transport // traceable author statement /// 0016192 // vesicle-mediated transport // inferred from electronic annotation /// 0016358 // dendrite development // inferred from direct assay /// 0045212 // neurotransmi…	0005783 // endoplasmic reticulum // inferred from electronic annotation /// 0005794 // Golgi apparatus // inferred from electronic annotation /// 0005795 // Golgi stack // inferred from direct assay /// 0005801 // cis-Golgi network // inferred from electronic annotation /// 0005886 // plasma membrane // inferred from electronic annotation /// 0008021 // synaptic vesicle // inferred from direct as…	0005515 // protein binding // inferred from physical interaction
1450986_at	BB729616	Not_defined	Mus musculus	39883	24	GenBank	gb:BB729616 /DB_XREF=gi:16112891 /DB_XREF=BB729616 /CLONE=E860111F10 /FEA=FLmRNA /CNT=167 /TID=Mm.10303.1 /TIER=Stack /STK=31 /UG=Mm.10303 /LL=55989 /UG_GENE=Nol5 /UG_TITLE=nucleolar protein 5 /FL=gb:NM_018868.1 gb:AF053232.1	BB729616	nucleolar protein 5	Nol5	55989	NM_018868	0006608 // snRNP protein import into nucleus // inferred from electronic annotation /// 0042254 // ribosome biogenesis // inferred from electronic annotation	0005634 // nucleus // inferred from electronic annotation /// 0005730 // nucleolus // inferred by curator /// 0005732 // small nucleolar ribonucleoprotein complex // inferred from electronic annotation	0030519 // snoRNP binding // not recorded
1417357_at	NM_007927	Not_defined	Mus musculus	39883	24	GenBank	gb:NM_007927.1 /DB_XREF=gi:6679640 /GEN=Emd /FEA=FLmRNA /CNT=86 /TID=Mm.18892.1 /TIER=FL+Stack /STK=47 /UG=Mm.18892 /LL=13726 /DEF=Mus musculus emerin (Emd), mRNA. /PROD=emerin /FL=gb:NM_007927.1 gb:U73902.1	NM_007927	emerin	Emd	13726	NM_007927	Not_defined	0005634 // nucleus // inferred from electronic annotation /// 0005635 // nuclear envelope // inferred from electronic annotation /// 0005637 // nuclear inner membrane // traceable author statement /// 0005637 // nuclear inner membrane // inferred from electronic annotation /// 0005652 // nuclear lamina // traceable author statement /// 0016020 // membrane // inferred from electronic annotation //…	Not_defined
1418399_at	NM_134073	Not_defined	Mus musculus	39883	24	GenBank	gb:NM_134073.1 /DB_XREF=gi:19527295 /GEN=AA675328 /FEA=FLmRNA /CNT=49 /TID=Mm.6720.1 /TIER=FL+Stack /STK=24 /UG=Mm.6720 /LL=105440 /DEF=Mus musculus expressed sequence AA675328 (AA675328), mRNA. /PROD=expressed sequence AA675328 /FL=gb:BC011302.1 gb:NM_134073.1	NM_134073	potassium channel tetramerisation domain containing 9	Kctd9	105440	NM_001111028 /// NM_134073	0006813 // potassium ion transport // inferred from electronic annotation	0008076 // voltage-gated potassium channel complex // inferred from electronic annotation /// 0016020 // membrane // inferred from electronic annotation	0005249 // voltage-gated potassium channel activity // inferred from electronic annotation /// 0005515 // protein binding // inferred from electronic annotation
1416746_at	NM_010436	Not_defined	Mus musculus	39883	24	GenBank	gb:NM_010436.1 /DB_XREF=gi:7106330 /GEN=H2afx /FEA=FLmRNA /CNT=144 /TID=Mm.14767.1 /TIER=FL+Stack /STK=71 /UG=Mm.14767 /LL=15270 /DEF=Mus musculus H2A histone family, member X (H2afx), mRNA. /PROD=histone 5 protein 2ax /FL=gb:NM_010436.1 gb:BC010336.1 gb:BC005468.1	NM_010436	H2A histone family, member X	H2afx	15270	NM_010436	0000077 // DNA damage checkpoint // inferred from mutant phenotype /// 0000724 // double-strand break repair via homologous recombination // inferred from mutant phenotype /// 0006281 // DNA repair // inferred from direct assay /// 0006281 // DNA repair // inferred from mutant phenotype /// 0006281 // DNA repair // inferred from electronic annotation /// 0006310 // DNA recombination // inferred f…	0000785 // chromatin // inferred from direct assay /// 0000786 // nucleosome // inferred from electronic annotation /// 0000790 // nuclear chromatin // inferred from direct assay /// 0001673 // male germ cell nucleus // inferred from direct assay /// 0005634 // nucleus // inferred from direct assay /// 0005634 // nucleus // not recorded /// 0005634 // nucleus // inferred from electronic annotatio…	0003677 // DNA binding // inferred from electronic annotation /// 0003684 // damaged DNA binding // inferred from direct assay /// 0005515 // protein binding // inferred from electronic annotation
1433569_x_at	AW907805	Not_defined	Mus musculus	39883	24	GenBank	gb:AW907805 /DB_XREF=gi:8073034 /DB_XREF=ur97e07.x1 /CLONE=IMAGE:3158244 /FEA=EST /CNT=94 /TID=Mm.7521.5 /TIER=Stack /STK=91 /UG=Mm.7521 /LL=19384 /UG_GENE=Ran /UG_TITLE=RAN, member RAS oncogene family	AW907805	similar to RAN, member RAS oncogene family /// RAN, member RAS oncogene family	Ran	100045999 /// 19384	NM_009391 /// XM_001475422	0006606 // protein import into nucleus // inferred from direct assay /// 0006810 // transport // inferred from electronic annotation /// 0006886 // intracellular protein transport // inferred from electronic annotation /// 0006913 // nucleocytoplasmic transport // inferred from electronic annotation /// 0007165 // signal transduction // inferred from electronic annotation /// 0007264 // small GTP…	0005634 // nucleus // inferred from electronic annotation /// 0005737 // cytoplasm // inferred from electronic annotation /// 0042470 // melanosome // inferred from electronic annotation	0000166 // nucleotide binding // inferred from electronic annotation /// 0003924 // GTPase activity // inferred from electronic annotation /// 0005515 // protein binding // inferred from physical interaction /// 0005515 // protein binding // inferred from electronic annotation /// 0005525 // GTP binding // inferred from electronic annotation
1451082_at	AK005044	Not_defined	Mus musculus	39883	24	GenBank	gb:AK005044.1 /DB_XREF=gi:12836694 /FEA=FLmRNA /CNT=285 /TID=Mm.34298.1 /TIER=Stack /STK=20 /UG=Mm.34298 /LL=74157 /UG_GENE=1300018I05Rik /UG_TITLE=RIKEN cDNA 1300018I05 gene /DEF=Mus musculus adult male liver cDNA, RIKEN full-length enriched library, clone:1300018I05:homolog to KIAA0082 PROTEIN (FRAGMENT), full insert sequence. /FL=gb:BC024691.1	AK005044	RIKEN cDNA 1300018I05 gene	1300018I05Rik	74157	NM_028791	0006511 // ubiquitin-dependent protein catabolic process // inferred from electronic annotation /// 0006974 // response to DNA damage stimulus // inferred from electronic annotation /// 0007049 // cell cycle // inferred from electronic annotation /// 0007067 // mitosis // inferred from electronic annotation /// 0016567 // protein ubiquitination // inferred from electronic annotation /// 0051301 /…	0005622 // intracellular // inferred from electronic annotation /// 0005634 // nucleus // inferred from electronic annotation	0003676 // nucleic acid binding // inferred from electronic annotation /// 0005515 // protein binding // inferred from electronic annotation /// 0008168 // methyltransferase activity // inferred from electronic annotation /// 0008270 // zinc ion binding // inferred from electronic annotation /// 0016740 // transferase activity // inferred from electronic annotation /// 0016874 // ligase activity …
1437009_a_at	BB252481	Not_defined	Mus musculus	39883	24	GenBank	gb:BB252481 /DB_XREF=gi:8945227 /DB_XREF=BB252481 /CLONE=A730051L02 /FEA=EST /CNT=33 /TID=Mm.26194.2 /TIER=Stack /STK=30 /UG=Mm.26194 /LL=67845 /UG_GENE=Zfp364 /UG_TITLE=zinc finger protein 364	BB252481	ring finger protein 115	Rnf115	67845	NM_026406	Not_defined	Not_defined	0005515 // protein binding // inferred from physical interaction /// 0005515 // protein binding // inferred from electronic annotation /// 0008270 // zinc ion binding // inferred from electronic annotation /// 0046872 // metal ion binding // inferred from electronic annotation
1424883_s_at	BC027391	Not_defined	Mus musculus	39883	24	GenBank	gb:BC027391.1 /DB_XREF=gi:20071764 /FEA=FLmRNA /CNT=70 /TID=Mm.29915.1 /TIER=FL+Stack /STK=12 /UG=Mm.29915 /DEF=Mus musculus, clone MGC:36924 IMAGE:4945988, mRNA, complete cds. /PROD=Unknown (protein for MGC:36924) /FL=gb:BC027391.1	BC027391	splicing factor, arginine/serine-rich 7	Sfrs7	225027	NM_146083	0006397 // mRNA processing // inferred from electronic annotation /// 0008380 // RNA splicing // inferred from electronic annotation	0005634 // nucleus // inferred from electronic annotation	0000166 // nucleotide binding // inferred from electronic annotation /// 0003676 // nucleic acid binding // inferred from electronic annotation /// 0003723 // RNA binding // inferred from electronic annotation /// 0005515 // protein binding // inferred from physical interaction /// 0005515 // protein binding // inferred from electronic annotation /// 0008270 // zinc ion binding // inferred from e…
1418154_at	NM_030563	Not_defined	Mus musculus	39883	24	GenBank	gb:NM_030563.1 /DB_XREF=gi:13385463 /GEN=BC004022 /FEA=FLmRNA /CNT=68 /TID=Mm.25117.1 /TIER=FL+Stack /STK=29 /UG=Mm.25117 /LL=80750 /DEF=Mus musculus hypothetical protein, MGC:7607 (BC004022), mRNA. /PROD=hypothetical protein MGC7607 /FL=gb:NM_030563.1 gb:BC004022.1	NM_030563	NEDD4 binding protein 1	N4bp1	80750	XM_894155 /// XM_988455	Not_defined	0005634 // nucleus // inferred from electronic annotation	Not_defined
1416150_a_at	NM_013663	Not_defined	Mus musculus	39883	24	GenBank	gb:NM_013663.1 /DB_XREF=gi:8567401 /GEN=Sfrs3 /FEA=FLmRNA /CNT=470 /TID=Mm.6787.1 /TIER=FL+Stack /STK=120 /UG=Mm.6787 /LL=20383 /DEF=Mus musculus splicing factor, arginineserine-rich 3 (SRp20) (Sfrs3), mRNA. /PROD=splicing factor, arginineserine-rich 3 (SRp20) /FL=gb:NM_013663.1	NM_013663	splicing factor, arginine/serine-rich 3 (SRp20)	Sfrs3	20383	NM_013663	0006397 // mRNA processing // inferred from electronic annotation /// 0008380 // RNA splicing // inferred from electronic annotation	0005634 // nucleus // inferred from electronic annotation	0000166 // nucleotide binding // inferred from electronic annotation /// 0003676 // nucleic acid binding // inferred from electronic annotation /// 0003723 // RNA binding // traceable author statement /// 0003723 // RNA binding // inferred from electronic annotation
1419272_at	BC005591	Not_defined	Mus musculus	39883	24	GenBank	gb:BC005591.1 /DB_XREF=gi:13542774 /FEA=FLmRNA /CNT=82 /TID=Mm.213003.1 /TIER=FL+Stack /STK=11 /UG=Mm.213003 /LL=17874 /UG_GENE=Myd88 /DEF=Mus musculus, myeloid differentiation primary response gene 88, clone MGC:5902 IMAGE:3482246, mRNA, complete cds. /PROD=myeloid differentiation primary response gene88 /FL=gb:NM_010851.1 gb:U84409.1 gb:BC005591.1	BC005591	myeloid differentiation primary response gene 88	Myd88	17874	NM_010851	0002238 // response to molecule of fungal origin // inferred from mutant phenotype /// 0002755 // MyD88-dependent toll-like receptor signaling pathway // inferred from genetic interaction /// 0002755 // MyD88-dependent toll-like receptor signaling pathway // inferred from mutant phenotype /// 0006954 // inflammatory response // inferred from electronic annotation /// 0006955 // immune response //…	0005737 // cytoplasm // traceable author statement /// 0005737 // cytoplasm // inferred from electronic annotation /// 0031224 // intrinsic to membrane // inferred from electronic annotation	0004888 // transmembrane receptor activity // inferred from electronic annotation /// 0005121 // Toll binding // inferred from electronic annotation /// 0005515 // protein binding // inferred from physical interaction /// 0005515 // protein binding // inferred from electronic annotation
1416171_at	NM_133714	Not_defined	Mus musculus	39883	24	GenBank	gb:NM_133714.1 /DB_XREF=gi:19526893 /GEN=2310037I24Rik /FEA=FLmRNA /CNT=177 /TID=Mm.27269.1 /TIER=FL+Stack /STK=119 /UG=Mm.27269 /LL=69612 /DEF=Mus musculus RIKEN cDNA 2310037I24 gene (2310037I24Rik), mRNA. /PROD=RIKEN cDNA 2310037I24 /FL=gb:BC003301.1 gb:NM_133714.1	NM_133714	RIKEN cDNA 2310037I24 gene	2310037I24Rik	69612	NM_133714	Not_defined	Not_defined	Not_defined
1426857_a_at	BM200015	Not_defined	Mus musculus	39883	24	GenBank	gb:BM200015 /DB_XREF=gi:17753127 /DB_XREF=C0204E02-3 /CLONE=C0204E02 /FEA=mRNA /CNT=124 /TID=Mm.26772.2 /TIER=Stack /STK=22 /UG=Mm.26772 /LL=72479 /UG_GENE=2610207I16Rik /UG_TITLE=RIKEN cDNA 2610207I16 gene	BM200015	hydroxysteroid dehydrogenase like 2	Hsdl2	72479	NM_024255	0008152 // metabolic process // inferred from electronic annotation /// 0055114 // oxidation reduction // inferred from electronic annotation	0005739 // mitochondrion // inferred from direct assay	0003824 // catalytic activity // inferred from electronic annotation /// 0005488 // binding // inferred from electronic annotation /// 0005498 // sterol carrier activity // inferred from electronic annotation /// 0016491 // oxidoreductase activity // inferred from electronic annotation
1451455_at	BC025604	Not_defined	Mus musculus	39883	24	GenBank	gb:BC025604.1 /DB_XREF=gi:19343788 /FEA=FLmRNA /CNT=29 /TID=Mm.37547.1 /TIER=FL+Stack /STK=19 /UG=Mm.37547 /DEF=Mus musculus, clone MGC:38040 IMAGE:5250319, mRNA, complete cds. /PROD=Unknown (protein for MGC:38040) /FL=gb:BC025604.1	BC025604	threonine synthase-like 2 (bacterial)	Thnsl2	232078	NM_001033929 /// NM_178413	0008152 // metabolic process // inferred from electronic annotation /// 0009088 // threonine biosynthetic process // inferred from direct assay /// 0009088 // threonine biosynthetic process // inferred from electronic annotation	Not_defined	0003824 // catalytic activity // inferred from electronic annotation /// 0004795 // threonine synthase activity // inferred from electronic annotation /// 0016829 // lyase activity // inferred from electronic annotation /// 0030170 // pyridoxal phosphate binding // inferred from direct assay /// 0030170 // pyridoxal phosphate binding // inferred from electronic annotation
1453063_at	AK009844	Not_defined	Mus musculus	39883	24	GenBank	gb:AK009844.1 /DB_XREF=gi:12844890 /FEA=mRNA /CNT=119 /TID=Mm.36879.1 /TIER=Stack /STK=30 /UG=Mm.36879 /LL=74325 /UG_GENE=Cltb /UG_TITLE=clathrin, light polypeptide (Lcb) /DEF=Mus musculus adult male tongue cDNA, RIKEN full-length enriched library, clone:2310046E19:homolog to CLATHRIN LIGHT CHAIN B (LCB), full insert sequence.	AK009844	clathrin, light polypeptide (Lcb)	Cltb	74325	NM_028870	0006886 // intracellular protein transport // inferred from electronic annotation /// 0016192 // vesicle-mediated transport // inferred from electronic annotation	0005905 // coated pit // inferred from electronic annotation /// 0016020 // membrane // inferred from electronic annotation /// 0030130 // clathrin coat of trans-Golgi network vesicle // inferred from electronic annotation /// 0030132 // clathrin coat of coated pit // inferred from electronic annotation /// 0030659 // cytoplasmic vesicle membrane // inferred from electronic annotation /// 0031410…	0005198 // structural molecule activity // inferred from electronic annotation /// 0005509 // calcium ion binding // inferred from electronic annotation /// 0005515 // protein binding // inferred from electronic annotation
1417190_at	AW989410	Not_defined	Mus musculus	39883	24	GenBank	gb:BC018358.1 /DB_XREF=gi:17390834 /FEA=FLmRNA /CNT=217 /TID=Mm.28830.1 /TIER=FL+Stack /STK=53 /UG=Mm.28830 /LL=59027 /UG_GENE=Pbef-pending /DEF=Mus musculus, pre-B-cell colony-enhancing factor, clone MGC:19365 IMAGE:2609271, mRNA, complete cds. /PROD=pre-B-cell colony-enhancing factor /FL=gb:BC004059.1 gb:NM_021524.1 gb:AF234625.1 gb:BC018358.1	AW989410	nicotinamide phosphoribosyltransferase	Nampt	59027	NM_021524	0009435 // NAD biosynthetic process // inferred from direct assay /// 0019363 // pyridine nucleotide biosynthetic process // inferred from electronic annotation	0005737 // cytoplasm // inferred from direct assay /// 0005737 // cytoplasm // inferred from electronic annotation	0016740 // transferase activity // inferred from electronic annotation /// 0016757 // transferase activity, transferring glycosyl groups // inferred from electronic annotation /// 0047280 // nicotinamide phosphoribosyltransferase activity // inferred from direct assay /// 0047280 // nicotinamide phosphoribosyltransferase activity // inferred from electronic annotation
1417232_at	NM_016675	Not_defined	Mus musculus	39883	24	GenBank	gb:NM_016675.1 /DB_XREF=gi:7710003 /GEN=Cldn2 /FEA=FLmRNA /CNT=105 /TID=Mm.117068.1 /TIER=FL /STK=2 /UG=Mm.117068 /LL=12738 /DEF=Mus musculus claudin 2 (Cldn2), mRNA. /PROD=claudin 2 /FL=gb:AF072128.1 gb:BC015252.1 gb:NM_016675.1	NM_016675	claudin 2	Cldn2	12738	NM_016675	0016338 // calcium-independent cell-cell adhesion // inferred from direct assay /// 0016338 // calcium-independent cell-cell adhesion // inferred from electronic annotation /// 0016338 // calcium-independent cell-cell adhesion // inferred from sequence or structural similarity	0005886 // plasma membrane // inferred from electronic annotation /// 0005923 // tight junction // inferred from direct assay /// 0005923 // tight junction // inferred from electronic annotation /// 0005923 // tight junction // inferred from sequence or structural similarity /// 0016020 // membrane // inferred from electronic annotation /// 0016021 // integral to membrane // non-traceable author …	0005198 // structural molecule activity // inferred from electronic annotation /// 0005515 // protein binding // inferred from physical interaction /// 0005515 // protein binding // inferred from sequence or structural similarity /// 0042802 // identical protein binding // inferred from physical interaction /// 0042802 // identical protein binding // inferred from electronic annotation /// 004280…
1417827_at	NM_021504	Not_defined	Mus musculus	39883	24	GenBank	gb:NM_021504.1 /DB_XREF=gi:10946917 /GEN=Png1-pending /FEA=FLmRNA /CNT=91 /TID=Mm.178072.1 /TIER=FL+Stack /STK=35 /UG=Mm.178072 /LL=59007 /DEF=Mus musculus peptide N-glycanase homolog (S.cerevisiae) (Png1-pending), mRNA. /PROD=peptide N-glycanase /FL=gb:NM_021504.1 gb:AF250927.1	NM_021504	N-glycanase 1	Ngly1	59007	NM_021504	0006516 // glycoprotein catabolic process // inferred from direct assay /// 0006516 // glycoprotein catabolic process // inferred from electronic annotation	0005634 // nucleus // inferred from sequence or structural similarity /// 0005737 // cytoplasm // inferred from direct assay /// 0005737 // cytoplasm // inferred from electronic annotation	0000224 // peptide-N4-(N-acetyl-beta-glucosaminyl)asparagine amidase activity // inferred from sequence or structural similarity /// 0000224 // peptide-N4-(N-acetyl-beta-glucosaminyl)asparagine amidase activity // inferred from electronic annotation /// 0005515 // protein binding // inferred from physical interaction /// 0005515 // protein binding // inferred from electronic annotation /// 000827…
1423568_at	BG297088	Not_defined	Mus musculus	39883	24	GenBank	gb:BG297088 /DB_XREF=gi:13060390 /DB_XREF=602395064F1 /CLONE=IMAGE:4506879 /FEA=FLmRNA /CNT=163 /TID=Mm.21728.1 /TIER=Stack /STK=10 /UG=Mm.21728 /LL=26444 /UG_GENE=Psma7 /UG_TITLE=proteasome (prosome, macropain) subunit, alpha type 7 /FL=gb:AF019662.1 gb:NM_011969.1 gb:BC008222.1	BG297088	proteasome (prosome, macropain) subunit, alpha type 7	Psma7	26444	NM_011969	0006511 // ubiquitin-dependent protein catabolic process // inferred from electronic annotation	0005634 // nucleus // inferred from electronic annotation /// 0005737 // cytoplasm // inferred from electronic annotation /// 0005829 // cytosol // inferred from electronic annotation /// 0005839 // proteasome core complex // inferred from electronic annotation /// 0043234 // protein complex // inferred from electronic annotation	0004175 // endopeptidase activity // inferred from electronic annotation /// 0004298 // threonine-type endopeptidase activity // inferred from electronic annotation /// 0008233 // peptidase activity // inferred from electronic annotation /// 0016787 // hydrolase activity // inferred from electronic annotation /// 0042802 // identical protein binding // inferred from electronic annotation
1416593_at	AF276917	Not_defined	Mus musculus	39883	24	GenBank	gb:AF276917.1 /DB_XREF=gi:9280546 /GEN=Grx1 /FEA=FLmRNA /CNT=159 /TID=Mm.29728.1 /TIER=FL /STK=1 /UG=Mm.29728 /LL=93692 /DEF=Mus musculus glutaredoxin 1 (Grx1) mRNA, complete cds. /PROD=glutaredoxin 1 /FL=gb:AF109314.1 gb:AB013137.1 gb:NM_053108.1 gb:AF276917.1 gb:BC012642.1	AF276917	glutaredoxin	Glrx	93692	NM_053108	0006810 // transport // inferred from electronic annotation /// 0022900 // electron transport chain // inferred from electronic annotation /// 0045454 // cell redox homeostasis // inferred from electronic annotation	0005737 // cytoplasm // inferred from electronic annotation	0009055 // electron carrier activity // inferred from electronic annotation /// 0015035 // protein disulfide oxidoreductase activity // inferred from electronic annotation /// 0019153 // protein-disulfide reductase (glutathione) activity // traceable author statement
1416385_a_at	NM_010749	Not_defined	Mus musculus	39883	24	GenBank	gb:BC027210.1 /DB_XREF=gi:20073090 /FEA=FLmRNA /CNT=221 /TID=Mm.1358.1 /TIER=FL+Stack /STK=93 /UG=Mm.1358 /LL=17113 /UG_GENE=M6pr /DEF=Mus musculus, mannose-6-phosphate receptor, cation dependent, clone MGC:25426 IMAGE:3709412, mRNA, complete cds. /PROD=mannose-6-phosphate receptor, cation dependent /FL=gb:BC027210.1 gb:M63286.1 gb:NM_010749.2	NM_010749	mannose-6-phosphate receptor, cation dependent	M6pr	17113	NM_010749	0006810 // transport // inferred from electronic annotation /// 0006886 // intracellular protein transport // traceable author statement /// 0015761 // mannose transport // inferred from electronic annotation	0000323 // lytic vacuole // inferred from electronic annotation /// 0005764 // lysosome // inferred from electronic annotation /// 0005765 // lysosomal membrane // inferred from electronic annotation /// 0005768 // endosome // not recorded /// 0005770 // late endosome // inferred from direct assay /// 0009986 // cell surface // inferred from electronic annotation /// 0016020 // membrane // inferr…	0004872 // receptor activity // inferred from electronic annotation /// 0005515 // protein binding // inferred from electronic annotation /// 0005537 // mannose binding // inferred from electronic annotation /// 0015578 // mannose transmembrane transporter activity // inferred from electronic annotation
1423567_a_at	BG297088	Not_defined	Mus musculus	39883	24	GenBank	gb:BG297088 /DB_XREF=gi:13060390 /DB_XREF=602395064F1 /CLONE=IMAGE:4506879 /FEA=FLmRNA /CNT=163 /TID=Mm.21728.1 /TIER=Stack /STK=10 /UG=Mm.21728 /LL=26444 /UG_GENE=Psma7 /UG_TITLE=proteasome (prosome, macropain) subunit, alpha type 7 /FL=gb:AF019662.1 gb:NM_011969.1 gb:BC008222.1	BG297088	proteasome (prosome, macropain) subunit, alpha type 7	Psma7	26444	NM_011969	0006511 // ubiquitin-dependent protein catabolic process // inferred from electronic annotation	0005634 // nucleus // inferred from electronic annotation /// 0005737 // cytoplasm // inferred from electronic annotation /// 0005829 // cytosol // inferred from electronic annotation /// 0005839 // proteasome core complex // inferred from electronic annotation /// 0043234 // protein complex // inferred from electronic annotation	0004175 // endopeptidase activity // inferred from electronic annotation /// 0004298 // threonine-type endopeptidase activity // inferred from electronic annotation /// 0008233 // peptidase activity // inferred from electronic annotation /// 0016787 // hydrolase activity // inferred from electronic annotation /// 0042802 // identical protein binding // inferred from electronic annotation
1423766_at	AF386076	Not_defined	Mus musculus	39883	24	GenBank	gb:AF386076.1 /DB_XREF=gi:17529976 /FEA=FLmRNA /CNT=213 /TID=Mm.24789.1 /TIER=FL+Stack /STK=119 /UG=Mm.24789 /LL=68083 /UG_GENE=5930415H02Rik /DEF=Mus musculus p21-activated protein kinase-interacting protein 1 mRNA, complete cds. /PROD=p21-activated protein kinase-interacting protein1 /FL=gb:AF386076.1 gb:AY030406.1	AF386076	PAK1 interacting protein 1	Pak1ip1	68083	NM_026550	0009968 // negative regulation of signal transduction // inferred from electronic annotation	0005634 // nucleus // inferred from electronic annotation	Not_defined
1426693_x_at	BC021498	Not_defined	Mus musculus	39883	24	GenBank	gb:BC021498.1 /DB_XREF=gi:18204495 /FEA=mRNA /CNT=137 /TID=Mm.213007.2 /TIER=Stack /STK=111 /UG=Mm.213007 /DEF=Mus musculus, Similar to COX15 homolog, cytochrome c oxidase assembly protein (yeast), clone IMAGE:5346284, mRNA, partial cds. /PROD=Similar to COX15 homolog, cytochrome c oxidaseassembly protein (yeast)	BC021498	COX15 homolog, cytochrome c oxidase assembly protein (yeast)	Cox15	226139	NM_144874	0006461 // protein complex assembly // inferred from electronic annotation	0005739 // mitochondrion // inferred from electronic annotation /// 0005743 // mitochondrial inner membrane // inferred from direct assay /// 0016020 // membrane // inferred from electronic annotation /// 0016021 // integral to membrane // inferred from electronic annotation /// 0031966 // mitochondrial membrane // inferred from electronic annotation	0003824 // catalytic activity // inferred from electronic annotation
1422608_at	BE648432	Not_defined	Mus musculus	39883	24	GenBank	gb:NM_021548.1 /DB_XREF=gi:10946985 /GEN=Arpp19-pending /FEA=FLmRNA /CNT=185 /TID=Mm.30728.1 /TIER=FL+Stack /STK=27 /UG=Mm.30728 /LL=59046 /DEF=Mus musculus cyclic AMP phosphoprotein, 19 kDa (Arpp19-pending), mRNA. /PROD=cyclic AMP phosphoprotein, 19kD /FL=gb:NM_021548.1	BE648432	cAMP-regulated phosphoprotein 19 /// similar to cyclic AMP phosphoprotein, 19 kDa	Arpp19	59046 /// 632823	NM_001142655 /// NM_021548 /// XR_031502	Not_defined	0005737 // cytoplasm // inferred from electronic annotation	Not_defined
1448129_at	NM_026369	Not_defined	Mus musculus	39883	24	GenBank	gb:NM_026369.1 /DB_XREF=gi:13385865 /GEN=Arpc5 /FEA=FLmRNA /CNT=442 /TID=Mm.29864.1 /TIER=FL+Stack /STK=186 /UG=Mm.29864 /LL=67771 /DEF=Mus musculus actin related protein 23 complex, subunit 5 (165 kDa) (Arpc5), mRNA. /PROD=actin related protein 23 complex, subunit 5(165 kDa) /FL=gb:NM_026369.1	NM_026369	actin related protein 2/3 complex, subunit 5	Arpc5	67771	NM_026369	0030833 // regulation of actin filament polymerization // inferred from electronic annotation	0005737 // cytoplasm // inferred from electronic annotation /// 0005856 // cytoskeleton // inferred from electronic annotation /// 0005885 // Arp2/3 protein complex // traceable author statement /// 0030027 // lamellipodium // inferred from direct assay /// 0042995 // cell projection // inferred from electronic annotation	0003779 // actin binding // inferred from electronic annotation
1418627_at	NM_008129	Not_defined	Mus musculus	39883	24	GenBank	gb:NM_008129.1 /DB_XREF=gi:6680018 /GEN=Gclm /FEA=FLmRNA /CNT=164 /TID=Mm.29340.1 /TIER=FL+Stack /STK=20 /UG=Mm.29340 /LL=14630 /DEF=Mus musculus glutamate-cysteine ligase , modifier subunit (Gclm), mRNA. /PROD=glutamate cysteine ligase(gamma-glutamylcysteine synthetase), regulatory /FL=gb:NM_008129.1 gb:U95053.1	NM_008129	glutamate-cysteine ligase , modifier subunit	Gclm	14630	NM_008129	0006534 // cysteine metabolic process // inferred from mutant phenotype /// 0006536 // glutamate metabolic process // inferred from electronic annotation /// 0006536 // glutamate metabolic process // inferred from sequence or structural similarity /// 0006749 // glutathione metabolic process // inferred from mutant phenotype /// 0006750 // glutathione biosynthetic process // inferred from direct …	0005625 // soluble fraction // inferred from electronic annotation /// 0005625 // soluble fraction // inferred from sequence or structural similarity /// 0017109 // glutamate-cysteine ligase complex // inferred from direct assay	0004357 // glutamate-cysteine ligase activity // inferred from electronic annotation /// 0004357 // glutamate-cysteine ligase activity // inferred from sequence or structural similarity /// 0005515 // protein binding // inferred from electronic annotation /// 0016491 // oxidoreductase activity // inferred from electronic annotation /// 0035226 // glutamate-cysteine ligase catalytic subunit bindin…
1425859_a_at	AB029146	Not_defined	Mus musculus	39883	24	GenBank	gb:AB029146.1 /DB_XREF=gi:8918329 /FEA=FLmRNA /CNT=3 /TID=Mm.2261.3 /TIER=FL /STK=1 /UG=Mm.2261 /LL=19185 /UG_GENE=Psmd4 /DEF=Mus musculus mRNA for pUb-R5, complete cds. /PROD=pUb-R5 /FL=gb:AB029146.1	AB029146	proteasome (prosome, macropain) 26S subunit, non-ATPase, 4	Psmd4	19185	NM_008951	Not_defined	0005829 // cytosol // inferred from electronic annotation /// 0043234 // protein complex // inferred from electronic annotation	Not_defined
1417429_at	BC011229	Not_defined	Mus musculus	39883	24	GenBank	gb:BC011229.1 /DB_XREF=gi:15029983 /FEA=FLmRNA /CNT=109 /TID=Mm.976.1 /TIER=FL+Stack /STK=45 /UG=Mm.976 /LL=14261 /UG_GENE=Fmo1 /DEF=Mus musculus, Similar to flavin containing monooxygenase 1, clone MGC:18391 IMAGE:4196446, mRNA, complete cds. /PROD=Similar to flavin containing monooxygenase 1 /FL=gb:NM_010231.1 gb:D16215.1 gb:BC011229.1 gb:U87456.1	BC011229	flavin containing monooxygenase 1	Fmo1	14261	NM_010231	0055114 // oxidation reduction // inferred from electronic annotation	0005783 // endoplasmic reticulum // inferred from electronic annotation /// 0005789 // endoplasmic reticulum membrane // inferred from electronic annotation /// 0005792 // microsome // inferred from electronic annotation /// 0016020 // membrane // inferred from electronic annotation /// 0016021 // integral to membrane // inferred from electronic annotation /// 0031227 // intrinsic to endoplasmic …	0004497 // monooxygenase activity // inferred from electronic annotation /// 0004499 // flavin-containing monooxygenase activity // inferred from electronic annotation /// 0009055 // electron carrier activity // inferred from electronic annotation /// 0016491 // oxidoreductase activity // inferred from electronic annotation /// 0050660 // FAD binding // inferred from electronic annotation /// 005…
1451035_a_at	BG296124	Not_defined	Mus musculus	39883	24	GenBank	gb:BG296124 /DB_XREF=gi:13058445 /DB_XREF=602393912F1 /CLONE=IMAGE:4505522 /FEA=FLmRNA /CNT=413 /TID=Mm.30085.1 /TIER=Stack /STK=9 /UG=Mm.30085 /LL=58810 /UG_GENE=Akr1a4 /UG_TITLE=aldo-keto reductase family 1, member A4 (aldehyde reductase) /FL=gb:AF225564.1 gb:NM_021473.1	BG296124	aldo-keto reductase family 1, member A4 (aldehyde reductase)	Akr1a4	58810	NM_021473	0019853 // L-ascorbic acid biosynthetic process // inferred from direct assay /// 0042840 // D-glucuronate catabolic process // inferred from direct assay /// 0046185 // aldehyde catabolic process // inferred from direct assay /// 0055114 // oxidation reduction // inferred from electronic annotation	0005829 // cytosol // inferred from direct assay /// 0016324 // apical plasma membrane // inferred from direct assay	0004032 // aldehyde reductase activity // inferred from direct assay /// 0004032 // aldehyde reductase activity // inferred from sequence or structural similarity /// 0004032 // aldehyde reductase activity // traceable author statement /// 0005515 // protein binding // inferred from electronic annotation /// 0008106 // alcohol dehydrogenase (NADP+) activity // non-traceable author statement /// 0…
1450893_a_at	AV132698	Not_defined	Mus musculus	39883	24	GenBank	gb:AV132698 /DB_XREF=gi:16382650 /DB_XREF=AV132698 /CLONE=2700092A01 /FEA=FLmRNA /CNT=238 /TID=Mm.29877.1 /TIER=Stack /STK=16 /UG=Mm.29877 /LL=67123 /UG_GENE=Ubap /UG_TITLE=ubiquitin-associated protein /FL=gb:AF275549.3 gb:NM_023305.2	AV132698	ubiquitin-associated protein 1	Ubap1	67123	NM_023305	Not_defined	0005737 // cytoplasm // inferred from electronic annotation	Not_defined
1454930_at	BB540721	Not_defined	Mus musculus	39883	4, 24	GenBank	gb:BB540721 /DB_XREF=gi:16447149 /DB_XREF=BB540721 /CLONE=E130107N23 /FEA=EST /CNT=123 /TID=Mm.34483.1 /TIER=Stack /STK=14 /UG=Mm.34483 /UG_TITLE=ESTs, Weakly similar to C52B9.3.p (Caenorhabditis elegans) (C.elegans)	BB540721	tubulin folding cofactor E-like	Tbcel	272589	NM_173038	0006464 // protein modification process // inferred from electronic annotation	0005737 // cytoplasm // inferred from electronic annotation /// 0005856 // cytoskeleton // inferred from electronic annotation	0005515 // protein binding // inferred from electronic annotation
1421208_at	NM_010547	Not_defined	Mus musculus	39883	24	GenBank	gb:BI559093 /DB_XREF=gi:15446407 /DB_XREF=603241570F1 /CLONE=IMAGE:5294368 /FEA=FLmRNA /CNT=18 /TID=Mm.12967.1 /TIER=ConsEnd /STK=0 /UG=Mm.12967 /LL=16151 /UG_GENE=Ikbkg /UG_TITLE=inhibitor of kappaB kinase gamma /FL=gb:AF069542.1 gb:BC021431.1 gb:NM_010547.1	NM_010547	inhibitor of kappaB kinase gamma	Ikbkg	16151	NM_001136067 /// NM_010547 /// NM_178590	0001782 // B cell homeostasis // inferred from mutant phenotype /// 0006350 // transcription // inferred from electronic annotation /// 0006355 // regulation of transcription, DNA-dependent // inferred from electronic annotation /// 0007250 // activation of NF-kappaB-inducing kinase activity // inferred from direct assay	0005634 // nucleus // inferred from electronic annotation /// 0005737 // cytoplasm // inferred from direct assay /// 0005737 // cytoplasm // inferred from electronic annotation	0005515 // protein binding // inferred from physical interaction /// 0008270 // zinc ion binding // inferred from electronic annotation /// 0016301 // kinase activity // inferred from electronic annotation /// 0046872 // metal ion binding // inferred from electronic annotation
1434879_at	BI794243	Not_defined	Mus musculus	39883	24	GenBank	gb:BI794243 /DB_XREF=gi:15821968 /DB_XREF=ic90f05.x1 /CLONE=IMAGE:5661057 /FEA=EST /CNT=135 /TID=Mm.21981.1 /TIER=Stack /STK=23 /UG=Mm.21981 /LL=103201 /UG_GENE=AI327276 /UG_TITLE=expressed sequence AI327276	BI794243	cell division cycle 34 homolog (S. cerevisiae) /// similar to Cell division cycle 34 homolog (S. cerevisiae)	Cdc34	100046898 /// 216150	NM_177613 /// XM_001478127	0006511 // ubiquitin-dependent protein catabolic process // inferred from electronic annotation /// 0043687 // post-translational protein modification // inferred from electronic annotation /// 0051246 // regulation of protein metabolic process // inferred from electronic annotation	Not_defined	0004842 // ubiquitin-protein ligase activity // inferred from electronic annotation /// 0005515 // protein binding // inferred from physical interaction /// 0016874 // ligase activity // inferred from electronic annotation /// 0019787 // small conjugating protein ligase activity // inferred from electronic annotation
1423185_a_at	AV132698	Not_defined	Mus musculus	39883	24	GenBank	gb:AV229935 /DB_XREF=gi:16385689 /DB_XREF=AV229935 /CLONE=4631422K22 /FEA=FLmRNA /CNT=238 /TID=Mm.29877.1 /TIER=Stack /STK=31 /UG=Mm.29877 /LL=67123 /UG_GENE=Ubap /UG_TITLE=ubiquitin-associated protein /FL=gb:AF275549.3 gb:NM_023305.2	AV132698	ubiquitin-associated protein 1	Ubap1	67123	NM_023305	Not_defined	Not_defined	Not_defined
1454753_at	BB540667	Not_defined	Mus musculus	39883	24	GenBank	gb:BB540667 /DB_XREF=gi:16447146 /DB_XREF=BB540667 /CLONE=E130107H18 /FEA=EST /CNT=103 /TID=Mm.200971.1 /TIER=Stack /STK=54 /UG=Mm.200971 /LL=98480 /UG_GENE=AI894167 /UG_TITLE=expressed sequence AI894167	BB540667	arginyl aminopeptidase (aminopeptidase B)-like 1	Rnpepl1	108657	NM_181405	0006508 // proteolysis // inferred from electronic annotation /// 0019370 // leukotriene biosynthetic process // inferred from electronic annotation	Not_defined	0004177 // aminopeptidase activity // inferred from electronic annotation /// 0005488 // binding // inferred from electronic annotation /// 0008237 // metallopeptidase activity // inferred from electronic annotation /// 0008270 // zinc ion binding // inferred from electronic annotation
1415751_at	BC020024	Not_defined	Mus musculus	39883	24	GenBank	gb:BC020024.1 /DB_XREF=gi:18043548 /FEA=FLmRNA /CNT=249 /TID=Mm.29822.1 /TIER=FL+Stack /STK=123 /UG=Mm.29822 /LL=15441 /UG_GENE=Hp1bp3 /DEF=Mus musculus, heterochromatin protein 2, binding protein 3, clone MGC:28927 IMAGE:3597151, mRNA, complete cds. /PROD=heterochromatin protein 2, binding protein 3 /FL=gb:BC020024.1	BC020024	heterochromatin protein 1, binding protein 3	Hp1bp3	15441	NM_001122896 /// NM_001122897 /// NM_010470	0006334 // nucleosome assembly // inferred from electronic annotation	0000786 // nucleosome // inferred from electronic annotation /// 0005634 // nucleus // inferred from electronic annotation /// 0005694 // chromosome // inferred from electronic annotation	0003677 // DNA binding // inferred from electronic annotation
1423234_at	AK011026	Not_defined	Mus musculus	39883	24	GenBank	gb:AK011026.1 /DB_XREF=gi:12846874 /FEA=FLmRNA /CNT=138 /TID=Mm.27558.1 /TIER=Stack /STK=24 /UG=Mm.27558 /LL=66998 /UG_GENE=Psmd5 /UG_TITLE=proteasome (prosome, macropain) 26S subunit, non-ATPase, 5 /DEF=Mus musculus 13 days embryo liver cDNA, RIKEN full-length enriched library, clone:2510029L03:homolog to 26S PROTEASOME SUBUNIT S5B (26S PROTEASE SUBUNIT S5 BASIC) (HA1357), full insert sequence. …	AK011026	proteasome (prosome, macropain) 26S subunit, non-ATPase, 5	Psmd5	66998	NM_080554	Not_defined	0005829 // cytosol // inferred from electronic annotation /// 0043234 // protein complex // inferred from electronic annotation	0005488 // binding // inferred from electronic annotation
1450814_a_at	NM_024267	Not_defined	Mus musculus	39883	24	GenBank	gb:NM_024267.4 /DB_XREF=gi:19745155 /GEN=8430408O15Rik /FEA=FLmRNA /CNT=70 /TID=Mm.27546.1 /TIER=FL /STK=0 /UG=Mm.27546 /LL=75751 /DEF=Mus musculus RIKEN cDNA 8430408O15 gene (8430408O15Rik), mRNA. /PROD=RANBP4 /FL=gb:NM_024267.4 gb:AF123388.1	NM_024267	importin 4	Ipo4	75751	NM_024267	0000059 // protein import into nucleus, docking // inferred from electronic annotation /// 0006610 // ribosomal protein import into nucleus // not recorded /// 0006810 // transport // inferred from electronic annotation /// 0006886 // intracellular protein transport // inferred from electronic annotation /// 0015031 // protein transport // inferred from electronic annotation /// 0042254 // riboso…	0005634 // nucleus // inferred from electronic annotation /// 0005643 // nuclear pore // inferred from electronic annotation /// 0005737 // cytoplasm // inferred from electronic annotation	0005488 // binding // inferred from electronic annotation /// 0005515 // protein binding // inferred from physical interaction /// 0005515 // protein binding // inferred from electronic annotation /// 0008565 // protein transporter activity // inferred from electronic annotation
1419435_at	NM_009676	Not_defined	Mus musculus	39883	24	GenBank	gb:NM_009676.1 /DB_XREF=gi:6753067 /GEN=Aox1 /FEA=FLmRNA /CNT=15 /TID=Mm.26787.1 /TIER=FL+Stack /STK=10 /UG=Mm.26787 /LL=11761 /DEF=Mus musculus aldehyde oxidase 1 (Aox1), mRNA. /PROD=aldehyde oxidase 1 /FL=gb:AF076216.1 gb:AB017482.1 gb:BC026132.1 gb:NM_009676.1	NM_009676	aldehyde oxidase 1	Aox1	11761	NM_009676	0055114 // oxidation reduction // inferred from electronic annotation	0005737 // cytoplasm // inferred from electronic annotation	0003824 // catalytic activity // inferred from electronic annotation /// 0004031 // aldehyde oxidase activity // inferred from direct assay /// 0004031 // aldehyde oxidase activity // inferred from electronic annotation /// 0005506 // iron ion binding // inferred from electronic annotation /// 0009055 // electron carrier activity // inferred from electronic annotation /// 0009055 // electron carr…
