# Supplementary material for: A Geometric Clustering Tool (AGCT) to robustly unravel the inner cluster structures of time-series gene expressions
Source: PLoS One. 2020 Jul 6;15(7):e0233755. doi: 10.1371/journal.pone.0233755 (PMC7337352; doi:10.1371/journal.pone.0233755)
Supplement: S3 File — (ZIP) [file pone.0233755.s003.zip › probes513_cluster_11.txt]

ID	GB_ACC	SPOT_ID	Species Scientific Name	Annotation Date	Sequence Type	Sequence Source	Target Description	Representative Public ID	Gene Title	Gene Symbol	ENTREZ_GENE_ID	RefSeq Transcript ID	Gene Ontology Biological Process	Gene Ontology Cellular Component	Gene Ontology Molecular Function
1419714_at	NM_021893	Not_defined	Mus musculus	39883	24	GenBank	gb:NM_021893.1 /DB_XREF=gi:11230797 /GEN=Pdcd1l1-pending /FEA=FLmRNA /CNT=18 /TID=Mm.168681.1 /TIER=FL /STK=7 /UG=Mm.168681 /LL=60533 /DEF=Mus musculus programmed cell death 1 ligand 1 (Pdcd1l1-pending), mRNA. /PROD=programmed cell death 1 ligand 1 /FL=gb:AF317088.1 gb:AF233517.1 gb:NM_021893.1	NM_021893	CD274 antigen	Cd274	60533	NM_021893	0042130 // negative regulation of T cell proliferation // inferred from direct assay	0005886 // plasma membrane // inferred from electronic annotation /// 0009897 // external side of plasma membrane // inferred from direct assay /// 0016020 // membrane // inferred from electronic annotation /// 0016021 // integral to membrane // inferred from electronic annotation	0004872 // receptor activity // inferred from electronic annotation /// 0005515 // protein binding // inferred from physical interaction
1437432_a_at	BM244351	Not_defined	Mus musculus	39883	24	GenBank	gb:BM244351 /DB_XREF=gi:17879621 /DB_XREF=K0710B11-3 /CLONE=K0710B11 /FEA=EST /CNT=19 /TID=Mm.26466.3 /TIER=Stack /STK=18 /UG=Mm.26466 /LL=76681 /UG_GENE=Trim12 /UG_TITLE=tripartite motif protein 12	BM244351	tripartite motif-containing 12	Trim12	76681	NM_023835	Not_defined	0005622 // intracellular // inferred from electronic annotation /// 0005737 // cytoplasm // inferred from direct assay /// 0005737 // cytoplasm // inferred from electronic annotation	0005515 // protein binding // inferred from electronic annotation /// 0008270 // zinc ion binding // inferred from electronic annotation /// 0046872 // metal ion binding // inferred from electronic annotation
1452178_at	BI525140	Not_defined	Mus musculus	39883	24	GenBank	gb:BI525140 /DB_XREF=gi:15349932 /DB_XREF=602925692F1 /CLONE=IMAGE:5058095 /FEA=mRNA /CNT=121 /TID=Mm.203873.1 /TIER=Stack /STK=77 /UG=Mm.203873 /UG_TITLE=Mus musculus, clone IMAGE:5309943, mRNA, partial cds	BI525140	similar to Plec1 protein /// plectin 1	Plec1	18810 /// 671535	NM_011117 /// NM_201385 /// NM_201386 /// NM_201387 /// NM_201388 /// NM_201389 /// NM_201390 /// NM_201391 /// NM_201392 /// NM_201393 /// NM_201394 /// XM_001476518 /// XM_001476537 /// XM_001477922 /// XM_001477932	Not_defined	0005626 // insoluble fraction // inferred from direct assay /// 0005634 // nucleus // inferred from electronic annotation /// 0005737 // cytoplasm // inferred from electronic annotation /// 0005856 // cytoskeleton // inferred from electronic annotation /// 0043292 // contractile fiber // inferred from direct assay	0003779 // actin binding // inferred from electronic annotation /// 0003950 // NAD+ ADP-ribosyltransferase activity // inferred from electronic annotation
1428187_at	AK018679	Not_defined	Mus musculus	39883	24	GenBank	gb:AK018679.1 /DB_XREF=gi:12858505 /FEA=mRNA /CNT=115 /TID=Mm.40620.1 /TIER=Stack /STK=76 /UG=Mm.40620 /LL=71587 /UG_GENE=9130415E20Rik /UG_TITLE=RIKEN cDNA 9130415E20 gene /DEF=Mus musculus adult male cecum cDNA, RIKEN full-length enriched library, clone:9130415E20:unclassifiable transcript, full insert sequence.	AK018679	CD47 antigen (Rh-related antigen, integrin-associated signal transducer)	Cd47	16423	NM_010581	0007155 // cell adhesion // inferred from electronic annotation /// 0008228 // opsonization // inferred from direct assay /// 0050766 // positive regulation of phagocytosis // inferred from direct assay	0005886 // plasma membrane // inferred from electronic annotation /// 0005887 // integral to plasma membrane // inferred from direct assay /// 0016020 // membrane // inferred from electronic annotation /// 0016021 // integral to membrane // inferred from electronic annotation	0005515 // protein binding // inferred from physical interaction /// 0005515 // protein binding // inferred from electronic annotation
1436297_a_at	AW212189	Not_defined	Mus musculus	39883	24	GenBank	gb:AW212189 /DB_XREF=gi:6518208 /DB_XREF=uo83f05.x1 /CLONE=IMAGE:2649153 /FEA=EST /CNT=10 /TID=Mm.41665.2 /TIER=Stack /STK=10 /UG=Mm.41665 /LL=66168 /UG_GENE=1110025J15Rik /UG_TITLE=RIKEN cDNA 1110025J15 gene	AW212189	glutamate receptor, ionotropic, N-methyl D-aspartate-associated protein 1 (glutamate binding)	Grina	66168	NM_023168	0043066 // negative regulation of apoptosis // inferred from electronic annotation	0016020 // membrane // inferred from electronic annotation /// 0016021 // integral to membrane // inferred from electronic annotation	Not_defined
1417961_a_at	BM240719	Not_defined	Mus musculus	39883	24	GenBank	gb:BM240719 /DB_XREF=gi:17875989 /DB_XREF=K0606D02-3 /CLONE=K0606D02 /FEA=FLmRNA /CNT=122 /TID=Mm.3288.1 /TIER=Stack /STK=26 /UG=Mm.3288 /LL=20128 /UG_GENE=Trim30 /UG_TITLE=tripartite motif protein 30 /FL=gb:BC005447.1 gb:J03776.1 gb:AF220014.1 gb:NM_009099.1	BM240719	tripartite motif-containing 30	Trim30	20128	NM_009099	0006350 // transcription // inferred from electronic annotation /// 0006355 // regulation of transcription, DNA-dependent // inferred from electronic annotation	0005622 // intracellular // inferred from electronic annotation /// 0005634 // nucleus // inferred from electronic annotation /// 0005737 // cytoplasm // inferred from direct assay	0003677 // DNA binding // inferred from electronic annotation /// 0005515 // protein binding // inferred from electronic annotation /// 0008270 // zinc ion binding // inferred from electronic annotation /// 0046872 // metal ion binding // inferred from electronic annotation
1426670_at	BM208224	Not_defined	Mus musculus	39883	24	GenBank	gb:BM208224 /DB_XREF=gi:17764326 /DB_XREF=C0624C02-3 /CLONE=C0624C02 /FEA=mRNA /CNT=223 /TID=Mm.193413.1 /TIER=Stack /STK=130 /UG=Mm.193413 /UG_TITLE=Mus musculus, clone IMAGE:3494258, mRNA, partial cds	BM208224	agrin	Agrn	11603	NM_021604	0007009 // plasma membrane organization // inferred from mutant phenotype /// 0007213 // acetylcholine receptor signaling, muscarinic pathway // inferred from electronic annotation /// 0007268 // synaptic transmission // inferred from direct assay /// 0007528 // neuromuscular junction development // inferred from genetic interaction /// 0008582 // regulation of synaptic growth at neuromuscular ju…	0005576 // extracellular region // inferred from electronic annotation /// 0005578 // proteinaceous extracellular matrix // inferred from electronic annotation /// 0005604 // basement membrane // inferred from direct assay /// 0005605 // basal lamina // inferred from direct assay /// 0005605 // basal lamina // inferred from electronic annotation /// 0005615 // extracellular space // inferred from…	0005515 // protein binding // inferred from electronic annotation /// 0030548 // acetylcholine receptor regulator activity // inferred from direct assay /// 0043236 // laminin binding // inferred from electronic annotation
1416016_at	AW048052	Not_defined	Mus musculus	39883	24	GenBank	gb:BC024897.1 /DB_XREF=gi:19352971 /FEA=FLmRNA /CNT=240 /TID=Mm.16122.1 /TIER=FL+Stack /STK=144 /UG=Mm.16122 /LL=21354 /UG_GENE=Abcb2 /DEF=Mus musculus, ATP-binding cassette, sub-family B (MDRTAP), member 2, clone MGC:6181 IMAGE:3257734, mRNA, complete cds. /PROD=ATP-binding cassette, sub-family B (MDRTAP),member 2 /FL=gb:BC024897.1 gb:BC013802.1 gb:NM_013683.1 gb:M55637.1 gb:U60023.1 gb:U60022.1…	AW048052	transporter 1, ATP-binding cassette, sub-family B (MDR/TAP)	Tap1	21354	NM_013683	0006810 // transport // inferred from electronic annotation /// 0006857 // oligopeptide transport // inferred from electronic annotation /// 0006952 // defense response // inferred from mutant phenotype /// 0006955 // immune response // inferred from electronic annotation /// 0015031 // protein transport // inferred from electronic annotation /// 0015833 // peptide transport // inferred from elec…	0005783 // endoplasmic reticulum // inferred from electronic annotation /// 0005789 // endoplasmic reticulum membrane // inferred from electronic annotation /// 0016020 // membrane // inferred from electronic annotation /// 0016021 // integral to membrane // inferred from electronic annotation /// 0042825 // TAP complex // inferred from electronic annotation	0000166 // nucleotide binding // inferred from electronic annotation /// 0005215 // transporter activity // inferred from electronic annotation /// 0005515 // protein binding // inferred from physical interaction /// 0005515 // protein binding // inferred from electronic annotation /// 0005524 // ATP binding // inferred from electronic annotation /// 0015197 // peptide transporter activity // inf…
1448169_at	NM_010664	Not_defined	Mus musculus	39883	24	GenBank	gb:NM_010664.1 /DB_XREF=gi:6754481 /GEN=Krt1-18 /FEA=FLmRNA /CNT=380 /TID=Mm.22479.1 /TIER=FL+Stack /STK=149 /UG=Mm.22479 /LL=16668 /DEF=Mus musculus keratin complex 1, acidic, gene 18 (Krt1-18), mRNA. /PROD=keratin complex 1, acidic, gene 18 /FL=gb:M36376.1 gb:NM_010664.1 gb:M11686.1	NM_010664	keratin 18	Krt18	16668	NM_010664	0006915 // apoptosis // inferred from mutant phenotype /// 0033209 // tumor necrosis factor-mediated signaling pathway // inferred from genetic interaction /// 0043000 // Golgi to plasma membrane CFTR protein transport // inferred from electronic annotation /// 0043066 // negative regulation of apoptosis // inferred from electronic annotation	0005737 // cytoplasm // inferred from electronic annotation /// 0005815 // microtubule organizing center // inferred from electronic annotation /// 0005882 // intermediate filament // inferred from direct assay /// 0005882 // intermediate filament // inferred from electronic annotation /// 0034451 // centriolar satellite // inferred from electronic annotation /// 0045095 // keratin filament // in…	0005198 // structural molecule activity // inferred from electronic annotation /// 0005515 // protein binding // inferred from physical interaction /// 0005515 // protein binding // inferred from electronic annotation
1448940_at	BC010580	Not_defined	Mus musculus	39883	24	GenBank	gb:BC010580.1 /DB_XREF=gi:14714854 /FEA=FLmRNA /CNT=66 /TID=Mm.1384.1 /TIER=FL+Stack /STK=30 /UG=Mm.1384 /LL=20821 /UG_GENE=Trim21 /DEF=Mus musculus, Sjogren syndrome antigen A1, clone MGC:6059 IMAGE:3584654, mRNA, complete cds. /PROD=Sjogren syndrome antigen A1 /FL=gb:NM_009277.1 gb:BC010580.1 gb:L27990.1	BC010580	similar to Tripartite motif protein 21 /// tripartite motif-containing 21	Trim21	100045519 /// 20821	NM_001082552 /// NM_009277 /// XM_001475213 /// XM_001475234	Not_defined	0005622 // intracellular // inferred from electronic annotation /// 0005634 // nucleus // inferred from electronic annotation /// 0005737 // cytoplasm // inferred from direct assay /// 0005737 // cytoplasm // inferred from electronic annotation /// 0030529 // ribonucleoprotein complex // inferred from electronic annotation	0003677 // DNA binding // inferred from electronic annotation /// 0003723 // RNA binding // inferred from electronic annotation /// 0005515 // protein binding // inferred from electronic annotation /// 0008270 // zinc ion binding // inferred from electronic annotation /// 0046872 // metal ion binding // inferred from electronic annotation
1418392_a_at	NM_018734	Not_defined	Mus musculus	39883	24	GenBank	gb:NM_018734.1 /DB_XREF=gi:9055221 /GEN=Gbp3 /FEA=FLmRNA /CNT=56 /TID=Mm.1909.1 /TIER=FL+Stack /STK=24 /UG=Mm.1909 /LL=55932 /DEF=Mus musculus guanylate nucleotide binding protein 3 (Gbp3), mRNA. /PROD=guanylate nucleotide binding protein 3 /FL=gb:U44731.1 gb:NM_018734.1	NM_018734	guanylate binding protein 3	Gbp3	55932	NM_018734	0006955 // immune response // inferred from electronic annotation	0005737 // cytoplasm // inferred from electronic annotation /// 0005829 // cytosol // inferred from direct assay	0000166 // nucleotide binding // inferred from electronic annotation /// 0003924 // GTPase activity // inferred from sequence or structural similarity /// 0003924 // GTPase activity // inferred from electronic annotation /// 0005525 // GTP binding // inferred from electronic annotation
1424617_at	BC008158	Not_defined	Mus musculus	39883	24	GenBank	gb:BC008158.1 /DB_XREF=gi:14198199 /FEA=FLmRNA /CNT=80 /TID=Mm.45558.1 /TIER=FL+Stack /STK=22 /UG=Mm.45558 /LL=70110 /UG_GENE=2010008K16Rik /DEF=Mus musculus, RIKEN cDNA 2010008K16 gene, clone MGC:7005 IMAGE:3155505, mRNA, complete cds. /PROD=RIKEN cDNA 2010008K16 gene /FL=gb:BC008158.1	BC008158	interferon-induced protein 35	Ifi35	70110	NM_027320	Not_defined	0005634 // nucleus // inferred from electronic annotation	0005515 // protein binding // inferred from electronic annotation
1418116_at	NM_022329	Not_defined	Mus musculus	39883	24	GenBank	gb:BG064887 /DB_XREF=gi:12547450 /DB_XREF=H3025A01-3 /CLONE=H3025A01 /FEA=FLmRNA /CNT=171 /TID=Mm.21761.1 /TIER=Stack /STK=53 /UG=Mm.21761 /LL=64164 /UG_GENE=Ifrg15-pending /UG_TITLE=interferon alpha responsive gene, 15 kDa /FL=gb:NM_022329.1	NM_022329	interferon alpha responsive gene	Ifrg15	64164	NM_022329	Not_defined	Not_defined	Not_defined
1434372_at	BE688358	Not_defined	Mus musculus	39883	24	GenBank	gb:BE688358 /DB_XREF=gi:10075915 /DB_XREF=uw44a07.x1 /CLONE=IMAGE:3464820 /FEA=EST /CNT=85 /TID=Mm.6381.1 /TIER=Stack /STK=33 /UG=Mm.6381 /LL=107350 /UG_GENE=AW112010 /UG_TITLE=expressed sequence AW112010	BE688358	expressed sequence AW112010	AW112010	107350	XM_888885 /// XM_908564	Not_defined	Not_defined	Not_defined
1425405_a_at	AF291876	Not_defined	Mus musculus	39883	24	GenBank	gb:AF291876.1 /DB_XREF=gi:13236213 /GEN=Adar /FEA=FLmRNA /CNT=4 /TID=Mm.153899.2 /TIER=FL /STK=2 /UG=Mm.153899 /LL=56417 /DEF=Mus musculus RNA adenosine deaminase 1 (Adar) mRNA, complete cds, alternatively spliced. /PROD=RNA adenosine deaminase 1 /FL=gb:AF291877.1 gb:AF291876.1	AF291876	adenosine deaminase, RNA-specific	Adar	56417	NM_001038587 /// NM_019655	0006350 // transcription // inferred from electronic annotation /// 0006355 // regulation of transcription, DNA-dependent // inferred from electronic annotation /// 0006396 // RNA processing // inferred from electronic annotation /// 0006397 // mRNA processing // inferred from electronic annotation /// 0016553 // base conversion or substitution editing // not recorded /// 0031047 // gene silencin…	0005622 // intracellular // inferred from electronic annotation /// 0005634 // nucleus // inferred from electronic annotation /// 0005737 // cytoplasm // inferred from electronic annotation	0003677 // DNA binding // inferred from electronic annotation /// 0003692 // left-handed Z-DNA binding // traceable author statement /// 0003723 // RNA binding // inferred from electronic annotation /// 0003725 // double-stranded RNA binding // inferred from electronic annotation /// 0003726 // double-stranded RNA adenosine deaminase activity // not recorded /// 0003726 // double-stranded RNA ade…
1416119_at	NM_011660	Not_defined	Mus musculus	39883	24	GenBank	gb:NM_011660.1 /DB_XREF=gi:6755910 /GEN=Txn1 /FEA=FLmRNA /CNT=220 /TID=Mm.1275.1 /TIER=FL+Stack /STK=124 /UG=Mm.1275 /LL=22166 /DEF=Mus musculus thioredoxin 1 (Txn1), mRNA. /PROD=thioredoxin /FL=gb:BC010756.1 gb:NM_011660.1	NM_011660	thioredoxin 1	Txn1	22166	NM_011660	0006810 // transport // inferred from electronic annotation /// 0022900 // electron transport chain // inferred from electronic annotation /// 0045454 // cell redox homeostasis // inferred from electronic annotation	0005737 // cytoplasm // inferred from electronic annotation /// 0005739 // mitochondrion // inferred from direct assay	0005515 // protein binding // inferred from electronic annotation
1451860_a_at	AF220015	Not_defined	Mus musculus	39883	24	GenBank	gb:AF220015.1 /DB_XREF=gi:12407360 /GEN=Trim30Rpt1 /FEA=FLmRNA /CNT=3 /TID=Mm.3288.2 /TIER=FL /STK=1 /UG=Mm.3288 /LL=20128 /DEF=Mus musculus tripartite motif protein TRIM30 isoform beta (Trim30Rpt1) mRNA, complete cds; alternatively spliced. /PROD=tripartite motif protein TRIM30 isoform beta /FL=gb:AF220015.1	AF220015	tripartite motif-containing 30	Trim30	20128	NM_009099	0006350 // transcription // inferred from electronic annotation /// 0006355 // regulation of transcription, DNA-dependent // inferred from electronic annotation	0005622 // intracellular // inferred from electronic annotation /// 0005634 // nucleus // inferred from electronic annotation /// 0005737 // cytoplasm // inferred from direct assay	0003677 // DNA binding // inferred from electronic annotation /// 0005515 // protein binding // inferred from electronic annotation /// 0008270 // zinc ion binding // inferred from electronic annotation /// 0046872 // metal ion binding // inferred from electronic annotation
1427091_at	BC025488	Not_defined	Mus musculus	39883	24	GenBank	gb:BC025488.1 /DB_XREF=gi:19343706 /FEA=mRNA /CNT=54 /TID=Mm.1806.1 /TIER=Stack /STK=18 /UG=Mm.1806 /DEF=Mus musculus, Similar to KIAA1404 protein, clone IMAGE:5252426, mRNA, partial cds. /PROD=Similar to KIAA1404 protein	BC025488	zinc finger, NFX1-type containing 1	Znfx1	98999	NM_001033196	0006355 // regulation of transcription, DNA-dependent // inferred from electronic annotation	0005634 // nucleus // inferred from electronic annotation	0003700 // transcription factor activity // inferred from electronic annotation /// 0008270 // zinc ion binding // inferred from electronic annotation /// 0046872 // metal ion binding // inferred from electronic annotation
1449025_at	NM_010501	Not_defined	Mus musculus	39883	24	GenBank	gb:NM_010501.1 /DB_XREF=gi:6754287 /GEN=Ifit3 /FEA=FLmRNA /CNT=51 /TID=Mm.951.1 /TIER=FL+Stack /STK=26 /UG=Mm.951 /LL=15959 /DEF=Mus musculus interferon-induced protein with tetratricopeptide repeats 3 (Ifit3), mRNA. /PROD=interferon-induced protein withtetratricopeptide repeats 3 /FL=gb:NM_010501.1 gb:L32974.1 gb:BC003804.1	NM_010501	interferon-induced protein with tetratricopeptide repeats 3	Ifit3	15959	NM_010501	Not_defined	Not_defined	0005488 // binding // inferred from electronic annotation
1451006_at	AV286265	Not_defined	Mus musculus	39883	24	GenBank	gb:AV286265 /DB_XREF=gi:16392000 /DB_XREF=AV286265 /CLONE=5031420O09 /FEA=FLmRNA /CNT=136 /TID=Mm.11223.1 /TIER=Stack /STK=17 /UG=Mm.11223 /LL=22436 /UG_GENE=Xdh /UG_TITLE=xanthine dehydrogenase /FL=gb:NM_011723.1	AV286265	xanthine dehydrogenase	Xdh	22436	NM_011723	0007595 // lactation // inferred from mutant phenotype /// 0010044 // response to aluminum ion // inferred from electronic annotation /// 0030856 // regulation of epithelial cell differentiation // inferred from mutant phenotype /// 0045453 // bone resorption // inferred from electronic annotation /// 0055114 // oxidation reduction // inferred from direct assay /// 0055114 // oxidation reduction …	0005777 // peroxisome // inferred from electronic annotation /// 0005829 // cytosol // inferred from electronic annotation	0003676 // nucleic acid binding // inferred from electronic annotation /// 0003824 // catalytic activity // inferred from electronic annotation /// 0004854 // xanthine dehydrogenase activity // inferred from direct assay /// 0004854 // xanthine dehydrogenase activity // inferred from electronic annotation /// 0004855 // xanthine oxidase activity // inferred from electronic annotation /// 0005506 …
1425156_at	BC010229	Not_defined	Mus musculus	39883	24	GenBank	gb:BC010229.1 /DB_XREF=gi:16307375 /FEA=FLmRNA /CNT=21 /TID=Mm.45740.1 /TIER=FL /STK=5 /UG=Mm.45740 /DEF=Mus musculus, Similar to guanylate nucleotide binding protein 3, clone MGC:6385 IMAGE:3501441, mRNA, complete cds. /PROD=Similar to guanylate nucleotide binding protein3 /FL=gb:BC010229.1	BC010229	guanylate binding protein 6	Gbp6	229900	NM_001083312 /// NM_145545	0006955 // immune response // inferred from electronic annotation	Not_defined	0003924 // GTPase activity // inferred from electronic annotation /// 0005525 // GTP binding // inferred from electronic annotation
1450484_a_at	AK004595	Not_defined	Mus musculus	39883	24	GenBank	gb:AK004595.1 /DB_XREF=gi:12835870 /GEN=Tyki /FEA=FLmRNA /CNT=9 /TID=Mm.1676.1 /TIER=ConsEnd /STK=0 /UG=Mm.1676 /LL=22169 /UG_TITLE=thymidylate kinase family LPS-inducible member /DEF=Mus musculus adult male lung cDNA, RIKEN full-length enriched library, clone:1200004E04:thymidylate kinase family LPS-inducible member, full insert sequence. /FL=gb:NM_020557.2	AK004595	cytidine monophosphate (UMP-CMP) kinase 2, mitochondrial	Cmpk2	22169	NM_020557	0006221 // pyrimidine nucleotide biosynthetic process // inferred from electronic annotation	0005739 // mitochondrion // inferred from electronic annotation	0000166 // nucleotide binding // inferred from electronic annotation /// 0004127 // cytidylate kinase activity // inferred from electronic annotation /// 0005524 // ATP binding // inferred from electronic annotation /// 0016301 // kinase activity // inferred from electronic annotation /// 0016740 // transferase activity // inferred from electronic annotation
1451777_at	BC013672	Not_defined	Mus musculus	39883	24	GenBank	gb:BC013672.1 /DB_XREF=gi:15559222 /FEA=FLmRNA /CNT=22 /TID=Mm.33332.1 /TIER=FL /STK=1 /UG=Mm.33332 /DEF=Mus musculus, Similar to hypothetical protein FLJ20035, clone MGC:19297 IMAGE:4037887, mRNA, complete cds. /PROD=Similar to hypothetical protein FLJ20035 /FL=gb:BC013672.1	BC013672	DEAD (Asp-Glu-Ala-Asp) box polypeptide 60	Ddx60	234311	NM_001081215	Not_defined	Not_defined	0003676 // nucleic acid binding // inferred from electronic annotation /// 0004386 // helicase activity // inferred from electronic annotation /// 0005524 // ATP binding // inferred from electronic annotation /// 0008026 // ATP-dependent helicase activity // inferred from electronic annotation
1419604_at	NM_021394	Not_defined	Mus musculus	39883	24	GenBank	gb:NM_021394.1 /DB_XREF=gi:11496252 /GEN=Dlm1-pending /FEA=FLmRNA /CNT=22 /TID=Mm.116687.1 /TIER=FL+Stack /STK=8 /UG=Mm.116687 /LL=58203 /DEF=Mus musculus tumor stroma and activated macrophage protein DLM-1 (Dlm1-pending), mRNA. /PROD=tumor stroma and activated macrophage proteinDLM-1 /FL=gb:BC020033.1 gb:NM_021394.1 gb:AF136520.1	NM_021394	Z-DNA binding protein 1	Zbp1	58203	NM_001139519 /// NM_021394	Not_defined	Not_defined	0003677 // DNA binding // inferred from electronic annotation /// 0003692 // left-handed Z-DNA binding // inferred from direct assay /// 0003723 // RNA binding // inferred from electronic annotation /// 0003726 // double-stranded RNA adenosine deaminase activity // inferred from electronic annotation
