# Supplementary material for: A Geometric Clustering Tool (AGCT) to robustly unravel the inner cluster structures of time-series gene expressions
Source: PLoS One. 2020 Jul 6;15(7):e0233755. doi: 10.1371/journal.pone.0233755 (PMC7337352; doi:10.1371/journal.pone.0233755)
Supplement: S3 File — (ZIP) [file pone.0233755.s003.zip › probes513_cluster_12.txt]

ID	GB_ACC	SPOT_ID	Species Scientific Name	Annotation Date	Sequence Type	Sequence Source	Target Description	Representative Public ID	Gene Title	Gene Symbol	ENTREZ_GENE_ID	RefSeq Transcript ID	Gene Ontology Biological Process	Gene Ontology Cellular Component	Gene Ontology Molecular Function
1424609_a_at	BM225255	Not_defined	Mus musculus	39883	24	GenBank	gb:BM225255 /DB_XREF=gi:17786778 /DB_XREF=K0208G08-3 /CLONE=K0208G08 /FEA=FLmRNA /CNT=74 /TID=Mm.182434.2 /TIER=Stack /STK=12 /UG=Mm.182434 /UG_TITLE=Mus musculus, Similar to RIKEN cDNA 1700066C05 gene, clone MGC:28125 IMAGE:3980327, mRNA, complete cds /FL=gb:BC020078.1	BM225255	predicted gene, 100039204 /// predicted gene, 100040620 /// predicted gene, 100040790 /// predicted gene, 100041416 /// predicted gene, 100042151 /// predicted gene, 100043211 /// predicted gene, 100043316 /// CWC22 spliceosome-associated protein homolog (S. cerevisiae) /// hypothetical protein LOC100046838 /// hypothetical protein LOC100047648 /// predicted gene, OTTMUSG00000017752	Cwc22	100039204 /// 100040620 /// 100040790 /// 100041416 /// 100042151 /// 100043211 /// 100043316 /// 100046838 /// 100047648 /// 671950 /// 80744	NM_030560 /// XM_001473776 /// XM_001475495 /// XM_001475763 /// XM_001476334 /// XM_001476461 /// XM_001478221 /// XM_001479755 /// XM_001480397 /// XR_030788 /// XR_033833	0006397 // mRNA processing // inferred from electronic annotation /// 0008380 // RNA splicing // inferred from electronic annotation /// 0016070 // RNA metabolic process // inferred from electronic annotation	0005634 // nucleus // inferred from electronic annotation /// 0005681 // spliceosome // inferred from electronic annotation /// 0005681 // spliceosome // inferred from sequence or structural similarity	0003676 // nucleic acid binding // inferred from electronic annotation /// 0003723 // RNA binding // inferred from sequence or structural similarity /// 0005488 // binding // inferred from electronic annotation /// 0005515 // protein binding // inferred from electronic annotation /// 0008907 // integrase activity // inferred from electronic annotation
1416113_at	NM_010223	Not_defined	Mus musculus	39883	24	GenBank	gb:NM_010223.1 /DB_XREF=gi:6857786 /GEN=Fkbp8 /FEA=FLmRNA /CNT=247 /TID=Mm.6565.1 /TIER=FL+Stack /STK=125 /UG=Mm.6565 /LL=14232 /DEF=Mus musculus FK506 binding protein 8 (38 kDa) (Fkbp8), mRNA. /PROD=FK506 binding protein 8 (38 kDa) /FL=gb:NM_010223.1 gb:AF030635.1 gb:BC003739.1	NM_010223	FK506 binding protein 8	Fkbp8	14232	NM_001111066 /// NM_010223	0001708 // cell fate specification // inferred from mutant phenotype /// 0006457 // protein folding // inferred from electronic annotation /// 0006915 // apoptosis // inferred from electronic annotation /// 0007224 // smoothened signaling pathway // inferred from genetic interaction /// 0007224 // smoothened signaling pathway // inferred from mutant phenotype /// 0009953 // dorsal/ventral pattern…	0005739 // mitochondrion // inferred from electronic annotation /// 0005740 // mitochondrial envelope // inferred from direct assay /// 0016020 // membrane // inferred from electronic annotation /// 0016021 // integral to membrane // inferred from electronic annotation /// 0030176 // integral to endoplasmic reticulum membrane // inferred from direct assay /// 0031966 // mitochondrial membrane // …	0003755 // peptidyl-prolyl cis-trans isomerase activity // inferred from electronic annotation /// 0005488 // binding // inferred from electronic annotation /// 0005509 // calcium ion binding // inferred from electronic annotation /// 0016853 // isomerase activity // inferred from electronic annotation
1438504_x_at	BB120486	Not_defined	Mus musculus	39883	24	GenBank	gb:BB120486 /DB_XREF=gi:8773054 /DB_XREF=BB120486 /CLONE=9530077B08 /FEA=EST /CNT=12 /TID=Mm.18761.3 /TIER=Stack /STK=10 /UG=Mm.18761 /LL=67623 /UG_GENE=2010003B14Rik /UG_TITLE=RIKEN cDNA 2010003B14 gene	BB120486	Transmembrane 7 superfamily member 3 (Tm7sf3), mRNA	Tm7sf3	67623	NM_026281 /// XM_001475674	Not_defined	0005886 // plasma membrane // inferred from electronic annotation /// 0016020 // membrane // inferred from electronic annotation /// 0016021 // integral to membrane // inferred from electronic annotation	Not_defined
1423369_at	BG172150	Not_defined	Mus musculus	39883	24	GenBank	gb:BG172150 /DB_XREF=gi:12678853 /DB_XREF=602333283F1 /CLONE=IMAGE:4456341 /FEA=FLmRNA /CNT=118 /TID=Mm.3451.1 /TIER=Stack /STK=10 /UG=Mm.3451 /LL=14265 /UG_GENE=Fmr1 /UG_TITLE=fragile X mental retardation syndrome 1 homolog /FL=gb:NM_008031.1 gb:L23971.1	BG172150	fragile X mental retardation syndrome 1 homolog	Fmr1	14265	NM_008031	0006810 // transport // inferred from electronic annotation /// 0007417 // central nervous system development // inferred from mutant phenotype /// 0051028 // mRNA transport // inferred from electronic annotation	0005634 // nucleus // inferred from direct assay /// 0005634 // nucleus // inferred from electronic annotation /// 0005737 // cytoplasm // inferred from electronic annotation	0003723 // RNA binding // inferred from electronic annotation /// 0005515 // protein binding // inferred from physical interaction /// 0005515 // protein binding // inferred from electronic annotation
1418669_at	NM_008305	Not_defined	Mus musculus	39883	24	GenBank	gb:NM_008305.1 /DB_XREF=gi:6680310 /GEN=Hspg2 /FEA=FLmRNA /CNT=75 /TID=Mm.7257.1 /TIER=FL+Stack /STK=20 /UG=Mm.7257 /LL=15530 /DEF=Mus musculus perlecan (heparan sulfate proteoglycan 2) (Hspg2), mRNA. /PROD=perlecan (heparan sulfate proteoglycan 2) /FL=gb:NM_008305.1 gb:M77174.1	NM_008305	perlecan (heparan sulfate proteoglycan 2)	Hspg2	15530	NM_008305 /// XM_001481331 /// XM_978879	0001958 // endochondral ossification // inferred from mutant phenotype /// 0002062 // chondrocyte differentiation // inferred from mutant phenotype /// 0007155 // cell adhesion // inferred from electronic annotation /// 0007420 // brain development // inferred from mutant phenotype /// 0008104 // protein localization // inferred from mutant phenotype /// 0030198 // extracellular matrix organizati…	0005576 // extracellular region // inferred from electronic annotation /// 0005578 // proteinaceous extracellular matrix // inferred from direct assay /// 0005578 // proteinaceous extracellular matrix // inferred from electronic annotation /// 0005604 // basement membrane // inferred from direct assay /// 0005604 // basement membrane // inferred from electronic annotation /// 0005605 // basal lam…	0005515 // protein binding // inferred from physical interaction /// 0005515 // protein binding // inferred from electronic annotation
1416641_at	NM_010715	Not_defined	Mus musculus	39883	8	GenBank	gb:NM_010715.1 /DB_XREF=gi:6754543 /GEN=Lig1 /FEA=FLmRNA /CNT=133 /TID=Mm.1013.1 /TIER=FL+Stack /STK=77 /UG=Mm.1013 /LL=16881 /DEF=Mus musculus ligase I, DNA, ATP-dependent (Lig1), mRNA. /PROD=ligase I, DNA, ATP-dependent /FL=gb:U04674.1 gb:NM_010715.1 gb:U19604.1	NM_010715	ligase I, DNA, ATP-dependent	Lig1	16881	NM_001083188 /// NM_010715	0006260 // DNA replication // inferred from mutant phenotype /// 0006260 // DNA replication // inferred from electronic annotation /// 0006281 // DNA repair // inferred from mutant phenotype /// 0006281 // DNA repair // inferred from electronic annotation /// 0006310 // DNA recombination // inferred from electronic annotation /// 0006974 // response to DNA damage stimulus // inferred from electro…	0005634 // nucleus // inferred from electronic annotation	0000166 // nucleotide binding // inferred from electronic annotation /// 0003677 // DNA binding // inferred from electronic annotation /// 0003910 // DNA ligase (ATP) activity // inferred from electronic annotation /// 0005524 // ATP binding // inferred from electronic annotation /// 0016874 // ligase activity // inferred from electronic annotation
1456028_x_at	BB454540	Not_defined	Mus musculus	39883	-8	GenBank	gb:BB454540 /DB_XREF=gi:9350033 /DB_XREF=BB454540 /CLONE=D130032N18 /FEA=EST /CNT=21 /TID=Mm.30059.3 /TIER=Stack /STK=19 /UG=Mm.30059 /LL=17118 /UG_GENE=Macs /UG_TITLE=myristoylated alanine rich protein kinase C substrate	BB454540	myristoylated alanine rich protein kinase C substrate	Marcks	17118	NM_008538	Not_defined	0005737 // cytoplasm // inferred from direct assay /// 0005737 // cytoplasm // inferred from electronic annotation /// 0005813 // centrosome // inferred from direct assay /// 0005856 // cytoskeleton // inferred from electronic annotation /// 0005938 // cell cortex // inferred from direct assay /// 0016020 // membrane // inferred from direct assay /// 0016020 // membrane // inferred from electroni…	0003779 // actin binding // inferred from electronic annotation /// 0005080 // protein kinase C binding // inferred from physical interaction /// 0005516 // calmodulin binding // inferred from electronic annotation
1450914_at	BE986849	Not_defined	Mus musculus	39883	24	GenBank	gb:BE986849 /DB_XREF=gi:10661594 /DB_XREF=UI-M-CG0p-bez-e-05-0-UI.s1 /CLONE=UI-M-CG0p-bez-e-05-0-UI /FEA=FLmRNA /CNT=125 /TID=Mm.140.1 /TIER=Stack /STK=24 /UG=Mm.140 /LL=18938 /UG_GENE=Ppp1r14b /UG_TITLE=protein phosphatase 1, regulatory (inhibitor) subunit 14B /FL=gb:NM_008889.1	BE986849	protein phosphatase 1, regulatory (inhibitor) subunit 14B	Ppp1r14b	18938	NM_008889	0042325 // regulation of phosphorylation // inferred from electronic annotation	0005737 // cytoplasm // inferred from electronic annotation	0004864 // protein phosphatase inhibitor activity // inferred from electronic annotation /// 0005515 // protein binding // inferred from electronic annotation
1439375_x_at	AV030922	Not_defined	Mus musculus	39883	24	GenBank	gb:AV030922 /DB_XREF=gi:4830470 /DB_XREF=AV030922 /CLONE=1500016F05 /FEA=EST /CNT=8 /TID=Mm.16763.8 /TIER=Stack /STK=8 /UG=Mm.16763 /LL=11674 /UG_GENE=Aldo1 /UG_TITLE=aldolase 1, A isoform	AV030922	aldolase A, fructose-bisphosphate /// aldolase 1, A isoform, retrogene 1	Aldoa	11674 /// 353204	NM_007438	0006096 // glycolysis // inferred from electronic annotation /// 0008152 // metabolic process // inferred from electronic annotation	0019861 // flagellum // inferred from direct assay	0003824 // catalytic activity // inferred from electronic annotation /// 0004332 // fructose-bisphosphate aldolase activity // inferred from direct assay /// 0004332 // fructose-bisphosphate aldolase activity // inferred from electronic annotation /// 0016829 // lyase activity // inferred from electronic annotation
1426406_at	BB787289	Not_defined	Mus musculus	39883	24	GenBank	gb:BG069700 /DB_XREF=gi:12552269 /DB_XREF=H3079B09-3 /CLONE=H3079B09 /FEA=FLmRNA /CNT=204 /TID=Mm.27424.1 /TIER=Stack /STK=28 /UG=Mm.27424 /LL=67956 /UG_GENE=2410195B05Rik /UG_TITLE=RIKEN cDNA 2410195B05 gene /FL=gb:BC003444.1	BB787289	SET domain containing (lysine methyltransferase) 8	Setd8	67956	NM_030241	0006350 // transcription // inferred from electronic annotation /// 0006355 // regulation of transcription, DNA-dependent // inferred from electronic annotation /// 0007049 // cell cycle // inferred from electronic annotation /// 0007067 // mitosis // inferred from electronic annotation /// 0016568 // chromatin modification // inferred from electronic annotation /// 0051301 // cell division // in…	0005634 // nucleus // inferred from electronic annotation /// 0005694 // chromosome // inferred from electronic annotation	0005515 // protein binding // inferred from electronic annotation /// 0008168 // methyltransferase activity // inferred from electronic annotation /// 0016740 // transferase activity // inferred from electronic annotation /// 0018024 // histone-lysine N-methyltransferase activity // inferred from electronic annotation
1426593_a_at	BB756840	Not_defined	Mus musculus	39883	24	GenBank	gb:BB756840 /DB_XREF=gi:16203167 /DB_XREF=BB756840 /CLONE=G270079C04 /FEA=FLmRNA /CNT=112 /TID=Mm.90890.1 /TIER=ConsEnd /STK=1 /UG=Mm.90890 /LL=71999 /UG_GENE=1600016C16Rik /UG_TITLE=RIKEN cDNA 1600016C16 gene /FL=gb:BC018273.1	BB756840	F-box protein 22	Fbxo22	71999	NM_028049	0006511 // ubiquitin-dependent protein catabolic process // inferred from electronic annotation	Not_defined	Not_defined
1452304_a_at	BC025127	Not_defined	Mus musculus	39883	24	GenBank	gb:BC025127.1 /DB_XREF=gi:19263799 /FEA=mRNA /CNT=34 /TID=Mm.24779.1 /TIER=Stack /STK=17 /UG=Mm.24779 /LL=54324 /UG_GENE=Arhgef5 /DEF=Mus musculus, clone IMAGE:4921047, mRNA, partial cds. /PROD=Unknown (protein for IMAGE:4921047)	BC025127	Rho guanine nucleotide exchange factor (GEF) 5	Arhgef5	54324	NM_133674 /// XM_001481282 /// XM_915627	0007242 // intracellular signaling cascade // inferred from electronic annotation /// 0035023 // regulation of Rho protein signal transduction // inferred from electronic annotation	0005622 // intracellular // inferred from electronic annotation	0005085 // guanyl-nucleotide exchange factor activity // inferred from electronic annotation /// 0005089 // Rho guanyl-nucleotide exchange factor activity // inferred from electronic annotation
1456510_x_at	BB703414	Not_defined	Mus musculus	39883	24	GenBank	gb:BB703414 /DB_XREF=gi:16052249 /DB_XREF=BB703414 /CLONE=7420452A08 /FEA=EST /CNT=13 /TID=Mm.220975.3 /TIER=Stack /STK=9 /UG=Mm.220975 /LL=70152 /UG_GENE=2210414H16Rik /UG_TITLE=RIKEN cDNA 2210414H16 gene	BB703414	HIG1 domain family, member 1C /// methyltransferase like 7A2	Higd1c	380975 /// 393082	NM_001002900 /// NM_199477	0008152 // metabolic process // inferred from electronic annotation	0016020 // membrane // inferred from electronic annotation /// 0016021 // integral to membrane // inferred from electronic annotation	0008168 // methyltransferase activity // inferred from electronic annotation /// 0016740 // transferase activity // inferred from electronic annotation
1448939_at	NM_013918	Not_defined	Mus musculus	39883	24	GenBank	gb:NM_013918.1 /DB_XREF=gi:7305616 /GEN=Usp25 /FEA=FLmRNA /CNT=132 /TID=Mm.40986.1 /TIER=FL+Stack /STK=30 /UG=Mm.40986 /LL=30940 /DEF=Mus musculus ubiquitin specific protease 25 (Usp25), mRNA. /PROD=ubiquitin specific protease 25 /FL=gb:NM_013918.1 gb:AF170563.1	NM_013918	ubiquitin specific peptidase 25	Usp25	30940	NM_013918	0006511 // ubiquitin-dependent protein catabolic process // inferred from sequence or structural similarity /// 0006511 // ubiquitin-dependent protein catabolic process // inferred from electronic annotation	0000502 // proteasome complex // inferred from sequence or structural similarity	0004221 // ubiquitin thiolesterase activity // inferred from electronic annotation /// 0004843 // ubiquitin-specific protease activity // inferred from sequence or structural similarity /// 0008233 // peptidase activity // inferred from electronic annotation /// 0008234 // cysteine-type peptidase activity // inferred from electronic annotation /// 0016787 // hydrolase activity // inferred from el…
1426856_at	BM200015	Not_defined	Mus musculus	39883	24	GenBank	gb:AJ293845.1 /DB_XREF=gi:13397922 /FEA=mRNA /CNT=124 /TID=Mm.26772.2 /TIER=Stack /STK=48 /UG=Mm.26772 /LL=72479 /UG_GENE=2610207I16Rik /DEF=Mus musculus mRNA for hypothetical protein (ORF1), clone Telethon(Italy_B41)_Strait00295_FL661-C7. /PROD=hypothetical protein	BM200015	hydroxysteroid dehydrogenase like 2	Hsdl2	72479	NM_024255	0008152 // metabolic process // inferred from electronic annotation /// 0055114 // oxidation reduction // inferred from electronic annotation	0005739 // mitochondrion // inferred from direct assay	0003824 // catalytic activity // inferred from electronic annotation /// 0005488 // binding // inferred from electronic annotation /// 0005498 // sterol carrier activity // inferred from electronic annotation /// 0016491 // oxidoreductase activity // inferred from electronic annotation
1426749_at	AK010534	Not_defined	Mus musculus	39883	24	GenBank	gb:AK010534.1 /DB_XREF=gi:12846051 /FEA=mRNA /CNT=125 /TID=Mm.33202.1 /TIER=Stack /STK=77 /UG=Mm.33202 /LL=71974 /UG_GENE=2410018A17Rik /UG_TITLE=RIKEN cDNA 2410018A17 gene /DEF=Mus musculus ES cells cDNA, RIKEN full-length enriched library, clone:2410018A17:homolog to PROTEIN ARGININE N-METHYLTRANSFERASE 3, full insert sequence.	AK010534	protein arginine N-methyltransferase 3	Prmt3	71974	NM_133740	0006479 // protein amino acid methylation // inferred from mutant phenotype /// 0008152 // metabolic process // inferred from electronic annotation	0005622 // intracellular // inferred from electronic annotation /// 0005737 // cytoplasm // inferred from electronic annotation /// 0005829 // cytosol // inferred from direct assay /// 0005840 // ribosome // inferred from direct assay	0005515 // protein binding // inferred from physical interaction /// 0008168 // methyltransferase activity // inferred from electronic annotation /// 0008270 // zinc ion binding // inferred from electronic annotation /// 0008276 // protein methyltransferase activity // inferred from electronic annotation /// 0016740 // transferase activity // inferred from electronic annotation /// 0046872 // met…
1437511_x_at	BB100861	Not_defined	Mus musculus	39883	24	GenBank	gb:BB100861 /DB_XREF=gi:8753429 /DB_XREF=BB100861 /CLONE=9430074I05 /FEA=EST /CNT=18 /TID=Mm.220948.4 /TIER=Stack /STK=17 /UG=Mm.220948 /LL=76123 /UG_GENE=6230410J09Rik /UG_TITLE=RIKEN cDNA 6230410J09 gene	BB100861	chloride channel CLIC-like 1	Clcc1	229725	NM_145543	Not_defined	0005634 // nucleus // inferred from electronic annotation /// 0005783 // endoplasmic reticulum // inferred from electronic annotation /// 0005794 // Golgi apparatus // inferred from electronic annotation /// 0016020 // membrane // inferred from electronic annotation /// 0016021 // integral to membrane // inferred from electronic annotation	Not_defined
1423574_s_at	BB206480	Not_defined	Mus musculus	39883	24	GenBank	gb:BB206480 /DB_XREF=gi:16352128 /DB_XREF=BB206480 /CLONE=A430076C09 /FEA=FLmRNA /CNT=102 /TID=Mm.86611.1 /TIER=Stack /STK=10 /UG=Mm.86611 /LL=57357 /UG_GENE=Srd5a2l /UG_TITLE=steroid 5 alpha-reductase 2-like /FL=gb:NM_020611.2	BB206480	hypothetical protein LOC100044230 /// steroid 5 alpha-reductase 3	Srd5a3	100044230 /// 57357	NM_020611 /// XM_001471702	0006629 // lipid metabolic process // inferred from electronic annotation /// 0055114 // oxidation reduction // inferred from electronic annotation	0005737 // cytoplasm // inferred from electronic annotation /// 0005783 // endoplasmic reticulum // inferred from electronic annotation /// 0005789 // endoplasmic reticulum membrane // inferred from electronic annotation /// 0005792 // microsome // inferred from electronic annotation /// 0016020 // membrane // inferred from electronic annotation /// 0016021 // integral to membrane // inferred fro…	0003865 // 3-oxo-5-alpha-steroid 4-dehydrogenase activity // inferred from electronic annotation /// 0016491 // oxidoreductase activity // inferred from electronic annotation /// 0016627 // oxidoreductase activity, acting on the CH-CH group of donors // inferred from electronic annotation
1451041_at	BB761686	Not_defined	Mus musculus	39883	24	GenBank	gb:BB761686 /DB_XREF=gi:16196052 /DB_XREF=BB761686 /CLONE=G270145L20 /FEA=FLmRNA /CNT=161 /TID=Mm.35815.1 /TIER=Stack /STK=8 /UG=Mm.35815 /LL=19878 /UG_GENE=Rock2 /UG_TITLE=Rho-associated coiled-coil forming kinase 2 /FL=gb:NM_009072.1 gb:U58513.1	BB761686	Rho-associated coiled-coil containing protein kinase 2	Rock2	19878	NM_009072	0000910 // cytokinesis // inferred from electronic annotation /// 0006468 // protein amino acid phosphorylation // inferred from electronic annotation /// 0007165 // signal transduction // inferred from electronic annotation /// 0007242 // intracellular signaling cascade // inferred from electronic annotation /// 0010825 // positive regulation of centrosome duplication // inferred from mutant phe…	0005622 // intracellular // inferred from electronic annotation /// 0005737 // cytoplasm // inferred from electronic annotation /// 0005813 // centrosome // inferred from direct assay /// 0005886 // plasma membrane // inferred from electronic annotation /// 0016020 // membrane // inferred from electronic annotation /// 0031616 // spindle pole centrosome // inferred from direct assay	0000166 // nucleotide binding // inferred from electronic annotation /// 0004672 // protein kinase activity // not recorded /// 0004672 // protein kinase activity // inferred from electronic annotation /// 0004674 // protein serine/threonine kinase activity // inferred from electronic annotation /// 0005515 // protein binding // inferred from physical interaction /// 0005515 // protein binding //…
1453253_a_at	AK009926	Not_defined	Mus musculus	39883	-4, -8	GenBank	gb:AK009926.1 /DB_XREF=gi:12845022 /FEA=mRNA /CNT=13 /TID=Mm.24603.2 /TIER=Stack /STK=10 /UG=Mm.24603 /LL=106707 /UG_GENE=2310051D06Rik /UG_TITLE=RIKEN cDNA 2310051D06 gene /DEF=Mus musculus adult male tongue cDNA, RIKEN full-length enriched library, clone:2310051D06:homolog to C321D2.1 (RIBOSOMAL LARGE SUBUNIT PSEUDOURIDINE SYNTHASE (EC 4.2.1.70, PSEUDOURIDYLATE SYNTHASE, URACIL HYDROLASE) LIKE …	AK009926	RNA pseudouridylate synthase domain containing 1	Rpusd1	106707	NM_028009	0001522 // pseudouridine synthesis // inferred from electronic annotation	Not_defined	0003723 // RNA binding // inferred from electronic annotation /// 0009982 // pseudouridine synthase activity // inferred from electronic annotation
1416177_at	NM_009033	Not_defined	Mus musculus	39883	24	GenBank	gb:NM_009033.1 /DB_XREF=gi:6677684 /GEN=Rbmxrt /FEA=FLmRNA /CNT=183 /TID=Mm.24718.1 /TIER=FL+Stack /STK=118 /UG=Mm.24718 /LL=19656 /DEF=Mus musculus RNA binding motif protein, X chromosome retrogene (Rbmxrt), mRNA. /PROD=RNA binding motif protein, X chromosomeretrogene /FL=gb:AF031568.1 gb:BC011441.1 gb:NM_009033.1	NM_009033	RNA binding motif protein, X chromosome retrogene	Rbmxrt	19656	NM_009033	0006397 // mRNA processing // inferred from electronic annotation /// 0008380 // RNA splicing // inferred from electronic annotation	0005634 // nucleus // inferred from direct assay /// 0005634 // nucleus // inferred from electronic annotation /// 0005681 // spliceosome // inferred from electronic annotation /// 0030529 // ribonucleoprotein complex // inferred from electronic annotation	0000166 // nucleotide binding // inferred from electronic annotation /// 0003676 // nucleic acid binding // inferred from electronic annotation /// 0003723 // RNA binding // inferred from electronic annotation
1450423_s_at	NM_023323	Not_defined	Mus musculus	39883	24	GenBank	gb:NM_023323.1 /DB_XREF=gi:13122600 /GEN=2810470K21Rik /FEA=FLmRNA /CNT=33 /TID=Mm.11480.1 /TIER=FL /STK=1 /UG=Mm.11480 /LL=67239 /DEF=Mus musculus RIKEN cDNA 2810470K21 gene (2810470K21Rik), mRNA. /PROD=RIKEN cDNA 2810470K21 /FL=gb:NM_023323.1	NM_023323	brix domain containing 1	Bxdc1	67239	NM_001042556 /// NM_023323	Not_defined	0005634 // nucleus // inferred from electronic annotation	0005515 // protein binding // inferred from electronic annotation
1452625_at	AK009318	Not_defined	Mus musculus	39883	24	GenBank	gb:AK009318.1 /DB_XREF=gi:12844041 /FEA=mRNA /CNT=73 /TID=Mm.29190.1 /TIER=Stack /STK=42 /UG=Mm.29190 /LL=70382 /UG_GENE=2310012I15Rik /UG_TITLE=RIKEN cDNA 2310012I15 gene /DEF=Mus musculus adult male tongue cDNA, RIKEN full-length enriched library, clone:2310012I15:K+ channel tetramerisation domain containing protein, full insert sequence.	AK009318	potassium channel tetramerisation domain containing 2	Kctd2	70382	NM_183285	0006813 // potassium ion transport // inferred from electronic annotation	0008076 // voltage-gated potassium channel complex // inferred from electronic annotation /// 0016020 // membrane // inferred from electronic annotation	0005216 // ion channel activity // inferred from electronic annotation /// 0005249 // voltage-gated potassium channel activity // inferred from electronic annotation /// 0005515 // protein binding // inferred from electronic annotation
1428165_at	AK009414	Not_defined	Mus musculus	39883	24	GenBank	gb:AK009447.1 /DB_XREF=gi:12844248 /FEA=mRNA /CNT=182 /TID=Mm.181278.1 /TIER=Stack /STK=85 /UG=Mm.181278 /LL=66700 /UG_GENE=4921505F14Rik /UG_TITLE=RIKEN cDNA 4921505F14 gene /DEF=Mus musculus adult male tongue cDNA, RIKEN full-length enriched library, clone:2310021K01:homolog to NEUROENDOCRINE DIFFERENTIATION FACTOR, full insert sequence.	AK009414	vacuolar protein sorting 24 (yeast)	Vps24	66700	NM_025783	0006810 // transport // inferred from electronic annotation /// 0015031 // protein transport // inferred from electronic annotation	0005737 // cytoplasm // inferred from electronic annotation /// 0016020 // membrane // inferred from electronic annotation	Not_defined
1426989_at	AV341395	Not_defined	Mus musculus	39883	24	GenBank	gb:AV341395 /DB_XREF=gi:15406558 /DB_XREF=AV341395 /CLONE=6430521A21 /FEA=mRNA /CNT=55 /TID=Mm.24376.1 /TIER=Stack /STK=29 /UG=Mm.24376 /UG_TITLE=Mus musculus mRNA for calsyntenin-3 (Cs3 gene)	AV341395	calsyntenin 3	Clstn3	232370	NM_153508	0007155 // cell adhesion // inferred from electronic annotation /// 0007156 // homophilic cell adhesion // inferred from electronic annotation	0000139 // Golgi membrane // inferred from electronic annotation /// 0005783 // endoplasmic reticulum // inferred from electronic annotation /// 0005789 // endoplasmic reticulum membrane // inferred from electronic annotation /// 0005794 // Golgi apparatus // inferred from electronic annotation /// 0005886 // plasma membrane // inferred from electronic annotation /// 0016020 // membrane // inferr…	0005509 // calcium ion binding // inferred from electronic annotation /// 0005515 // protein binding // inferred from electronic annotation
1418092_s_at	NM_134125	Not_defined	Mus musculus	39883	24	GenBank	gb:NM_134125.1 /DB_XREF=gi:19527353 /GEN=AI646975 /FEA=FLmRNA /CNT=63 /TID=Mm.37368.1 /TIER=FL+Stack /STK=30 /UG=Mm.37368 /LL=106628 /DEF=Mus musculus expressed sequence AI646975 (AI646975), mRNA. /PROD=expressed sequence AI646975 /FL=gb:BC003249.1 gb:NM_134125.1	NM_134125	thyroid hormone receptor interactor 10	Trip10	106628	NM_134125	0006897 // endocytosis // inferred from electronic annotation	0005737 // cytoplasm // inferred from electronic annotation /// 0005764 // lysosome // inferred from electronic annotation /// 0005794 // Golgi apparatus // inferred from electronic annotation /// 0005856 // cytoskeleton // inferred from electronic annotation /// 0005874 // microtubule // traceable author statement /// 0005886 // plasma membrane // inferred from electronic annotation /// 0016020 …	0005515 // protein binding // inferred from physical interaction /// 0008289 // lipid binding // inferred from electronic annotation
1425246_at	BC025862	Not_defined	Mus musculus	39883	24	GenBank	gb:BC025862.1 /DB_XREF=gi:19483951 /FEA=FLmRNA /CNT=6 /TID=Mm.46190.1 /TIER=FL /STK=4 /UG=Mm.46190 /DEF=Mus musculus, clone MGC:32474 IMAGE:5050923, mRNA, complete cds. /PROD=Unknown (protein for MGC:32474) /FL=gb:BC025862.1	BC025862	RIKEN cDNA 0610008F07 gene	0610008F07Rik	68314	NM_197983	Not_defined	Not_defined	Not_defined
1450685_at	BE648432	Not_defined	Mus musculus	39883	24	GenBank	gb:BE648432 /DB_XREF=gi:9974253 /DB_XREF=UI-M-BH2.1-apo-c-11-0-UI.r1 /CLONE=UI-M-BH2.1-apo-c-11-0-UI /FEA=FLmRNA /CNT=185 /TID=Mm.30728.1 /TIER=Stack /STK=51 /UG=Mm.30728 /LL=59046 /UG_GENE=Arpp19-pending /UG_TITLE=cyclic AMP phosphoprotein, 19 kDa /FL=gb:NM_021548.1	BE648432	cAMP-regulated phosphoprotein 19	Arpp19	59046	NM_001142655 /// NM_021548	Not_defined	0005737 // cytoplasm // inferred from electronic annotation	Not_defined
1427103_at	AA049040	Not_defined	Mus musculus	39883	-8	GenBank	gb:AA049040 /DB_XREF=gi:1528711 /DB_XREF=mj48e12.r1 /CLONE=IMAGE:479374 /FEA=mRNA /CNT=44 /TID=Mm.29320.1 /TIER=Stack /STK=17 /UG=Mm.29320 /UG_TITLE=Mus musculus, clone IMAGE:5251262, mRNA, partial cds	AA049040	pleckstrin homology domain containing, family O member 2	Plekho2	102595	NM_153119	Not_defined	Not_defined	Not_defined
1419509_a_at	NM_019542	Not_defined	Mus musculus	39883	24	GenBank	gb:NM_019542.1 /DB_XREF=gi:9506738 /GEN=Nagk /FEA=FLmRNA /CNT=28 /TID=Mm.29772.1 /TIER=FL+Stack /STK=9 /UG=Mm.29772 /LL=56174 /DEF=Mus musculus N-acetylglucosamine kinase (Nagk), mRNA. /PROD=N-acetylglucosamine kinase /FL=gb:NM_019542.1 gb:BC004689.1	NM_019542	N-acetylglucosamine kinase	Nagk	56174	NM_019542	0006044 // N-acetylglucosamine metabolic process // inferred from direct assay	0005625 // soluble fraction // inferred from direct assay	0000166 // nucleotide binding // inferred from electronic annotation /// 0005524 // ATP binding // inferred from electronic annotation /// 0009384 // N-acylmannosamine kinase activity // inferred from direct assay /// 0016301 // kinase activity // inferred from electronic annotation /// 0016740 // transferase activity // inferred from electronic annotation /// 0045127 // N-acetylglucosamine kinas…
1448300_at	NM_025569	Not_defined	Mus musculus	39883	24	GenBank	gb:NM_025569.1 /DB_XREF=gi:13385009 /GEN=Mgst3 /FEA=FLmRNA /CNT=216 /TID=Mm.29823.1 /TIER=FL+Stack /STK=98 /UG=Mm.29823 /LL=66447 /DEF=Mus musculus microsomal glutathione S-transferase 3 (Mgst3), mRNA. /PROD=microsomal glutathione S-transferase 3 /FL=gb:NM_025569.1	NM_025569	microsomal glutathione S-transferase 3	Mgst3	66447	NM_025569	Not_defined	0005783 // endoplasmic reticulum // inferred from electronic annotation /// 0005789 // endoplasmic reticulum membrane // inferred from electronic annotation /// 0005792 // microsome // inferred from electronic annotation /// 0016020 // membrane // inferred from electronic annotation /// 0016021 // integral to membrane // inferred from electronic annotation	0004364 // glutathione transferase activity // inferred from electronic annotation /// 0016740 // transferase activity // inferred from electronic annotation
1424293_s_at	BC021435	Not_defined	Mus musculus	39883	24	GenBank	gb:BC021435.1 /DB_XREF=gi:18204763 /FEA=FLmRNA /CNT=86 /TID=Mm.200479.1 /TIER=FL+Stack /STK=40 /UG=Mm.200479 /LL=72519 /UG_GENE=2610319K07Rik /DEF=Mus musculus, RIKEN cDNA 2610319K07 gene, clone MGC:29334 IMAGE:5029766, mRNA, complete cds. /PROD=RIKEN cDNA 2610319K07 gene /FL=gb:BC021435.1	BC021435	transmembrane protein 55A	Tmem55a	72519	NM_028264	Not_defined	0005764 // lysosome // inferred from electronic annotation /// 0005765 // lysosomal membrane // inferred from electronic annotation /// 0005768 // endosome // inferred from electronic annotation /// 0016020 // membrane // inferred from electronic annotation /// 0016021 // integral to membrane // inferred from electronic annotation /// 0031902 // late endosome membrane // inferred from electronic …	0016787 // hydrolase activity // inferred from electronic annotation
1421998_at	NM_023141	Not_defined	Mus musculus	39883	24	GenBank	gb:AV290846 /DB_XREF=gi:16392323 /DB_XREF=AV290846 /CLONE=5330400G03 /FEA=FLmRNA /CNT=33 /TID=Mm.206737.1 /TIER=Stack /STK=9 /UG=Mm.206737 /LL=114605 /UG_GENE=Adir /UG_TITLE=ATP-dependant interferon responsive /FL=gb:NM_023141.1	NM_023141	similar to ADIR1 /// torsin family 3, member A	Tor3a	100047963 /// 30935	NM_023141 /// XM_001479238	0051085 // chaperone cofactor-dependent protein folding // inferred from electronic annotation	0005737 // cytoplasm // inferred from electronic annotation /// 0005783 // endoplasmic reticulum // inferred from electronic annotation	0000166 // nucleotide binding // inferred from electronic annotation /// 0005524 // ATP binding // inferred from electronic annotation
1428265_at	AK010754	Not_defined	Mus musculus	39883	24	GenBank	gb:AK010754.1 /DB_XREF=gi:12846419 /FEA=mRNA /CNT=117 /TID=Mm.21428.1 /TIER=Stack /STK=64 /UG=Mm.21428 /LL=73699 /UG_GENE=2410091N08Rik /UG_TITLE=RIKEN cDNA 2410091N08 gene /DEF=Mus musculus ES cells cDNA, RIKEN full-length enriched library, clone:2410091N08:homolog to SERINETHREONINE PROTEIN PHOSPHATASE 2A, 65 KDA REGULATORY SUBUNIT A, BETA ISOFORM (PP2A, SUBUNIT A, PR65-BETA ISOFORM) (PP2A, SUB…	AK010754	protein phosphatase 2 (formerly 2A), regulatory subunit A (PR 65), beta isoform	Ppp2r1b	73699	NM_001034085 /// NM_028614	Not_defined	Not_defined	0005488 // binding // inferred from electronic annotation
1424300_at	BC025157	Not_defined	Mus musculus	39883	24	GenBank	gb:BC025157.1 /DB_XREF=gi:19263578 /FEA=FLmRNA /CNT=71 /TID=Mm.196135.1 /TIER=FL+Stack /STK=39 /UG=Mm.196135 /LL=67242 /UG_GENE=2810470M17Rik /DEF=Mus musculus, RIKEN cDNA 2810470M17 gene, clone MGC:36701 IMAGE:3670793, mRNA, complete cds. /PROD=RIKEN cDNA 2810470M17 gene /FL=gb:BC025157.1	BC025157	gem (nuclear organelle) associated protein 6	Gemin6	67242	NM_026053	0000245 // spliceosome assembly // inferred from electronic annotation /// 0006397 // mRNA processing // inferred from electronic annotation /// 0008380 // RNA splicing // inferred from electronic annotation	0005634 // nucleus // inferred from electronic annotation /// 0005654 // nucleoplasm // inferred from electronic annotation /// 0005681 // spliceosome // inferred from electronic annotation /// 0005737 // cytoplasm // inferred from electronic annotation /// 0016604 // nuclear body // inferred from electronic annotation /// 0016604 // nuclear body // inferred from sequence or structural similarity	0005515 // protein binding // inferred from physical interaction /// 0005515 // protein binding // inferred from electronic annotation
1417810_a_at	NM_011862	Not_defined	Mus musculus	39883	24	GenBank	gb:NM_011862.1 /DB_XREF=gi:7106380 /GEN=Pacsin2 /FEA=FLmRNA /CNT=67 /TID=Mm.23978.1 /TIER=FL+Stack /STK=36 /UG=Mm.23978 /LL=23970 /DEF=Mus musculus protein kinase C and casein kinase substrate in neurons 2 (Pacsin2), mRNA. /PROD=protein kinase C and casein kinase substrate inneurons 2 /FL=gb:AF128535.1 gb:NM_011862.1	NM_011862	potassium voltage gated channel, Shab-related subfamily, member 1 /// protein kinase C and casein kinase substrate in neurons 2	Kcnb1	16500 /// 23970	NM_008420 /// NM_011862	0006810 // transport // inferred from electronic annotation /// 0006811 // ion transport // inferred from electronic annotation /// 0006813 // potassium ion transport // not recorded /// 0006813 // potassium ion transport // inferred from electronic annotation /// 0006897 // endocytosis // inferred from electronic annotation /// 0007165 // signal transduction // traceable author statement /// 004…	0005737 // cytoplasm // inferred from direct assay /// 0005802 // trans-Golgi network // inferred from direct assay /// 0005829 // cytosol // inferred from direct assay /// 0008076 // voltage-gated potassium channel complex // inferred from electronic annotation /// 0016020 // membrane // inferred from electronic annotation /// 0016021 // integral to membrane // inferred from electronic annotatio…	0005216 // ion channel activity // inferred from electronic annotation /// 0005244 // voltage-gated ion channel activity // inferred from electronic annotation /// 0005249 // voltage-gated potassium channel activity // not recorded /// 0005249 // voltage-gated potassium channel activity // inferred from electronic annotation /// 0005267 // potassium channel activity // inferred from electronic an…
1452036_a_at	AA153892	Not_defined	Mus musculus	39883	24	GenBank	gb:AA153892 /DB_XREF=gi:1725811 /DB_XREF=mq56e06.r1 /CLONE=IMAGE:582754 /FEA=FLmRNA /CNT=239 /TID=Mm.124.6 /TIER=Stack /STK=48 /UG=Mm.124 /LL=21917 /UG_GENE=Tmpo /UG_TITLE=thymopoietin /FL=gb:U39074.1	AA153892	thymopoietin	Tmpo	21917	NM_001080129 /// NM_001080130 /// NM_001080131 /// NM_001080132 /// NM_001080134 /// NM_011605	0045449 // regulation of transcription // inferred from direct assay	0000785 // chromatin // not recorded /// 0005634 // nucleus // not recorded /// 0005634 // nucleus // inferred from electronic annotation /// 0005635 // nuclear envelope // inferred from direct assay /// 0005635 // nuclear envelope // inferred from electronic annotation /// 0005637 // nuclear inner membrane // inferred from electronic annotation /// 0005694 // chromosome // inferred from electron…	0003677 // DNA binding // inferred from electronic annotation /// 0005515 // protein binding // inferred from physical interaction /// 0005515 // protein binding // not recorded
1434138_at	BQ176370	Not_defined	Mus musculus	39883	24	GenBank	gb:BQ176370 /DB_XREF=gi:20351862 /DB_XREF=UI-M-DJ2-bwg-j-14-0-UI.s1 /CLONE=UI-M-DJ2-bwg-j-14-0-UI /FEA=EST /CNT=68 /TID=Mm.14155.1 /TIER=Stack /STK=41 /UG=Mm.14155 /UG_TITLE=ESTs, Weakly similar to EG:152A3.5 (D.melanogaster)	BQ176370	prune homolog (Drosophila)	Prune	229589	NM_173347	0005975 // carbohydrate metabolic process // inferred from electronic annotation	0005634 // nucleus // inferred from electronic annotation /// 0005737 // cytoplasm // inferred from electronic annotation /// 0030054 // cell junction // inferred from electronic annotation	0004427 // inorganic diphosphatase activity // inferred from electronic annotation /// 0004553 // hydrolase activity, hydrolyzing O-glycosyl compounds // inferred from electronic annotation /// 0016462 // pyrophosphatase activity // inferred from electronic annotation /// 0016787 // hydrolase activity // inferred from electronic annotation /// 0030145 // manganese ion binding // inferred from ele…
1434256_s_at	BM214378	Not_defined	Mus musculus	39883	24	GenBank	gb:BM214378 /DB_XREF=gi:17772506 /DB_XREF=C0849G10-3 /CLONE=C0849G10 /FEA=EST /CNT=56 /TID=Mm.196477.2 /TIER=Stack /STK=37 /UG=Mm.196477 /LL=76849 /UG_GENE=5730450N06Rik /UG_TITLE=RIKEN cDNA 5730450N06 gene	BM214378	CDP-diacylglycerol synthase (phosphatidate cytidylyltransferase) 2	Cds2	110911	NM_138651	0008654 // phospholipid biosynthetic process // inferred from electronic annotation	0005739 // mitochondrion // inferred from electronic annotation /// 0005743 // mitochondrial inner membrane // inferred from electronic annotation /// 0005783 // endoplasmic reticulum // inferred from direct assay /// 0016020 // membrane // inferred from electronic annotation /// 0016021 // integral to membrane // inferred from electronic annotation	0004605 // phosphatidate cytidylyltransferase activity // inferred from electronic annotation /// 0016740 // transferase activity // inferred from electronic annotation /// 0016772 // transferase activity, transferring phosphorus-containing groups // inferred from electronic annotation /// 0016779 // nucleotidyltransferase activity // inferred from electronic annotation
1451037_at	BB224063	Not_defined	Mus musculus	39883	24	GenBank	gb:BB224063 /DB_XREF=gi:8892675 /DB_XREF=BB224063 /CLONE=A530084O22 /FEA=FLmRNA /CNT=201 /TID=Mm.6678.1 /TIER=Stack /STK=9 /UG=Mm.6678 /LL=56294 /UG_GENE=Ptpn9 /UG_TITLE=protein tyrosine phosphatase, non-receptor type 9 /FL=gb:AF013490.1 gb:NM_019651.1	BB224063	protein tyrosine phosphatase, non-receptor type 9	Ptpn9	56294	NM_019651	0006470 // protein amino acid dephosphorylation // inferred from electronic annotation /// 0006810 // transport // inferred from electronic annotation /// 0016311 // dephosphorylation // inferred from electronic annotation	0005622 // intracellular // inferred from electronic annotation /// 0005737 // cytoplasm // inferred from electronic annotation	0004721 // phosphoprotein phosphatase activity // inferred from electronic annotation /// 0004725 // protein tyrosine phosphatase activity // inferred from electronic annotation /// 0004872 // receptor activity // inferred from electronic annotation /// 0005215 // transporter activity // inferred from electronic annotation /// 0005515 // protein binding // inferred from electronic annotation /// …
