# Supplementary material for: A Geometric Clustering Tool (AGCT) to robustly unravel the inner cluster structures of time-series gene expressions
Source: PLoS One. 2020 Jul 6;15(7):e0233755. doi: 10.1371/journal.pone.0233755 (PMC7337352; doi:10.1371/journal.pone.0233755)
Supplement: S3 File — (ZIP) [file pone.0233755.s003.zip › probes513_cluster_13.txt]

ID	GB_ACC	SPOT_ID	Species Scientific Name	Annotation Date	Sequence Type	Sequence Source	Target Description	Representative Public ID	Gene Title	Gene Symbol	ENTREZ_GENE_ID	RefSeq Transcript ID	Gene Ontology Biological Process	Gene Ontology Cellular Component	Gene Ontology Molecular Function
1422997_s_at	NM_134188	Not_defined	Mus musculus	39883	8	GenBank	gb:NM_134188.1 /DB_XREF=gi:19527401 /GEN=Mte1-pending /FEA=FLmRNA /CNT=9 /TID=Mm.219457.1 /TIER=FL /STK=0 /UG=Mm.219457 /LL=171210 /DEF=Mus musculus mitochondrial acyl-CoA thioesterase 1 (Mte1-pending), mRNA. /PROD=mitochondrial acyl-CoA thioesterase 1 /FL=gb:NM_134188.1	NM_134188	acyl-CoA thioesterase 1 /// acyl-CoA thioesterase 2 /// similar to acyl-CoA thioesterase	Acot1	100044830 /// 171210 /// 26897	NM_012006 /// NM_134188 /// XR_031056	0001666 // response to hypoxia // inferred from electronic annotation /// 0001676 // long-chain fatty acid metabolic process // inferred from direct assay /// 0006629 // lipid metabolic process // inferred from electronic annotation /// 0006637 // acyl-CoA metabolic process // traceable author statement /// 0006637 // acyl-CoA metabolic process // inferred from electronic annotation	0005737 // cytoplasm // traceable author statement /// 0005737 // cytoplasm // inferred from electronic annotation /// 0005739 // mitochondrion // inferred from direct assay /// 0005739 // mitochondrion // traceable author statement /// 0005739 // mitochondrion // inferred from electronic annotation /// 0005759 // mitochondrial matrix // inferred from electronic annotation	0004091 // carboxylesterase activity // inferred from electronic annotation /// 0016290 // palmitoyl-CoA hydrolase activity // inferred from electronic annotation /// 0016291 // acyl-CoA thioesterase activity // inferred from direct assay /// 0016291 // acyl-CoA thioesterase activity // traceable author statement /// 0016787 // hydrolase activity // inferred from electronic annotation /// 0016790…
1435537_at	BB075247	Not_defined	Mus musculus	39883	-8	GenBank	gb:BB075247 /DB_XREF=gi:15406865 /DB_XREF=BB075247 /CLONE=9330106B22 /FEA=EST /CNT=36 /TID=Mm.41736.2 /TIER=Stack /STK=15 /UG=Mm.41736 /LL=70222 /UG_GENE=3000002J10Rik /UG_TITLE=RIKEN cDNA 3000002J10 gene	BB075247	protein tyrosine phosphatase, receptor type, D	Ptprd	19266	NM_001014288 /// NM_011211	0006470 // protein amino acid dephosphorylation // inferred from electronic annotation /// 0016311 // dephosphorylation // inferred from electronic annotation	0016020 // membrane // inferred from electronic annotation /// 0016021 // integral to membrane // inferred from electronic annotation	0004721 // phosphoprotein phosphatase activity // inferred from electronic annotation /// 0004725 // protein tyrosine phosphatase activity // inferred from electronic annotation /// 0004872 // receptor activity // inferred from electronic annotation /// 0016787 // hydrolase activity // inferred from electronic annotation /// 0016791 // phosphatase activity // inferred from electronic annotation
1424323_at	BC020013	Not_defined	Mus musculus	39883	24	GenBank	gb:BC020013.1 /DB_XREF=gi:18044823 /FEA=FLmRNA /CNT=127 /TID=Mm.69049.1 /TIER=FL+Stack /STK=37 /UG=Mm.69049 /LL=57741 /UG_GENE=AF155546 /DEF=Mus musculus, Similar to DKFZP564C186 protein, clone MGC:28032 IMAGE:3663482, mRNA, complete cds. /PROD=Similar to DKFZP564C186 protein /FL=gb:BC020013.1	BC020013	nucleolar complex associated 2 homolog (S. cerevisiae)	Noc2l	57741	NM_021303	0000122 // negative regulation of transcription from RNA polymerase II promoter // not recorded /// 0035067 // negative regulation of histone acetylation // not recorded	0005634 // nucleus // not recorded /// 0005634 // nucleus // inferred from electronic annotation	0002039 // p53 binding // not recorded /// 0016564 // transcription repressor activity // not recorded /// 0031493 // nucleosomal histone binding // not recorded /// 0042393 // histone binding // not recorded
1431293_a_at	AK012260	Not_defined	Mus musculus	39883	24	GenBank	gb:AK012260.1 /DB_XREF=gi:12848888 /FEA=mRNA /CNT=5 /TID=Mm.29482.3 /TIER=ConsEnd /STK=0 /UG=Mm.29482 /LL=27681 /UG_GENE=D11Moh34 /UG_TITLE=DNA segment, Chr 11, KL Mohlke 34 /DEF=Mus musculus 11 days embryo whole body cDNA, RIKEN full-length enriched library, clone:2700018K11:DNA segment, Chr 11, KL Mohlke 34, full insert sequence.	AK012260	claudin domain containing 1	Cldnd1	224250	NM_171826	Not_defined	0016020 // membrane // inferred from electronic annotation /// 0016021 // integral to membrane // inferred from electronic annotation	Not_defined
1452203_at	AV313559	Not_defined	Mus musculus	39883	24	GenBank	gb:BC027371.1 /DB_XREF=gi:20071810 /FEA=mRNA /CNT=142 /TID=Mm.196290.1 /TIER=Stack /STK=62 /UG=Mm.196290 /LL=73960 /UG_GENE=4930434H03Rik /DEF=Mus musculus, Similar to RIKEN cDNA 4930434H03 gene, clone IMAGE:4954817, mRNA, partial cds. /PROD=Similar to RIKEN cDNA 4930434H03 gene	AV313559	oligonucleotide/oligosaccharide-binding fold containing 2A	Obfc2a	109019	NM_028696	Not_defined	0005634 // nucleus // inferred from direct assay /// 0005634 // nucleus // inferred from electronic annotation	0003676 // nucleic acid binding // inferred from electronic annotation /// 0003697 // single-stranded DNA binding // inferred from direct assay /// 0003723 // RNA binding // inferred from direct assay
1416563_at	NM_016748	Not_defined	Mus musculus	39883	24	GenBank	gb:NM_016748.1 /DB_XREF=gi:7949028 /GEN=Ctps /FEA=FLmRNA /CNT=126 /TID=Mm.1815.1 /TIER=FL+Stack /STK=82 /UG=Mm.1815 /LL=51797 /DEF=Mus musculus cytidine 5-triphosphate synthase (Ctps), mRNA. /PROD=CTP synthase /FL=gb:BC006698.1 gb:U49350.1 gb:NM_016748.1	NM_016748	cytidine 5'-triphosphate synthase	Ctps	51797	NM_016748	0006221 // pyrimidine nucleotide biosynthetic process // inferred from electronic annotation /// 0006241 // CTP biosynthetic process // inferred from electronic annotation /// 0006541 // glutamine metabolic process // inferred from electronic annotation	Not_defined	0003824 // catalytic activity // inferred from electronic annotation /// 0003883 // CTP synthase activity // inferred from electronic annotation /// 0005515 // protein binding // inferred from electronic annotation /// 0016874 // ligase activity // inferred from electronic annotation
1439270_x_at	AV116470	Not_defined	Mus musculus	39883	24	GenBank	gb:AV116470 /DB_XREF=gi:5298621 /DB_XREF=AV116470 /CLONE=2610107H05 /FEA=EST /CNT=9 /TID=Mm.7521.9 /TIER=Stack /STK=8 /UG=Mm.7521 /LL=19384 /UG_GENE=Ran /UG_TITLE=RAN, member RAS oncogene family	AV116470	similar to RAN, member RAS oncogene family /// similar to RAN, member RAS oncogene family /// RAN, member RAS oncogene family	Ran	100045999 /// 19384 /// 640204	NM_009391 /// XM_001475422 /// XR_034742	0006606 // protein import into nucleus // inferred from direct assay /// 0006810 // transport // inferred from electronic annotation /// 0006886 // intracellular protein transport // inferred from electronic annotation /// 0006913 // nucleocytoplasmic transport // inferred from electronic annotation /// 0007165 // signal transduction // inferred from electronic annotation /// 0007264 // small GTP…	0005634 // nucleus // inferred from electronic annotation /// 0005737 // cytoplasm // inferred from electronic annotation /// 0042470 // melanosome // inferred from electronic annotation	0000166 // nucleotide binding // inferred from electronic annotation /// 0003924 // GTPase activity // inferred from electronic annotation /// 0005515 // protein binding // inferred from physical interaction /// 0005515 // protein binding // inferred from electronic annotation /// 0005525 // GTP binding // inferred from electronic annotation
1448144_at	NM_010448	Not_defined	Mus musculus	39883	24	GenBank	gb:AK013384.1 /DB_XREF=gi:12850707 /GEN=Hnrpab /FEA=FLmRNA /CNT=360 /TID=Mm.24.1 /TIER=Stack /STK=18 /UG=Mm.24 /LL=15384 /UG_TITLE=heterogeneous nuclear ribonucleoprotein AB /DEF=Mus musculus 10, 11 days embryo whole body cDNA, RIKEN full-length enriched library, clone:2810468G09:heterogeneous nuclear ribonucleoprotein AB, full insert sequence. /FL=gb:NM_010448.1 gb:D90151.1	NM_010448	heterogeneous nuclear ribonucleoprotein A/B	Hnrnpab	15384	NM_001048061 /// NM_010448	0001837 // epithelial to mesenchymal transition // inferred from direct assay /// 0006350 // transcription // inferred from electronic annotation /// 0006355 // regulation of transcription, DNA-dependent // inferred from electronic annotation /// 0043193 // positive regulation of gene-specific transcription // inferred from direct assay /// 0045892 // negative regulation of transcription, DNA-dep…	0005634 // nucleus // inferred from direct assay /// 0005634 // nucleus // inferred from electronic annotation /// 0005737 // cytoplasm // inferred from direct assay /// 0030529 // ribonucleoprotein complex // inferred from electronic annotation	0000166 // nucleotide binding // inferred from electronic annotation /// 0003676 // nucleic acid binding // inferred from electronic annotation /// 0003677 // DNA binding // inferred from electronic annotation /// 0003688 // DNA replication origin binding // inferred from electronic annotation /// 0003700 // transcription factor activity // inferred from direct assay /// 0003723 // RNA binding //…
1450109_s_at	NM_013806	Not_defined	Mus musculus	39883	24	GenBank	gb:NM_013806.1 /DB_XREF=gi:11184218 /GEN=Abcc2 /FEA=FLmRNA /CNT=30 /TID=Mm.39054.1 /TIER=FL /STK=2 /UG=Mm.39054 /LL=12780 /DEF=Mus musculus ATP-binding cassette, sub-family C (CFTRMRP), member 2 (Abcc2), mRNA. /PROD=ATP-binding cassette, sub-family C, member 2 /FL=gb:AF282772.1 gb:NM_013806.1 gb:AF227274.1 gb:AF282773.1	NM_013806	ATP-binding cassette, sub-family C (CFTR/MRP), member 2	Abcc2	12780	NM_013806	0006810 // transport // inferred from electronic annotation	0005624 // membrane fraction // inferred from direct assay /// 0005887 // integral to plasma membrane // inferred from direct assay /// 0016020 // membrane // inferred from electronic annotation /// 0016021 // integral to membrane // inferred from electronic annotation /// 0016324 // apical plasma membrane // inferred from direct assay /// 0046581 // intercellular canaliculus // inferred from dir…	0000166 // nucleotide binding // inferred from electronic annotation /// 0005215 // transporter activity // inferred from electronic annotation /// 0005515 // protein binding // inferred from physical interaction /// 0005524 // ATP binding // inferred from electronic annotation /// 0016887 // ATPase activity // inferred from electronic annotation /// 0017111 // nucleoside-triphosphatase activity …
1450873_at	AI987834	Not_defined	Mus musculus	39883	24	GenBank	gb:AI987834 /DB_XREF=gi:5819628 /DB_XREF=um07f06.x1 /CLONE=IMAGE:2182403 /FEA=FLmRNA /CNT=127 /TID=Mm.41800.1 /TIER=Stack /STK=40 /UG=Mm.41800 /LL=69237 /UG_GENE=Gtpbp3-pending /UG_TITLE=GTP binding protein 3 /FL=gb:NM_027000.1 gb:AF325354.1 gb:BC025431.1 gb:AF348208.1	AI987834	GTP binding protein 4	Gtpbp4	69237	NM_027000	0000079 // regulation of cyclin-dependent protein kinase activity // inferred from electronic annotation /// 0000079 // regulation of cyclin-dependent protein kinase activity // inferred from sequence or structural similarity /// 0008156 // negative regulation of DNA replication // inferred from electronic annotation /// 0008156 // negative regulation of DNA replication // inferred from sequence …	0005634 // nucleus // inferred from electronic annotation /// 0005634 // nucleus // inferred from sequence or structural similarity /// 0005737 // cytoplasm // inferred from electronic annotation /// 0005737 // cytoplasm // inferred from sequence or structural similarity /// 0048471 // perinuclear region of cytoplasm // inferred from electronic annotation /// 0048471 // perinuclear region of cyto…	0000166 // nucleotide binding // inferred from electronic annotation /// 0003924 // GTPase activity // inferred from electronic annotation /// 0003924 // GTPase activity // inferred from sequence or structural similarity /// 0005515 // protein binding // inferred from electronic annotation /// 0005525 // GTP binding // inferred from electronic annotation /// 0005525 // GTP binding // inferred fro…
1434367_s_at	AV217767	Not_defined	Mus musculus	39883	24	GenBank	gb:AV217767 /DB_XREF=gi:6158608 /DB_XREF=AV217767 /CLONE=2410188E14 /FEA=EST /CNT=35 /TID=Mm.196148.2 /TIER=Stack /STK=34 /UG=Mm.196148 /LL=68051 /UG_GENE=2700067I02Rik /UG_TITLE=RIKEN cDNA 2700067I02 gene	AV217767	predicted gene, ENSMUSG00000071497 /// predicted gene, ENSMUSG00000071868 /// similar to nuclear transport factor 2 /// nuclear transport factor 2	Nutf2	100043462 /// 100044514 /// 621832 /// 68051	NM_026532 /// XM_001472398 /// XM_001473957 /// XM_001480585 /// XM_905860	0006606 // protein import into nucleus // inferred from direct assay /// 0006810 // transport // inferred from electronic annotation /// 0015031 // protein transport // inferred from electronic annotation	0005622 // intracellular // inferred from electronic annotation /// 0005737 // cytoplasm // inferred from electronic annotation	0005515 // protein binding // inferred from electronic annotation /// 0008565 // protein transporter activity // inferred from direct assay
1434578_x_at	BI714963	Not_defined	Mus musculus	39883	2	GenBank	gb:BI714963 /DB_XREF=gi:15690658 /DB_XREF=ic34f10.x1 /CLONE=IMAGE:5655691 /FEA=EST /CNT=31 /TID=Mm.214975.4 /TIER=Stack /STK=29 /UG=Mm.214975 /LL=50754 /UG_GENE=Fbxw7 /UG_TITLE=F-box and WD-40 domain protein 7, archipelago homolog (Drosophila)	BI714963	similar to RAN, member RAS oncogene family /// RAN, member RAS oncogene family	Ran	100045999 /// 19384	NM_009391 /// XM_001475422	0006606 // protein import into nucleus // inferred from direct assay /// 0006810 // transport // inferred from electronic annotation /// 0006886 // intracellular protein transport // inferred from electronic annotation /// 0006913 // nucleocytoplasmic transport // inferred from electronic annotation /// 0007165 // signal transduction // inferred from electronic annotation /// 0007264 // small GTP…	0005634 // nucleus // inferred from electronic annotation /// 0005737 // cytoplasm // inferred from electronic annotation /// 0042470 // melanosome // inferred from electronic annotation	0000166 // nucleotide binding // inferred from electronic annotation /// 0003924 // GTPase activity // inferred from electronic annotation /// 0005515 // protein binding // inferred from physical interaction /// 0005515 // protein binding // inferred from electronic annotation /// 0005525 // GTP binding // inferred from electronic annotation
1423149_at	AV347477	Not_defined	Mus musculus	39883	24	GenBank	gb:AV347477 /DB_XREF=gi:16397097 /DB_XREF=AV347477 /CLONE=6430603C09 /FEA=FLmRNA /CNT=353 /TID=Mm.42944.1 /TIER=ConsEnd /STK=1 /UG=Mm.42944 /LL=21402 /UG_GENE=Tceb1l /UG_TITLE=transcription elongation factor B (SIII), polypeptide 1 (15 kDa),-like /FL=gb:AF083214.1 gb:BC002115.1 gb:NM_011543.1	AV347477	S-phase kinase-associated protein 1A	Skp1a	21402	NM_011543	0006511 // ubiquitin-dependent protein catabolic process // inferred from electronic annotation	0019005 // SCF ubiquitin ligase complex // inferred from direct assay	0004842 // ubiquitin-protein ligase activity // inferred by curator /// 0005515 // protein binding // inferred from physical interaction /// 0005515 // protein binding // inferred from electronic annotation /// 0016301 // kinase activity // inferred from electronic annotation
1455350_at	BB667368	Not_defined	Mus musculus	39883	24	GenBank	gb:BB667368 /DB_XREF=gi:16398817 /DB_XREF=BB667368 /CLONE=C730006C01 /FEA=EST /CNT=97 /TID=Mm.5390.1 /TIER=Stack /STK=15 /UG=Mm.5390 /LL=96957 /UG_GENE=C77355 /UG_TITLE=expressed sequence C77355	BB667368	transmembrane protein 62	Tmem62	96957	NM_175285	Not_defined	0016020 // membrane // inferred from electronic annotation /// 0016021 // integral to membrane // inferred from electronic annotation	0016787 // hydrolase activity // inferred from electronic annotation
1450021_at	AV171029	Not_defined	Mus musculus	39883	24	GenBank	gb:AV171029 /DB_XREF=gi:16383572 /DB_XREF=AV171029 /CLONE=3200002H06 /FEA=FLmRNA /CNT=163 /TID=Mm.92529.1 /TIER=Stack /STK=89 /UG=Mm.92529 /LL=54609 /UG_GENE=Ubqln2 /UG_TITLE=ubiquilin 2 /FL=gb:NM_018798.1 gb:AF177346.1	AV171029	ubiquilin 2	Ubqln2	54609	NM_018798	0006464 // protein modification process // inferred from electronic annotation	0005634 // nucleus // inferred from electronic annotation /// 0005737 // cytoplasm // inferred from electronic annotation /// 0016020 // membrane // inferred from electronic annotation	0005488 // binding // inferred from electronic annotation
1415911_at	NM_008378	Not_defined	Mus musculus	39883	24	GenBank	gb:NM_008378.1 /DB_XREF=gi:6680446 /GEN=Impact /FEA=FLmRNA /CNT=233 /TID=Mm.8154.1 /TIER=FL+Stack /STK=171 /UG=Mm.8154 /LL=16210 /DEF=Mus musculus imprinted and ancient (Impact), mRNA. /PROD=imprinted and ancient /FL=gb:NM_008378.1 gb:D87973.1 gb:BC020524.1	NM_008378	imprinted and ancient	Impact	16210	NM_008378	0001933 // negative regulation of protein amino acid phosphorylation // inferred from direct assay /// 0006417 // regulation of translation // inferred from electronic annotation /// 0006446 // regulation of translational initiation // inferred from direct assay	Not_defined	0005515 // protein binding // inferred from physical interaction
1452289_a_at	AK010429	Not_defined	Mus musculus	39883	24	GenBank	gb:AK010429.1 /DB_XREF=gi:12845865 /FEA=mRNA /CNT=35 /TID=Mm.22985.1 /TIER=Stack /STK=20 /UG=Mm.22985 /LL=71956 /UG_GENE=2410006N06Rik /UG_TITLE=RIKEN cDNA 2410006N06 gene /DEF=Mus musculus ES cells cDNA, RIKEN full-length enriched library, clone:2410006N06:Zinc finger, C3HC4 type (RING finger) containing protein, full insert sequence.	AK010429	ring finger protein 135	Rnf135	71956	NM_028019	Not_defined	Not_defined	0004872 // receptor activity // inferred from electronic annotation /// 0005515 // protein binding // inferred from physical interaction /// 0005515 // protein binding // inferred from electronic annotation /// 0008270 // zinc ion binding // inferred from electronic annotation /// 0046872 // metal ion binding // inferred from electronic annotation
1417423_at	NM_023168	Not_defined	Mus musculus	39883	24	GenBank	gb:NM_023168.1 /DB_XREF=gi:12963550 /GEN=1110025J15Rik /FEA=FLmRNA /CNT=163 /TID=Mm.41665.1 /TIER=FL+Stack /STK=45 /UG=Mm.41665 /LL=66168 /DEF=Mus musculus RIKEN cDNA 1110025J15 gene (1110025J15Rik), mRNA. /PROD=Lag protein /FL=gb:NM_023168.1 gb:AF182040.1	NM_023168	glutamate receptor, ionotropic, N-methyl D-aspartate-associated protein 1 (glutamate binding)	Grina	66168	NM_023168	0043066 // negative regulation of apoptosis // inferred from electronic annotation	0016020 // membrane // inferred from electronic annotation /// 0016021 // integral to membrane // inferred from electronic annotation	Not_defined
1438857_x_at	BB058253	Not_defined	Mus musculus	39883	24	GenBank	gb:BB058253 /DB_XREF=gi:8465401 /DB_XREF=BB058253 /CLONE=7120478B17 /FEA=EST /CNT=10 /TID=Mm.38241.4 /TIER=Stack /STK=9 /UG=Mm.38241 /LL=16179 /UG_GENE=Il1rak /UG_TITLE=interleukin 1 receptor-associated kinase	BB058253	interleukin-1 receptor-associated kinase 1	Irak1	16179	NM_008363	0002237 // response to molecule of bacterial origin // inferred from expression pattern /// 0006468 // protein amino acid phosphorylation // inferred from direct assay /// 0006468 // protein amino acid phosphorylation // inferred from electronic annotation /// 0007165 // signal transduction // inferred from direct assay /// 0007165 // signal transduction // inferred from electronic annotation ///…	0005624 // membrane fraction // inferred from direct assay	0000166 // nucleotide binding // inferred from electronic annotation /// 0000287 // magnesium ion binding // inferred from electronic annotation /// 0004672 // protein kinase activity // inferred from electronic annotation /// 0004674 // protein serine/threonine kinase activity // inferred from electronic annotation /// 0004872 // receptor activity // inferred from electronic annotation /// 00051…
1415676_a_at	NM_011186	Not_defined	Mus musculus	39883	24	GenBank	gb:NM_011186.1 /DB_XREF=gi:6755203 /GEN=Psmb5 /FEA=FLmRNA /CNT=172 /TID=Mm.8911.1 /TIER=FL+Stack /STK=86 /UG=Mm.8911 /LL=19173 /DEF=Mus musculus proteasome (prosome, macropain) subunit, beta type 5 (Psmb5), mRNA. /PROD=proteasome beta type subunit 5 /FL=gb:BC012246.1 gb:AB003304.1 gb:AF060091.1 gb:NM_011186.1	NM_011186	proteasome (prosome, macropain) subunit, beta type 5	Psmb5	19173	NM_011186	0006511 // ubiquitin-dependent protein catabolic process // inferred from electronic annotation /// 0006979 // response to oxidative stress // inferred from direct assay /// 0043161 // proteasomal ubiquitin-dependent protein catabolic process // inferred from direct assay	0005634 // nucleus // inferred from electronic annotation /// 0005737 // cytoplasm // inferred from electronic annotation /// 0005829 // cytosol // inferred from electronic annotation /// 0005839 // proteasome core complex // inferred from direct assay /// 0005839 // proteasome core complex // inferred from electronic annotation /// 0043234 // protein complex // inferred from electronic annotation	0004175 // endopeptidase activity // inferred from electronic annotation /// 0004298 // threonine-type endopeptidase activity // inferred from electronic annotation /// 0005515 // protein binding // inferred from electronic annotation /// 0008233 // peptidase activity // inferred from direct assay /// 0008233 // peptidase activity // inferred from electronic annotation /// 0016787 // hydrolase ac…
1449442_at	NM_011068	Not_defined	Mus musculus	39883	24	GenBank	gb:NM_011068.1 /DB_XREF=gi:6755033 /GEN=Pex11a /FEA=FLmRNA /CNT=79 /TID=Mm.20615.1 /TIER=FL+Stack /STK=10 /UG=Mm.20615 /LL=18631 /DEF=Mus musculus peroxisomal biogenesis factor 11a (Pex11a), mRNA. /PROD=peroxisomal biogenesis factor 11a /FL=gb:BC023439.1 gb:AF093669.1 gb:NM_011068.1	NM_011068	peroxisomal biogenesis factor 11a	Pex11a	18631	NM_011068	0007031 // peroxisome organization // inferred from electronic annotation /// 0007031 // peroxisome organization // inferred from sequence or structural similarity /// 0007165 // signal transduction // inferred from electronic annotation /// 0007165 // signal transduction // inferred from sequence or structural similarity /// 0016559 // peroxisome fission // inferred from electronic annotation	0005777 // peroxisome // not recorded /// 0005777 // peroxisome // inferred from electronic annotation /// 0005778 // peroxisomal membrane // inferred from electronic annotation /// 0005779 // integral to peroxisomal membrane // inferred from electronic annotation /// 0005779 // integral to peroxisomal membrane // inferred from sequence or structural similarity /// 0016020 // membrane // inferred…	Not_defined
1423691_x_at	M21836	Not_defined	Mus musculus	39883	24	GenBank	gb:M21836.1 /DB_XREF=gi:193023 /FEA=FLmRNA /CNT=348 /TID=Mm.6800.2 /TIER=FL+Stack /STK=152 /UG=Mm.6800 /LL=16691 /UG_GENE=Krt2-8 /UG_TITLE=keratin complex 2, basic, gene 8 /DEF=Mouse extra-embryonic endodermal cytokeratin type II (EndoA) mRNA, complete cds. /FL=gb:M21836.1	M21836	keratin 8	Krt8	16691	NM_031170	0000904 // cell morphogenesis involved in differentiation // traceable author statement /// 0006915 // apoptosis // inferred from mutant phenotype /// 0007275 // multicellular organismal development // traceable author statement /// 0033209 // tumor necrosis factor-mediated signaling pathway // inferred from genetic interaction /// 0033209 // tumor necrosis factor-mediated signaling pathway // in…	0005882 // intermediate filament // inferred from direct assay /// 0005882 // intermediate filament // inferred from electronic annotation /// 0030018 // Z disc // inferred from direct assay /// 0042383 // sarcolemma // inferred from direct assay /// 0045095 // keratin filament // inferred from electronic annotation	0005198 // structural molecule activity // inferred from electronic annotation /// 0005515 // protein binding // inferred from physical interaction
1451205_at	BC008241	Not_defined	Mus musculus	39883	24	GenBank	gb:BC008241.1 /DB_XREF=gi:14198354 /FEA=FLmRNA /CNT=184 /TID=Mm.368.1 /TIER=FL+Stack /STK=64 /UG=Mm.368 /LL=19172 /UG_GENE=Psmb4 /DEF=Mus musculus, Similar to proteasome (prosome, macropain) subunit, beta type, 4, clone MGC:6540 IMAGE:2654421, mRNA, complete cds. /PROD=Similar to proteasome (prosome, macropain)subunit, beta type, 4 /FL=gb:U65636.1 gb:BC008241.1	BC008241	proteasome (prosome, macropain) subunit, beta type 4	Psmb4	19172	NM_008945	0006511 // ubiquitin-dependent protein catabolic process // inferred from electronic annotation	0005634 // nucleus // inferred from electronic annotation /// 0005737 // cytoplasm // inferred from electronic annotation /// 0005829 // cytosol // inferred from electronic annotation /// 0005839 // proteasome core complex // inferred from electronic annotation /// 0043234 // protein complex // inferred from electronic annotation	0004298 // threonine-type endopeptidase activity // inferred from electronic annotation /// 0008233 // peptidase activity // inferred from electronic annotation /// 0016787 // hydrolase activity // inferred from electronic annotation
1423724_at	BC027100	Not_defined	Mus musculus	39883	24	GenBank	gb:BC027100.1 /DB_XREF=gi:20072044 /FEA=FLmRNA /CNT=275 /TID=Mm.38994.1 /TIER=FL+Stack /STK=138 /UG=Mm.38994 /LL=66564 /UG_GENE=2600001N01Rik /DEF=Mus musculus, RIKEN cDNA 2600001N01 gene, clone MGC:38778 IMAGE:5359154, mRNA, complete cds. /PROD=RIKEN cDNA 2600001N01 gene /FL=gb:BC027100.1	BC027100	ZW10 interactor	Zwint	52696	NM_025635	0007049 // cell cycle // inferred from electronic annotation /// 0007067 // mitosis // inferred from electronic annotation /// 0051301 // cell division // inferred from electronic annotation	0000777 // condensed chromosome kinetochore // inferred from electronic annotation /// 0005634 // nucleus // inferred from electronic annotation	Not_defined
1454690_at	BB147462	Not_defined	Mus musculus	39883	24	GenBank	gb:BB147462 /DB_XREF=gi:16267701 /DB_XREF=BB147462 /CLONE=9930039F20 /FEA=EST /CNT=79 /TID=Mm.1982.1 /TIER=Stack /STK=71 /UG=Mm.1982 /LL=102943 /UG_GENE=AI848108 /UG_TITLE=expressed sequence AI848108	BB147462	inhibitor of kappaB kinase gamma	Ikbkg	16151	NM_001136067 /// NM_010547 /// NM_178590	0001782 // B cell homeostasis // inferred from mutant phenotype /// 0006350 // transcription // inferred from electronic annotation /// 0006355 // regulation of transcription, DNA-dependent // inferred from electronic annotation /// 0007250 // activation of NF-kappaB-inducing kinase activity // inferred from direct assay	0005634 // nucleus // inferred from electronic annotation /// 0005737 // cytoplasm // inferred from direct assay /// 0005737 // cytoplasm // inferred from electronic annotation	0005515 // protein binding // inferred from physical interaction /// 0008270 // zinc ion binding // inferred from electronic annotation /// 0016301 // kinase activity // inferred from electronic annotation /// 0046872 // metal ion binding // inferred from electronic annotation
1416468_at	NM_013467	Not_defined	Mus musculus	39883	24	GenBank	gb:NM_013467.1 /DB_XREF=gi:7304880 /GEN=Aldh1a1 /FEA=FLmRNA /CNT=197 /TID=Mm.4514.1 /TIER=FL+Stack /STK=87 /UG=Mm.4514 /LL=11668 /DEF=Mus musculus aldehyde dehydrogenase family 1, subfamily A1 (Aldh1a1), mRNA. /PROD=alcohol dehydrogenase family 1, subfamily A1 /FL=gb:NM_013467.1 gb:M74570.1	NM_013467	aldehyde dehydrogenase family 1, subfamily A1	Aldh1a1	11668	NM_013467	0002072 // optic cup morphogenesis involved in camera-type eye development // inferred from genetic interaction /// 0008152 // metabolic process // inferred from electronic annotation /// 0042572 // retinol metabolic process // inferred from mutant phenotype /// 0042573 // retinoic acid metabolic process // inferred from genetic interaction /// 0042573 // retinoic acid metabolic process // inferr…	0005737 // cytoplasm // inferred from electronic annotation	0001758 // retinal dehydrogenase activity // inferred from electronic annotation /// 0004028 // 3-chloroallyl aldehyde dehydrogenase activity // inferred from direct assay /// 0016491 // oxidoreductase activity // inferred from electronic annotation
1421209_s_at	NM_010547	Not_defined	Mus musculus	39883	24	GenBank	gb:BI559093 /DB_XREF=gi:15446407 /DB_XREF=603241570F1 /CLONE=IMAGE:5294368 /FEA=FLmRNA /CNT=18 /TID=Mm.12967.1 /TIER=ConsEnd /STK=0 /UG=Mm.12967 /LL=16151 /UG_GENE=Ikbkg /UG_TITLE=inhibitor of kappaB kinase gamma /FL=gb:AF069542.1 gb:BC021431.1 gb:NM_010547.1	NM_010547	inhibitor of kappaB kinase gamma	Ikbkg	16151	NM_001136067 /// NM_010547 /// NM_178590	0001782 // B cell homeostasis // inferred from mutant phenotype /// 0006350 // transcription // inferred from electronic annotation /// 0006355 // regulation of transcription, DNA-dependent // inferred from electronic annotation /// 0007250 // activation of NF-kappaB-inducing kinase activity // inferred from direct assay	0005634 // nucleus // inferred from electronic annotation /// 0005737 // cytoplasm // inferred from direct assay /// 0005737 // cytoplasm // inferred from electronic annotation	0005515 // protein binding // inferred from physical interaction /// 0008270 // zinc ion binding // inferred from electronic annotation /// 0016301 // kinase activity // inferred from electronic annotation /// 0046872 // metal ion binding // inferred from electronic annotation
1436420_a_at	BB390936	Not_defined	Mus musculus	39883	24	GenBank	gb:BB390936 /DB_XREF=gi:9113881 /DB_XREF=BB390936 /CLONE=C230071O04 /FEA=EST /CNT=11 /TID=Mm.27546.5 /TIER=Stack /STK=9 /UG=Mm.27546 /LL=75751 /UG_GENE=8430408O15Rik /UG_TITLE=RIKEN cDNA 8430408O15 gene	BB390936	importin 4	Ipo4	75751	NM_024267	0000059 // protein import into nucleus, docking // inferred from electronic annotation /// 0006610 // ribosomal protein import into nucleus // not recorded /// 0006810 // transport // inferred from electronic annotation /// 0006886 // intracellular protein transport // inferred from electronic annotation /// 0015031 // protein transport // inferred from electronic annotation /// 0042254 // riboso…	0005634 // nucleus // inferred from electronic annotation /// 0005643 // nuclear pore // inferred from electronic annotation /// 0005737 // cytoplasm // inferred from electronic annotation	0005488 // binding // inferred from electronic annotation /// 0005515 // protein binding // inferred from physical interaction /// 0005515 // protein binding // inferred from electronic annotation /// 0008565 // protein transporter activity // inferred from electronic annotation
1416024_x_at	NM_009836	Not_defined	Mus musculus	39883	24	GenBank	gb:NM_009836.1 /DB_XREF=gi:6753319 /GEN=Cct3 /FEA=FLmRNA /CNT=370 /TID=Mm.3576.1 /TIER=FL+Stack /STK=143 /UG=Mm.3576 /LL=12462 /DEF=Mus musculus chaperonin subunit 3 (gamma) (Cct3), mRNA. /PROD=chaperonin subunit 3 (gamma) /FL=gb:NM_009836.1	NM_009836	chaperonin containing Tcp1, subunit 3 (gamma)	Cct3	12462	NM_009836	0006457 // protein folding // inferred from electronic annotation /// 0044267 // cellular protein metabolic process // inferred from electronic annotation	0005737 // cytoplasm // inferred from electronic annotation /// 0005832 // chaperonin-containing T-complex // inferred from direct assay	0000166 // nucleotide binding // inferred from electronic annotation /// 0005515 // protein binding // inferred from electronic annotation /// 0005524 // ATP binding // inferred from electronic annotation /// 0051082 // unfolded protein binding // inferred from electronic annotation
1426854_a_at	BM229104	Not_defined	Mus musculus	39883	24	GenBank	gb:BM229104 /DB_XREF=gi:17791929 /DB_XREF=K0273F02-3 /CLONE=K0273F02 /FEA=mRNA /CNT=211 /TID=Mm.28805.2 /TIER=Stack /STK=17 /UG=Mm.28805 /LL=56086 /UG_GENE=Set /UG_TITLE=SET translocation	BM229104	predicted gene, 671392 /// similar to protein phosphatase 2A inhibitor-2 I-2PP2A /// SET translocation	Set	100047898 /// 56086 /// 671392	NM_023871 /// XM_001472004 /// XM_001472036 /// XM_001479087	0006334 // nucleosome assembly // inferred from electronic annotation	0005634 // nucleus // inferred from direct assay /// 0005634 // nucleus // inferred from electronic annotation /// 0005737 // cytoplasm // inferred from electronic annotation /// 0005783 // endoplasmic reticulum // inferred from electronic annotation	Not_defined
1422230_s_at	NM_007812	Not_defined	Mus musculus	39883	2, 24	GenBank	gb:NM_007812.1 /DB_XREF=gi:6681102 /GEN=Cyp2a5 /FEA=FLmRNA /CNT=3 /TID=Mm.154643.1 /TIER=FL /STK=1 /UG=Mm.154643 /LL=13087 /DEF=Mus musculus cytochrome P450, 2a5 (Cyp2a5), mRNA. /PROD=cytochrome P450, 2a5 /FL=gb:NM_007812.1	NM_007812	cytochrome P450, family 2, subfamily a, polypeptide 4 /// cytochrome P450, family 2, subfamily a, polypeptide 5 /// similar to Cytochrome P450, family 2, subfamily a, polypeptide 4	Cyp2a4	100047711 /// 13086 /// 13087	NM_007812 /// NM_009997 /// XM_001478723	0055114 // oxidation reduction // inferred from electronic annotation	0005783 // endoplasmic reticulum // inferred from electronic annotation /// 0005789 // endoplasmic reticulum membrane // inferred from electronic annotation /// 0005792 // microsome // inferred from direct assay /// 0005792 // microsome // inferred from electronic annotation /// 0016020 // membrane // inferred from electronic annotation	0004497 // monooxygenase activity // inferred from electronic annotation /// 0005506 // iron ion binding // inferred from electronic annotation /// 0009055 // electron carrier activity // inferred from electronic annotation /// 0016491 // oxidoreductase activity // inferred from electronic annotation /// 0016712 // oxidoreductase activity, acting on paired donors, with incorporation or reduction …
1415947_at	BC027426	Not_defined	Mus musculus	39883	24	GenBank	gb:NM_011804.1 /DB_XREF=gi:6753519 /GEN=Creg /FEA=FLmRNA /CNT=313 /TID=Mm.459.1 /TIER=FL+Stack /STK=161 /UG=Mm.459 /LL=23850 /DEF=Mus musculus cellular repressor of E1A-stimulated genes (Creg), mRNA. /PROD=cellular repressor of E1A-stimulated genes /FL=gb:NM_011804.1 gb:AF084524.1 gb:BC027426.1	BC027426	cellular repressor of E1A-stimulated genes 1 /// pappalysin 2	Creg1	23850 /// 433375	NM_001085376 /// NM_011804 /// XM_001472777 /// XM_916868	0001558 // regulation of cell growth // inferred from electronic annotation /// 0006355 // regulation of transcription, DNA-dependent // inferred from direct assay /// 0006508 // proteolysis // not recorded /// 0006508 // proteolysis // inferred from electronic annotation /// 0030154 // cell differentiation // inferred from electronic annotation	0005576 // extracellular region // inferred from electronic annotation /// 0005667 // transcription factor complex // inferred from direct assay /// 0016020 // membrane // inferred from electronic annotation	0004222 // metalloendopeptidase activity // not recorded /// 0008134 // transcription factor binding // inferred from direct assay /// 0008237 // metallopeptidase activity // inferred from electronic annotation /// 0008270 // zinc ion binding // inferred from electronic annotation
