# Supplementary material for: A Geometric Clustering Tool (AGCT) to robustly unravel the inner cluster structures of time-series gene expressions
Source: PLoS One. 2020 Jul 6;15(7):e0233755. doi: 10.1371/journal.pone.0233755 (PMC7337352; doi:10.1371/journal.pone.0233755)
Supplement: S3 File — (ZIP) [file pone.0233755.s003.zip › probes513_cluster_14.txt]

ID	GB_ACC	SPOT_ID	Species Scientific Name	Annotation Date	Sequence Type	Sequence Source	Target Description	Representative Public ID	Gene Title	Gene Symbol	ENTREZ_GENE_ID	RefSeq Transcript ID	Gene Ontology Biological Process	Gene Ontology Cellular Component	Gene Ontology Molecular Function
1426982_at	BB477613	Not_defined	Mus musculus	39883	24	GenBank	gb:BQ175858 /DB_XREF=gi:20351350 /DB_XREF=UI-M-DJ2-bwf-k-15-0-UI.s1 /CLONE=UI-M-DJ2-bwf-k-15-0-UI /FEA=mRNA /CNT=103 /TID=Mm.206621.1 /TIER=Stack /STK=29 /UG=Mm.206621 /UG_TITLE=Mus musculus, clone IMAGE:5323568, mRNA, partial cds	BB477613	FLYWCH-type zinc finger 1	Flywch1	224613	NM_153791	Not_defined	0005634 // nucleus // inferred from electronic annotation	0003677 // DNA binding // inferred from electronic annotation /// 0008270 // zinc ion binding // inferred from electronic annotation /// 0046872 // metal ion binding // inferred from electronic annotation
1416048_at	NM_018774	Not_defined	Mus musculus	39883	24	GenBank	gb:NM_018774.1 /DB_XREF=gi:9055279 /GEN=Edr2 /FEA=FLmRNA /CNT=215 /TID=Mm.14198.1 /TIER=FL+Stack /STK=138 /UG=Mm.14198 /LL=54383 /DEF=Mus musculus early development regulator 2 (homolog of polyhomeotic 2) (Edr2), mRNA. /PROD=early development regulator 2 (homolog ofpolyhomeotic 2) /FL=gb:U81491.1 gb:NM_018774.1	NM_018774	polyhomeotic-like 2 (Drosophila)	Phc2	54383	NM_018774	0007275 // multicellular organismal development // inferred from electronic annotation	0005634 // nucleus // inferred from direct assay /// 0005634 // nucleus // inferred from electronic annotation /// 0031519 // PcG protein complex // inferred from direct assay	0003677 // DNA binding // inferred from electronic annotation /// 0005515 // protein binding // inferred from physical interaction /// 0008270 // zinc ion binding // inferred from electronic annotation /// 0046872 // metal ion binding // inferred from electronic annotation
1437533_at	BF134200	Not_defined	Mus musculus	39883	-8	GenBank	gb:BB794157 /DB_XREF=gi:16963776 /DB_XREF=BB794157 /CLONE=G430149C06 /FEA=EST /CNT=157 /TID=Mm.149115.6 /TIER=Stack /STK=11 /UG=Mm.149115 /LL=11798 /UG_GENE=Birc4 /UG_TITLE=baculoviral IAP repeat-containing 4	BF134200	X-linked inhibitor of apoptosis	Xiap	11798	NM_009688	0006511 // ubiquitin-dependent protein catabolic process // inferred from electronic annotation /// 0006915 // apoptosis // inferred from electronic annotation /// 0006916 // anti-apoptosis // inferred from direct assay /// 0043066 // negative regulation of apoptosis // inferred from direct assay /// 0043154 // negative regulation of caspase activity // inferred from direct assay	0005622 // intracellular // inferred from electronic annotation /// 0005737 // cytoplasm // inferred from direct assay /// 0005737 // cytoplasm // inferred from electronic annotation	0005515 // protein binding // inferred from physical interaction /// 0005515 // protein binding // inferred from electronic annotation /// 0008270 // zinc ion binding // inferred from electronic annotation /// 0016874 // ligase activity // inferred from electronic annotation /// 0046872 // metal ion binding // inferred from electronic annotation
1425119_at	BC012877	Not_defined	Mus musculus	39883	24	GenBank	gb:BC012877.1 /DB_XREF=gi:15277561 /FEA=FLmRNA /CNT=16 /TID=Mm.37131.1 /TIER=FL /STK=6 /UG=Mm.37131 /DEF=Mus musculus, Similar to 2-5 oligoadenylate synthetase 1B, clone MGC:19005 IMAGE:4016177, mRNA, complete cds. /PROD=Similar to 2-5 oligoadenylate synthetase 1B /FL=gb:BC012877.1 gb:AB067529.1	BC012877	2'-5' oligoadenylate synthetase 1B	Oas1b	23961	NM_001083925 /// NR_003507 /// XM_001471672 /// XM_001471673	0006955 // immune response // inferred from electronic annotation /// 0009615 // response to virus // inferred from direct assay /// 0048525 // negative regulation of viral reproduction // inferred from direct assay	Not_defined	0001730 // 2'-5'-oligoadenylate synthetase activity // inferred from direct assay /// 0003723 // RNA binding // inferred from electronic annotation /// 0003725 // double-stranded RNA binding // inferred from direct assay /// 0005515 // protein binding // inferred from physical interaction /// 0005524 // ATP binding // inferred from electronic annotation /// 0016740 // transferase activity // infe…
1448618_at	NM_080638	Not_defined	Mus musculus	39883	24	GenBank	gb:NM_080638.1 /DB_XREF=gi:18079350 /GEN=2310009M24Rik /FEA=FLmRNA /CNT=128 /TID=Mm.24972.1 /TIER=FL+Stack /STK=53 /UG=Mm.24972 /LL=78388 /DEF=Mus musculus RIKEN cDNA 2310009M24 gene (2310009M24Rik), mRNA. /PROD=RIKEN cDNA 2310009M24 /FL=gb:AF210456.1 gb:NM_080638.1 gb:BC006709.1	NM_080638	major vault protein	Mvp	78388	NM_080638	Not_defined	0005737 // cytoplasm // inferred from electronic annotation /// 0030529 // ribonucleoprotein complex // inferred from electronic annotation	0005515 // protein binding // inferred from electronic annotation
1418815_at	BC022107	Not_defined	Mus musculus	39883	-8	GenBank	gb:BB732264 /DB_XREF=gi:16115539 /DB_XREF=BB732264 /CLONE=E970022M05 /FEA=FLmRNA /CNT=122 /TID=Mm.14897.1 /TIER=Stack /STK=16 /UG=Mm.14897 /LL=12558 /UG_GENE=Cdh2 /UG_TITLE=cadherin 2 /FL=gb:AB008811.1 gb:NM_007664.1 gb:BC022107.1 gb:M31131.1	BC022107	cadherin 2 /// similar to N-cadherin	Cdh2	100044363 /// 12558	NM_007664 /// XM_001471994	0007155 // cell adhesion // inferred from direct assay /// 0007155 // cell adhesion // inferred from electronic annotation /// 0007156 // homophilic cell adhesion // inferred from direct assay /// 0007156 // homophilic cell adhesion // inferred from electronic annotation /// 0007157 // heterophilic cell adhesion // inferred from direct assay /// 0007416 // synaptogenesis // inferred from electron…	0005886 // plasma membrane // inferred from electronic annotation /// 0005912 // adherens junction // inferred from direct assay /// 0016020 // membrane // inferred from electronic annotation /// 0016021 // integral to membrane // inferred from electronic annotation /// 0030027 // lamellipodium // inferred from direct assay /// 0045202 // synapse // inferred from direct assay	0005509 // calcium ion binding // inferred from electronic annotation /// 0005515 // protein binding // inferred from electronic annotation /// 0005515 // protein binding // inferred from physical interaction /// 0019903 // protein phosphatase binding // inferred from physical interaction /// 0042153 // RPTP-like protein binding // inferred from physical interaction
1419743_s_at	NM_021531	Not_defined	Mus musculus	39883	24	GenBank	gb:NM_021531.1 /DB_XREF=gi:10946961 /GEN=Carm1-pending /FEA=FLmRNA /CNT=49 /TID=Mm.219445.1 /TIER=FL /STK=6 /UG=Mm.219445 /LL=59035 /DEF=Mus musculus coactivator-associated arginine methyltransferase 1 (Carm1-pending), mRNA. /PROD=coactivator-associated argininemethyltransferase 1 /FL=gb:NM_021531.1 gb:AF117887.1	NM_021531	coactivator-associated arginine methyltransferase 1	Carm1	59035	NM_021531 /// NM_153141	0006350 // transcription // inferred from electronic annotation /// 0006355 // regulation of transcription, DNA-dependent // inferred from direct assay /// 0006355 // regulation of transcription, DNA-dependent // inferred from electronic annotation /// 0006479 // protein amino acid methylation // inferred from electronic annotation /// 0008152 // metabolic process // inferred from electronic anno…	0005634 // nucleus // inferred from electronic annotation /// 0005737 // cytoplasm // inferred from electronic annotation	0003713 // transcription coactivator activity // inferred from direct assay /// 0005515 // protein binding // inferred from physical interaction /// 0008168 // methyltransferase activity // inferred from electronic annotation /// 0008276 // protein methyltransferase activity // inferred from direct assay /// 0008276 // protein methyltransferase activity // inferred from electronic annotation /// …
1426931_s_at	AI314709	Not_defined	Mus musculus	39883	24	GenBank	gb:AI314709 /DB_XREF=gi:4029976 /DB_XREF=uj27g09.x1 /CLONE=IMAGE:1921216 /FEA=mRNA /CNT=117 /TID=Mm.28742.1 /TIER=Stack /STK=37 /UG=Mm.28742 /UG_TITLE=Mus musculus, clone IMAGE:4482598, mRNA	AI314709	DNA segment, Chr 19, Brigham & Women's Genetics 1357 expressed	D19Bwg1357e	52874	NM_177474	Not_defined	0005634 // nucleus // inferred from electronic annotation /// 0005783 // endoplasmic reticulum // inferred from electronic annotation	0003723 // RNA binding // inferred from electronic annotation /// 0005488 // binding // inferred from electronic annotation
1425364_a_at	U25708	Not_defined	Mus musculus	39883	24	GenBank	gb:U25708.1 /DB_XREF=gi:973181 /FEA=FLmRNA /CNT=19 /TID=Mm.4114.2 /TIER=FL /STK=2 /UG=Mm.4114 /LL=17254 /UG_GENE=Slc3a2 /DEF=Mus musculus CD98 heavy chain mRNA, complete cds. /PROD=CD98 heavy chain /FL=gb:U25708.1	U25708	solute carrier family 3 (activators of dibasic and neutral amino acid transport), member 2	Slc3a2	17254	NM_008577	0005975 // carbohydrate metabolic process // inferred from electronic annotation /// 0006810 // transport // inferred from electronic annotation /// 0006865 // amino acid transport // inferred from electronic annotation /// 0015827 // tryptophan transport // inferred from sequence or structural similarity	0005886 // plasma membrane // inferred from electronic annotation /// 0009986 // cell surface // inferred from electronic annotation /// 0016020 // membrane // inferred from electronic annotation /// 0016021 // integral to membrane // inferred from electronic annotation /// 0016324 // apical plasma membrane // inferred from electronic annotation /// 0042470 // melanosome // inferred from electron…	0003824 // catalytic activity // inferred from electronic annotation /// 0005515 // protein binding // inferred from physical interaction /// 0005515 // protein binding // inferred from electronic annotation /// 0005515 // protein binding // inferred from sequence or structural similarity /// 0043169 // cation binding // inferred from electronic annotation
1423362_at	AV247637	Not_defined	Mus musculus	39883	24	GenBank	gb:AV127170 /DB_XREF=gi:15404484 /DB_XREF=AV127170 /CLONE=2700046P22 /FEA=FLmRNA /CNT=137 /TID=Mm.157119.1 /TIER=Stack /STK=11 /UG=Mm.157119 /LL=20661 /UG_GENE=Sort1 /UG_TITLE=sortilin 1 /FL=gb:AF175279.1 gb:NM_019972.1	AV247637	sortilin 1	Sort1	20661	NM_019972	0001503 // ossification // inferred from electronic annotation /// 0006810 // transport // inferred from electronic annotation /// 0006895 // Golgi to endosome transport // inferred from electronic annotation /// 0006897 // endocytosis // inferred from electronic annotation /// 0007218 // neuropeptide signaling pathway // inferred from electronic annotation /// 0007275 // multicellular organismal…	0005634 // nucleus // inferred from electronic annotation /// 0005764 // lysosome // inferred from electronic annotation /// 0005765 // lysosomal membrane // inferred from electronic annotation /// 0005768 // endosome // inferred from electronic annotation /// 0005769 // early endosome // inferred from electronic annotation /// 0005783 // endoplasmic reticulum // inferred from electronic annotati…	0004872 // receptor activity // inferred from electronic annotation /// 0010465 // nerve growth factor receptor activity // inferred from electronic annotation /// 0019899 // enzyme binding // inferred from electronic annotation /// 0030379 // neurotensin receptor activity, non-G-protein coupled // inferred from electronic annotation /// 0048406 // nerve growth factor binding // inferred from ele…
1435330_at	BM241008	Not_defined	Mus musculus	39883	24	GenBank	gb:BG092516 /DB_XREF=gi:12575079 /DB_XREF=mac12e05.x1 /CLONE=IMAGE:3999465 /FEA=EST /CNT=95 /TID=Mm.447.1 /TIER=Stack /STK=17 /UG=Mm.447 /LL=98348 /UG_GENE=AI447904 /UG_TITLE=expressed sequence AI447904	BM241008	cDNA sequence BC094916 /// hypothetical protein LOC100048304 /// similar to Gamma-interferon-inducible protein Ifi-16 (Interferon-inducible myeloid differentiation transcriptional activator) (IFI 16) /// pyrin and HIN domain family, member 1	Pyhin1	100048304 /// 236312 /// 545384 /// 637605	NM_001024721 /// NM_175026 /// XM_001479976 /// XR_033902	Not_defined	0005634 // nucleus // inferred from electronic annotation	0005515 // protein binding // inferred from electronic annotation
1423059_at	AI528614	Not_defined	Mus musculus	39883	24	GenBank	gb:AI528614 /DB_XREF=gi:4442749 /DB_XREF=mq88f07.x1 /CLONE=IMAGE:585829 /FEA=FLmRNA /CNT=153 /TID=Mm.29674.1 /TIER=Stack /STK=79 /UG=Mm.29674 /LL=14083 /UG_GENE=Ptk2 /UG_TITLE=PTK2 protein tyrosine kinase 2 /FL=gb:M95408.1 gb:NM_007982.1	AI528614	PTK2 protein tyrosine kinase 2	Ptk2	14083	NM_001130409 /// NM_007982	0000226 // microtubule cytoskeleton organization // inferred from direct assay /// 0001525 // angiogenesis // inferred from mutant phenotype /// 0001568 // blood vessel development // inferred from mutant phenotype /// 0001570 // vasculogenesis // inferred from mutant phenotype /// 0001764 // neuron migration // inferred from direct assay /// 0001764 // neuron migration // inferred from mutant ph…	0005856 // cytoskeleton // inferred from electronic annotation /// 0005886 // plasma membrane // inferred from electronic annotation /// 0005925 // focal adhesion // inferred from direct assay /// 0005925 // focal adhesion // inferred from electronic annotation /// 0016020 // membrane // inferred from electronic annotation /// 0016324 // apical plasma membrane // inferred from direct assay /// 00…	0000166 // nucleotide binding // inferred from electronic annotation /// 0004672 // protein kinase activity // inferred from electronic annotation /// 0004713 // protein tyrosine kinase activity // inferred from electronic annotation /// 0004715 // non-membrane spanning protein tyrosine kinase activity // inferred from electronic annotation /// 0004871 // signal transducer activity // inferred fr…
1439450_x_at	BB267264	Not_defined	Mus musculus	39883	24	GenBank	gb:BB267264 /DB_XREF=gi:8963731 /DB_XREF=BB267264 /CLONE=A830029G20 /FEA=EST /CNT=8 /TID=Mm.100634.3 /TIER=Stack /STK=8 /UG=Mm.100634 /UG_TITLE=Mus musculus, clone IMAGE:4485556, mRNA	BB267264	RIKEN cDNA A230046K03 gene	A230046K03Rik	319277	NM_001033375	Not_defined	Not_defined	Not_defined
1451097_at	BC015289	Not_defined	Mus musculus	39883	24	GenBank	gb:BC015289.1 /DB_XREF=gi:15929730 /FEA=FLmRNA /CNT=222 /TID=Mm.9684.1 /TIER=FL+Stack /STK=126 /UG=Mm.9684 /LL=22323 /UG_GENE=Vasp /DEF=Mus musculus, vasodilator-stimulated phosphoprotein, clone MGC:18907 IMAGE:4240907, mRNA, complete cds. /PROD=vasodilator-stimulated phosphoprotein /FL=gb:BC010223.1 gb:BC015289.1 gb:AF084548.1	BC015289	vasodilator-stimulated phosphoprotein	Vasp	22323	NM_009499	0001843 // neural tube closure // inferred from genetic interaction /// 0007411 // axon guidance // inferred from genetic interaction /// 0030036 // actin cytoskeleton organization // inferred from genetic interaction	0005737 // cytoplasm // inferred from electronic annotation /// 0005856 // cytoskeleton // inferred from electronic annotation /// 0005886 // plasma membrane // inferred from electronic annotation /// 0005925 // focal adhesion // inferred from direct assay /// 0016020 // membrane // inferred from electronic annotation /// 0030027 // lamellipodium // inferred from direct assay /// 0030054 // cell …	0003779 // actin binding // inferred from electronic annotation /// 0005515 // protein binding // inferred from physical interaction /// 0017124 // SH3 domain binding // inferred from electronic annotation
1428362_at	AU015377	Not_defined	Mus musculus	39883	24	GenBank	gb:AK021370.1 /DB_XREF=gi:12862241 /FEA=mRNA /CNT=157 /TID=Mm.183021.1 /TIER=Stack /STK=48 /UG=Mm.183021 /LL=77989 /UG_GENE=E130105L11Rik /UG_TITLE=RIKEN cDNA E130105L11 gene /DEF=Mus musculus 0 day neonate eyeball cDNA, RIKEN full-length enriched library, clone:E130105L11:unclassifiable transcript, full insert sequence.	AU015377	eukaryotic translation initiation factor 4, gamma 2	Eif4g2	13690	NM_001040131 /// NM_013507	0006412 // translation // inferred from electronic annotation /// 0006417 // regulation of translation // inferred from electronic annotation /// 0006446 // regulation of translational initiation // inferred from direct assay /// 0006446 // regulation of translational initiation // inferred from sequence or structural similarity /// 0016070 // RNA metabolic process // inferred from electronic ann…	0005737 // cytoplasm // inferred from direct assay /// 0016281 // eukaryotic translation initiation factor 4F complex // inferred from sequence or structural similarity	0003743 // translation initiation factor activity // inferred from direct assay /// 0003743 // translation initiation factor activity // inferred from electronic annotation /// 0003743 // translation initiation factor activity // inferred from sequence or structural similarity /// 0005488 // binding // inferred from electronic annotation /// 0005515 // protein binding // inferred from physical in…
1452917_at	AK011489	Not_defined	Mus musculus	39883	-2, -8	GenBank	gb:AK011489.1 /DB_XREF=gi:12847645 /FEA=mRNA /CNT=55 /TID=Mm.27997.1 /TIER=Stack /STK=21 /UG=Mm.27997 /LL=72151 /UG_GENE=Rfc5 /UG_TITLE=replication factor C (activator 1) 5 (36.5 kDa) /DEF=Mus musculus 10 days embryo whole body cDNA, RIKEN full-length enriched library, clone:2610020K06:homolog to ACTIVATOR 1 36 KDA SUBUNIT (REPLICATION FACTOR C 36 KDA SUBUNIT) (A1 36 KDA SUBUNIT) (RF-C 36 KDA SUB…	AK011489	replication factor C (activator 1) 5	Rfc5	72151	NM_028128	0006260 // DNA replication // inferred from electronic annotation	0005634 // nucleus // inferred from electronic annotation /// 0005663 // DNA replication factor C complex // inferred from electronic annotation	0000166 // nucleotide binding // inferred from electronic annotation /// 0003677 // DNA binding // inferred from electronic annotation /// 0003689 // DNA clamp loader activity // inferred from electronic annotation /// 0005524 // ATP binding // inferred from electronic annotation /// 0017111 // nucleoside-triphosphatase activity // inferred from electronic annotation
1435652_a_at	BF228116	Not_defined	Mus musculus	39883	24	GenBank	gb:BF228116 /DB_XREF=gi:11136211 /DB_XREF=uz40a02.x1 /CLONE=IMAGE:3671498 /FEA=EST /CNT=23 /TID=Mm.196464.3 /TIER=Stack /STK=14 /UG=Mm.196464 /LL=14678 /UG_GENE=Gnai2 /UG_TITLE=guanine nucleotide binding protein, alpha inhibiting 2	BF228116	guanine nucleotide binding protein (G protein), alpha inhibiting 2	Gnai2	14678	NM_008138	0000186 // activation of MAPKK activity // inferred from electronic annotation /// 0001973 // adenosine receptor signaling pathway // inferred from electronic annotation /// 0007165 // signal transduction // inferred from electronic annotation /// 0007186 // G-protein coupled receptor protein signaling pathway // traceable author statement /// 0007186 // G-protein coupled receptor protein signali…	0005624 // membrane fraction // inferred from electronic annotation /// 0005634 // nucleus // inferred from electronic annotation /// 0005829 // cytosol // inferred from electronic annotation /// 0005886 // plasma membrane // inferred from electronic annotation /// 0045121 // membrane raft // inferred from electronic annotation	0000166 // nucleotide binding // inferred from electronic annotation /// 0003924 // GTPase activity // traceable author statement /// 0004871 // signal transducer activity // inferred from electronic annotation /// 0005515 // protein binding // inferred from physical interaction /// 0005515 // protein binding // inferred from electronic annotation /// 0005525 // GTP binding // not recorded /// 00…
1426976_at	BG069271	Not_defined	Mus musculus	39883	24	GenBank	gb:AK015683.1 /DB_XREF=gi:12854108 /FEA=mRNA /CNT=90 /TID=Mm.141620.1 /TIER=Stack /STK=30 /UG=Mm.141620 /LL=74996 /UG_GENE=4930502N04Rik /UG_TITLE=RIKEN cDNA 4930502N04 gene /DEF=Mus musculus adult male testis cDNA, RIKEN full-length enriched library, clone:4930502N04:unclassifiable transcript, full insert sequence.	BG069271	ubiquitin specific peptidase 47	Usp47	74996	NM_133758	0006511 // ubiquitin-dependent protein catabolic process // inferred from electronic annotation	Not_defined	0004221 // ubiquitin thiolesterase activity // inferred from electronic annotation /// 0008233 // peptidase activity // inferred from electronic annotation /// 0008234 // cysteine-type peptidase activity // inferred from electronic annotation /// 0016787 // hydrolase activity // inferred from electronic annotation
1433910_at	BM208041	Not_defined	Mus musculus	39883	24	GenBank	gb:BM208041 /DB_XREF=gi:17764100 /DB_XREF=C0621F01-3 /CLONE=C0621F01 /FEA=EST /CNT=112 /TID=Mm.23910.2 /TIER=Stack /STK=52 /UG=Mm.23910 /LL=13996 /UG_GENE=Etohd2 /UG_TITLE=ethanol decreased 2	BM208041	zinc finger, CCHC domain containing 6	Zcchc6	214290	NM_153538	Not_defined	0005622 // intracellular // inferred from electronic annotation	0003676 // nucleic acid binding // inferred from electronic annotation /// 0008270 // zinc ion binding // inferred from electronic annotation /// 0016779 // nucleotidyltransferase activity // inferred from electronic annotation /// 0046872 // metal ion binding // inferred from electronic annotation
1428311_at	AW061011	Not_defined	Mus musculus	39883	24	GenBank	gb:AW061011 /DB_XREF=gi:6008762 /DB_XREF=UI-M-BH1-amn-e-11-0-UI.s1 /CLONE=UI-M-BH1-amn-e-11-0-UI /FEA=mRNA /CNT=159 /TID=Mm.3886.1 /TIER=Stack /STK=56 /UG=Mm.3886 /LL=76551 /UG_GENE=2810012H18Rik /UG_TITLE=RIKEN cDNA 2810012H18 gene	AW061011	coiled-coil domain containing 6	Ccdc6	76551	NM_001111121 /// XM_618775 /// XM_908442	Not_defined	Not_defined	Not_defined
1417511_at	NM_025281	Not_defined	Mus musculus	39883	24	GenBank	gb:NM_025281.1 /DB_XREF=gi:13384621 /GEN=Lyar /FEA=FLmRNA /CNT=93 /TID=Mm.28560.1 /TIER=FL+Stack /STK=43 /UG=Mm.28560 /LL=17089 /DEF=Mus musculus Ly1 antibody reactive clone (Lyar), mRNA. /PROD=Ly1 antibody reactive clone /FL=gb:NM_025281.1	NM_025281	Ly1 antibody reactive clone	Lyar	17089	NM_025281	Not_defined	0005634 // nucleus // inferred from electronic annotation /// 0005730 // nucleolus // inferred from electronic annotation	0005515 // protein binding // inferred from electronic annotation /// 0008270 // zinc ion binding // inferred from electronic annotation /// 0046872 // metal ion binding // inferred from electronic annotation
1416648_at	NM_030238	Not_defined	Mus musculus	39883	24	GenBank	gb:NM_030238.1 /DB_XREF=gi:13384735 /GEN=Dnchc1 /FEA=FLmRNA /CNT=214 /TID=Mm.181430.1 /TIER=FL+Stack /STK=76 /UG=Mm.181430 /LL=13424 /DEF=Mus musculus dynein, cytoplasmic, heavy chain 1 (Dnchc1), mRNA. /PROD=dynein, cytoplasmic, heavy chain 1 /FL=gb:NM_030238.1 gb:AY004877.1	NM_030238	dynein cytoplasmic 1 heavy chain 1	Dync1h1	13424	NM_030238	0007018 // microtubule-based movement // inferred from electronic annotation	0005737 // cytoplasm // inferred from electronic annotation /// 0005874 // microtubule // inferred from electronic annotation /// 0030286 // dynein complex // inferred from electronic annotation	0000166 // nucleotide binding // inferred from electronic annotation /// 0003774 // motor activity // inferred from electronic annotation /// 0003777 // microtubule motor activity // inferred from electronic annotation /// 0005515 // protein binding // inferred from physical interaction /// 0005515 // protein binding // inferred from electronic annotation /// 0005524 // ATP binding // inferred fr…
1418077_at	BC010580	Not_defined	Mus musculus	39883	24	GenBank	gb:NM_009277.1 /DB_XREF=gi:6678140 /GEN=Trim21 /FEA=FLmRNA /CNT=66 /TID=Mm.1384.1 /TIER=FL /STK=2 /UG=Mm.1384 /LL=20821 /DEF=Mus musculus tripartite motif protein 21 (Trim21), mRNA. /PROD=52kD RoSSA autoantigen /FL=gb:NM_009277.1 gb:BC010580.1 gb:L27990.1	BC010580	similar to Tripartite motif protein 21 /// tripartite motif-containing 21	Trim21	100045519 /// 20821	NM_001082552 /// NM_009277 /// XM_001475213 /// XM_001475234	Not_defined	0005622 // intracellular // inferred from electronic annotation /// 0005634 // nucleus // inferred from electronic annotation /// 0005737 // cytoplasm // inferred from direct assay /// 0005737 // cytoplasm // inferred from electronic annotation /// 0030529 // ribonucleoprotein complex // inferred from electronic annotation	0003677 // DNA binding // inferred from electronic annotation /// 0003723 // RNA binding // inferred from electronic annotation /// 0005515 // protein binding // inferred from electronic annotation /// 0008270 // zinc ion binding // inferred from electronic annotation /// 0046872 // metal ion binding // inferred from electronic annotation
1424929_a_at	AF230395	Not_defined	Mus musculus	39883	24	GenBank	gb:AF230395.1 /DB_XREF=gi:12275877 /FEA=FLmRNA /CNT=33 /TID=Mm.34587.2 /TIER=FL+Stack /STK=11 /UG=Mm.34587 /LL=22670 /UG_GENE=Trim26 /DEF=Mus musculus tripartite motif protein TRIM26 alpha mRNA, complete cds. /PROD=tripartite motif protein TRIM26 alpha /FL=gb:AF230395.1	AF230395	tripartite motif-containing 26	Trim26	22670	NM_001025599	Not_defined	0005622 // intracellular // inferred from electronic annotation /// 0005737 // cytoplasm // inferred from direct assay	0005515 // protein binding // inferred from electronic annotation /// 0008270 // zinc ion binding // inferred from electronic annotation /// 0046872 // metal ion binding // inferred from electronic annotation
