# Supplementary material for: A Geometric Clustering Tool (AGCT) to robustly unravel the inner cluster structures of time-series gene expressions
Source: PLoS One. 2020 Jul 6;15(7):e0233755. doi: 10.1371/journal.pone.0233755 (PMC7337352; doi:10.1371/journal.pone.0233755)
Supplement: S3 File — (ZIP) [file pone.0233755.s003.zip › probes513_cluster_15.txt]

ID	GB_ACC	SPOT_ID	Species Scientific Name	Annotation Date	Sequence Type	Sequence Source	Target Description	Representative Public ID	Gene Title	Gene Symbol	ENTREZ_GENE_ID	RefSeq Transcript ID	Gene Ontology Biological Process	Gene Ontology Cellular Component	Gene Ontology Molecular Function
1448623_at	NM_133739	Not_defined	Mus musculus	39883	-8	GenBank	gb:NM_133739.1 /DB_XREF=gi:19526937 /GEN=2310075C12Rik /FEA=FLmRNA /CNT=150 /TID=Mm.146516.1 /TIER=FL+Stack /STK=52 /UG=Mm.146516 /LL=71929 /DEF=Mus musculus RIKEN cDNA 2310075C12 gene (2310075C12Rik), mRNA. /PROD=RIKEN cDNA 2310075C12 /FL=gb:BC010292.1 gb:NM_133739.1	NM_133739	transmembrane protein 123	Tmem123	71929	NM_133739	Not_defined	0016020 // membrane // inferred from electronic annotation /// 0016021 // integral to membrane // inferred from electronic annotation	0004872 // receptor activity // inferred from electronic annotation
1424124_at	BC026425	Not_defined	Mus musculus	39883	-8	GenBank	gb:BC026425.1 /DB_XREF=gi:20071714 /FEA=FLmRNA /CNT=65 /TID=Mm.27132.1 /TIER=FL+Stack /STK=52 /UG=Mm.27132 /LL=76763 /UG_GENE=2410013I23Rik /DEF=Mus musculus, Similar to RIKEN cDNA 2410013I23 gene, clone MGC:31317 IMAGE:4223175, mRNA, complete cds. /PROD=Similar to RIKEN cDNA 2410013I23 gene /FL=gb:BC026425.1	BC026425	motile sperm domain containing 2	Mospd2	76763	NM_029730	Not_defined	0016020 // membrane // inferred from electronic annotation /// 0016021 // integral to membrane // inferred from electronic annotation	0005198 // structural molecule activity // inferred from electronic annotation
1448580_at	BG074127	Not_defined	Mus musculus	39883	24	GenBank	gb:BG074127 /DB_XREF=gi:12556696 /DB_XREF=H3131B11-3 /CLONE=H3131B11 /FEA=FLmRNA /CNT=216 /TID=Mm.488.1 /TIER=Stack /STK=8 /UG=Mm.488 /LL=20340 /UG_GENE=Selel /UG_TITLE=selectin, endothelial cell, ligand /FL=gb:NM_009149.1 gb:BC021306.1	BG074127	golgi apparatus protein 1	Glg1	20340	NM_009149	Not_defined	0000139 // Golgi membrane // inferred from electronic annotation /// 0005794 // Golgi apparatus // inferred from electronic annotation /// 0005886 // plasma membrane // inferred from electronic annotation /// 0016020 // membrane // inferred from electronic annotation /// 0016021 // integral to membrane // inferred from electronic annotation	0005529 // sugar binding // inferred from electronic annotation
1423570_at	AW413978	Not_defined	Mus musculus	39883	-8, 24	GenBank	gb:AW413978 /DB_XREF=gi:6940127 /DB_XREF=uo97f05.x1 /CLONE=IMAGE:2650497 /FEA=FLmRNA /CNT=104 /TID=Mm.15691.1 /TIER=Stack /STK=10 /UG=Mm.15691 /LL=11307 /UG_GENE=Abcg1 /UG_TITLE=ATP-binding cassette, sub-family G (WHITE), member 1 /FL=gb:AF323659.1 gb:NM_009593.1 gb:U34920.1	AW413978	ATP-binding cassette, sub-family G (WHITE), member 1	Abcg1	11307	NM_009593	0006810 // transport // inferred from electronic annotation /// 0006869 // lipid transport // inferred from electronic annotation /// 0030301 // cholesterol transport // inferred from direct assay /// 0043691 // reverse cholesterol transport // inferred from mutant phenotype /// 0045449 // regulation of transcription // inferred from mutant phenotype /// 0045542 // positive regulation of choleste…	0005768 // endosome // inferred from direct assay /// 0016020 // membrane // inferred from electronic annotation /// 0016021 // integral to membrane // inferred from electronic annotation	0000166 // nucleotide binding // inferred from electronic annotation /// 0005524 // ATP binding // inferred from electronic annotation /// 0016887 // ATPase activity // inferred from electronic annotation /// 0017111 // nucleoside-triphosphatase activity // inferred from electronic annotation
1424607_a_at	BM225255	Not_defined	Mus musculus	39883	24	GenBank	gb:BC020078.1 /DB_XREF=gi:18043256 /FEA=FLmRNA /CNT=74 /TID=Mm.182434.2 /TIER=FL+Stack /STK=23 /UG=Mm.182434 /DEF=Mus musculus, Similar to RIKEN cDNA 1700066C05 gene, clone MGC:28125 IMAGE:3980327, mRNA, complete cds. /PROD=Similar to RIKEN cDNA 1700066C05 gene /FL=gb:BC020078.1	BM225255	predicted gene, 100039204 /// predicted gene, 100040620 /// predicted gene, 100040790 /// predicted gene, 100041416 /// predicted gene, 100042151 /// predicted gene, 100043211 /// predicted gene, 100043316 /// CWC22 spliceosome-associated protein homolog (S. cerevisiae) /// hypothetical protein LOC100047648 /// predicted gene, OTTMUSG00000017752	Cwc22	100039204 /// 100040620 /// 100040790 /// 100041416 /// 100042151 /// 100043211 /// 100043316 /// 100047648 /// 671950 /// 80744	NM_030560 /// XM_001473776 /// XM_001475495 /// XM_001475763 /// XM_001476334 /// XM_001478221 /// XM_001479755 /// XM_001480397 /// XR_030788 /// XR_033833	0006397 // mRNA processing // inferred from electronic annotation /// 0008380 // RNA splicing // inferred from electronic annotation /// 0016070 // RNA metabolic process // inferred from electronic annotation	0005634 // nucleus // inferred from electronic annotation /// 0005681 // spliceosome // inferred from electronic annotation /// 0005681 // spliceosome // inferred from sequence or structural similarity	0003676 // nucleic acid binding // inferred from electronic annotation /// 0003723 // RNA binding // inferred from sequence or structural similarity /// 0005488 // binding // inferred from electronic annotation /// 0005515 // protein binding // inferred from electronic annotation /// 0008907 // integrase activity // inferred from electronic annotation
1420626_at	BF782285	Not_defined	Mus musculus	39883	24	GenBank	gb:BF782285 /DB_XREF=gi:12087321 /DB_XREF=602106071F1 /CLONE=IMAGE:4234577 /FEA=FLmRNA /CNT=53 /TID=Mm.64104.1 /TIER=Stack /STK=19 /UG=Mm.64104 /LL=67371 /UG_GENE=2410016F19Rik /UG_TITLE=RIKEN cDNA 2410016F19 gene /FL=gb:NM_026113.1	BF782285	general transcription factor IIIC, polypeptide 6, alpha	Gtf3c6	67371	NM_026113	0006350 // transcription // inferred from electronic annotation /// 0006351 // transcription, DNA-dependent // inferred from electronic annotation	0000127 // transcription factor TFIIIC complex // inferred from electronic annotation /// 0005634 // nucleus // inferred from electronic annotation	0003677 // DNA binding // inferred from electronic annotation /// 0003709 // RNA polymerase III transcription factor activity // inferred from electronic annotation /// 0005515 // protein binding // inferred from electronic annotation
1460687_at	BB787289	Not_defined	Mus musculus	39883	24	GenBank	gb:BB787289 /DB_XREF=gi:16955785 /DB_XREF=BB787289 /CLONE=G430115P18 /FEA=FLmRNA /CNT=204 /TID=Mm.27424.1 /TIER=Stack /STK=10 /UG=Mm.27424 /LL=67956 /UG_GENE=2410195B05Rik /UG_TITLE=RIKEN cDNA 2410195B05 gene /FL=gb:BC003444.1	BB787289	SET domain containing (lysine methyltransferase) 8	Setd8	67956	NM_030241	0006350 // transcription // inferred from electronic annotation /// 0006355 // regulation of transcription, DNA-dependent // inferred from electronic annotation /// 0007049 // cell cycle // inferred from electronic annotation /// 0007067 // mitosis // inferred from electronic annotation /// 0016568 // chromatin modification // inferred from electronic annotation /// 0051301 // cell division // in…	0005634 // nucleus // inferred from electronic annotation /// 0005694 // chromosome // inferred from electronic annotation	0005515 // protein binding // inferred from electronic annotation /// 0008168 // methyltransferase activity // inferred from electronic annotation /// 0016740 // transferase activity // inferred from electronic annotation /// 0018024 // histone-lysine N-methyltransferase activity // inferred from electronic annotation
1434079_s_at	BB699415	Not_defined	Mus musculus	39883	24	GenBank	gb:BB699415 /DB_XREF=gi:16048239 /DB_XREF=BB699415 /CLONE=7420411K07 /FEA=EST /CNT=44 /TID=Mm.16711.2 /TIER=Stack /STK=44 /UG=Mm.16711 /LL=17216 /UG_GENE=Mcmd2 /UG_TITLE=mini chromosome maintenance deficient 2 (S. cerevisiae)	BB699415	minichromosome maintenance deficient 2 mitotin (S. cerevisiae)	Mcm2	17216	NM_008564	0006260 // DNA replication // inferred from electronic annotation /// 0006268 // DNA unwinding during replication // inferred from direct assay /// 0006270 // DNA replication initiation // traceable author statement /// 0006270 // DNA replication initiation // inferred from electronic annotation /// 0006334 // nucleosome assembly // inferred from direct assay /// 0006350 // transcription // infer…	0005634 // nucleus // inferred from direct assay /// 0005634 // nucleus // inferred from electronic annotation /// 0005664 // nuclear origin of replication recognition complex // inferred from direct assay	0000166 // nucleotide binding // inferred from electronic annotation /// 0003677 // DNA binding // inferred from electronic annotation /// 0003688 // DNA replication origin binding // inferred from direct assay /// 0005515 // protein binding // inferred from physical interaction /// 0005515 // protein binding // inferred from electronic annotation /// 0005524 // ATP binding // inferred from elect…
1451701_x_at	BC012650	Not_defined	Mus musculus	39883	-2	GenBank	gb:BC012650.1 /DB_XREF=gi:15215060 /FEA=FLmRNA /CNT=4 /TID=Mm.28921.2 /TIER=FL /STK=2 /UG=Mm.28921 /LL=12739 /UG_GENE=Cldn3 /DEF=Mus musculus, Similar to claudin 3, clone MGC:13769 IMAGE:4217040, mRNA, complete cds. /PROD=Similar to claudin 3 /FL=gb:BC012650.1	BC012650	claudin 3	Cldn3	12739	NM_009902	0001666 // response to hypoxia // inferred from electronic annotation /// 0016338 // calcium-independent cell-cell adhesion // inferred from direct assay	0005886 // plasma membrane // inferred from electronic annotation /// 0005923 // tight junction // inferred from direct assay /// 0005923 // tight junction // inferred from electronic annotation /// 0016020 // membrane // inferred from electronic annotation /// 0016021 // integral to membrane // non-traceable author statement /// 0016021 // integral to membrane // inferred from electronic annotat…	0005198 // structural molecule activity // inferred from electronic annotation /// 0005515 // protein binding // inferred from physical interaction /// 0042802 // identical protein binding // inferred from physical interaction
1451722_s_at	BF160651	Not_defined	Mus musculus	39883	24	GenBank	gb:BF160651 /DB_XREF=gi:11040758 /DB_XREF=601768544F1 /CLONE=IMAGE:3987875 /FEA=FLmRNA /CNT=108 /TID=Mm.1196.1 /TIER=Stack /STK=59 /UG=Mm.1196 /UG_TITLE=Mus musculus, clone MGC:29044 IMAGE:3601356, mRNA, complete cds /FL=gb:BC016525.1	BF160651	SET and MYND domain containing 5	Smyd5	232187	NM_144918	Not_defined	0005634 // nucleus // inferred from electronic annotation	0008270 // zinc ion binding // inferred from electronic annotation /// 0046872 // metal ion binding // inferred from electronic annotation
1432538_a_at	AK013095	Not_defined	Mus musculus	39883	24	GenBank	gb:AK013095.1 /DB_XREF=gi:12850241 /FEA=mRNA /CNT=1 /TID=Mm.12553.2 /TIER=ConsEnd /STK=0 /UG=Mm.12553 /LL=69263 /UG_GENE=Rfc3 /UG_TITLE=replication factor C (activator 1) 3 (38 kDa) /DEF=Mus musculus 10, 11 days embryo whole body cDNA, RIKEN full-length enriched library, clone:2810416I22:homolog to ACTIVATOR 1 38 KDA SUBUNIT (REPLICATION FACTOR C 38 KDA SUBUNIT) (A1 38 KDA SUBUNIT) (RF-C 38 KDA S…	AK013095	replication factor C (activator 1) 3	Rfc3	69263	NM_027009	0006260 // DNA replication // inferred from electronic annotation	0005634 // nucleus // inferred from electronic annotation /// 0005663 // DNA replication factor C complex // inferred from electronic annotation	0000166 // nucleotide binding // inferred from electronic annotation /// 0003677 // DNA binding // inferred from electronic annotation /// 0005515 // protein binding // inferred from electronic annotation /// 0016887 // ATPase activity // inferred from electronic annotation /// 0017111 // nucleoside-triphosphatase activity // inferred from electronic annotation
1418840_at	NM_011050	Not_defined	Mus musculus	39883	-8	GenBank	gb:NM_011050.1 /DB_XREF=gi:6754997 /GEN=Pdcd4 /FEA=FLmRNA /CNT=38 /TID=Mm.1605.1 /TIER=FL+Stack /STK=17 /UG=Mm.1605 /LL=18569 /DEF=Mus musculus programmed cell death 4 (Pdcd4), mRNA. /PROD=programmed cell death 4 /FL=gb:D50465.1 gb:D86344.1 gb:NM_011050.1	NM_011050	programmed cell death 4	Pdcd4	18569	NM_011050	0006915 // apoptosis // inferred from electronic annotation /// 0007049 // cell cycle // inferred from electronic annotation /// 0007569 // cell aging // inferred from sequence or structural similarity /// 0016481 // negative regulation of transcription // inferred from sequence or structural similarity /// 0043508 // negative regulation of JNK activity // inferred from sequence or structural sim…	0005634 // nucleus // inferred from electronic annotation /// 0005634 // nucleus // inferred from sequence or structural similarity /// 0005737 // cytoplasm // inferred from electronic annotation /// 0005737 // cytoplasm // inferred from sequence or structural similarity /// 0005829 // cytosol // inferred from sequence or structural similarity	0003723 // RNA binding // inferred from electronic annotation /// 0005515 // protein binding // inferred from physical interaction /// 0005515 // protein binding // inferred from sequence or structural similarity
1426783_at	AW212720	Not_defined	Mus musculus	39883	24	GenBank	gb:AW212720 /DB_XREF=gi:6518839 /DB_XREF=uo10h09.x1 /CLONE=IMAGE:2599169 /FEA=mRNA /CNT=82 /TID=Mm.218348.1 /TIER=Stack /STK=68 /UG=Mm.218348 /LL=104609 /UG_GENE=AW212720 /UG_TITLE=expressed sequence AW212720	AW212720	K(lysine) acetyltransferase 2A	Kat2a	14534	NM_001038010 /// NM_020004	0001756 // somitogenesis // inferred from genetic interaction /// 0006350 // transcription // inferred from electronic annotation /// 0006355 // regulation of transcription, DNA-dependent // inferred from electronic annotation /// 0008152 // metabolic process // inferred from electronic annotation /// 0016573 // histone acetylation // inferred from electronic annotation	0000123 // histone acetyltransferase complex // inferred from direct assay /// 0005634 // nucleus // inferred from electronic annotation	0004402 // histone acetyltransferase activity // inferred from direct assay /// 0004402 // histone acetyltransferase activity // inferred from electronic annotation /// 0005515 // protein binding // inferred from physical interaction /// 0005515 // protein binding // inferred from electronic annotation /// 0008080 // N-acetyltransferase activity // inferred from electronic annotation /// 0016740 …
1417240_at	NM_011777	Not_defined	Mus musculus	39883	24	GenBank	gb:NM_011777.1 /DB_XREF=gi:6756084 /GEN=Zyx /FEA=FLmRNA /CNT=160 /TID=Mm.4895.1 /TIER=FL+Stack /STK=51 /UG=Mm.4895 /LL=22793 /DEF=Mus musculus zyxin (Zyx), mRNA. /PROD=zyxin /FL=gb:NM_011777.1	NM_011777	zyxin	Zyx	22793	NM_011777	0007155 // cell adhesion // inferred from electronic annotation	0001725 // stress fiber // inferred from electronic annotation /// 0005634 // nucleus // inferred from electronic annotation /// 0005737 // cytoplasm // inferred from electronic annotation /// 0005856 // cytoskeleton // inferred from electronic annotation /// 0005913 // cell-cell adherens junction // not recorded /// 0005913 // cell-cell adherens junction // inferred from electronic annotation //…	0005515 // protein binding // inferred from physical interaction /// 0005515 // protein binding // inferred from electronic annotation /// 0008270 // zinc ion binding // inferred from electronic annotation /// 0046872 // metal ion binding // inferred from electronic annotation
1433585_at	BI696984	Not_defined	Mus musculus	39883	-8	GenBank	gb:BI696984 /DB_XREF=gi:15659613 /DB_XREF=603348436F1 /CLONE=IMAGE:5376033 /FEA=EST /CNT=153 /TID=Mm.29005.1 /TIER=Stack /STK=86 /UG=Mm.29005 /LL=105287 /UG_GENE=AU021749 /UG_TITLE=expressed sequence AU021749	BI696984	transportin 1	Tnpo1	238799	NM_001048267 /// NM_178716	0000059 // protein import into nucleus, docking // inferred from electronic annotation /// 0006810 // transport // inferred from electronic annotation /// 0006886 // intracellular protein transport // inferred from electronic annotation /// 0015031 // protein transport // inferred from electronic annotation	0005634 // nucleus // inferred from electronic annotation /// 0005643 // nuclear pore // inferred from electronic annotation /// 0005737 // cytoplasm // inferred from electronic annotation	0005488 // binding // inferred from electronic annotation /// 0005515 // protein binding // inferred from electronic annotation /// 0008565 // protein transporter activity // inferred from electronic annotation
1426426_at	AV111031	Not_defined	Mus musculus	39883	24	GenBank	gb:AV111031 /DB_XREF=gi:16381970 /DB_XREF=AV111031 /CLONE=2600016F01 /FEA=FLmRNA /CNT=114 /TID=Mm.21693.1 /TIER=Stack /STK=22 /UG=Mm.21693 /LL=67920 /UG_GENE=2600016B03Rik /UG_TITLE=RIKEN cDNA 2600016B03 gene /FL=gb:BC013079.1	AV111031	MAK16 homolog (S. cerevisiae)	Mak16	67920	NM_026453	Not_defined	0005634 // nucleus // inferred from electronic annotation	Not_defined
1427059_at	BB367207	Not_defined	Mus musculus	39883	24	GenBank	gb:BB367207 /DB_XREF=gi:16406514 /DB_XREF=BB367207 /CLONE=C130036O19 /FEA=mRNA /CNT=124 /TID=Mm.28523.1 /TIER=Stack /STK=20 /UG=Mm.28523 /UG_TITLE=Mus musculus, clone IMAGE:5066061, mRNA, partial cds	BB367207	transmembrane protein 184b	Tmem184b	223693	NM_172608	Not_defined	0016020 // membrane // inferred from electronic annotation /// 0016021 // integral to membrane // inferred from electronic annotation	Not_defined
1449041_a_at	NM_011639	Not_defined	Mus musculus	39883	24	GenBank	gb:NM_011639.1 /DB_XREF=gi:6755878 /GEN=Trip6 /FEA=FLmRNA /CNT=76 /TID=Mm.27063.1 /TIER=FL+Stack /STK=25 /UG=Mm.27063 /LL=22051 /DEF=Mus musculus thyroid hormone receptor interactor 6 (Trip6), mRNA. /PROD=thyroid hormone receptor interactor 6 /FL=gb:NM_011639.1 gb:AF116823.1 gb:AF097511.1	NM_011639	thyroid hormone receptor interactor 6	Trip6	22051	NM_011639	0008588 // release of cytoplasmic sequestered NF-kappaB // inferred from electronic annotation /// 0008588 // release of cytoplasmic sequestered NF-kappaB // inferred from sequence or structural similarity /// 0030335 // positive regulation of cell migration // inferred from electronic annotation /// 0030335 // positive regulation of cell migration // inferred from sequence or structural similari…	0005925 // focal adhesion // inferred from electronic annotation /// 0005925 // focal adhesion // inferred from sequence or structural similarity /// 0045323 // interleukin-1 receptor complex // inferred from electronic annotation /// 0045323 // interleukin-1 receptor complex // inferred from sequence or structural similarity	0004872 // receptor activity // inferred from electronic annotation /// 0005149 // interleukin-1 receptor binding // inferred from electronic annotation /// 0005149 // interleukin-1 receptor binding // inferred from sequence or structural similarity /// 0005515 // protein binding // inferred from sequence or structural similarity /// 0008270 // zinc ion binding // inferred from electronic annotat…
1448613_at	NM_007899	Not_defined	Mus musculus	39883	24	GenBank	gb:NM_007899.1 /DB_XREF=gi:6681256 /GEN=Ecm1 /FEA=FLmRNA /CNT=126 /TID=Mm.3433.1 /TIER=FL+Stack /STK=53 /UG=Mm.3433 /LL=13601 /DEF=Mus musculus extracellular matrix protein 1 (Ecm1), mRNA. /PROD=extracellular matrix protein 1 /FL=gb:NM_007899.1 gb:L33416.1	NM_007899	extracellular matrix protein 1	Ecm1	13601	NM_007899	Not_defined	0005576 // extracellular region // inferred from electronic annotation /// 0005578 // proteinaceous extracellular matrix // inferred from electronic annotation /// 0005615 // extracellular space // inferred from direct assay	Not_defined
1427826_a_at	AB037192	Not_defined	Mus musculus	39883	-8	GenBank	gb:AB037192.1 /DB_XREF=gi:8926865 /FEA=mRNA /CNT=1 /TID=Mm.24074.2 /TIER=ConsEnd /STK=0 /UG=Mm.24074 /LL=28253 /UG_GENE=Slc21a10 /UG_TITLE=solute carrier family 21 (organic anion transporter), member 10 /DEF=Mus musculus mlst-1 gene for liver specific transporter-1, exon 4.	AB037192	solute carrier organic anion transporter family, member 1b2	Slco1b2	28253	NM_020495 /// NM_178235	0006810 // transport // inferred from electronic annotation /// 0006811 // ion transport // inferred from electronic annotation	0005887 // integral to plasma membrane // inferred from sequence or structural similarity /// 0016020 // membrane // inferred from electronic annotation /// 0016021 // integral to membrane // inferred from electronic annotation	0005215 // transporter activity // inferred from electronic annotation /// 0008514 // organic anion transmembrane transporter activity // inferred from sequence or structural similarity
1416742_at	NM_011801	Not_defined	Mus musculus	39883	24	GenBank	gb:NM_011801.1 /DB_XREF=gi:6753411 /GEN=Cfdp /FEA=FLmRNA /CNT=131 /TID=Mm.21310.1 /TIER=FL+Stack /STK=71 /UG=Mm.21310 /LL=23837 /DEF=Mus musculus craniofacial development protein 1 (Cfdp), mRNA. /PROD=craniofacial development protein 1 /FL=gb:AB010828.1 gb:NM_011801.1 gb:BC005589.1	NM_011801	craniofacial development protein 1	Cfdp1	23837	NM_011801	0006916 // anti-apoptosis // inferred from direct assay /// 0007155 // cell adhesion // inferred from direct assay /// 0007275 // multicellular organismal development // inferred from electronic annotation /// 0008360 // regulation of cell shape // inferred from direct assay /// 0042127 // regulation of cell proliferation // inferred from direct assay	0005604 // basement membrane // traceable author statement	Not_defined
1428073_a_at	AK002643	Not_defined	Mus musculus	39883	24	GenBank	gb:AK002643.1 /DB_XREF=gi:12832779 /FEA=mRNA /CNT=254 /TID=Mm.35698.1 /TIER=Stack /STK=153 /UG=Mm.35698 /LL=19069 /UG_GENE=Prei2 /UG_TITLE=preimplantation protein 2 /DEF=Mus musculus adult male kidney cDNA, RIKEN full-length enriched library, clone:0610016P04:preimplantation protein 2, full insert sequence.	AK002643	nucleoporin 88	Nup88	19069	NM_001083331 /// NM_172394	0006810 // transport // inferred from electronic annotation /// 0015031 // protein transport // inferred from electronic annotation /// 0051028 // mRNA transport // inferred from electronic annotation /// 0065002 // intracellular protein transmembrane transport // inferred from electronic annotation	0005634 // nucleus // inferred from electronic annotation /// 0005643 // nuclear pore // inferred from electronic annotation /// 0016020 // membrane // inferred from electronic annotation	Not_defined
1436344_at	BB005022	Not_defined	Mus musculus	39883	24	GenBank	gb:BB005022 /DB_XREF=gi:16214884 /DB_XREF=BB005022 /CLONE=4732464H04 /FEA=EST /CNT=23 /TID=Mm.1465.1 /TIER=Stack /STK=9 /UG=Mm.1465 /LL=106207 /UG_GENE=AI449533 /UG_TITLE=expressed sequence AI449533	BB005022	RIKEN cDNA 5830404H04 gene	5830404H04Rik	207781	NM_174847	Not_defined	0005634 // nucleus // inferred from electronic annotation /// 0005737 // cytoplasm // inferred from electronic annotation	Not_defined
1450874_at	BF226671	Not_defined	Mus musculus	39883	24	GenBank	gb:BF226671 /DB_XREF=gi:11134471 /DB_XREF=uz14f09.x1 /CLONE=IMAGE:3669065 /FEA=FLmRNA /CNT=469 /TID=Mm.25575.1 /TIER=Stack /STK=39 /UG=Mm.25575 /LL=17184 /UG_GENE=Matr3 /UG_TITLE=matrin 3 /FL=gb:NM_010771.1	BF226671	matrin 3	Matr3	17184	NM_010771	Not_defined	0005622 // intracellular // inferred from electronic annotation /// 0005634 // nucleus // inferred from electronic annotation /// 0016363 // nuclear matrix // inferred from electronic annotation	0000166 // nucleotide binding // inferred from electronic annotation /// 0003676 // nucleic acid binding // inferred from electronic annotation /// 0003723 // RNA binding // inferred from electronic annotation /// 0005515 // protein binding // inferred from electronic annotation /// 0008270 // zinc ion binding // inferred from electronic annotation /// 0046872 // metal ion binding // inferred fro…
1426833_at	BG073769	Not_defined	Mus musculus	39883	-8	GenBank	gb:BG073769 /DB_XREF=gi:12556261 /DB_XREF=H3125H01-3 /CLONE=H3125H01 /FEA=mRNA /CNT=166 /TID=Mm.205030.1 /TIER=Stack /STK=51 /UG=Mm.205030 /UG_TITLE=Mus musculus, clone IMAGE:4975180, mRNA	BG073769	eukaryotic translation initiation factor 4 gamma, 3	Eif4g3	230861	NM_172703	0006412 // translation // inferred from electronic annotation /// 0006417 // regulation of translation // inferred from electronic annotation /// 0016070 // RNA metabolic process // inferred from electronic annotation	Not_defined	0003723 // RNA binding // inferred from electronic annotation /// 0003743 // translation initiation factor activity // inferred from electronic annotation /// 0005488 // binding // inferred from electronic annotation /// 0005515 // protein binding // inferred from electronic annotation
