# Supplementary material for: A Geometric Clustering Tool (AGCT) to robustly unravel the inner cluster structures of time-series gene expressions
Source: PLoS One. 2020 Jul 6;15(7):e0233755. doi: 10.1371/journal.pone.0233755 (PMC7337352; doi:10.1371/journal.pone.0233755)
Supplement: S3 File — (ZIP) [file pone.0233755.s003.zip › probes513_cluster_16.txt]

ID	GB_ACC	SPOT_ID	Species Scientific Name	Annotation Date	Sequence Type	Sequence Source	Target Description	Representative Public ID	Gene Title	Gene Symbol	ENTREZ_GENE_ID	RefSeq Transcript ID	Gene Ontology Biological Process	Gene Ontology Cellular Component	Gene Ontology Molecular Function
1423573_at	BB206480	Not_defined	Mus musculus	39883	24	GenBank	gb:BB206480 /DB_XREF=gi:16352128 /DB_XREF=BB206480 /CLONE=A430076C09 /FEA=FLmRNA /CNT=102 /TID=Mm.86611.1 /TIER=Stack /STK=10 /UG=Mm.86611 /LL=57357 /UG_GENE=Srd5a2l /UG_TITLE=steroid 5 alpha-reductase 2-like /FL=gb:NM_020611.2	BB206480	hypothetical protein LOC100044230 /// steroid 5 alpha-reductase 3	Srd5a3	100044230 /// 57357	NM_020611 /// XM_001471702	0006629 // lipid metabolic process // inferred from electronic annotation /// 0055114 // oxidation reduction // inferred from electronic annotation	0005737 // cytoplasm // inferred from electronic annotation /// 0005783 // endoplasmic reticulum // inferred from electronic annotation /// 0005789 // endoplasmic reticulum membrane // inferred from electronic annotation /// 0005792 // microsome // inferred from electronic annotation /// 0016020 // membrane // inferred from electronic annotation /// 0016021 // integral to membrane // inferred fro…	0003865 // 3-oxo-5-alpha-steroid 4-dehydrogenase activity // inferred from electronic annotation /// 0016491 // oxidoreductase activity // inferred from electronic annotation /// 0016627 // oxidoreductase activity, acting on the CH-CH group of donors // inferred from electronic annotation
1456731_x_at	AV169424	Not_defined	Mus musculus	39883	-8	GenBank	gb:AV169424 /DB_XREF=gi:5375861 /DB_XREF=AV169424 /CLONE=3110084K15 /FEA=EST /CNT=8 /TID=Mm.22358.4 /TIER=Stack /STK=8 /UG=Mm.22358 /LL=67005 /UG_GENE=1500004O14Rik /UG_TITLE=RIKEN cDNA 1500004O14 gene	AV169424	Polymerase (RNA) III (DNA directed) polypeptide K (Polr3k), mRNA	Polr3k	67005	NM_025901	0006350 // transcription // inferred from electronic annotation /// 0045449 // regulation of transcription // inferred from electronic annotation	0005634 // nucleus // inferred from electronic annotation	0003676 // nucleic acid binding // inferred from electronic annotation /// 0003677 // DNA binding // inferred from electronic annotation /// 0003899 // DNA-directed RNA polymerase activity // inferred from electronic annotation /// 0008270 // zinc ion binding // inferred from electronic annotation /// 0030528 // transcription regulator activity // inferred from electronic annotation /// 0046872 /…
1455035_s_at	BM249243	Not_defined	Mus musculus	39883	24	GenBank	gb:BM249243 /DB_XREF=gi:17884513 /DB_XREF=K0830D10-3 /CLONE=K0830D10 /FEA=EST /CNT=30 /TID=Mm.29363.2 /TIER=Stack /STK=28 /UG=Mm.29363 /LL=67134 /UG_GENE=2310044F10Rik /UG_TITLE=RIKEN cDNA 2310044F10 gene	BM249243	nucleolar protein 5A	Nol5a	67134	NM_024193	0042254 // ribosome biogenesis // inferred from electronic annotation	0005634 // nucleus // inferred from electronic annotation	Not_defined
1417324_at	NM_008641	Not_defined	Mus musculus	39883	24	GenBank	gb:NM_008641.1 /DB_XREF=gi:6678957 /GEN=Mtssk /FEA=FLmRNA /CNT=102 /TID=Mm.9287.1 /TIER=FL+Stack /STK=48 /UG=Mm.9287 /LL=17776 /DEF=Mus musculus microtubule associated testis specific serinethreonine protein kinase (Mtssk), mRNA. /PROD=microtubule associated testis specificserinethreonine protein kinase /FL=gb:NM_008641.1 gb:U02313.1	NM_008641	microtubule associated serine/threonine kinase 2	Mast2	17776	NM_001042743 /// NM_008641	0006468 // protein amino acid phosphorylation // inferred from direct assay /// 0006468 // protein amino acid phosphorylation // inferred from electronic annotation /// 0045075 // regulation of interleukin-12 biosynthetic process // inferred from direct assay /// 0048515 // spermatid differentiation // inferred from direct assay	0005737 // cytoplasm // inferred from electronic annotation /// 0005856 // cytoskeleton // inferred from electronic annotation /// 0015630 // microtubule cytoskeleton // inferred from direct assay /// 0015630 // microtubule cytoskeleton // inferred from sequence or structural similarity /// 0016020 // membrane // inferred from electronic annotation /// 0030054 // cell junction // inferred from el…	0000166 // nucleotide binding // inferred from electronic annotation /// 0000287 // magnesium ion binding // inferred from direct assay /// 0000287 // magnesium ion binding // inferred from electronic annotation /// 0004672 // protein kinase activity // inferred from electronic annotation /// 0004674 // protein serine/threonine kinase activity // inferred from direct assay /// 0004674 // protein …
1422006_at	BE911144	Not_defined	Mus musculus	39883	24	GenBank	gb:BE911144 /DB_XREF=gi:10408128 /DB_XREF=601662563F1 /CLONE=IMAGE:3962702 /FEA=FLmRNA /CNT=22 /TID=Mm.807.1 /TIER=ConsEnd /STK=0 /UG=Mm.807 /LL=19106 /UG_GENE=Eif2ak2 /UG_TITLE=eukaryotic translation initiation factor 2 alpha kinase 2 /FL=gb:M65029.1 gb:M93567.1 gb:NM_011163.1 gb:BC016422.1	BE911144	eukaryotic translation initiation factor 2-alpha kinase 2	Eif2ak2	19106	NM_011163	0006412 // translation // inferred from direct assay /// 0006468 // protein amino acid phosphorylation // inferred from direct assay /// 0006468 // protein amino acid phosphorylation // inferred from electronic annotation /// 0006926 // virus-infected cell apoptosis // inferred from direct assay /// 0009615 // response to virus // inferred from electronic annotation /// 0030968 // endoplasmic ret…	0005622 // intracellular // inferred from electronic annotation	0000166 // nucleotide binding // inferred from electronic annotation /// 0003723 // RNA binding // inferred from electronic annotation /// 0003725 // double-stranded RNA binding // inferred from electronic annotation /// 0003743 // translation initiation factor activity // inferred from electronic annotation /// 0004672 // protein kinase activity // inferred from direct assay /// 0004672 // prote…
1438958_x_at	BB058341	Not_defined	Mus musculus	39883	24	GenBank	gb:BB058341 /DB_XREF=gi:8465489 /DB_XREF=BB058341 /CLONE=7120478O14 /FEA=EST /CNT=9 /TID=Mm.27941.4 /TIER=Stack /STK=9 /UG=Mm.27941 /LL=14225 /UG_GENE=Fkbp1a /UG_TITLE=FK506 binding protein 1a (12 kDa)	BB058341	FK506 binding protein 1a	Fkbp1a	14225	NM_008019	0001933 // negative regulation of protein amino acid phosphorylation // inferred from direct assay /// 0003007 // heart morphogenesis // inferred from mutant phenotype /// 0006457 // protein folding // inferred from electronic annotation /// 0006936 // muscle contraction // inferred from mutant phenotype /// 0019221 // cytokine-mediated signaling pathway // inferred from mutant phenotype /// 0031…	0005624 // membrane fraction // inferred from direct assay /// 0005737 // cytoplasm // inferred from electronic annotation /// 0033017 // sarcoplasmic reticulum membrane // inferred from direct assay	0003755 // peptidyl-prolyl cis-trans isomerase activity // inferred from electronic annotation /// 0005515 // protein binding // inferred from physical interaction /// 0005524 // ATP binding // inferred from electronic annotation /// 0005528 // FK506 binding // inferred from direct assay /// 0005528 // FK506 binding // not recorded /// 0008144 // drug binding // inferred from direct assay /// 001…
1415945_at	NM_008566	Not_defined	Mus musculus	39883	24	GenBank	gb:NM_008566.1 /DB_XREF=gi:6678829 /GEN=Mcmd5 /FEA=FLmRNA /CNT=278 /TID=Mm.5048.1 /TIER=FL+Stack /STK=163 /UG=Mm.5048 /LL=17218 /DEF=Mus musculus mini chromosome maintenance deficient 5 (S. cerevisiae) (Mcmd5), mRNA. /PROD=mini chromosome maintenance deficient 5 (S.cerevisiae) /FL=gb:NM_008566.1 gb:D26090.1	NM_008566	minichromosome maintenance deficient 5, cell division cycle 46 (S. cerevisiae)	Mcm5	17218	NM_008566	0006260 // DNA replication // inferred from electronic annotation /// 0006270 // DNA replication initiation // inferred from electronic annotation /// 0006350 // transcription // inferred from electronic annotation /// 0006355 // regulation of transcription, DNA-dependent // inferred from electronic annotation /// 0051301 // cell division // inferred from electronic annotation	0005634 // nucleus // inferred from electronic annotation	0000166 // nucleotide binding // inferred from electronic annotation /// 0003677 // DNA binding // inferred from electronic annotation /// 0005515 // protein binding // inferred from electronic annotation /// 0005524 // ATP binding // inferred from electronic annotation
1426733_at	AW552407	Not_defined	Mus musculus	39883	24	GenBank	gb:AW552407 /DB_XREF=gi:7197746 /DB_XREF=L0211C03-3 /CLONE=L0211C03 /FEA=mRNA /CNT=117 /TID=Mm.39038.1 /TIER=Stack /STK=83 /UG=Mm.39038 /UG_TITLE=Mus musculus, Similar to inositol 1,3,4-triphosphate 56 kinase, clone IMAGE:5026869, mRNA, partial cds	AW552407	inositol 1,3,4-triphosphate 5/6 kinase	Itpk1	217837	NM_172584	0006915 // apoptosis // inferred from electronic annotation /// 0006915 // apoptosis // inferred from reviewed computational analysis /// 0006919 // caspase activation // inferred from electronic annotation /// 0006921 // cell structure disassembly during apoptosis // inferred from electronic annotation /// 0030262 // apoptotic nuclear changes // inferred from electronic annotation /// 0032957 //…	0005622 // intracellular // inferred from electronic annotation /// 0005737 // cytoplasm // inferred from electronic annotation	0000166 // nucleotide binding // inferred from electronic annotation /// 0000287 // magnesium ion binding // inferred from electronic annotation /// 0003824 // catalytic activity // inferred from electronic annotation /// 0005515 // protein binding // inferred from electronic annotation /// 0005524 // ATP binding // inferred from electronic annotation /// 0016301 // kinase activity // inferred fr…
1451248_at	BC006705	Not_defined	Mus musculus	39883	24	GenBank	gb:BC006705.1 /DB_XREF=gi:13879452 /FEA=FLmRNA /CNT=89 /TID=Mm.153872.1 /TIER=FL+Stack /STK=51 /UG=Mm.153872 /DEF=Mus musculus, clone MGC:7929 IMAGE:3583763, mRNA, complete cds. /PROD=Unknown (protein for MGC:7929) /FL=gb:BC006705.1	BC006705	protein arginine N-methyltransferase 7	Prmt7	214572	NM_145404	0006479 // protein amino acid methylation // inferred from electronic annotation /// 0016571 // histone methylation // inferred from sequence or structural similarity /// 0018216 // peptidyl-arginine methylation // inferred from sequence or structural similarity	Not_defined	0008168 // methyltransferase activity // inferred from electronic annotation /// 0008469 // histone-arginine N-methyltransferase activity // inferred from sequence or structural similarity /// 0008757 // S-adenosylmethionine-dependent methyltransferase activity // inferred from sequence or structural similarity /// 0016277 // [myelin basic protein]-arginine N-methyltransferase activity // inferre…
1448766_at	BC026833	Not_defined	Mus musculus	39883	24	GenBank	gb:BC026833.1 /DB_XREF=gi:20073041 /FEA=FLmRNA /CNT=131 /TID=Mm.21198.1 /TIER=FL+Stack /STK=41 /UG=Mm.21198 /LL=14618 /UG_GENE=Gjb1 /DEF=Mus musculus, gap junction membrane channel protein beta 1, clone MGC:6217 IMAGE:3483365, mRNA, complete cds. /PROD=gap junction membrane channel protein beta 1 /FL=gb:M63802.1 gb:NM_008124.1 gb:BC026833.1	BC026833	gap junction protein, beta 1	Gjb1	14618	NM_008124	0007154 // cell communication // inferred from electronic annotation	0005886 // plasma membrane // inferred from direct assay /// 0005886 // plasma membrane // inferred from electronic annotation /// 0005921 // gap junction // inferred from electronic annotation /// 0005922 // connexon complex // inferred from electronic annotation /// 0016020 // membrane // inferred from electronic annotation /// 0016021 // integral to membrane // inferred from electronic annotat…	Not_defined
1416214_at	BC013094	Not_defined	Mus musculus	39883	24	GenBank	gb:BC013094.1 /DB_XREF=gi:15341836 /FEA=FLmRNA /CNT=198 /TID=Mm.1500.1 /TIER=FL+Stack /STK=112 /UG=Mm.1500 /LL=17217 /UG_GENE=Mcmd4 /DEF=Mus musculus, Similar to mini chromosome maintenance deficient 4 homolog (S. cerevisiae), clone MGC:6023 IMAGE:3584640, mRNA, complete cds. /PROD=Similar to mini chromosome maintenance deficient4 homolog (S. cerevisiae) /FL=gb:D26089.1 gb:NM_008565.1 gb:BC013094…	BC013094	minichromosome maintenance deficient 4 homolog (S. cerevisiae)	Mcm4	17217	NM_008565	0006260 // DNA replication // inferred from electronic annotation /// 0006268 // DNA unwinding during replication // inferred from physical interaction /// 0006270 // DNA replication initiation // inferred from electronic annotation /// 0006350 // transcription // inferred from electronic annotation /// 0006355 // regulation of transcription, DNA-dependent // inferred from electronic annotation	0005634 // nucleus // inferred from electronic annotation	0000166 // nucleotide binding // inferred from electronic annotation /// 0003677 // DNA binding // inferred from electronic annotation /// 0003678 // DNA helicase activity // inferred from physical interaction /// 0003697 // single-stranded DNA binding // inferred from physical interaction /// 0005515 // protein binding // inferred from physical interaction /// 0005515 // protein binding // infer…
1431822_a_at	AK004992	Not_defined	Mus musculus	39883	24	GenBank	gb:AK004992.1 /DB_XREF=gi:12836598 /GEN=Azi2 /FEA=mRNA /CNT=1 /TID=Mm.2179.2 /TIER=ConsEnd /STK=0 /UG=Mm.2179 /LL=27215 /UG_TITLE=5-azacytidine induced gene 2 /DEF=Mus musculus adult male liver cDNA, RIKEN full-length enriched library, clone:1300013I02:5-azacytidine induced gene 2, full insert sequence.	AK004992	5-azacytidine induced gene 2	Azi2	27215	NM_001048146 /// NM_013727	0007249 // I-kappaB kinase/NF-kappaB cascade // inferred from direct assay	0005737 // cytoplasm // inferred from direct assay /// 0005737 // cytoplasm // inferred from electronic annotation	Not_defined
1417540_at	NM_007920	Not_defined	Mus musculus	39883	24	GenBank	gb:NM_007920.1 /DB_XREF=gi:6679626 /GEN=Elf1 /FEA=FLmRNA /CNT=87 /TID=Mm.24876.1 /TIER=FL+Stack /STK=42 /UG=Mm.24876 /LL=13709 /DEF=Mus musculus E74-like factor 1 (Elf1), mRNA. /PROD=E74-like factor 1 /FL=gb:NM_007920.1 gb:U19617.1	NM_007920	E74-like factor 1	Elf1	13709	NM_007920	0001817 // regulation of cytokine production // inferred from genetic interaction /// 0006350 // transcription // inferred from electronic annotation /// 0006355 // regulation of transcription, DNA-dependent // inferred from electronic annotation /// 0045944 // positive regulation of transcription from RNA polymerase II promoter // inferred from electronic annotation /// 0045944 // positive regul…	0005634 // nucleus // inferred from electronic annotation	0003677 // DNA binding // inferred from electronic annotation /// 0003700 // transcription factor activity // inferred from electronic annotation /// 0003700 // transcription factor activity // inferred from sequence or structural similarity /// 0005515 // protein binding // inferred from electronic annotation /// 0005515 // protein binding // inferred from sequence or structural similarity /// 0…
1422801_at	BC021156	Not_defined	Mus musculus	39883	24	GenBank	gb:BC021156.1 /DB_XREF=gi:18088136 /FEA=FLmRNA /CNT=70 /TID=Mm.2038.1 /TIER=FL+Stack /STK=11 /UG=Mm.2038 /LL=27041 /UG_GENE=G3bp-pending /DEF=Mus musculus, Ras-GTPase-activating protein SH3-domain binding protein, clone MGC:13925 IMAGE:4020362, mRNA, complete cds. /PROD=Ras-GTPase-activating protein SH3-domain bindingprotein /FL=gb:AB001927.1 gb:NM_013716.1 gb:BC021156.1	BC021156	Ras-GTPase-activating protein SH3-domain binding protein 1	G3bp1	27041	NM_013716	0006810 // transport // inferred from electronic annotation	0005622 // intracellular // inferred from electronic annotation /// 0005634 // nucleus // inferred from electronic annotation /// 0005737 // cytoplasm // inferred from electronic annotation /// 0005886 // plasma membrane // inferred from electronic annotation /// 0016020 // membrane // inferred from electronic annotation	0000166 // nucleotide binding // inferred from electronic annotation /// 0003676 // nucleic acid binding // inferred from electronic annotation /// 0003677 // DNA binding // inferred from electronic annotation /// 0003723 // RNA binding // inferred from electronic annotation /// 0004386 // helicase activity // inferred from electronic annotation /// 0004518 // nuclease activity // inferred from e…
1437984_x_at	BB461609	Not_defined	Mus musculus	39883	24	GenBank	gb:BB461609 /DB_XREF=gi:9357102 /DB_XREF=BB461609 /CLONE=D130072O10 /FEA=EST /CNT=13 /TID=Mm.30076.4 /TIER=Stack /STK=13 /UG=Mm.30076 /LL=53817 /UG_GENE=Bat1a /UG_TITLE=HLA-B-associated transcript 1A	BB461609	HLA-B-associated transcript 1A	Bat1a	53817	NM_019693	0000398 // nuclear mRNA splicing, via spliceosome // inferred from electronic annotation /// 0006397 // mRNA processing // inferred from electronic annotation /// 0006406 // mRNA export from nucleus // inferred from electronic annotation /// 0008380 // RNA splicing // inferred from electronic annotation	0005634 // nucleus // inferred from electronic annotation /// 0005681 // spliceosome // inferred from electronic annotation	0000166 // nucleotide binding // inferred from electronic annotation /// 0003676 // nucleic acid binding // inferred from electronic annotation /// 0003723 // RNA binding // inferred from electronic annotation /// 0004386 // helicase activity // inferred from electronic annotation /// 0005524 // ATP binding // inferred from electronic annotation /// 0008026 // ATP-dependent helicase activity // i…
1417186_at	AI551201	Not_defined	Mus musculus	39883	24	GenBank	gb:NM_016786.1 /DB_XREF=gi:7949048 /GEN=Hip2 /FEA=FLmRNA /CNT=184 /TID=Mm.10082.1 /TIER=FL+Stack /STK=53 /UG=Mm.10082 /LL=53323 /DEF=Mus musculus huntingtin interacting protein 2 (Hip2), mRNA. /PROD=huntingtin interacting protein 2 /FL=gb:BC002013.1 gb:AB011081.1 gb:NM_016786.1	AI551201	ubiquitin-conjugating enzyme E2K (UBC1 homolog, yeast)	Ube2k	53323	NM_016786	0006511 // ubiquitin-dependent protein catabolic process // inferred from electronic annotation /// 0043687 // post-translational protein modification // inferred from electronic annotation /// 0051246 // regulation of protein metabolic process // inferred from electronic annotation	0005737 // cytoplasm // inferred from electronic annotation	0004842 // ubiquitin-protein ligase activity // traceable author statement /// 0004842 // ubiquitin-protein ligase activity // inferred from electronic annotation /// 0016874 // ligase activity // inferred from electronic annotation /// 0019787 // small conjugating protein ligase activity // inferred from electronic annotation
1426813_at	U01139	Not_defined	Mus musculus	39883	24	GenBank	gb:U01139.1 /DB_XREF=gi:397650 /FEA=mRNA /CNT=109 /TID=Mm.117581.2 /TIER=Stack /STK=60 /UG=Mm.117581 /LL=17975 /UG_GENE=Ncl /UG_TITLE=nucleolin /DEF=Mus musculus B6D2F1 clone 2C11B mRNA.	U01139	LTV1 homolog (S. cerevisiae)	Ltv1	353258	NM_181470	Not_defined	Not_defined	Not_defined
1460350_at	BC003443	Not_defined	Mus musculus	39883	24	GenBank	gb:BC003443.1 /DB_XREF=gi:13097404 /FEA=FLmRNA /CNT=139 /TID=Mm.87450.1 /TIER=FL+Stack /STK=56 /UG=Mm.87450 /LL=76303 /UG_GENE=1110018F06Rik /DEF=Mus musculus, clone MGC:6865 IMAGE:2651122, mRNA, complete cds. /PROD=Unknown (protein for MGC:6865) /FL=gb:BC003443.1	BC003443	oxysterol binding protein	Osbp	76303	NM_001033174	0006810 // transport // inferred from electronic annotation /// 0006869 // lipid transport // inferred from electronic annotation /// 0008202 // steroid metabolic process // inferred from electronic annotation	0000139 // Golgi membrane // inferred from electronic annotation /// 0005737 // cytoplasm // inferred from electronic annotation /// 0005794 // Golgi apparatus // inferred from electronic annotation /// 0016020 // membrane // inferred from electronic annotation	Not_defined
1452059_at	BB752003	Not_defined	Mus musculus	39883	24	GenBank	gb:BB752003 /DB_XREF=gi:16200477 /DB_XREF=BB752003 /CLONE=G270008P16 /FEA=FLmRNA /CNT=100 /TID=Mm.28654.1 /TIER=Stack /STK=28 /UG=Mm.28654 /LL=74150 /UG_GENE=1300003P13Rik /UG_TITLE=RIKEN cDNA 1300003P13 gene /FL=gb:BC026858.1	BB752003	solute carrier family 35, member F5	Slc35f5	74150	NM_028787	0006810 // transport // inferred from electronic annotation	0016020 // membrane // inferred from electronic annotation /// 0016021 // integral to membrane // inferred from electronic annotation	Not_defined
1450747_at	AW764104	Not_defined	Mus musculus	39883	24	GenBank	gb:AW764104 /DB_XREF=gi:7696053 /DB_XREF=ur71c03.x1 /CLONE=IMAGE:3155716 /FEA=FLmRNA /CNT=195 /TID=Mm.151790.1 /TIER=Stack /STK=8 /UG=Mm.151790 /LL=50868 /UG_GENE=Keap1 /UG_TITLE=kelch-like ECH-associated protein 1 /FL=gb:NM_016679.1 gb:AB020063.1	AW764104	kelch-like ECH-associated protein 1	Keap1	50868	NM_001110305 /// NM_001110306 /// NM_001110307 /// NM_016679	0001701 // in utero embryonic development // inferred from mutant phenotype /// 0006350 // transcription // inferred from electronic annotation /// 0006355 // regulation of transcription, DNA-dependent // inferred from electronic annotation /// 0045449 // regulation of transcription // inferred from mutant phenotype /// 0045604 // regulation of epidermal cell differentiation // inferred from muta…	0005634 // nucleus // inferred from electronic annotation /// 0005737 // cytoplasm // inferred from physical interaction /// 0005737 // cytoplasm // inferred from electronic annotation /// 0005783 // endoplasmic reticulum // inferred from direct assay	0005515 // protein binding // inferred from physical interaction /// 0005515 // protein binding // inferred from electronic annotation /// 0030528 // transcription regulator activity // inferred from mutant phenotype
1431803_at	AK004933	Not_defined	Mus musculus	39883	24	GenBank	gb:AK004933.1 /DB_XREF=gi:12836492 /FEA=mRNA /CNT=1 /TID=Mm.46933.2 /TIER=ConsEnd /STK=0 /UG=Mm.46933 /LL=68444 /UG_GENE=1300007K12Rik /UG_TITLE=RIKEN cDNA 1300007K12 gene /DEF=Mus musculus adult male liver cDNA, RIKEN full-length enriched library, clone:1300007K12:homolog to CYTOCHROME P450 2D3 (EC 1.14.14.1) (CYPIID3) (P450-DB3) (DEBRISOQUINE 4-HYDROXYLASE), full insert sequence.	AK004933	cytochrome P450, family 2, subfamily d, polypeptide 13	Cyp2d13	68444	NR_003552 /// XR_035712 /// XR_035713	0008152 // metabolic process // inferred from electronic annotation	Not_defined	0003824 // catalytic activity // inferred from electronic annotation /// 0004497 // monooxygenase activity // inferred from electronic annotation /// 0005506 // iron ion binding // inferred from electronic annotation /// 0005524 // ATP binding // inferred from electronic annotation /// 0009055 // electron carrier activity // inferred from electronic annotation /// 0016712 // oxidoreductase activi…
1448794_s_at	BG067003	Not_defined	Mus musculus	39883	24	GenBank	gb:BG067003 /DB_XREF=gi:12549572 /DB_XREF=H3049E03-3 /CLONE=H3049E03 /FEA=FLmRNA /CNT=94 /TID=Mm.2467.1 /TIER=Stack /STK=8 /UG=Mm.2467 /LL=22792 /UG_GENE=Zrf2 /UG_TITLE=zuotin related factor 2 /FL=gb:NM_009584.1 gb:D63784.1	BG067003	DnaJ (Hsp40) homolog, subfamily C, member 2	Dnajc2	22791	NM_009584	0000085 // G2 phase of mitotic cell cycle // inferred from mutant phenotype /// 0006260 // DNA replication // inferred from mutant phenotype /// 0030308 // negative regulation of cell growth // inferred from electronic annotation /// 0045449 // regulation of transcription // inferred from electronic annotation	0005634 // nucleus // inferred from electronic annotation	0003677 // DNA binding // inferred from electronic annotation /// 0005515 // protein binding // inferred from physical interaction /// 0031072 // heat shock protein binding // inferred from electronic annotation
1427531_a_at	BF577497	Not_defined	Mus musculus	39883	24	GenBank	gb:BF577497 /DB_XREF=gi:11651209 /DB_XREF=602092344F1 /CLONE=IMAGE:4206755 /FEA=mRNA /CNT=6 /TID=Mm.15093.2 /TIER=ConsEnd /STK=0 /UG=Mm.15093 /LL=18400 /UG_GENE=Slc22a1l /UG_TITLE=solute carrier family 22 (organic cation transporter), member 1-like	BF577497	solute carrier family 22 (organic cation transporter), member 18	Slc22a18	18400	NM_001042760 /// NM_008767	0006810 // transport // inferred from electronic annotation /// 0006811 // ion transport // inferred from electronic annotation /// 0006820 // anion transport // traceable author statement /// 0015904 // tetracycline transport // inferred from electronic annotation /// 0046677 // response to antibiotic // inferred from electronic annotation	0005886 // plasma membrane // inferred from electronic annotation /// 0005887 // integral to plasma membrane // inferred from sequence or structural similarity /// 0016020 // membrane // inferred from electronic annotation /// 0016021 // integral to membrane // inferred from electronic annotation /// 0016324 // apical plasma membrane // inferred from electronic annotation	0005215 // transporter activity // inferred from electronic annotation /// 0008514 // organic anion transmembrane transporter activity // traceable author statement /// 0015293 // symporter activity // inferred from electronic annotation /// 0015520 // tetracycline:hydrogen antiporter activity // inferred from electronic annotation
1450746_at	AW764104	Not_defined	Mus musculus	39883	24	GenBank	gb:NM_016679.1 /DB_XREF=gi:7710043 /GEN=Keap1 /FEA=FLmRNA /CNT=195 /TID=Mm.151790.1 /TIER=FL+Stack /STK=12 /UG=Mm.151790 /LL=50868 /DEF=Mus musculus kelch-like ECH-associated protein 1 (Keap1), mRNA. /PROD=kelch-like ECH-associated protein 1 /FL=gb:NM_016679.1 gb:AB020063.1	AW764104	kelch-like ECH-associated protein 1	Keap1	50868	NM_001110305 /// NM_001110306 /// NM_001110307 /// NM_016679	0001701 // in utero embryonic development // inferred from mutant phenotype /// 0006350 // transcription // inferred from electronic annotation /// 0006355 // regulation of transcription, DNA-dependent // inferred from electronic annotation /// 0045449 // regulation of transcription // inferred from mutant phenotype /// 0045604 // regulation of epidermal cell differentiation // inferred from muta…	0005634 // nucleus // inferred from electronic annotation /// 0005737 // cytoplasm // inferred from physical interaction /// 0005737 // cytoplasm // inferred from electronic annotation /// 0005783 // endoplasmic reticulum // inferred from direct assay	0005515 // protein binding // inferred from physical interaction /// 0005515 // protein binding // inferred from electronic annotation /// 0030528 // transcription regulator activity // inferred from mutant phenotype
1417685_at	NM_009671	Not_defined	Mus musculus	39883	24	GenBank	gb:NM_009671.1 /DB_XREF=gi:6753053 /GEN=Ankhzn /FEA=FLmRNA /CNT=118 /TID=Mm.10313.1 /TIER=FL+Stack /STK=38 /UG=Mm.10313 /LL=11736 /DEF=Mus musculus ankyrin repeat hooked to zinc finger motif (Ankhzn), mRNA. /PROD=ankyrin repeat hooked to zinc finger motif /FL=gb:NM_009671.1 gb:AB011370.1	NM_009671	ankyrin repeat and FYVE domain containing 1	Ankfy1	11736	NM_009671	0006897 // endocytosis // non-traceable author statement	0005737 // cytoplasm // inferred from electronic annotation /// 0005768 // endosome // inferred from electronic annotation /// 0010008 // endosome membrane // inferred from direct assay /// 0010008 // endosome membrane // inferred from electronic annotation /// 0016020 // membrane // inferred from electronic annotation	0005515 // protein binding // inferred from electronic annotation /// 0008270 // zinc ion binding // inferred from electronic annotation /// 0046872 // metal ion binding // inferred from electronic annotation
1417636_at	NM_008135	Not_defined	Mus musculus	39883	24	GenBank	gb:NM_008135.1 /DB_XREF=gi:6680028 /GEN=Glyt1 /FEA=FLmRNA /CNT=95 /TID=Mm.2834.1 /TIER=FL+Stack /STK=40 /UG=Mm.2834 /LL=14664 /DEF=Mus musculus glycine transporter 1 (Glyt1), mRNA. /PROD=glycine transporter 1 /FL=gb:NM_008135.1 gb:BC021828.1	NM_008135	solute carrier family 6 (neurotransmitter transporter, glycine), member 9	Slc6a9	14664	NM_008135	0006810 // transport // inferred from electronic annotation /// 0006836 // neurotransmitter transport // inferred from electronic annotation /// 0006865 // amino acid transport // inferred from electronic annotation /// 0015816 // glycine transport // inferred from direct assay	0005887 // integral to plasma membrane // inferred from electronic annotation /// 0016020 // membrane // inferred from electronic annotation /// 0016021 // integral to membrane // inferred by curator /// 0016021 // integral to membrane // inferred from electronic annotation	0005283 // sodium:amino acid symporter activity // inferred from electronic annotation /// 0005328 // neurotransmitter:sodium symporter activity // inferred from electronic annotation /// 0015187 // glycine transmembrane transporter activity // inferred from direct assay /// 0015293 // symporter activity // inferred from electronic annotation
1416146_at	BE912771	Not_defined	Mus musculus	39883	24	GenBank	gb:NM_008300.1 /DB_XREF=gi:6680300 /GEN=Hspa4 /FEA=FLmRNA /CNT=238 /TID=Mm.1032.1 /TIER=FL+Stack /STK=121 /UG=Mm.1032 /LL=15525 /DEF=Mus musculus heat shock 70 kDa protein 4 (Hspa4), mRNA. /PROD=heat shock 70 kDa protein 4 /FL=gb:BC003950.1 gb:NM_008300.1 gb:D85904.1 gb:BC003770.1	BE912771	heat shock protein 4	Hspa4	15525	NM_008300	0006950 // response to stress // inferred from electronic annotation	0005737 // cytoplasm // inferred from electronic annotation	0000166 // nucleotide binding // inferred from electronic annotation /// 0005524 // ATP binding // inferred from electronic annotation
1448184_at	AF483488	Not_defined	Mus musculus	39883	24	GenBank	gb:NM_008019.1 /DB_XREF=gi:6679802 /GEN=Fkbp1a /FEA=FLmRNA /CNT=283 /TID=Mm.27941.1 /TIER=FL+Stack /STK=140 /UG=Mm.27941 /LL=14225 /DEF=Mus musculus FK506 binding protein 1a (12 kDa) (Fkbp1a), mRNA. /PROD=FK506 binding protein 1a (12 kDa) /FL=gb:AF483489.1 gb:AF483488.1 gb:NM_008019.1 gb:BC004671.1	AF483488	FK506 binding protein 1a	Fkbp1a	14225	NM_008019	0001933 // negative regulation of protein amino acid phosphorylation // inferred from direct assay /// 0003007 // heart morphogenesis // inferred from mutant phenotype /// 0006457 // protein folding // inferred from electronic annotation /// 0006936 // muscle contraction // inferred from mutant phenotype /// 0019221 // cytokine-mediated signaling pathway // inferred from mutant phenotype /// 0031…	0005624 // membrane fraction // inferred from direct assay /// 0005737 // cytoplasm // inferred from electronic annotation /// 0033017 // sarcoplasmic reticulum membrane // inferred from direct assay	0003755 // peptidyl-prolyl cis-trans isomerase activity // inferred from electronic annotation /// 0005515 // protein binding // inferred from physical interaction /// 0005524 // ATP binding // inferred from electronic annotation /// 0005528 // FK506 binding // inferred from direct assay /// 0005528 // FK506 binding // not recorded /// 0008144 // drug binding // inferred from direct assay /// 001…
1455581_x_at	BQ175154	Not_defined	Mus musculus	39883	24	GenBank	gb:BQ175154 /DB_XREF=gi:20350646 /DB_XREF=UI-M-DJ2-bwd-o-08-0-UI.s1 /CLONE=UI-M-DJ2-bwd-o-08-0-UI /FEA=EST /CNT=30 /TID=Mm.100378.2 /TIER=Stack /STK=10 /UG=Mm.100378 /LL=68157 /UG_GENE=6720475J19Rik /UG_TITLE=RIKEN cDNA 6720475J19 gene	BQ175154	hypothetical protein 9530028C05	9530028C05	330256	Not_defined	Not_defined	Not_defined	Not_defined
1415710_at	BM123013	Not_defined	Mus musculus	39883	24	GenBank	gb:BM123013 /DB_XREF=gi:17106781 /DB_XREF=L0518C09-3 /CLONE=L0518C09 /FEA=mRNA /CNT=49 /TID=Mm.4055.1 /TIER=Stack /STK=38 /UG=Mm.4055 /UG_TITLE=Mus musculus, clone IMAGE:5102177, mRNA, partial cds	BM123013	COX18 cytochrome c oxidase assembly homolog (S. cerevisiae)	Cox18	231430	NM_001033310	0008535 // respiratory chain complex IV assembly // inferred from electronic annotation /// 0008535 // respiratory chain complex IV assembly // inferred from sequence or structural similarity /// 0051204 // protein insertion into mitochondrial membrane // inferred from electronic annotation /// 0051204 // protein insertion into mitochondrial membrane // inferred from sequence or structural simila…	0005739 // mitochondrion // inferred from electronic annotation /// 0005743 // mitochondrial inner membrane // inferred from electronic annotation /// 0016020 // membrane // inferred from electronic annotation /// 0016021 // integral to membrane // inferred from electronic annotation /// 0031305 // integral to mitochondrial inner membrane // inferred from electronic annotation /// 0031305 // inte…	0008565 // protein transporter activity // inferred from electronic annotation /// 0008565 // protein transporter activity // inferred from sequence or structural similarity
1416984_at	NM_026768	Not_defined	Mus musculus	39883	24	GenBank	gb:NM_026768.1 /DB_XREF=gi:17505205 /GEN=Mrps18a /FEA=FLmRNA /CNT=104 /TID=Mm.24875.1 /TIER=FL+Stack /STK=61 /UG=Mm.24875 /LL=68565 /DEF=Mus musculus mitochondrial ribosomal protein S18A (Mrps18a), mRNA. /PROD=mitochondrial ribosomal protein S18A /FL=gb:AB049953.1 gb:NM_026768.1	NM_026768	mitochondrial ribosomal protein S18A	Mrps18a	68565	NM_026768	0006412 // translation // inferred from electronic annotation	0005622 // intracellular // inferred from electronic annotation /// 0005739 // mitochondrion // inferred from electronic annotation /// 0005840 // ribosome // inferred from electronic annotation /// 0030529 // ribonucleoprotein complex // inferred from electronic annotation	0003735 // structural constituent of ribosome // inferred from electronic annotation
