# Supplementary material for: A Geometric Clustering Tool (AGCT) to robustly unravel the inner cluster structures of time-series gene expressions
Source: PLoS One. 2020 Jul 6;15(7):e0233755. doi: 10.1371/journal.pone.0233755 (PMC7337352; doi:10.1371/journal.pone.0233755)
Supplement: S3 File — (ZIP) [file pone.0233755.s003.zip › probes513_cluster_17.txt]

ID	GB_ACC	SPOT_ID	Species Scientific Name	Annotation Date	Sequence Type	Sequence Source	Target Description	Representative Public ID	Gene Title	Gene Symbol	ENTREZ_GENE_ID	RefSeq Transcript ID	Gene Ontology Biological Process	Gene Ontology Cellular Component	Gene Ontology Molecular Function
1424643_at	U81030	Not_defined	Mus musculus	39883	24	GenBank	gb:U81030.1 /DB_XREF=gi:2145148 /GEN=tcof1 /FEA=FLmRNA /CNT=40 /TID=Mm.2215.2 /TIER=FL+Stack /STK=21 /UG=Mm.2215 /LL=21453 /DEF=Mus musculus treacle (tcof1) mRNA, complete cds. /PROD=treacle /FL=gb:U81030.1	U81030	Treacher Collins Franceschetti syndrome 1, homolog	Tcof1	21453	NM_011552	0006810 // transport // inferred from electronic annotation /// 0042790 // transcription of nuclear rRNA large RNA polymerase I transcript // inferred from mutant phenotype	0005634 // nucleus // inferred from electronic annotation /// 0005730 // nucleolus // not recorded /// 0005730 // nucleolus // inferred from electronic annotation	0005515 // protein binding // inferred from electronic annotation
1451688_s_at	BC020003	Not_defined	Mus musculus	39883	24	GenBank	gb:BC020003.1 /DB_XREF=gi:18043607 /FEA=FLmRNA /CNT=14 /TID=Mm.177551.2 /TIER=FL /STK=2 /UG=Mm.177551 /LL=76025 /UG_GENE=5830420C20Rik /DEF=Mus musculus, Similar to RIKEN cDNA 5830420C20 gene, clone MGC:25875 IMAGE:4208801, mRNA, complete cds. /PROD=Similar to RIKEN cDNA 5830420C20 gene /FL=gb:BC020003.1	BC020003	calcium activated nucleotidase 1	Cant1	76025	NM_001025617 /// NM_001025618 /// NM_029502	0009191 // ribonucleoside diphosphate catabolic process // inferred by curator /// 0043123 // positive regulation of I-kappaB kinase/NF-kappaB cascade // inferred from electronic annotation	0005624 // membrane fraction // not recorded /// 0005783 // endoplasmic reticulum // not recorded /// 0005783 // endoplasmic reticulum // inferred from electronic annotation /// 0005789 // endoplasmic reticulum membrane // inferred from electronic annotation /// 0005794 // Golgi apparatus // inferred from electronic annotation /// 0016020 // membrane // inferred from electronic annotation /// 001…	0004382 // guanosine-diphosphatase activity // not recorded /// 0004871 // signal transducer activity // inferred from electronic annotation /// 0005509 // calcium ion binding // inferred from electronic annotation /// 0016462 // pyrophosphatase activity // inferred from electronic annotation /// 0016787 // hydrolase activity // inferred from electronic annotation /// 0017110 // nucleoside-diphos…
1437982_x_at	BB736240	Not_defined	Mus musculus	39883	24	GenBank	gb:BB736240 /DB_XREF=gi:16135390 /DB_XREF=BB736240 /CLONE=F430007J16 /FEA=EST /CNT=13 /TID=Mm.213007.6 /TIER=Stack /STK=13 /UG=Mm.213007 /UG_TITLE=Mus musculus, Similar to COX15 homolog, cytochrome c oxidase assembly protein (yeast), clone IMAGE:5346284, mRNA, partial cds	BB736240	COX15 homolog, cytochrome c oxidase assembly protein (yeast)	Cox15	226139	NM_144874	0006461 // protein complex assembly // inferred from electronic annotation	0005739 // mitochondrion // inferred from electronic annotation /// 0005743 // mitochondrial inner membrane // inferred from direct assay /// 0016020 // membrane // inferred from electronic annotation /// 0016021 // integral to membrane // inferred from electronic annotation /// 0031966 // mitochondrial membrane // inferred from electronic annotation	0003824 // catalytic activity // inferred from electronic annotation
1451627_a_at	U75372	Not_defined	Mus musculus	39883	24	GenBank	gb:U75372.1 /DB_XREF=gi:2459553 /FEA=FLmRNA /CNT=28 /TID=Mm.2861.2 /TIER=FL /STK=4 /UG=Mm.2861 /LL=20511 /UG_GENE=Slc1a2 /DEF=Mus musculus glutamate transporter mRNA, complete cds. /PROD=glutamate transporter /FL=gb:U75372.1 gb:AB007811.1 gb:AB007810.1 gb:U24699.1 gb:D43796.1 gb:U11763.1	U75372	solute carrier family 1 (glial high affinity glutamate transporter), member 2	Slc1a2	20511	NM_001077514 /// NM_001077515 /// NM_011393	0006810 // transport // inferred from electronic annotation /// 0006835 // dicarboxylic acid transport // inferred from electronic annotation /// 0007399 // nervous system development // inferred from mutant phenotype /// 0007632 // visual behavior // inferred from mutant phenotype /// 0009416 // response to light stimulus // inferred from mutant phenotype /// 0009611 // response to wounding // i…	0005887 // integral to plasma membrane // inferred by curator /// 0016020 // membrane // inferred from electronic annotation /// 0016021 // integral to membrane // inferred from electronic annotation /// 0030424 // axon // inferred from direct assay /// 0030673 // axolemma // inferred from direct assay /// 0042734 // presynaptic membrane // inferred from electronic annotation /// 0043197 // dendr…	0015293 // symporter activity // inferred from electronic annotation /// 0015501 // glutamate:sodium symporter activity // inferred from direct assay /// 0017153 // sodium:dicarboxylate symporter activity // inferred from electronic annotation
1426853_at	BM229104	Not_defined	Mus musculus	39883	24	GenBank	gb:AK019960.1 /DB_XREF=gi:12860380 /GEN=Set /FEA=mRNA /CNT=211 /TID=Mm.28805.2 /TIER=Stack /STK=48 /UG=Mm.28805 /LL=56086 /UG_TITLE=SET translocation /DEF=Mus musculus 8 days embryo whole body cDNA, RIKEN full-length enriched library, clone:5730420M11:SET translocation, full insert sequence.	BM229104	predicted gene, 671392 /// SET translocation	Set	56086 /// 671392	NM_023871 /// XM_001472004 /// XM_001472036	0006334 // nucleosome assembly // inferred from electronic annotation	0005634 // nucleus // inferred from direct assay /// 0005634 // nucleus // inferred from electronic annotation /// 0005737 // cytoplasm // inferred from electronic annotation /// 0005783 // endoplasmic reticulum // inferred from electronic annotation	Not_defined
1422714_at	U31934	Not_defined	Mus musculus	39883	24	GenBank	gb:AK005058.1 /DB_XREF=gi:12836720 /GEN=Ube2i /FEA=FLmRNA /CNT=420 /TID=Mm.3268.1 /TIER=Stack /STK=97 /UG=Mm.3268 /LL=22196 /UG_TITLE=ubiquitin-conjugating enzyme E2I /DEF=Mus musculus adult male liver cDNA, RIKEN full-length enriched library, clone:1300019E17:ubiquitin-conjugating enzyme E2I, full insert sequence. /FL=gb:U94402.1 gb:U31934.1 gb:NM_011665.1	U31934	similar to Chain A, Crystal Structure Of Human Rangap1-Ubc9 /// ubiquitin-conjugating enzyme E2I	Ube2i	100044900 /// 22196	NM_011665 /// XM_001473101	0006464 // protein modification process // traceable author statement /// 0006511 // ubiquitin-dependent protein catabolic process // inferred from electronic annotation /// 0007049 // cell cycle // inferred from electronic annotation /// 0007059 // chromosome segregation // inferred from electronic annotation /// 0007067 // mitosis // inferred from electronic annotation /// 0007275 // multicellu…	0005634 // nucleus // inferred from electronic annotation /// 0005737 // cytoplasm // inferred from electronic annotation /// 0016605 // PML body // inferred from electronic annotation	0005515 // protein binding // inferred from physical interaction /// 0005515 // protein binding // inferred from electronic annotation /// 0016874 // ligase activity // inferred from electronic annotation /// 0019787 // small conjugating protein ligase activity // inferred from electronic annotation /// 0043398 // HLH domain binding // inferred from physical interaction
1436291_a_at	AW490997	Not_defined	Mus musculus	39883	24	GenBank	gb:AW490997 /DB_XREF=gi:7061274 /DB_XREF=UI-M-BH3-asr-d-12-0-UI.s1 /CLONE=UI-M-BH3-asr-d-12-0-UI /FEA=EST /CNT=10 /TID=Mm.30994.3 /TIER=Stack /STK=10 /UG=Mm.30994 /LL=64705 /UG_GENE=Dpys /UG_TITLE=dihydropyrimidinase	AW490997	dihydropyrimidinase	Dpys	64705	NM_022722	0006212 // uracil catabolic process // inferred from electronic annotation	Not_defined	0004157 // dihydropyrimidinase activity // traceable author statement /// 0004157 // dihydropyrimidinase activity // inferred from electronic annotation /// 0008270 // zinc ion binding // inferred from electronic annotation /// 0016787 // hydrolase activity // inferred from electronic annotation /// 0016810 // hydrolase activity, acting on carbon-nitrogen (but not peptide) bonds // inferred from …
1435989_x_at	AW322280	Not_defined	Mus musculus	39883	24	GenBank	gb:AW322280 /DB_XREF=gi:6756305 /DB_XREF=uo73c05.x1 /CLONE=IMAGE:2648168 /FEA=EST /CNT=13 /TID=Mm.6800.3 /TIER=Stack /STK=12 /UG=Mm.6800 /LL=16691 /UG_GENE=Krt2-8 /UG_TITLE=keratin complex 2, basic, gene 8	AW322280	keratin 8	Krt8	16691	NM_031170	0000904 // cell morphogenesis involved in differentiation // traceable author statement /// 0006915 // apoptosis // inferred from mutant phenotype /// 0007275 // multicellular organismal development // traceable author statement /// 0033209 // tumor necrosis factor-mediated signaling pathway // inferred from genetic interaction /// 0033209 // tumor necrosis factor-mediated signaling pathway // in…	0005882 // intermediate filament // inferred from direct assay /// 0005882 // intermediate filament // inferred from electronic annotation /// 0030018 // Z disc // inferred from direct assay /// 0042383 // sarcolemma // inferred from direct assay /// 0045095 // keratin filament // inferred from electronic annotation	0005198 // structural molecule activity // inferred from electronic annotation /// 0005515 // protein binding // inferred from physical interaction
1429328_at	BG922397	Not_defined	Mus musculus	39883	24	GenBank	gb:BG922397 /DB_XREF=gi:14302873 /DB_XREF=602817124F1 /CLONE=IMAGE:4946524 /FEA=mRNA /CNT=216 /TID=Mm.12155.2 /TIER=Stack /STK=39 /UG=Mm.12155 /LL=20912 /UG_GENE=Stxbp3 /UG_TITLE=syntaxin binding protein 3	BG922397	NSFL1 (p97) cofactor (p47)	Nsfl1c	386649	NM_198326	Not_defined	0005634 // nucleus // inferred from electronic annotation /// 0005794 // Golgi apparatus // inferred from electronic annotation	0005515 // protein binding // inferred from physical interaction /// 0008289 // lipid binding // inferred from electronic annotation
1434846_at	AW557010	Not_defined	Mus musculus	39883	24	GenBank	gb:AW557010 /DB_XREF=gi:7202439 /DB_XREF=L0276B10-3 /CLONE=L0276B10 /FEA=EST /CNT=53 /TID=Mm.32357.1 /TIER=Stack /STK=24 /UG=Mm.32357 /LL=99998 /UG_GENE=AA420392 /UG_TITLE=expressed sequence AA420392	AW557010	DENN/MADD domain containing 4C	Dennd4c	329877	NM_001081014	Not_defined	Not_defined	Not_defined
1451695_a_at	AF274027	Not_defined	Mus musculus	39883	24	GenBank	gb:AF274027.1 /DB_XREF=gi:14971094 /FEA=FLmRNA /CNT=5 /TID=Mm.2400.2 /TIER=FL /STK=2 /UG=Mm.2400 /LL=14779 /UG_GENE=Gpx4 /DEF=Mus musculus phospholipid hydroperoxide glutathione peroxidase mRNA, complete cds, alternatively spliced. /PROD=phospholipid hydroperoxide glutathioneperoxidase /FL=gb:AF274027.1	AF274027	glutathione peroxidase 4	Gpx4	625249	NM_001037741 /// NM_008162	0006325 // establishment or maintenance of chromatin architecture // inferred from direct assay /// 0006749 // glutathione metabolic process // inferred from electronic annotation /// 0006979 // response to oxidative stress // inferred from electronic annotation /// 0007275 // multicellular organismal development // inferred from electronic annotation /// 0007283 // spermatogenesis // inferred fr…	0005625 // soluble fraction // inferred from electronic annotation /// 0005634 // nucleus // inferred from direct assay /// 0005634 // nucleus // inferred from electronic annotation /// 0005635 // nuclear envelope // inferred from direct assay /// 0005737 // cytoplasm // inferred from electronic annotation /// 0005739 // mitochondrion // inferred from direct assay /// 0005739 // mitochondrion // …	0004601 // peroxidase activity // inferred from electronic annotation /// 0004602 // glutathione peroxidase activity // inferred from direct assay /// 0004602 // glutathione peroxidase activity // not recorded /// 0004602 // glutathione peroxidase activity // inferred from electronic annotation /// 0008430 // selenium binding // inferred from electronic annotation /// 0016491 // oxidoreductase ac…
1426875_s_at	BM210600	Not_defined	Mus musculus	39883	24	GenBank	gb:BM210600 /DB_XREF=gi:17767513 /DB_XREF=C0667C12-3 /CLONE=C0667C12 /FEA=mRNA /CNT=73 /TID=Mm.1364.1 /TIER=Stack /STK=46 /UG=Mm.1364 /LL=18154 /UG_GENE=Npn3 /UG_TITLE=neoplastic progression 3	BM210600	sulfiredoxin 1 homolog (S. cerevisiae)	Srxn1	76650	NM_029688	0006979 // response to oxidative stress // inferred from direct assay /// 0006979 // response to oxidative stress // inferred from electronic annotation /// 0055114 // oxidation reduction // inferred from electronic annotation	0005737 // cytoplasm // inferred from electronic annotation /// 0005829 // cytosol // inferred from sequence or structural similarity /// 0005829 // cytosol // inferred from electronic annotation	0000166 // nucleotide binding // inferred from electronic annotation /// 0000287 // magnesium ion binding // inferred from electronic annotation /// 0005524 // ATP binding // inferred from electronic annotation /// 0016209 // antioxidant activity // inferred from electronic annotation /// 0016491 // oxidoreductase activity // inferred from electronic annotation /// 0016667 // oxidoreductase activ…
1425626_at	J03952	Not_defined	Mus musculus	39883	24	GenBank	gb:J03952.1 /DB_XREF=gi:193687 /FEA=FLmRNA /CNT=11 /TID=Mm.2011.2 /TIER=FL /STK=1 /UG=Mm.2011 /LL=14862 /UG_GENE=Gstm1 /UG_TITLE=glutathione S-transferase, mu 1 /DEF=Mouse, glutathione transferase GT8.7 mRNA, complete cds. /FL=gb:J03952.1	J03952	glutathione S-transferase, mu 1	Gstm1	14862	NM_010358	0008152 // metabolic process // inferred from electronic annotation	0005737 // cytoplasm // inferred from electronic annotation	0004364 // glutathione transferase activity // inferred from electronic annotation /// 0016740 // transferase activity // inferred from electronic annotation
1419365_at	NM_011068	Not_defined	Mus musculus	39883	24	GenBank	gb:AV377516 /DB_XREF=gi:16398135 /DB_XREF=AV377516 /CLONE=9130231E21 /FEA=FLmRNA /CNT=79 /TID=Mm.20615.1 /TIER=Stack /STK=32 /UG=Mm.20615 /LL=18631 /UG_GENE=Pex11a /UG_TITLE=peroxisomal biogenesis factor 11a /FL=gb:BC023439.1 gb:AF093669.1 gb:NM_011068.1	NM_011068	peroxisomal biogenesis factor 11a	Pex11a	18631	NM_011068	0007031 // peroxisome organization // inferred from electronic annotation /// 0007031 // peroxisome organization // inferred from sequence or structural similarity /// 0007165 // signal transduction // inferred from electronic annotation /// 0007165 // signal transduction // inferred from sequence or structural similarity /// 0016559 // peroxisome fission // inferred from electronic annotation	0005777 // peroxisome // not recorded /// 0005777 // peroxisome // inferred from electronic annotation /// 0005778 // peroxisomal membrane // inferred from electronic annotation /// 0005779 // integral to peroxisomal membrane // inferred from electronic annotation /// 0005779 // integral to peroxisomal membrane // inferred from sequence or structural similarity /// 0016020 // membrane // inferred…	Not_defined
1448566_at	AF226613	Not_defined	Mus musculus	39883	24	GenBank	gb:AF226613.1 /DB_XREF=gi:7109246 /GEN=Fpn1 /FEA=FLmRNA /CNT=139 /TID=Mm.28756.1 /TIER=FL /STK=6 /UG=Mm.28756 /LL=53945 /DEF=Mus musculus ferroportin1 (Fpn1) mRNA, complete cds. /PROD=ferroportin1 /FL=gb:BC003438.1 gb:AF226613.1 gb:NM_016917.1 gb:AF215637.1 gb:AF231120.1	AF226613	solute carrier family 40 (iron-regulated transporter), member 1	Slc40a1	53945	NM_016917	0006810 // transport // inferred from electronic annotation /// 0006811 // ion transport // inferred from electronic annotation /// 0006826 // iron ion transport // inferred from direct assay /// 0006826 // iron ion transport // inferred from electronic annotation	0005886 // plasma membrane // inferred from electronic annotation /// 0008021 // synaptic vesicle // inferred from direct assay /// 0016020 // membrane // inferred from electronic annotation /// 0016021 // integral to membrane // inferred from electronic annotation	0005381 // iron ion transmembrane transporter activity // inferred from direct assay /// 0005381 // iron ion transmembrane transporter activity // inferred from electronic annotation /// 0005506 // iron ion binding // inferred from electronic annotation
1417061_at	AF226613	Not_defined	Mus musculus	39883	24	GenBank	gb:BC003438.1 /DB_XREF=gi:13097389 /FEA=FLmRNA /CNT=139 /TID=Mm.28756.1 /TIER=FL+Stack /STK=58 /UG=Mm.28756 /LL=53945 /UG_GENE=Slc39a1 /DEF=Mus musculus, solute carrier family 39 (iron-regulated transporter), member 1, clone MGC:6489 IMAGE:2647365, mRNA, complete cds. /PROD=solute carrier family 39 (iron-regulatedtransporter), member 1 /FL=gb:BC003438.1 gb:AF226613.1 gb:NM_016917.1 gb:AF215637.1 …	AF226613	solute carrier family 40 (iron-regulated transporter), member 1	Slc40a1	53945	NM_016917	0006810 // transport // inferred from electronic annotation /// 0006811 // ion transport // inferred from electronic annotation /// 0006826 // iron ion transport // inferred from direct assay /// 0006826 // iron ion transport // inferred from electronic annotation	0005886 // plasma membrane // inferred from electronic annotation /// 0008021 // synaptic vesicle // inferred from direct assay /// 0016020 // membrane // inferred from electronic annotation /// 0016021 // integral to membrane // inferred from electronic annotation	0005381 // iron ion transmembrane transporter activity // inferred from direct assay /// 0005381 // iron ion transmembrane transporter activity // inferred from electronic annotation /// 0005506 // iron ion binding // inferred from electronic annotation
1439259_x_at	BB458178	Not_defined	Mus musculus	39883	24	GenBank	gb:BB458178 /DB_XREF=gi:9353671 /DB_XREF=BB458178 /CLONE=D130055H07 /FEA=EST /CNT=9 /TID=Mm.28771.3 /TIER=Stack /STK=8 /UG=Mm.28771 /LL=105501 /UG_GENE=1110035H23Rik /UG_TITLE=RIKEN cDNA 1110035H23 gene	BB458178	abhydrolase domain containing 4	Abhd4	105501	NM_134076	0006508 // proteolysis // inferred from electronic annotation /// 0016042 // lipid catabolic process // inferred from electronic annotation	Not_defined	0004177 // aminopeptidase activity // inferred from electronic annotation /// 0016787 // hydrolase activity // inferred from electronic annotation
1460551_at	AV090150	Not_defined	Mus musculus	39883	24	GenBank	gb:AV090150 /DB_XREF=gi:16381510 /DB_XREF=AV090150 /CLONE=2310047G11 /FEA=EST /CNT=84 /TID=Mm.214975.3 /TIER=Stack /STK=53 /UG=Mm.214975 /LL=50754 /UG_GENE=Fbxw7 /UG_TITLE=F-box and WD-40 domain protein 7, archipelago homolog (Drosophila)	AV090150	similar to RAN, member RAS oncogene family /// RAN, member RAS oncogene family	Ran	100045999 /// 19384	NM_009391 /// XM_001475422	0006606 // protein import into nucleus // inferred from direct assay /// 0006810 // transport // inferred from electronic annotation /// 0006886 // intracellular protein transport // inferred from electronic annotation /// 0006913 // nucleocytoplasmic transport // inferred from electronic annotation /// 0007165 // signal transduction // inferred from electronic annotation /// 0007264 // small GTP…	0005634 // nucleus // inferred from electronic annotation /// 0005737 // cytoplasm // inferred from electronic annotation /// 0042470 // melanosome // inferred from electronic annotation	0000166 // nucleotide binding // inferred from electronic annotation /// 0003924 // GTPase activity // inferred from electronic annotation /// 0005515 // protein binding // inferred from physical interaction /// 0005515 // protein binding // inferred from electronic annotation /// 0005525 // GTP binding // inferred from electronic annotation
1451765_a_at	AF136571	Not_defined	Mus musculus	39883	24	GenBank	gb:AF136571.1 /DB_XREF=gi:15076824 /FEA=FLmRNA /CNT=14 /TID=Mm.10211.2 /TIER=FL /STK=1 /UG=Mm.10211 /LL=12499 /UG_GENE=Entpd5 /DEF=Mus musculus Pcph proto-oncogene protein mRNA, complete cds. /PROD=Pcph proto-oncogene protein /FL=gb:AF136571.1	AF136571	ectonucleoside triphosphate diphosphohydrolase 5	Entpd5	12499	NM_001026214 /// NM_007647	Not_defined	0005783 // endoplasmic reticulum // inferred from electronic annotation /// 0005788 // endoplasmic reticulum lumen // inferred from electronic annotation	0000287 // magnesium ion binding // inferred from electronic annotation /// 0005509 // calcium ion binding // inferred from electronic annotation /// 0016787 // hydrolase activity // inferred from electronic annotation /// 0017110 // nucleoside-diphosphatase activity // inferred from electronic annotation
1416144_a_at	BC003745	Not_defined	Mus musculus	39883	24	GenBank	gb:BC003745.1 /DB_XREF=gi:13277680 /FEA=FLmRNA /CNT=250 /TID=Mm.993.1 /TIER=FL+Stack /STK=121 /UG=Mm.993 /LL=13204 /UG_GENE=Ddx15 /DEF=Mus musculus, Similar to DEADH (Asp-Glu-Ala-AspHis) box polypeptide 15, clone MGC:5848 IMAGE:3489032, mRNA, complete cds. /PROD=Similar to DEADH (Asp-Glu-Ala-AspHis) boxpolypeptide 15 /FL=gb:NM_007839.1 gb:BC003745.1 gb:AF017153.1	BC003745	DEAH (Asp-Glu-Ala-His) box polypeptide 15	Dhx15	13204	NM_001042620 /// NM_007839	0006397 // mRNA processing // inferred from electronic annotation /// 0008380 // RNA splicing // inferred from electronic annotation	0005634 // nucleus // inferred from electronic annotation /// 0005689 // U12-dependent spliceosome // inferred from electronic annotation /// 0005689 // U12-dependent spliceosome // inferred from sequence or structural similarity	0000166 // nucleotide binding // inferred from electronic annotation /// 0003676 // nucleic acid binding // inferred from electronic annotation /// 0004386 // helicase activity // inferred from electronic annotation /// 0005524 // ATP binding // inferred from electronic annotation /// 0008026 // ATP-dependent helicase activity // inferred from electronic annotation /// 0016787 // hydrolase activi…
1451814_a_at	AF061972	Not_defined	Mus musculus	39883	24	GenBank	gb:AF061972.1 /DB_XREF=gi:3820524 /FEA=FLmRNA /CNT=7 /TID=Mm.20801.2 /TIER=FL /STK=1 /UG=Mm.20801 /LL=53415 /UG_GENE=Htatip2 /DEF=Mus musculus Tat-interacting protein TIP30 mRNA, complete cds. /PROD=Tat-interacting protein TIP30 /FL=gb:AF061972.1	AF061972	HIV-1 tat interactive protein 2, homolog (human)	Htatip2	53415	NM_016865	0001525 // angiogenesis // inferred from electronic annotation /// 0006915 // apoptosis // inferred from electronic annotation /// 0007049 // cell cycle // inferred from electronic annotation /// 0007275 // multicellular organismal development // inferred from electronic annotation /// 0008152 // metabolic process // inferred from electronic annotation /// 0030154 // cell differentiation // infer…	0005634 // nucleus // inferred from electronic annotation /// 0005635 // nuclear envelope // inferred from sequence or structural similarity /// 0005635 // nuclear envelope // inferred from electronic annotation /// 0005737 // cytoplasm // inferred from sequence or structural similarity /// 0005737 // cytoplasm // inferred from electronic annotation	0003824 // catalytic activity // inferred from electronic annotation /// 0004674 // protein serine/threonine kinase activity // not recorded /// 0005488 // binding // inferred from electronic annotation /// 0005515 // protein binding // inferred from sequence or structural similarity /// 0005515 // protein binding // inferred from electronic annotation /// 0016491 // oxidoreductase activity // in…
1438957_x_at	BB027654	Not_defined	Mus musculus	39883	24	GenBank	gb:BB027654 /DB_XREF=gi:8205334 /DB_XREF=BB027654 /CLONE=5330438H07 /FEA=EST /CNT=9 /TID=Mm.196477.3 /TIER=Stack /STK=9 /UG=Mm.196477 /LL=76849 /UG_GENE=5730450N06Rik /UG_TITLE=RIKEN cDNA 5730450N06 gene	BB027654	CDP-diacylglycerol synthase (phosphatidate cytidylyltransferase) 2	Cds2	110911	NM_138651	0008654 // phospholipid biosynthetic process // inferred from electronic annotation	0005739 // mitochondrion // inferred from electronic annotation /// 0005743 // mitochondrial inner membrane // inferred from electronic annotation /// 0005783 // endoplasmic reticulum // inferred from direct assay /// 0016020 // membrane // inferred from electronic annotation /// 0016021 // integral to membrane // inferred from electronic annotation	0004605 // phosphatidate cytidylyltransferase activity // inferred from electronic annotation /// 0016740 // transferase activity // inferred from electronic annotation /// 0016772 // transferase activity, transferring phosphorus-containing groups // inferred from electronic annotation /// 0016779 // nucleotidyltransferase activity // inferred from electronic annotation
1421529_a_at	NM_015762	Not_defined	Mus musculus	39883	24	GenBank	gb:NM_015762.1 /DB_XREF=gi:7657662 /GEN=Txnrd1 /FEA=FLmRNA /CNT=5 /TID=Mm.44552.1 /TIER=FL /STK=2 /UG=Mm.44552 /LL=50493 /DEF=Mus musculus thioredoxin reductase 1 (Txnrd1), mRNA. /PROD=thioredoxin reductase 1 /FL=gb:AB027565.1 gb:NM_015762.1	NM_015762	thioredoxin reductase 1	Txnrd1	50493	NM_001042513 /// NM_001042514 /// NM_001042523 /// NM_015762	0001707 // mesoderm formation // inferred from mutant phenotype /// 0006979 // response to oxidative stress // inferred from electronic annotation /// 0007369 // gastrulation // inferred from mutant phenotype /// 0008283 // cell proliferation // inferred from mutant phenotype /// 0042744 // hydrogen peroxide catabolic process // inferred from electronic annotation /// 0045454 // cell redox homeos…	0005634 // nucleus // inferred from direct assay /// 0005737 // cytoplasm // inferred from direct assay /// 0005737 // cytoplasm // inferred from electronic annotation /// 0005829 // cytosol // inferred from direct assay /// 0005829 // cytosol // inferred from electronic annotation	0004791 // thioredoxin-disulfide reductase activity // inferred from direct assay /// 0004791 // thioredoxin-disulfide reductase activity // inferred from electronic annotation /// 0008430 // selenium binding // inferred from electronic annotation /// 0009055 // electron carrier activity // inferred from electronic annotation /// 0016491 // oxidoreductase activity // inferred from electronic anno…
1418364_a_at	NM_010240	Not_defined	Mus musculus	39883	24	GenBank	gb:NM_010240.1 /DB_XREF=gi:6753913 /GEN=Ftl1 /FEA=FLmRNA /CNT=109 /TID=Mm.7500.1 /TIER=FL+Stack /STK=24 /UG=Mm.7500 /LL=14325 /DEF=Mus musculus ferritin light chain 1 (Ftl1), mRNA. /PROD=ferritin light chain 1 /FL=gb:J04716.1 gb:NM_010240.1 gb:BC019840.1	NM_010240	predicted gene, EG665937 /// predicted gene, ENSMUSG00000062382 /// ferritin light chain 1 /// ferritin light chain 2	Ftl1	14325 /// 14337 /// 634386 /// 665937	NM_008049 /// NM_010240 /// XM_001471608 /// XM_001478411 /// XM_909091 /// XM_973894	0006826 // iron ion transport // inferred from electronic annotation /// 0006879 // cellular iron ion homeostasis // inferred from electronic annotation	Not_defined	0005488 // binding // inferred from electronic annotation /// 0005506 // iron ion binding // inferred from electronic annotation /// 0008199 // ferric iron binding // inferred from electronic annotation /// 0016491 // oxidoreductase activity // inferred from electronic annotation /// 0046872 // metal ion binding // inferred from electronic annotation /// 0046914 // transition metal ion binding //…
1417384_at	NM_007647	Not_defined	Mus musculus	39883	24	GenBank	gb:AV376291 /DB_XREF=gi:16398066 /DB_XREF=AV376291 /CLONE=9130207E07 /FEA=FLmRNA /CNT=179 /TID=Mm.10211.1 /TIER=Stack /STK=16 /UG=Mm.10211 /LL=12499 /UG_GENE=Entpd5 /UG_TITLE=ectonucleoside triphosphate diphosphohydrolase 5 /FL=gb:NM_007647.1 gb:BC015247.1 gb:AF006482.1	NM_007647	ectonucleoside triphosphate diphosphohydrolase 5	Entpd5	12499	NM_001026214 /// NM_007647	Not_defined	0005783 // endoplasmic reticulum // inferred from electronic annotation /// 0005788 // endoplasmic reticulum lumen // inferred from electronic annotation	0000287 // magnesium ion binding // inferred from electronic annotation /// 0005509 // calcium ion binding // inferred from electronic annotation /// 0016787 // hydrolase activity // inferred from electronic annotation /// 0017110 // nucleoside-diphosphatase activity // inferred from electronic annotation
1420647_a_at	NM_031170	Not_defined	Mus musculus	39883	24	GenBank	gb:NM_031170.1 /DB_XREF=gi:13624314 /GEN=Krt2-8 /FEA=FLmRNA /CNT=17 /TID=Mm.6800.1 /TIER=FL /STK=3 /UG=Mm.6800 /LL=16691 /DEF=Mus musculus keratin complex 2, basic, gene 8 (Krt2-8), mRNA. /PROD=keratin complex 2, basic, gene 8 /FL=gb:M22831.1 gb:NM_031170.1	NM_031170	keratin 8	Krt8	16691	NM_031170	0000904 // cell morphogenesis involved in differentiation // traceable author statement /// 0006915 // apoptosis // inferred from mutant phenotype /// 0007275 // multicellular organismal development // traceable author statement /// 0033209 // tumor necrosis factor-mediated signaling pathway // inferred from genetic interaction /// 0033209 // tumor necrosis factor-mediated signaling pathway // in…	0005882 // intermediate filament // inferred from direct assay /// 0005882 // intermediate filament // inferred from electronic annotation /// 0030018 // Z disc // inferred from direct assay /// 0042383 // sarcolemma // inferred from direct assay /// 0045095 // keratin filament // inferred from electronic annotation	0005198 // structural molecule activity // inferred from electronic annotation /// 0005515 // protein binding // inferred from physical interaction
1421816_at	AK019177	Not_defined	Mus musculus	39883	24	GenBank	gb:NM_010344.1 /DB_XREF=gi:13775153 /GEN=Gsr /FEA=FLmRNA /CNT=181 /TID=Mm.20288.1 /TIER=FL /STK=1 /UG=Mm.20288 /LL=14782 /DEF=Mus musculus glutathione reductase 1 (Gsr), mRNA. /PROD=glutathione reductase 1 /FL=gb:NM_010344.1	AK019177	similar to Glutathione reductase, mitochondrial precursor (GR) (GRase)	LOC630729	630729	XM_904332	0006749 // glutathione metabolic process // inferred by curator /// 0006749 // glutathione metabolic process // inferred from electronic annotation /// 0045454 // cell redox homeostasis // inferred from electronic annotation /// 0055114 // oxidation reduction // inferred from electronic annotation	0005737 // cytoplasm // inferred from electronic annotation /// 0005739 // mitochondrion // inferred from direct assay /// 0005739 // mitochondrion // inferred from electronic annotation /// 0009897 // external side of plasma membrane // inferred from direct assay	0004362 // glutathione-disulfide reductase activity // inferred from direct assay /// 0004362 // glutathione-disulfide reductase activity // inferred from electronic annotation /// 0016491 // oxidoreductase activity // inferred from electronic annotation /// 0050660 // FAD binding // inferred from electronic annotation /// 0050661 // NADP binding // inferred from electronic annotation
1415948_at	BC027426	Not_defined	Mus musculus	39883	24	GenBank	gb:BC027426.1 /DB_XREF=gi:20071654 /FEA=FLmRNA /CNT=313 /TID=Mm.459.1 /TIER=FL+Stack /STK=33 /UG=Mm.459 /LL=23850 /UG_GENE=Creg /DEF=Mus musculus, cellular repressor of E1A-stimulated genes, clone MGC:36084 IMAGE:3670649, mRNA, complete cds. /PROD=cellular repressor of E1A-stimulated genes /FL=gb:NM_011804.1 gb:AF084524.1 gb:BC027426.1	BC027426	cellular repressor of E1A-stimulated genes 1	Creg1	433375	NM_011804	0001558 // regulation of cell growth // inferred from electronic annotation /// 0006355 // regulation of transcription, DNA-dependent // inferred from direct assay	0005576 // extracellular region // inferred from electronic annotation /// 0005667 // transcription factor complex // inferred from direct assay	0008134 // transcription factor binding // inferred from direct assay
1417382_at	NM_007647	Not_defined	Mus musculus	39883	24	GenBank	gb:NM_007647.1 /DB_XREF=gi:6680883 /GEN=Entpd5 /FEA=FLmRNA /CNT=179 /TID=Mm.10211.1 /TIER=FL+Stack /STK=46 /UG=Mm.10211 /LL=12499 /DEF=Mus musculus ectonucleoside triphosphate diphosphohydrolase 5 (Entpd5), mRNA. /PROD=CD39 antigen-like 4 /FL=gb:NM_007647.1 gb:BC015247.1 gb:AF006482.1	NM_007647	ectonucleoside triphosphate diphosphohydrolase 5	Entpd5	12499	NM_001026214 /// NM_007647	Not_defined	0005783 // endoplasmic reticulum // inferred from electronic annotation /// 0005788 // endoplasmic reticulum lumen // inferred from electronic annotation	0000287 // magnesium ion binding // inferred from electronic annotation /// 0005509 // calcium ion binding // inferred from electronic annotation /// 0016787 // hydrolase activity // inferred from electronic annotation /// 0017110 // nucleoside-diphosphatase activity // inferred from electronic annotation
1450715_at	NM_009993	Not_defined	Mus musculus	39883	24_QPCR_tcdd	GenBank	gb:NM_009993.1 /DB_XREF=gi:6753565 /GEN=Cyp1a2 /FEA=FLmRNA /CNT=138 /TID=Mm.15537.1 /TIER=FL+Stack /STK=17 /UG=Mm.15537 /LL=13077 /DEF=Mus musculus cytochrome P450, 1a2, aromatic compound inducible (Cyp1a2), mRNA. /PROD=cytochrome P450, 1a2, aromatic compoundinducible /FL=gb:NM_009993.1 gb:BC018298.1	NM_009993	cytochrome P450, family 1, subfamily a, polypeptide 2	Cyp1a2	13077	NM_009993	0006725 // cellular aromatic compound metabolic process // inferred from mutant phenotype /// 0006778 // porphyrin metabolic process // inferred from mutant phenotype /// 0009404 // toxin metabolic process // inferred from mutant phenotype /// 0009791 // post-embryonic development // inferred from mutant phenotype /// 0010468 // regulation of gene expression // inferred from mutant phenotype /// …	0005783 // endoplasmic reticulum // inferred from electronic annotation /// 0005789 // endoplasmic reticulum membrane // inferred from electronic annotation /// 0005792 // microsome // inferred from direct assay /// 0005792 // microsome // inferred from electronic annotation /// 0016020 // membrane // inferred from electronic annotation	0004497 // monooxygenase activity // inferred from electronic annotation /// 0005506 // iron ion binding // inferred from electronic annotation /// 0009055 // electron carrier activity // inferred from electronic annotation /// 0016491 // oxidoreductase activity // inferred from electronic annotation /// 0016712 // oxidoreductase activity, acting on paired donors, with incorporation or reduction …
1448330_at	NM_010358	Not_defined	Mus musculus	39883	24	GenBank	gb:NM_010358.1 /DB_XREF=gi:6754083 /GEN=Gstm1 /FEA=FLmRNA /CNT=297 /TID=Mm.2011.1 /TIER=FL+Stack /STK=90 /UG=Mm.2011 /LL=14862 /DEF=Mus musculus glutathione S-transferase, mu 1 (Gstm1), mRNA. /PROD=glutathione-S-transferase, mu 1 /FL=gb:NM_010358.1 gb:J04632.1 gb:BC003822.1	NM_010358	glutathione S-transferase, mu 1	Gstm1	14862	NM_010358	0008152 // metabolic process // inferred from electronic annotation	0005737 // cytoplasm // inferred from electronic annotation	0004364 // glutathione transferase activity // inferred from electronic annotation /// 0016740 // transferase activity // inferred from electronic annotation
1423627_at	AV158882	Not_defined	Mus musculus	39883	24_QPCR_tcdd	GenBank	gb:AV158882 /DB_XREF=gi:5402517 /DB_XREF=AV158882 /CLONE=3010020C13 /FEA=FLmRNA /CNT=46 /TID=Mm.252.1 /TIER=Stack /STK=8 /UG=Mm.252 /LL=18104 /UG_GENE=Nqo1 /UG_TITLE=NAD(P)H dehydrogenase, quinone 1 /FL=gb:BC004579.1 gb:M36660.1 gb:U12961.1 gb:NM_008706.1	AV158882	NAD(P)H dehydrogenase, quinone 1	Nqo1	18104	NM_008706	0006979 // response to oxidative stress // inferred from mutant phenotype /// 0043086 // negative regulation of catalytic activity // inferred from direct assay /// 0055114 // oxidation reduction // inferred from electronic annotation	0005737 // cytoplasm // inferred from electronic annotation	0003955 // NAD(P)H dehydrogenase (quinone) activity // inferred from direct assay /// 0003955 // NAD(P)H dehydrogenase (quinone) activity // inferred from electronic annotation /// 0009055 // electron carrier activity // inferred from electronic annotation /// 0016491 // oxidoreductase activity // inferred from electronic annotation /// 0050662 // coenzyme binding // inferred from electronic anno…
1422438_at	NM_010145	Not_defined	Mus musculus	39883	24	GenBank	gb:NM_010145.1 /DB_XREF=gi:6753761 /GEN=Ephx1 /FEA=FLmRNA /CNT=251 /TID=Mm.9075.1 /TIER=FL+Stack /STK=127 /UG=Mm.9075 /LL=13849 /DEF=Mus musculus epoxide hydrolase 1, microsomal (Ephx1), mRNA. /PROD=epoxide hydrolase 1, microsomal /FL=gb:NM_010145.1 gb:U89491.1	NM_010145	epoxide hydrolase 1, microsomal	Ephx1	13849	NM_010145	0006725 // cellular aromatic compound metabolic process // inferred from mutant phenotype /// 0009636 // response to toxin // inferred from electronic annotation /// 0014070 // response to organic cyclic substance // inferred from mutant phenotype /// 0019439 // aromatic compound catabolic process // inferred from electronic annotation	0005783 // endoplasmic reticulum // inferred from electronic annotation /// 0005789 // endoplasmic reticulum membrane // inferred from electronic annotation /// 0005792 // microsome // inferred from electronic annotation /// 0016020 // membrane // inferred from electronic annotation /// 0016021 // integral to membrane // inferred from electronic annotation	0003824 // catalytic activity // inferred from electronic annotation /// 0004301 // epoxide hydrolase activity // inferred from electronic annotation /// 0016787 // hydrolase activity // inferred from electronic annotation /// 0033961 // cis-stilbene-oxide hydrolase activity // inferred from electronic annotation
1425627_x_at	J03952	Not_defined	Mus musculus	39883	24	GenBank	gb:J03952.1 /DB_XREF=gi:193687 /FEA=FLmRNA /CNT=11 /TID=Mm.2011.2 /TIER=FL /STK=1 /UG=Mm.2011 /LL=14862 /UG_GENE=Gstm1 /UG_TITLE=glutathione S-transferase, mu 1 /DEF=Mouse, glutathione transferase GT8.7 mRNA, complete cds. /FL=gb:J03952.1	J03952	glutathione S-transferase, mu 1	Gstm1	14862	NM_010358	0008152 // metabolic process // inferred from electronic annotation	0005737 // cytoplasm // inferred from electronic annotation	0004364 // glutathione transferase activity // inferred from electronic annotation /// 0016740 // transferase activity // inferred from electronic annotation
1417383_at	NM_007647	Not_defined	Mus musculus	39883	24	GenBank	gb:BB810113 /DB_XREF=gi:16982742 /DB_XREF=BB810113 /CLONE=G730002N04 /FEA=FLmRNA /CNT=179 /TID=Mm.10211.1 /TIER=Stack /STK=12 /UG=Mm.10211 /LL=12499 /UG_GENE=Entpd5 /UG_TITLE=ectonucleoside triphosphate diphosphohydrolase 5 /FL=gb:NM_007647.1 gb:BC015247.1 gb:AF006482.1	NM_007647	ectonucleoside triphosphate diphosphohydrolase 5	Entpd5	12499	NM_001026214 /// NM_007647	Not_defined	0005783 // endoplasmic reticulum // inferred from electronic annotation /// 0005788 // endoplasmic reticulum lumen // inferred from electronic annotation	0000287 // magnesium ion binding // inferred from electronic annotation /// 0005509 // calcium ion binding // inferred from electronic annotation /// 0016787 // hydrolase activity // inferred from electronic annotation /// 0017110 // nucleoside-diphosphatase activity // inferred from electronic annotation
1451386_at	BC027279	Not_defined	Mus musculus	39883	24	GenBank	gb:BC027279.1 /DB_XREF=gi:20071025 /FEA=FLmRNA /CNT=66 /TID=Mm.24021.1 /TIER=FL+Stack /STK=27 /UG=Mm.24021 /DEF=Mus musculus, clone MGC:27866 IMAGE:3492861, mRNA, complete cds. /PROD=Unknown (protein for MGC:27866) /FL=gb:BC006617.1 gb:BC027279.1	BC027279	biliverdin reductase B (flavin reductase (NADPH))	Blvrb	233016	NM_144923	0008152 // metabolic process // inferred from electronic annotation /// 0044237 // cellular metabolic process // inferred from electronic annotation /// 0055114 // oxidation reduction // inferred from electronic annotation	0005737 // cytoplasm // inferred from electronic annotation	0003824 // catalytic activity // inferred from electronic annotation /// 0004074 // biliverdin reductase activity // inferred from electronic annotation /// 0005488 // binding // inferred from electronic annotation /// 0016491 // oxidoreductase activity // inferred from electronic annotation /// 0042602 // flavin reductase activity // inferred from electronic annotation /// 0050662 // coenzyme bi…
1416308_at	NM_009466	Not_defined	Mus musculus	39883	24	GenBank	gb:NM_009466.1 /DB_XREF=gi:6678498 /GEN=Ugdh /FEA=FLmRNA /CNT=166 /TID=Mm.10709.1 /TIER=FL+Stack /STK=100 /UG=Mm.10709 /LL=22235 /DEF=Mus musculus UDP-glucose dehydrogenase (Ugdh), mRNA. /PROD=UDP-glucose dehydrogenase /FL=gb:AF061017.1 gb:NM_009466.1 gb:BC006749.1	NM_009466	UDP-glucose dehydrogenase	Ugdh	22235	NM_009466	0001702 // gastrulation with mouth forming second // inferred from mutant phenotype /// 0008152 // metabolic process // inferred from electronic annotation /// 0055114 // oxidation reduction // inferred from electronic annotation	Not_defined	0003824 // catalytic activity // inferred from electronic annotation /// 0003979 // UDP-glucose 6-dehydrogenase activity // inferred from electronic annotation /// 0005488 // binding // inferred from electronic annotation /// 0016491 // oxidoreductase activity // inferred from electronic annotation /// 0016616 // oxidoreductase activity, acting on the CH-OH group of donors, NAD or NADP as accepto…
