# Supplementary material for: A Geometric Clustering Tool (AGCT) to robustly unravel the inner cluster structures of time-series gene expressions
Source: PLoS One. 2020 Jul 6;15(7):e0233755. doi: 10.1371/journal.pone.0233755 (PMC7337352; doi:10.1371/journal.pone.0233755)
Supplement: S3 File — (ZIP) [file pone.0233755.s003.zip › probes513_cluster_18.txt]

ID	GB_ACC	SPOT_ID	Species Scientific Name	Annotation Date	Sequence Type	Sequence Source	Target Description	Representative Public ID	Gene Title	Gene Symbol	ENTREZ_GENE_ID	RefSeq Transcript ID	Gene Ontology Biological Process	Gene Ontology Cellular Component	Gene Ontology Molecular Function
1451544_at	BC017613	Not_defined	Mus musculus	39883	24	GenBank	gb:BC017613.1 /DB_XREF=gi:17160885 /FEA=FLmRNA /CNT=37 /TID=Mm.216384.1 /TIER=FL+Stack /STK=10 /UG=Mm.216384 /DEF=Mus musculus, clone MGC:27679 IMAGE:4912570, mRNA, complete cds. /PROD=Unknown (protein for MGC:27679) /FL=gb:BC017613.1	BC017613	TAP binding protein-like	Tapbpl	213233	NM_145391	0019885 // antigen processing and presentation of endogenous peptide antigen via MHC class I // inferred from electronic annotation	0005783 // endoplasmic reticulum // inferred from electronic annotation /// 0005789 // endoplasmic reticulum membrane // inferred from electronic annotation /// 0005792 // microsome // inferred from electronic annotation /// 0005886 // plasma membrane // inferred from electronic annotation /// 0016020 // membrane // inferred from electronic annotation /// 0016021 // integral to membrane // inferr…	Not_defined
1435906_x_at	BE197524	Not_defined	Mus musculus	39883	24	GenBank	gb:BE197524 /DB_XREF=gi:8709693 /DB_XREF=us74c05.x1 /CLONE=IMAGE:3256904 /FEA=EST /CNT=17 /TID=Mm.24038.2 /TIER=Stack /STK=12 /UG=Mm.24038 /LL=14469 /UG_GENE=Gbp2 /UG_TITLE=guanylate nucleotide binding protein 2	BE197524	guanylate binding protein 2	Gbp2	14469	NM_010260	0006955 // immune response // inferred from electronic annotation	0005886 // plasma membrane // inferred from electronic annotation /// 0016020 // membrane // inferred from electronic annotation	0000166 // nucleotide binding // inferred from electronic annotation /// 0003924 // GTPase activity // inferred from sequence or structural similarity /// 0003924 // GTPase activity // inferred from electronic annotation /// 0005525 // GTP binding // inferred from electronic annotation
1451253_at	BC016131	Not_defined	Mus musculus	39883	24	GenBank	gb:BC016131.1 /DB_XREF=gi:16359348 /FEA=FLmRNA /CNT=90 /TID=Mm.29515.1 /TIER=FL+Stack /STK=50 /UG=Mm.29515 /DEF=Mus musculus, Similar to hypothetical protein FLJ20335, clone MGC:28912 IMAGE:4922274, mRNA, complete cds. /PROD=Similar to hypothetical protein FLJ20335 /FL=gb:BC016131.1	BC016131	PX domain containing serine/threonine kinase	Pxk	218699	NM_145458 /// NM_178279	0006468 // protein amino acid phosphorylation // inferred from electronic annotation /// 0006954 // inflammatory response // inferred from electronic annotation /// 0007154 // cell communication // inferred from electronic annotation /// 0050804 // regulation of synaptic transmission // inferred from expression pattern	0005634 // nucleus // inferred from electronic annotation /// 0005737 // cytoplasm // inferred from direct assay /// 0005737 // cytoplasm // inferred from electronic annotation /// 0005737 // cytoplasm // inferred from sequence or structural similarity /// 0005886 // plasma membrane // inferred from direct assay /// 0005886 // plasma membrane // inferred from electronic annotation /// 0016020 // …	0003779 // actin binding // inferred from electronic annotation /// 0004672 // protein kinase activity // inferred from electronic annotation /// 0004713 // protein tyrosine kinase activity // inferred from electronic annotation /// 0005515 // protein binding // inferred from electronic annotation /// 0005524 // ATP binding // inferred from electronic annotation /// 0035091 // phosphoinositide bi…
1449875_s_at	NM_010395	Not_defined	Mus musculus	39883	24,	GenBank	gb:NM_010395.1 /DB_XREF=gi:6754141 /GEN=H2-T10 /FEA=FLmRNA /CNT=11 /TID=Mm.220201.1 /TIER=FL /STK=5 /UG=Mm.220201 /LL=15024 /DEF=Mus musculus histocompatibility 2, T region locus 10 (H2-T10), mRNA. /PROD=histocompatibility 2, T region locus 10 /FL=gb:M35246.1 gb:NM_010395.1	NM_010395	histocompatibility 2, T region locus 10 /// histocompatibility 2, T region locus 17 /// histocompatibility 2, T region locus 22 /// histocompatibility 2, T region locus 9	H2-T9	15024 /// 15032 /// 15039 /// 15051	NM_010395 /// NM_010397 /// NM_010399	0006955 // immune response // inferred from electronic annotation /// 0019882 // antigen processing and presentation // inferred from electronic annotation	0016020 // membrane // inferred from electronic annotation /// 0042612 // MHC class I protein complex // inferred from electronic annotation	Not_defined
1415713_a_at	U46690	Not_defined	Mus musculus	39883	24	GenBank	gb:U46690.1 /DB_XREF=gi:1262844 /FEA=mRNA /CNT=2 /TID=Mm.3935.2 /TIER=ConsEnd /STK=1 /UG=Mm.3935 /LL=27225 /UG_GENE=Ddx24 /DEF=Mus musculus ATP-dependent RNA helicase mRNA, partial cds. /PROD=ATP-dependent RNA helicase	U46690	DEAD (Asp-Glu-Ala-Asp) box polypeptide 24	Ddx24	27225	NM_020494	Not_defined	0005730 // nucleolus // inferred from electronic annotation	0000166 // nucleotide binding // inferred from electronic annotation /// 0003676 // nucleic acid binding // inferred from electronic annotation /// 0003723 // RNA binding // inferred from electronic annotation /// 0004386 // helicase activity // inferred from electronic annotation /// 0005524 // ATP binding // inferred from electronic annotation /// 0008026 // ATP-dependent helicase activity // i…
1448246_at	NM_008228	Not_defined	Mus musculus	39883	24	GenBank	gb:NM_008228.1 /DB_XREF=gi:6680192 /GEN=Hdac1 /FEA=FLmRNA /CNT=237 /TID=Mm.2602.1 /TIER=FL+Stack /STK=114 /UG=Mm.2602 /LL=15181 /DEF=Mus musculus histone deacetylase 1 (Hdac1), mRNA. /PROD=histone deacetylase 1 /FL=gb:NM_008228.1	NM_008228	histone deacetylase 1	Hdac1	433759	NM_008228	0006350 // transcription // inferred from electronic annotation /// 0006355 // regulation of transcription, DNA-dependent // inferred from electronic annotation /// 0007492 // endoderm development // inferred from direct assay /// 0007492 // endoderm development // inferred from mutant phenotype /// 0016481 // negative regulation of transcription // inferred from direct assay /// 0016568 // chrom…	0000118 // histone deacetylase complex // inferred from physical interaction /// 0000118 // histone deacetylase complex // traceable author statement /// 0000792 // heterochromatin // inferred from direct assay /// 0005634 // nucleus // traceable author statement /// 0005634 // nucleus // inferred from electronic annotation /// 0005737 // cytoplasm // traceable author statement /// 0016581 // NuR…	0003677 // DNA binding // inferred from direct assay /// 0003682 // chromatin binding // inferred from direct assay /// 0003700 // transcription factor activity // inferred from direct assay /// 0003714 // transcription corepressor activity // inferred from direct assay /// 0004407 // histone deacetylase activity // inferred from direct assay /// 0004407 // histone deacetylase activity // inferre…
1425394_at	BC023105	Not_defined	Mus musculus	39883	24	GenBank	gb:BC023105.1 /DB_XREF=gi:18605634 /FEA=FLmRNA /CNT=9 /TID=Mm.105326.1 /TIER=FL /STK=2 /UG=Mm.105326 /DEF=Mus musculus, clone MGC:28198 IMAGE:3989161, mRNA, complete cds. /PROD=Unknown (protein for MGC:28198) /FL=gb:BC023105.1	BC023105	cDNA sequence BC023105	BC023105	667597	XM_001471580 /// XM_001471581	Not_defined	0016020 // membrane // inferred from electronic annotation	0005525 // GTP binding // inferred from electronic annotation /// 0016817 // hydrolase activity, acting on acid anhydrides // inferred from electronic annotation
1423681_at	AK005044	Not_defined	Mus musculus	39883	24	GenBank	gb:BC024691.1 /DB_XREF=gi:19354352 /FEA=FLmRNA /CNT=285 /TID=Mm.34298.1 /TIER=FL+Stack /STK=162 /UG=Mm.34298 /LL=74157 /UG_GENE=1300018I05Rik /DEF=Mus musculus, RIKEN cDNA 1300018I05 gene, clone MGC:30380 IMAGE:3668655, mRNA, complete cds. /PROD=RIKEN cDNA 1300018I05 gene /FL=gb:BC024691.1	AK005044	RIKEN cDNA 1300018I05 gene	1300018I05Rik	74157	NM_028791	0006511 // ubiquitin-dependent protein catabolic process // inferred from electronic annotation /// 0006974 // response to DNA damage stimulus // inferred from electronic annotation /// 0007049 // cell cycle // inferred from electronic annotation /// 0007067 // mitosis // inferred from electronic annotation /// 0016567 // protein ubiquitination // inferred from electronic annotation /// 0051301 /…	0005622 // intracellular // inferred from electronic annotation /// 0005634 // nucleus // inferred from electronic annotation	0003676 // nucleic acid binding // inferred from electronic annotation /// 0005515 // protein binding // inferred from electronic annotation /// 0008168 // methyltransferase activity // inferred from electronic annotation /// 0008270 // zinc ion binding // inferred from electronic annotation /// 0016740 // transferase activity // inferred from electronic annotation /// 0016874 // ligase activity …
1424697_at	BC020149	Not_defined	Mus musculus	39883	24	GenBank	gb:BC020149.1 /DB_XREF=gi:18043305 /FEA=FLmRNA /CNT=39 /TID=Mm.29019.1 /TIER=FL+Stack /STK=19 /UG=Mm.29019 /LL=69185 /UG_GENE=1810033A06Rik /DEF=Mus musculus, RIKEN cDNA 1810033A06 gene, clone MGC:28242 IMAGE:3993232, mRNA, complete cds. /PROD=RIKEN cDNA 1810033A06 gene /FL=gb:BC020149.1	BC020149	DTW domain containing 1	Dtwd1	69185	NM_026981	Not_defined	Not_defined	Not_defined
1416508_at	AK005130	Not_defined	Mus musculus	39883	24	GenBank	gb:NM_025895.1 /DB_XREF=gi:13385387 /GEN=Eg1-pending /FEA=FLmRNA /CNT=169 /TID=Mm.30624.1 /TIER=FL+Stack /STK=84 /UG=Mm.30624 /LL=66999 /DEF=Mus musculus endothelial-derived gene (Eg1-pending), mRNA. /PROD=endothelial-derived gene /FL=gb:NM_025895.1 gb:BC024941.1	AK005130	mediator of RNA polymerase II transcription, subunit 28 homolog (yeast)	Med28	66999	NM_025895	0006350 // transcription // inferred from electronic annotation /// 0006355 // regulation of transcription, DNA-dependent // inferred from electronic annotation	0005634 // nucleus // inferred from electronic annotation /// 0005737 // cytoplasm // inferred from electronic annotation /// 0016020 // membrane // inferred from electronic annotation	0003779 // actin binding // inferred from electronic annotation /// 0005515 // protein binding // inferred from physical interaction /// 0005515 // protein binding // inferred from electronic annotation
1419879_s_at	AA960166	Not_defined	Mus musculus	39883	24	GenBank	gb:AA960166 /DB_XREF=gi:3126066 /DB_XREF=vw60d07.s1 /CLONE=IMAGE:1248205 /FEA=EST /CNT=1 /TID=Mm.200016.1 /TIER=ConsEnd /STK=0 /UG=Mm.200016 /LL=103615 /UG_GENE=AA960166 /UG_TITLE=expressed sequence AA960166	AA960166	tripartite motif-containing 25	Trim25	217069	NM_009546	Not_defined	0005737 // cytoplasm // inferred from direct assay	0005515 // protein binding // inferred from electronic annotation /// 0008270 // zinc ion binding // inferred from electronic annotation /// 0046872 // metal ion binding // inferred from electronic annotation
1448775_at	NM_008328	Not_defined	Mus musculus	39883	24	GenBank	gb:NM_008328.1 /DB_XREF=gi:6680354 /GEN=Ifi203 /FEA=FLmRNA /CNT=129 /TID=Mm.18530.1 /TIER=FL+Stack /STK=40 /UG=Mm.18530 /LL=15950 /DEF=Mus musculus interferon activated gene 203 (Ifi203), mRNA. /PROD=interferon activated gene 203 /FL=gb:AF022371.1 gb:NM_008328.1	NM_008328	interferon activated gene 203	Ifi203	15950	NM_001045481 /// NM_008328	Not_defined	0005634 // nucleus // inferred from electronic annotation	0005515 // protein binding // inferred from electronic annotation
1426970_a_at	AK004894	Not_defined	Mus musculus	39883	24	GenBank	gb:AK004894.1 /DB_XREF=gi:12836423 /FEA=mRNA /CNT=70 /TID=Mm.1183.1 /TIER=Stack /STK=31 /UG=Mm.1183 /LL=74153 /UG_GENE=1300004C08Rik /UG_TITLE=RIKEN cDNA 1300004C08 gene /DEF=Mus musculus adult male liver cDNA, RIKEN full-length enriched library, clone:1300004C08:UBE1L (FRAGMENT), full insert sequence.	AK004894	RIKEN cDNA D330022A01 gene /// ubiquitin-activating enzyme E1-like	Ube1l	320169 /// 74153	NM_023738 /// NM_177090 /// XM_001475204 /// XM_001476112	0006464 // protein modification process // inferred from electronic annotation /// 0008152 // metabolic process // inferred from electronic annotation /// 0019941 // modification-dependent protein catabolic process // inferred from direct assay /// 0032020 // ISG15-protein conjugation // inferred from direct assay	Not_defined	0003824 // catalytic activity // inferred from electronic annotation /// 0005488 // binding // inferred from electronic annotation /// 0005524 // ATP binding // inferred from electronic annotation /// 0008641 // small protein activating enzyme activity // inferred from electronic annotation /// 0019782 // ISG15 activating enzyme activity // inferred from direct assay
1452349_x_at	AI481797	Not_defined	Mus musculus	39883	24	GenBank	gb:AI481797 /DB_XREF=gi:4375023 /DB_XREF=vf99b08.x1 /CLONE=IMAGE:851895 /FEA=mRNA /CNT=24 /TID=Mm.215120.2 /TIER=Stack /STK=10 /UG=Mm.215120 /LL=15952 /UG_GENE=Ifi205 /UG_TITLE=interferon activated gene 205	AI481797	interferon activated gene 205 /// myeloid cell nuclear differentiation antigen	Mnda	226695 /// 381308	NM_001033450 /// NM_172648	0006350 // transcription // inferred from electronic annotation /// 0006355 // regulation of transcription, DNA-dependent // inferred from electronic annotation	0005634 // nucleus // inferred from electronic annotation	0005515 // protein binding // inferred from electronic annotation
1448958_at	NM_022329	Not_defined	Mus musculus	39883	24	GenBank	gb:NM_022329.1 /DB_XREF=gi:11612512 /GEN=Ifrg15-pending /FEA=FLmRNA /CNT=171 /TID=Mm.21761.1 /TIER=FL+Stack /STK=29 /UG=Mm.21761 /LL=64164 /DEF=Mus musculus interferon alpha responsive gene, 15 kDa (Ifrg15-pending), mRNA. /PROD=interferon alpha responsive gene, 15 kDa /FL=gb:NM_022329.1	NM_022329	interferon alpha responsive gene	Ifrg15	64164	NM_022329	Not_defined	Not_defined	Not_defined
1451969_s_at	BC014870	Not_defined	Mus musculus	39883	24	GenBank	gb:BC014870.1 /DB_XREF=gi:15928822 /FEA=FLmRNA /CNT=103 /TID=Mm.23981.1 /TIER=FL+Stack /STK=64 /UG=Mm.23981 /DEF=Mus musculus, clone MGC:11997 IMAGE:3602116, mRNA, complete cds. /PROD=Unknown (protein for MGC:11997) /FL=gb:BC014870.1	BC014870	poly (ADP-ribose) polymerase family, member 3	Parp3	235587	NM_145619	0006471 // protein amino acid ADP-ribosylation // inferred from electronic annotation	0005634 // nucleus // inferred from electronic annotation	0003950 // NAD+ ADP-ribosyltransferase activity // inferred from electronic annotation /// 0016740 // transferase activity // inferred from electronic annotation
1415697_at	BG069656	Not_defined	Mus musculus	39883	24	GenBank	gb:BG069656 /DB_XREF=gi:12552225 /DB_XREF=H3078F11-3 /CLONE=H3078F11 /FEA=FLmRNA /CNT=359 /TID=Mm.2411.2 /TIER=Stack /STK=10 /UG=Mm.2411 /LL=23881 /UG_GENE=G3bp2-pending /UG_TITLE=Ras-GTPase-activating protein (GAP<120>) SH3-domain binding protein 2 /FL=gb:AF145285.1	BG069656	GTPase activating protein (SH3 domain) binding protein 2	G3bp2	23881	NM_001080794 /// NM_001080795 /// NM_001080796 /// NM_001080797 /// NM_011816	0006810 // transport // inferred from electronic annotation /// 0007264 // small GTPase mediated signal transduction // not recorded /// 0051028 // mRNA transport // inferred from electronic annotation	0005622 // intracellular // inferred from electronic annotation	0000166 // nucleotide binding // inferred from electronic annotation /// 0003676 // nucleic acid binding // inferred from electronic annotation /// 0003723 // RNA binding // inferred from electronic annotation /// 0005515 // protein binding // not recorded /// 0005515 // protein binding // inferred from electronic annotation
1423758_at	BG069656	Not_defined	Mus musculus	39883	24	GenBank	gb:BG518564 /DB_XREF=gi:13513565 /DB_XREF=602578406F1 /CLONE=IMAGE:3491857 /FEA=FLmRNA /CNT=359 /TID=Mm.2411.2 /TIER=Stack /STK=51 /UG=Mm.2411 /LL=23881 /UG_GENE=G3bp2-pending /UG_TITLE=Ras-GTPase-activating protein (GAP<120>) SH3-domain binding protein 2 /FL=gb:AF145285.1	BG069656	GTPase activating protein (SH3 domain) binding protein 2	G3bp2	23881	NM_001080794 /// NM_001080795 /// NM_001080796 /// NM_001080797 /// NM_011816	0006810 // transport // inferred from electronic annotation /// 0007264 // small GTPase mediated signal transduction // not recorded /// 0051028 // mRNA transport // inferred from electronic annotation	0005622 // intracellular // inferred from electronic annotation	0000166 // nucleotide binding // inferred from electronic annotation /// 0003676 // nucleic acid binding // inferred from electronic annotation /// 0003723 // RNA binding // inferred from electronic annotation /// 0005515 // protein binding // not recorded /// 0005515 // protein binding // inferred from electronic annotation
1415779_s_at	NM_013798	Not_defined	Mus musculus	39883	24	GenBank	gb:NM_013798.1 /DB_XREF=gi:8850208 /GEN=Actl /FEA=FLmRNA /CNT=433 /TID=Mm.116989.1 /TIER=FL+Stack /STK=370 /UG=Mm.116989 /LL=11469 /DEF=Mus musculus actin-like (Actl), mRNA. /PROD=actin-like /FL=gb:AF195094.1 gb:BC021796.1 gb:NM_013798.1 gb:BC003337.1	NM_013798	actin, gamma, cytoplasmic 1	Actg1	11465	NM_009609	0045214 // sarcomere organization // inferred from direct assay /// 0051592 // response to calcium ion // inferred from electronic annotation	0005625 // soluble fraction // inferred from direct assay /// 0005737 // cytoplasm // inferred from electronic annotation /// 0005829 // cytosol // inferred from direct assay /// 0005856 // cytoskeleton // inferred from electronic annotation /// 0015629 // actin cytoskeleton // inferred from direct assay /// 0030016 // myofibril // inferred from direct assay /// 0030863 // cortical cytoskeleton /…	0000166 // nucleotide binding // inferred from electronic annotation /// 0005200 // structural constituent of cytoskeleton // inferred from direct assay /// 0005515 // protein binding // inferred from electronic annotation /// 0005524 // ATP binding // inferred from electronic annotation /// 0042802 // identical protein binding // inferred from electronic annotation
1419026_at	NM_007829	Not_defined	Mus musculus	39883	24	GenBank	gb:NM_007829.1 /DB_XREF=gi:6681134 /GEN=Daxx /FEA=FLmRNA /CNT=107 /TID=Mm.28118.1 /TIER=FL+Stack /STK=14 /UG=Mm.28118 /LL=13163 /DEF=Mus musculus Fas death domain-associated protein (Daxx), mRNA. /PROD=Fas death domain-associated protein /FL=gb:NM_007829.1 gb:AF006040.1	NM_007829	Fas death domain-associated protein	Daxx	13163	NM_007829	0000281 // cytokinesis after mitosis // inferred from mutant phenotype /// 0006350 // transcription // inferred from electronic annotation /// 0006355 // regulation of transcription, DNA-dependent // inferred from electronic annotation /// 0006915 // apoptosis // inferred from electronic annotation /// 0016481 // negative regulation of transcription // inferred from sequence or structural similar…	0000792 // heterochromatin // inferred from direct assay /// 0005634 // nucleus // inferred from direct assay /// 0005634 // nucleus // inferred from electronic annotation /// 0005634 // nucleus // inferred from sequence or structural similarity /// 0005737 // cytoplasm // inferred from electronic annotation /// 0016605 // PML body // inferred from direct assay	0003713 // transcription coactivator activity // inferred from direct assay /// 0003714 // transcription corepressor activity // traceable author statement /// 0005515 // protein binding // inferred from physical interaction /// 0005515 // protein binding // inferred from sequence or structural similarity /// 0008134 // transcription factor binding // inferred from sequence or structural similari…
1438390_s_at	AV105428	Not_defined	Mus musculus	39883	24	GenBank	gb:AV105428 /DB_XREF=gi:5252976 /DB_XREF=AV105428 /CLONE=2510016C06 /FEA=EST /CNT=11 /TID=Mm.6856.3 /TIER=Stack /STK=11 /UG=Mm.6856 /LL=30939 /UG_GENE=Pttg1 /UG_TITLE=pituitary tumor-transforming 1	AV105428	pituitary tumor-transforming gene 1	Pttg1	30939	NM_001131054 /// NM_013917	0006259 // DNA metabolic process // inferred from electronic annotation /// 0006281 // DNA repair // inferred from electronic annotation /// 0006974 // response to DNA damage stimulus // inferred from electronic annotation /// 0007049 // cell cycle // inferred from electronic annotation /// 0007059 // chromosome segregation // inferred from electronic annotation /// 0007067 // mitosis // inferred…	0005634 // nucleus // inferred from electronic annotation /// 0005737 // cytoplasm // inferred from electronic annotation	0004869 // cysteine protease inhibitor activity // inferred from direct assay /// 0017124 // SH3 domain binding // inferred from electronic annotation
1451905_a_at	M21039	Not_defined	Mus musculus	39883	24	GenBank	gb:M21039.1 /DB_XREF=gi:199925 /FEA=FLmRNA /CNT=1 /TID=Mm.33996.2 /TIER=FL /STK=1 /UG=Mm.33996 /LL=17857 /UG_GENE=Mx1 /DEF=Mouse (strain BALBc) interferon-induced mutant Mx1 pseudogene mRNA, complete cds. /PROD=Mx1 protein /FL=gb:M21039.1	M21039	myxovirus (influenza virus) resistance 1	Mx1	17857	NM_010846 /// NR_003520 /// XR_035486	0009615 // response to virus // traceable author statement /// 0009615 // response to virus // inferred from electronic annotation /// 0045087 // innate immune response // traceable author statement	0005634 // nucleus // inferred from direct assay /// 0005634 // nucleus // traceable author statement /// 0005634 // nucleus // inferred from electronic annotation	0000166 // nucleotide binding // inferred from electronic annotation /// 0003924 // GTPase activity // traceable author statement /// 0003924 // GTPase activity // inferred from electronic annotation /// 0005515 // protein binding // inferred from physical interaction /// 0005525 // GTP binding // traceable author statement /// 0005525 // GTP binding // inferred from electronic annotation
1421323_a_at	NM_011816	Not_defined	Mus musculus	39883	24	GenBank	gb:NM_011816.1 /DB_XREF=gi:6753929 /GEN=G3bp2-pending /FEA=FLmRNA /CNT=8 /TID=Mm.2411.1 /TIER=FL /STK=2 /UG=Mm.2411 /LL=23881 /DEF=Mus musculus Ras-GTPase-activating protein (GAP<120>) SH3-domain binding protein 2 (G3bp2-pending), mRNA. /PROD=Ras-GTPase-activating protein (GAP<120>)SH3-domain binding protein 2 /FL=gb:NM_011816.1 gb:U65313.1	NM_011816	GTPase activating protein (SH3 domain) binding protein 2	G3bp2	23881	NM_001080794 /// NM_001080795 /// NM_001080796 /// NM_001080797 /// NM_011816	0006810 // transport // inferred from electronic annotation /// 0007264 // small GTPase mediated signal transduction // not recorded /// 0051028 // mRNA transport // inferred from electronic annotation	0005622 // intracellular // inferred from electronic annotation	0000166 // nucleotide binding // inferred from electronic annotation /// 0003676 // nucleic acid binding // inferred from electronic annotation /// 0003723 // RNA binding // inferred from electronic annotation /// 0005515 // protein binding // not recorded /// 0005515 // protein binding // inferred from electronic annotation
1435454_a_at	BE853170	Not_defined	Mus musculus	39883	24	GenBank	gb:BE853170 /DB_XREF=gi:10311498 /DB_XREF=uw30c09.x1 /CLONE=IMAGE:3418192 /FEA=EST /CNT=39 /TID=Mm.89417.2 /TIER=Stack /STK=16 /UG=Mm.89417 /UG_TITLE=Mus musculus, clone IMAGE:3589116, mRNA, partial cds	BE853170	cDNA sequence BC006779	BC006779	229003	NM_183162	Not_defined	0005622 // intracellular // inferred from electronic annotation	0000166 // nucleotide binding // inferred from electronic annotation /// 0003723 // RNA binding // inferred from electronic annotation /// 0004540 // ribonuclease activity // inferred from electronic annotation /// 0004872 // receptor activity // inferred from electronic annotation /// 0008270 // zinc ion binding // inferred from electronic annotation /// 0017111 // nucleoside-triphosphatase acti…
1425387_at	BC021607	Not_defined	Mus musculus	39883	24	GenBank	gb:BC021607.1 /DB_XREF=gi:18204895 /FEA=FLmRNA /CNT=8 /TID=Mm.215260.1 /TIER=FL /STK=2 /UG=Mm.215260 /DEF=Mus musculus, Similar to hydroxysteroid (17-beta) dehydrogenase 5, clone MGC:37825 IMAGE:5098938, mRNA, complete cds. /PROD=Similar to hydroxysteroid (17-beta)dehydrogenase 5 /FL=gb:BC021607.1	BC021607	aldo-keto reductase family 1, member C20	Akr1c20	116852	NM_054080	0006694 // steroid biosynthetic process // not recorded /// 0055114 // oxidation reduction // inferred from electronic annotation	Not_defined	0004033 // aldo-keto reductase activity // not recorded /// 0016491 // oxidoreductase activity // inferred from electronic annotation
