# Supplementary material for: A Geometric Clustering Tool (AGCT) to robustly unravel the inner cluster structures of time-series gene expressions
Source: PLoS One. 2020 Jul 6;15(7):e0233755. doi: 10.1371/journal.pone.0233755 (PMC7337352; doi:10.1371/journal.pone.0233755)
Supplement: S3 File — (ZIP) [file pone.0233755.s003.zip › probes513_cluster_19.txt]

ID	GB_ACC	SPOT_ID	Species Scientific Name	Annotation Date	Sequence Type	Sequence Source	Target Description	Representative Public ID	Gene Title	Gene Symbol	ENTREZ_GENE_ID	RefSeq Transcript ID	Gene Ontology Biological Process	Gene Ontology Cellular Component	Gene Ontology Molecular Function
1439350_s_at	AV292566	Not_defined	Mus musculus	39883	24	GenBank	gb:AV292566 /DB_XREF=gi:16392477 /DB_XREF=AV292566 /CLONE=5430426F17 /FEA=EST /CNT=8 /TID=Mm.5434.2 /TIER=Stack /STK=8 /UG=Mm.5434 /UG_TITLE=Mus musculus, clone IMAGE:3499034, mRNA, partial cds	AV292566	phosphatidylinositol glycan anchor biosynthesis, class U	Pigu	228812	NM_001004721	0006506 // GPI anchor biosynthetic process // inferred from electronic annotation /// 0046425 // regulation of JAK-STAT cascade // inferred from electronic annotation	0005783 // endoplasmic reticulum // inferred from electronic annotation /// 0005789 // endoplasmic reticulum membrane // inferred from electronic annotation /// 0005886 // plasma membrane // inferred from electronic annotation /// 0016020 // membrane // inferred from electronic annotation /// 0016021 // integral to membrane // inferred from electronic annotation /// 0042765 // GPI-anchor transami…	Not_defined
1438120_x_at	AV091354	Not_defined	Mus musculus	39883	24	GenBank	gb:AV091354 /DB_XREF=gi:5238902 /DB_XREF=AV091354 /CLONE=2310061J18 /FEA=EST /CNT=13 /TID=Mm.38241.3 /TIER=Stack /STK=12 /UG=Mm.38241 /LL=16179 /UG_GENE=Il1rak /UG_TITLE=interleukin 1 receptor-associated kinase	AV091354	interleukin-1 receptor-associated kinase 1	Irak1	16179	NM_008363	0002237 // response to molecule of bacterial origin // inferred from expression pattern /// 0006468 // protein amino acid phosphorylation // inferred from direct assay /// 0006468 // protein amino acid phosphorylation // inferred from electronic annotation /// 0007165 // signal transduction // inferred from direct assay /// 0007165 // signal transduction // inferred from electronic annotation ///…	0005624 // membrane fraction // inferred from direct assay	0000166 // nucleotide binding // inferred from electronic annotation /// 0000287 // magnesium ion binding // inferred from electronic annotation /// 0004672 // protein kinase activity // inferred from electronic annotation /// 0004674 // protein serine/threonine kinase activity // inferred from electronic annotation /// 0004872 // receptor activity // inferred from electronic annotation /// 00051…
1449065_at	NM_012006	Not_defined	Mus musculus	39883	8	GenBank	gb:NM_012006.1 /DB_XREF=gi:6753549 /GEN=Cte1 /FEA=FLmRNA /CNT=68 /TID=Mm.1978.1 /TIER=FL+Stack /STK=24 /UG=Mm.1978 /LL=26897 /DEF=Mus musculus cytosolic acyl-CoA thioesterase 1 (Cte1), mRNA. /PROD=cytosolic acyl-CoA thioesterase 1 /FL=gb:NM_012006.1	NM_012006	acyl-CoA thioesterase 1 /// similar to acyl-CoA thioesterase	Acot1	100044830 /// 26897	NM_012006 /// XR_031056	0001676 // long-chain fatty acid metabolic process // inferred from direct assay /// 0006629 // lipid metabolic process // inferred from electronic annotation /// 0006637 // acyl-CoA metabolic process // traceable author statement /// 0006637 // acyl-CoA metabolic process // inferred from electronic annotation	0005737 // cytoplasm // traceable author statement /// 0005737 // cytoplasm // inferred from electronic annotation	0004091 // carboxylesterase activity // inferred from electronic annotation /// 0016290 // palmitoyl-CoA hydrolase activity // inferred from electronic annotation /// 0016291 // acyl-CoA thioesterase activity // inferred from direct assay /// 0016291 // acyl-CoA thioesterase activity // traceable author statement /// 0016787 // hydrolase activity // inferred from electronic annotation /// 0016790…
1436997_x_at	BB248904	Not_defined	Mus musculus	39883	-8	GenBank	gb:BB248904 /DB_XREF=gi:8941650 /DB_XREF=BB248904 /CLONE=A730028P12 /FEA=EST /CNT=31 /TID=Mm.21446.3 /TIER=Stack /STK=31 /UG=Mm.21446 /LL=68890 /UG_GENE=1190008F14Rik /UG_TITLE=RIKEN cDNA 1190008F14 gene	BB248904	SH3-binding domain glutamic acid-rich protein like	Sh3bgrl	56726	NM_019989	Not_defined	Not_defined	0017124 // SH3 domain binding // inferred from electronic annotation
1416592_at	AF276917	Not_defined	Mus musculus	39883	4, 24	GenBank	gb:BC012642.1 /DB_XREF=gi:15215038 /FEA=FLmRNA /CNT=159 /TID=Mm.29728.1 /TIER=FL+Stack /STK=79 /UG=Mm.29728 /LL=93692 /UG_GENE=Glrx1 /DEF=Mus musculus, clone MGC:13744 IMAGE:4206114, mRNA, complete cds. /PROD=Unknown (protein for MGC:13744) /FL=gb:AF109314.1 gb:AB013137.1 gb:NM_053108.1 gb:AF276917.1 gb:BC012642.1	AF276917	glutaredoxin	Glrx	93692	NM_053108	0006810 // transport // inferred from electronic annotation /// 0022900 // electron transport chain // inferred from electronic annotation /// 0045454 // cell redox homeostasis // inferred from electronic annotation	0005737 // cytoplasm // inferred from electronic annotation	0009055 // electron carrier activity // inferred from electronic annotation /// 0015035 // protein disulfide oxidoreductase activity // inferred from electronic annotation /// 0019153 // protein-disulfide reductase (glutathione) activity // traceable author statement
1436915_x_at	AU024771	Not_defined	Mus musculus	39883	24	GenBank	gb:AU024771 /DB_XREF=gi:3395118 /DB_XREF=AU024771 /CLONE=J0460D05 /FEA=EST /CNT=37 /TID=Mm.197518.2 /TIER=Stack /STK=36 /UG=Mm.197518 /LL=114128 /UG_GENE=Laptm4b /UG_TITLE=lysosomal-associated protein transmembrane 4B	AU024771	lysosomal-associated protein transmembrane 4B	Laptm4b	114128	NM_033521	0006810 // transport // inferred from electronic annotation	0012505 // endomembrane system // inferred from electronic annotation /// 0016020 // membrane // inferred from electronic annotation /// 0016021 // integral to membrane // inferred from electronic annotation	Not_defined
1438170_x_at	AV166873	Not_defined	Mus musculus	39883	24	GenBank	gb:AV166873 /DB_XREF=gi:5373310 /DB_XREF=AV166873 /CLONE=3110048N17 /FEA=EST /CNT=12 /TID=Mm.181562.8 /TIER=Stack /STK=12 /UG=Mm.181562 /LL=56436 /UG_GENE=Adrm1 /UG_TITLE=adhesion regulating molecule 1	AV166873	adhesion regulating molecule 1	Adrm1	56436	NM_019822	Not_defined	0005634 // nucleus // inferred from electronic annotation /// 0005737 // cytoplasm // inferred from electronic annotation /// 0005829 // cytosol // inferred from electronic annotation /// 0043234 // protein complex // inferred from electronic annotation	Not_defined
1436930_x_at	BB000512	Not_defined	Mus musculus	39883	24	GenBank	gb:BB000512 /DB_XREF=gi:7840440 /DB_XREF=BB000512 /CLONE=2510005O14 /FEA=EST /CNT=36 /TID=Mm.1710.2 /TIER=Stack /STK=35 /UG=Mm.1710 /LL=15288 /UG_GENE=Hmbs /UG_TITLE=hydroxymethylbilane synthase	BB000512	predicted gene, EG623818 /// hydroxymethylbilane synthase	Hmbs	15288 /// 623818	NM_001110251 /// NM_013551 /// XM_888318 /// XM_915480	0006779 // porphyrin biosynthetic process // inferred from electronic annotation /// 0006783 // heme biosynthetic process // inferred from electronic annotation /// 0033014 // tetrapyrrole biosynthetic process // inferred from electronic annotation	Not_defined	0004418 // hydroxymethylbilane synthase activity // inferred from electronic annotation /// 0016740 // transferase activity // inferred from electronic annotation
1416998_at	NM_021511	Not_defined	Mus musculus	39883	24	GenBank	gb:NM_021511.1 /DB_XREF=gi:10946929 /GEN=Rrr-pending /FEA=FLmRNA /CNT=110 /TID=Mm.29061.1 /TIER=FL+Stack /STK=61 /UG=Mm.29061 /LL=59014 /DEF=Mus musculus regulator for ribosome resistance homolog (S. cerevisiae) (Rrr-pending), mRNA. /PROD=regulator for ribosome resistance homolog (S.cerevisiae) /FL=gb:NM_021511.1 gb:BC003481.1	NM_021511	RRS1 ribosome biogenesis regulator homolog (S. cerevisiae)	Rrs1	59014	NM_021511	0042254 // ribosome biogenesis // inferred from electronic annotation	0005634 // nucleus // inferred from electronic annotation	Not_defined
1417974_at	BF018653	Not_defined	Mus musculus	39883	24	GenBank	gb:BC026821.1 /DB_XREF=gi:20070721 /FEA=FLmRNA /CNT=85 /TID=Mm.87443.1 /TIER=FL+Stack /STK=32 /UG=Mm.87443 /LL=16649 /UG_GENE=Kpna4 /DEF=Mus musculus, karyopherin (importin) alpha 4, clone MGC:19244 IMAGE:3672708, mRNA, complete cds. /PROD=karyopherin (importin) alpha 4 /FL=gb:AF020771.1 gb:NM_008467.1 gb:BC026821.1	BF018653	karyopherin (importin) alpha 4	Kpna4	16649	NM_008467	0006606 // protein import into nucleus // inferred from direct assay /// 0006606 // protein import into nucleus // inferred from electronic annotation /// 0006810 // transport // inferred from electronic annotation /// 0006886 // intracellular protein transport // inferred from electronic annotation /// 0015031 // protein transport // inferred from electronic annotation	0005634 // nucleus // inferred from electronic annotation /// 0005643 // nuclear pore // inferred from electronic annotation /// 0005737 // cytoplasm // inferred from electronic annotation	0005488 // binding // inferred from electronic annotation /// 0005515 // protein binding // inferred from physical interaction /// 0005515 // protein binding // inferred from electronic annotation /// 0008565 // protein transporter activity // inferred from direct assay /// 0008565 // protein transporter activity // inferred from electronic annotation
1424732_s_at	BC020157	Not_defined	Mus musculus	39883	24	GenBank	gb:BC020157.1 /DB_XREF=gi:18044901 /FEA=FLmRNA /CNT=20 /TID=Mm.218516.1 /TIER=FL+Stack /STK=18 /UG=Mm.218516 /DEF=Mus musculus, Similar to RIKEN cDNA 3110005G23 gene, clone MGC:28055 IMAGE:3708193, mRNA, complete cds. /PROD=Similar to RIKEN cDNA 3110005G23 gene /FL=gb:BC020157.1	BC020157	transmembrane protein 192	Tmem192	73067	NM_028427	Not_defined	0016020 // membrane // inferred from electronic annotation /// 0016021 // integral to membrane // inferred from electronic annotation	Not_defined
1434120_a_at	AW742814	Not_defined	Mus musculus	39883	24	GenBank	gb:AW742814 /DB_XREF=gi:7654613 /DB_XREF=up59g03.x1 /CLONE=IMAGE:2780404 /FEA=EST /CNT=45 /TID=Mm.19170.2 /TIER=Stack /STK=42 /UG=Mm.19170 /LL=56307 /UG_GENE=Metap2 /UG_TITLE=methionine aminopeptidase 2	AW742814	methionine aminopeptidase 2	Metap2	56307	NM_019648	0006508 // proteolysis // inferred from electronic annotation /// 0009987 // cellular process // inferred from electronic annotation /// 0016485 // protein processing // inferred from electronic annotation /// 0016485 // protein processing // inferred from sequence or structural similarity /// 0018206 // peptidyl-methionine modification // inferred from electronic annotation /// 0018206 // peptid…	0005737 // cytoplasm // inferred from electronic annotation /// 0005737 // cytoplasm // inferred from sequence or structural similarity	0004177 // aminopeptidase activity // inferred from electronic annotation /// 0004177 // aminopeptidase activity // inferred from sequence or structural similarity /// 0005515 // protein binding // inferred from physical interaction /// 0008233 // peptidase activity // inferred from electronic annotation /// 0008235 // metalloexopeptidase activity // inferred from electronic annotation /// 000823…
1426381_at	BM199989	Not_defined	Mus musculus	39883	24	GenBank	gb:BM199989 /DB_XREF=gi:17753088 /DB_XREF=C0204B03-3 /CLONE=C0204B03 /FEA=FLmRNA /CNT=79 /TID=Mm.2415.1 /TIER=Stack /STK=42 /UG=Mm.2415 /UG_TITLE=Mus musculus, clone MGC:12121 IMAGE:3710295, mRNA, complete cds /FL=gb:BC013720.1	BM199989	peroxisome proliferative activated receptor, gamma, coactivator-related 1	Pprc1	226169	NM_001081214	0006350 // transcription // inferred from electronic annotation /// 0006355 // regulation of transcription, DNA-dependent // inferred from electronic annotation	0005634 // nucleus // inferred from electronic annotation	0000166 // nucleotide binding // inferred from electronic annotation /// 0003676 // nucleic acid binding // inferred from electronic annotation /// 0003723 // RNA binding // inferred from electronic annotation /// 0005515 // protein binding // inferred from physical interaction
1452225_at	BC016267	Not_defined	Mus musculus	39883	24	GenBank	gb:BC016267.1 /DB_XREF=gi:16740800 /FEA=mRNA /CNT=78 /TID=Mm.28810.1 /TIER=Stack /STK=42 /UG=Mm.28810 /UG_TITLE=Mus musculus, clone IMAGE:4924122, mRNA /DEF=Mus musculus, clone IMAGE:4924122, mRNA.	BC016267	Not_defined	Not_defined	Not_defined	Not_defined	Not_defined	Not_defined	Not_defined
1420623_x_at	BC006722	Not_defined	Mus musculus	39883	24	GenBank	gb:BC006722.1 /DB_XREF=gi:13879485 /FEA=FLmRNA /CNT=65 /TID=Mm.197551.1 /TIER=FL /STK=3 /UG=Mm.197551 /LL=15481 /UG_GENE=Hspa8 /DEF=Mus musculus, Heat shock cognate protein 70, clone MGC:11684 IMAGE:3711399, mRNA, complete cds. /PROD=Heat shock cognate protein 70 /FL=gb:BC006722.1 gb:U27129.1 gb:NM_031165.1 gb:M19141.1	BC006722	heat shock protein 8	Hspa8	15481	NM_031165	0006457 // protein folding // inferred from direct assay /// 0006950 // response to stress // inferred from electronic annotation /// 0051085 // chaperone cofactor-dependent protein folding // inferred from genetic interaction /// 0051726 // regulation of cell cycle // inferred from direct assay	0005622 // intracellular // inferred from direct assay /// 0005737 // cytoplasm // inferred from electronic annotation /// 0005829 // cytosol // inferred from direct assay /// 0042470 // melanosome // inferred from electronic annotation	0000166 // nucleotide binding // inferred from electronic annotation /// 0005515 // protein binding // inferred from physical interaction /// 0005524 // ATP binding // inferred from electronic annotation /// 0042623 // ATPase activity, coupled // inferred from direct assay /// 0051082 // unfolded protein binding // inferred from physical interaction
1425193_at	BC026578	Not_defined	Mus musculus	39883	24	GenBank	gb:BC026578.1 /DB_XREF=gi:20071750 /FEA=FLmRNA /CNT=37 /TID=Mm.218254.2 /TIER=FL /STK=4 /UG=Mm.218254 /LL=66552 /UG_GENE=2010106G01Rik /DEF=Mus musculus, Similar to RIKEN cDNA 2010106G01 gene, clone MGC:36779 IMAGE:5059823, mRNA, complete cds. /PROD=Similar to RIKEN cDNA 2010106G01 gene /FL=gb:BC026578.1	BC026578	RIKEN cDNA 2010106G01 gene	2010106G01Rik	66552	NM_023220	Not_defined	0016020 // membrane // inferred from electronic annotation /// 0016021 // integral to membrane // inferred from electronic annotation	0004190 // aspartic-type endopeptidase activity // inferred from electronic annotation /// 0008233 // peptidase activity // inferred from electronic annotation /// 0016787 // hydrolase activity // inferred from electronic annotation
1460561_x_at	BB464434	Not_defined	Mus musculus	39883	24	GenBank	gb:BB464434 /DB_XREF=gi:9381623 /DB_XREF=BB464434 /CLONE=D130091O17 /FEA=EST /CNT=39 /TID=Mm.42829.2 /TIER=Stack /STK=38 /UG=Mm.42829 /LL=20364 /UG_GENE=Sepw1 /UG_TITLE=selenoprotein W, muscle 1	BB464434	selenoprotein W, muscle 1	Sepw1	20364	NM_009156	0045454 // cell redox homeostasis // inferred from electronic annotation	0005737 // cytoplasm // traceable author statement /// 0005737 // cytoplasm // inferred from electronic annotation /// 0005886 // plasma membrane // traceable author statement	0008430 // selenium binding // inferred from electronic annotation /// 0016491 // oxidoreductase activity // traceable author statement
1416941_s_at	NM_033561	Not_defined	Mus musculus	39883	24	GenBank	gb:NM_033561.1 /DB_XREF=gi:15808987 /GEN=Wbscr1 /FEA=FLmRNA /CNT=177 /TID=Mm.27955.1 /TIER=FL+Stack /STK=62 /UG=Mm.27955 /LL=22384 /DEF=Mus musculus Williams-Beuren syndrome chromosome region 1 homolog (human) (Wbscr1), mRNA. /PROD=Williams-Beuren syndrome chromosome region 1homolog (human) /FL=gb:NM_033561.1	NM_033561	eukaryotic translation initiation factor 4H	Eif4h	22384	NM_033561	0006412 // translation // inferred from electronic annotation	0005737 // cytoplasm // inferred from electronic annotation	0000166 // nucleotide binding // inferred from electronic annotation /// 0003676 // nucleic acid binding // inferred from electronic annotation /// 0003723 // RNA binding // inferred from electronic annotation /// 0003743 // translation initiation factor activity // inferred from electronic annotation
1416249_at	AW538068	Not_defined	Mus musculus	39883	24	GenBank	gb:AW538068 /DB_XREF=gi:7180485 /DB_XREF=C0102G10-3 /CLONE=C0102G10 /FEA=FLmRNA /CNT=278 /TID=Mm.28347.1 /TIER=Stack /STK=19 /UG=Mm.28347 /LL=192185 /UG_GENE=MGC7589 /UG_TITLE=putative inorganic polyphosphateATP-NAD kinase /FL=gb:BC004012.1 gb:NM_138671.1	AW538068	NAD kinase	Nadk	192185	NM_138671	0008152 // metabolic process // inferred from electronic annotation	0005829 // cytosol // inferred from sequence or structural similarity	0003951 // NAD+ kinase activity // inferred from sequence or structural similarity /// 0003951 // NAD+ kinase activity // inferred from electronic annotation /// 0016301 // kinase activity // inferred from electronic annotation /// 0016740 // transferase activity // inferred from electronic annotation /// 0046872 // metal ion binding // inferred from electronic annotation
1456470_x_at	AV167776	Not_defined	Mus musculus	39883	24	GenBank	gb:AV167776 /DB_XREF=gi:5374213 /DB_XREF=AV167776 /CLONE=3110057C02 /FEA=EST /CNT=10 /TID=Mm.21840.7 /TIER=Stack /STK=10 /UG=Mm.21840 /LL=68222 /UG_GENE=4930542G03Rik /UG_TITLE=RIKEN cDNA 4930542G03 gene	AV167776	tubulin, beta 2c /// tubulin, beta 2c, pseudogene 2	Tubb2c	227613 /// 665829	NM_146116 /// XR_032016 /// XR_032129	0007017 // microtubule-based process // inferred from electronic annotation /// 0007017 // microtubule-based process // non-traceable author statement /// 0007018 // microtubule-based movement // inferred from electronic annotation /// 0051258 // protein polymerization // inferred from electronic annotation	0005737 // cytoplasm // inferred from electronic annotation /// 0005874 // microtubule // inferred from electronic annotation /// 0043234 // protein complex // inferred from electronic annotation /// 0045298 // tubulin complex // non-traceable author statement	0000166 // nucleotide binding // inferred from electronic annotation /// 0003924 // GTPase activity // inferred from electronic annotation /// 0005198 // structural molecule activity // inferred from electronic annotation /// 0005525 // GTP binding // non-traceable author statement /// 0005525 // GTP binding // inferred from electronic annotation
1455855_x_at	BB168316	Not_defined	Mus musculus	39883	24	GenBank	gb:BB168316 /DB_XREF=gi:8824257 /DB_XREF=BB168316 /CLONE=A130098A12 /FEA=EST /CNT=36 /TID=Mm.24.3 /TIER=Stack /STK=36 /UG=Mm.24 /LL=15384 /UG_GENE=Hnrpab /UG_TITLE=heterogeneous nuclear ribonucleoprotein AB	BB168316	heterogeneous nuclear ribonucleoprotein A/B	Hnrnpab	15384	NM_001048061 /// NM_010448	0001837 // epithelial to mesenchymal transition // inferred from direct assay /// 0006350 // transcription // inferred from electronic annotation /// 0006355 // regulation of transcription, DNA-dependent // inferred from electronic annotation /// 0043193 // positive regulation of gene-specific transcription // inferred from direct assay /// 0045892 // negative regulation of transcription, DNA-dep…	0005634 // nucleus // inferred from direct assay /// 0005634 // nucleus // inferred from electronic annotation /// 0005737 // cytoplasm // inferred from direct assay /// 0030529 // ribonucleoprotein complex // inferred from electronic annotation	0000166 // nucleotide binding // inferred from electronic annotation /// 0003676 // nucleic acid binding // inferred from electronic annotation /// 0003677 // DNA binding // inferred from electronic annotation /// 0003688 // DNA replication origin binding // inferred from electronic annotation /// 0003700 // transcription factor activity // inferred from direct assay /// 0003723 // RNA binding //…
1433604_x_at	BG065457	Not_defined	Mus musculus	39883	2, 24	GenBank	gb:BG065457 /DB_XREF=gi:12548020 /DB_XREF=H3031D03-3 /CLONE=H3031D03 /FEA=EST /CNT=106 /TID=Mm.16763.3 /TIER=Stack /STK=83 /UG=Mm.16763 /LL=11674 /UG_GENE=Aldo1 /UG_TITLE=aldolase 1, A isoform	BG065457	aldolase A, fructose-bisphosphate	Aldoa	11674	NM_007438	0006096 // glycolysis // inferred from electronic annotation /// 0008152 // metabolic process // inferred from electronic annotation	0019861 // flagellum // inferred from direct assay	0003824 // catalytic activity // inferred from electronic annotation /// 0004332 // fructose-bisphosphate aldolase activity // inferred from direct assay /// 0004332 // fructose-bisphosphate aldolase activity // inferred from electronic annotation /// 0016829 // lyase activity // inferred from electronic annotation
1448311_at	NM_013700	Not_defined	Mus musculus	39883	24	GenBank	gb:NM_013700.1 /DB_XREF=gi:7305618 /GEN=Usp5 /FEA=FLmRNA /CNT=182 /TID=Mm.3571.1 /TIER=FL+Stack /STK=94 /UG=Mm.3571 /LL=22225 /DEF=Mus musculus ubiquitin specific protease 5 (isopeptidase T) (Usp5), mRNA. /PROD=ubiquitin specific protease 5 (isopeptidase T) /FL=gb:NM_013700.1	NM_013700	ubiquitin specific peptidase 5 (isopeptidase T)	Usp5	22225	NM_013700	0006511 // ubiquitin-dependent protein catabolic process // inferred from electronic annotation	Not_defined	0004221 // ubiquitin thiolesterase activity // inferred from electronic annotation /// 0005515 // protein binding // inferred from electronic annotation /// 0008233 // peptidase activity // inferred from electronic annotation /// 0008234 // cysteine-type peptidase activity // inferred from electronic annotation /// 0008270 // zinc ion binding // inferred from electronic annotation /// 0016787 // …
1453723_x_at	AK003190	Not_defined	Mus musculus	39883	24	GenBank	gb:AK003190.1 /DB_XREF=gi:12833701 /GEN=Ubb /FEA=mRNA /CNT=34 /TID=Mm.235.2 /TIER=ConsEnd /STK=0 /UG=Mm.235 /LL=22187 /UG_TITLE=ubiquitin B /DEF=Mus musculus 18 days embryo whole body cDNA, RIKEN full-length enriched library, clone:1100001L13:ubiquitin B, full insert sequence.	AK003190	gene model 1821, (NCBI) /// ribosomal protein S27a /// ubiquitin B /// ubiquitin C	Ubb	22187 /// 22190 /// 624036 /// 78294	NM_001033865 /// NM_011664 /// NM_019639 /// NM_024277 /// NR_002875 /// XM_001471699 /// XR_001605 /// XR_004579 /// XR_004580	0006412 // translation // inferred from electronic annotation /// 0006464 // protein modification process // inferred from electronic annotation /// 0016567 // protein ubiquitination // inferred from electronic annotation /// 0045941 // positive regulation of transcription // inferred from electronic annotation	0005622 // intracellular // inferred from electronic annotation /// 0005634 // nucleus // inferred from electronic annotation /// 0005737 // cytoplasm // inferred from electronic annotation /// 0005840 // ribosome // inferred from electronic annotation /// 0030529 // ribonucleoprotein complex // inferred from electronic annotation	0003735 // structural constituent of ribosome // inferred from electronic annotation /// 0005515 // protein binding // inferred from physical interaction /// 0005515 // protein binding // inferred from electronic annotation /// 0008270 // zinc ion binding // inferred from electronic annotation /// 0030528 // transcription regulator activity // inferred from electronic annotation /// 0046872 // me…
