# Supplementary material for: A Geometric Clustering Tool (AGCT) to robustly unravel the inner cluster structures of time-series gene expressions
Source: PLoS One. 2020 Jul 6;15(7):e0233755. doi: 10.1371/journal.pone.0233755 (PMC7337352; doi:10.1371/journal.pone.0233755)
Supplement: S3 File — (ZIP) [file pone.0233755.s003.zip › probes513_cluster_20.txt]

ID	GB_ACC	SPOT_ID	Species Scientific Name	Annotation Date	Sequence Type	Sequence Source	Target Description	Representative Public ID	Gene Title	Gene Symbol	ENTREZ_GENE_ID	RefSeq Transcript ID	Gene Ontology Biological Process	Gene Ontology Cellular Component	Gene Ontology Molecular Function
1426037_a_at	U94828	Not_defined	Mus musculus	39883	-8	GenBank	gb:U94828.1 /DB_XREF=gi:2605641 /GEN=RGS-r /FEA=FLmRNA /CNT=1 /TID=Mm.181709.2 /TIER=FL /STK=1 /UG=Mm.181709 /LL=19734 /DEF=Mus musculus retinally abundant regulator of G-protein signaling mRGS-r (RGS-r) mRNA, complete cds. /PROD=retinally abundant regulator of G-proteinsignaling mRGS-r /FL=gb:U94828.1	U94828	regulator of G-protein signaling 16	Rgs16	19734	NM_011267	0007186 // G-protein coupled receptor protein signaling pathway // traceable author statement /// 0009968 // negative regulation of signal transduction // inferred from electronic annotation	0005737 // cytoplasm // traceable author statement	0004871 // signal transducer activity // inferred from electronic annotation /// 0005096 // GTPase activator activity // traceable author statement
1436343_at	BM502696	Not_defined	Mus musculus	39883	24	GenBank	gb:BM502696 /DB_XREF=gi:18663912 /DB_XREF=ii41d11.x1 /CLONE=IMAGE:5944364 /FEA=EST /CNT=36 /TID=Mm.183257.3 /TIER=Stack /STK=9 /UG=Mm.183257 /UG_TITLE=Mus musculus, clone IMAGE:3492938, mRNA, partial cds	BM502696	chromodomain helicase DNA binding protein 4	Chd4	107932	NM_145979	0006333 // chromatin assembly or disassembly // inferred from electronic annotation /// 0006350 // transcription // inferred from electronic annotation /// 0006355 // regulation of transcription, DNA-dependent // inferred from electronic annotation /// 0016568 // chromatin modification // inferred from electronic annotation /// 0045449 // regulation of transcription // inferred from electronic an…	0000785 // chromatin // inferred from electronic annotation /// 0005634 // nucleus // inferred from electronic annotation	0000166 // nucleotide binding // inferred from electronic annotation /// 0003676 // nucleic acid binding // inferred from electronic annotation /// 0003677 // DNA binding // inferred from electronic annotation /// 0003682 // chromatin binding // inferred from electronic annotation /// 0004386 // helicase activity // inferred from electronic annotation /// 0005515 // protein binding // inferred fr…
1460569_x_at	AW611462	Not_defined	Mus musculus	39883	-2	GenBank	gb:AW611462 /DB_XREF=gi:7316648 /DB_XREF=un63d11.x1 /CLONE=IMAGE:2503317 /FEA=EST /CNT=39 /TID=Mm.28921.5 /TIER=Stack /STK=27 /UG=Mm.28921 /LL=12739 /UG_GENE=Cldn3 /UG_TITLE=claudin 3	AW611462	claudin 3	Cldn3	12739	NM_009902	0001666 // response to hypoxia // inferred from electronic annotation /// 0016338 // calcium-independent cell-cell adhesion // inferred from direct assay	0005886 // plasma membrane // inferred from electronic annotation /// 0005923 // tight junction // inferred from direct assay /// 0005923 // tight junction // inferred from electronic annotation /// 0016020 // membrane // inferred from electronic annotation /// 0016021 // integral to membrane // non-traceable author statement /// 0016021 // integral to membrane // inferred from electronic annotat…	0005198 // structural molecule activity // inferred from electronic annotation /// 0005515 // protein binding // inferred from physical interaction /// 0042802 // identical protein binding // inferred from physical interaction
1415899_at	NM_008416	Not_defined	Mus musculus	39883	-4, -8	GenBank	gb:NM_008416.1 /DB_XREF=gi:6680511 /GEN=Junb /FEA=FLmRNA /CNT=302 /TID=Mm.1167.1 /TIER=FL+Stack /STK=177 /UG=Mm.1167 /LL=16477 /DEF=Mus musculus Jun-B oncogene (Junb), mRNA. /PROD=Jun-B oncogene /FL=gb:BC003790.1 gb:NM_008416.1 gb:J03236.1	NM_008416	Jun-B oncogene	Junb	16477	NM_008416	0001570 // vasculogenesis // inferred from mutant phenotype /// 0001701 // in utero embryonic development // inferred from mutant phenotype /// 0001829 // trophectodermal cell differentiation // inferred from direct assay /// 0001829 // trophectodermal cell differentiation // inferred from mutant phenotype /// 0001892 // embryonic placenta development // inferred from mutant phenotype /// 0006350…	0005634 // nucleus // inferred from electronic annotation	0003677 // DNA binding // inferred from direct assay /// 0003677 // DNA binding // inferred from electronic annotation /// 0003700 // transcription factor activity // inferred from electronic annotation /// 0043565 // sequence-specific DNA binding // inferred from electronic annotation /// 0046983 // protein dimerization activity // inferred from electronic annotation
1450958_at	BQ177170	Not_defined	Mus musculus	39883	-2, -8	GenBank	gb:BQ177170 /DB_XREF=gi:20352662 /DB_XREF=UI-M-DJ2-bwa-h-02-0-UI.s1 /CLONE=UI-M-DJ2-bwa-h-02-0-UI /FEA=FLmRNA /CNT=157 /TID=Mm.856.1 /TIER=Stack /STK=10 /UG=Mm.856 /LL=17112 /UG_GENE=Tm4sf1 /UG_TITLE=transmembrane 4 superfamily member 1 /FL=gb:L15443.1 gb:L15429.1 gb:NM_008536.1	BQ177170	transmembrane 4 superfamily member 1	Tm4sf1	17112	NM_008536	Not_defined	0016020 // membrane // inferred from electronic annotation /// 0016021 // integral to membrane // inferred from electronic annotation	Not_defined
1426762_s_at	AK007763	Not_defined	Mus musculus	39883	24	GenBank	gb:AK007763.1 /DB_XREF=gi:12841516 /FEA=mRNA /CNT=134 /TID=Mm.28540.1 /TIER=Stack /STK=73 /UG=Mm.28540 /LL=99982 /UG_GENE=1810043O07Rik /UG_TITLE=RIKEN cDNA 1810043O07 gene /DEF=Mus musculus 10 day old male pancreas cDNA, RIKEN full-length enriched library, clone:1810043O07:homolog to KIAA0601 PROTEIN (FRAGMENT), full insert sequence.	AK007763	amine oxidase (flavin containing) domain 2 /// similar to amine oxidase (flavin containing) domain 2	Aof2	100046934 /// 99982	NM_133872 /// XM_001477098	0000122 // negative regulation of transcription from RNA polymerase II promoter // inferred from mutant phenotype /// 0001701 // in utero embryonic development // inferred from mutant phenotype /// 0006350 // transcription // inferred from electronic annotation /// 0006355 // regulation of transcription, DNA-dependent // inferred from electronic annotation /// 0008283 // cell proliferation // inf…	0005634 // nucleus // inferred from electronic annotation /// 0005667 // transcription factor complex // inferred from direct assay	0003700 // transcription factor activity // inferred from direct assay /// 0005515 // protein binding // inferred from electronic annotation /// 0005515 // protein binding // inferred from physical interaction /// 0008134 // transcription factor binding // inferred from physical interaction /// 0009055 // electron carrier activity // inferred from electronic annotation /// 0016491 // oxidoreducta…
1419266_at	AV250496	Not_defined	Mus musculus	39883	24	GenBank	gb:BC010719.1 /DB_XREF=gi:14715102 /FEA=FLmRNA /CNT=120 /TID=Mm.200683.1 /TIER=FL+Stack /STK=11 /UG=Mm.200683 /LL=18045 /UG_GENE=Nfyb /DEF=Mus musculus, nuclear transcription factor-Y beta, clone MGC:6315 IMAGE:2811674, mRNA, complete cds. /PROD=nuclear transcription factor-Y beta /FL=gb:NM_010914.1 gb:BC010719.1	AV250496	nuclear transcription factor-Y beta	Nfyb	18045	NM_010914	0006350 // transcription // inferred from electronic annotation /// 0006355 // regulation of transcription, DNA-dependent // inferred from electronic annotation /// 0045893 // positive regulation of transcription, DNA-dependent // inferred from direct assay	0005622 // intracellular // inferred from electronic annotation /// 0005634 // nucleus // not recorded /// 0005634 // nucleus // inferred from electronic annotation /// 0005667 // transcription factor complex // inferred by curator	0003677 // DNA binding // inferred from direct assay /// 0003677 // DNA binding // inferred from electronic annotation /// 0003700 // transcription factor activity // inferred from direct assay /// 0005515 // protein binding // not recorded /// 0043565 // sequence-specific DNA binding // inferred from electronic annotation
1455719_at	BG064086	Not_defined	Mus musculus	39883	24	GenBank	gb:BG064086 /DB_XREF=gi:12546649 /DB_XREF=H3015D01-3 /CLONE=H3015D01 /FEA=EST /CNT=9 /TID=Mm.1703.3 /TIER=Stack /STK=9 /UG=Mm.1703 /LL=22154 /UG_GENE=Tubb5 /UG_TITLE=tubulin, beta 5	BG064086	tubulin, beta 5	Tubb5	22154	NM_011655	0007017 // microtubule-based process // inferred from direct assay /// 0007017 // microtubule-based process // inferred from electronic annotation /// 0007017 // microtubule-based process // non-traceable author statement /// 0007018 // microtubule-based movement // inferred from electronic annotation /// 0051225 // spindle assembly // inferred from direct assay /// 0051258 // protein polymerizat…	0005737 // cytoplasm // inferred from electronic annotation /// 0005874 // microtubule // inferred from direct assay /// 0005874 // microtubule // inferred from electronic annotation /// 0005901 // caveola // inferred from electronic annotation /// 0016600 // flotillin complex // inferred from electronic annotation /// 0043234 // protein complex // inferred from electronic annotation /// 0045298 …	0000166 // nucleotide binding // inferred from electronic annotation /// 0003924 // GTPase activity // inferred from electronic annotation /// 0005198 // structural molecule activity // inferred from electronic annotation /// 0005200 // structural constituent of cytoskeleton // inferred from direct assay /// 0005525 // GTP binding // non-traceable author statement /// 0005525 // GTP binding // in…
1423300_at	AV305132	Not_defined	Mus musculus	39883	24	GenBank	gb:AV305132 /DB_XREF=gi:16393674 /DB_XREF=AV305132 /CLONE=5730526A15 /FEA=FLmRNA /CNT=146 /TID=Mm.23975.1 /TIER=Stack /STK=17 /UG=Mm.23975 /LL=66980 /UG_GENE=2400007G07Rik /UG_TITLE=RIKEN cDNA 2400007G07 gene /FL=gb:NM_025883.1	AV305132	zinc finger, DHHC domain containing 6	Zdhhc6	66980	NM_001033573 /// NM_025883	Not_defined	0016020 // membrane // inferred from electronic annotation /// 0016021 // integral to membrane // inferred from electronic annotation	0008270 // zinc ion binding // inferred from electronic annotation /// 0008415 // acyltransferase activity // inferred from electronic annotation /// 0016740 // transferase activity // inferred from electronic annotation /// 0046872 // metal ion binding // inferred from electronic annotation
1418893_at	NM_017463	Not_defined	Mus musculus	39883	24	GenBank	gb:BC010287.1 /DB_XREF=gi:16307478 /FEA=FLmRNA /CNT=112 /TID=Mm.7103.1 /TIER=FL+Stack /STK=16 /UG=Mm.7103 /LL=18515 /UG_GENE=Pbx2 /DEF=Mus musculus, pre B-cell leukemia transcription factor 2, clone MGC:11453 IMAGE:2599030, mRNA, complete cds. /PROD=pre B-cell leukemia transcription factor 2 /FL=gb:BC010287.1 gb:NM_017463.1 gb:AF020198.1	NM_017463	pre B-cell leukemia transcription factor 2	Pbx2	18515	NM_017463	0006350 // transcription // inferred from electronic annotation /// 0006355 // regulation of transcription, DNA-dependent // inferred from electronic annotation /// 0009954 // proximal/distal pattern formation // inferred from genetic interaction /// 0030326 // embryonic limb morphogenesis // inferred from genetic interaction /// 0045449 // regulation of transcription // inferred from electronic …	0005634 // nucleus // inferred from direct assay /// 0005634 // nucleus // inferred from electronic annotation /// 0005667 // transcription factor complex // inferred from direct assay	0003677 // DNA binding // inferred from electronic annotation /// 0003682 // chromatin binding // inferred from direct assay /// 0003700 // transcription factor activity // inferred from direct assay /// 0003700 // transcription factor activity // inferred from electronic annotation /// 0005515 // protein binding // inferred from physical interaction /// 0005515 // protein binding // inferred fro…
1448830_at	NM_013642	Not_defined	Mus musculus	39883	-8	GenBank	gb:NM_013642.1 /DB_XREF=gi:7305422 /GEN=Ptpn16 /FEA=FLmRNA /CNT=85 /TID=Mm.2404.1 /TIER=FL+Stack /STK=37 /UG=Mm.2404 /LL=19252 /DEF=Mus musculus protein tyrosine phosphatase, non-receptor type 16 (Ptpn16), mRNA. /PROD=protein tyrosine phosphatase, non-receptor type16 /FL=gb:NM_013642.1 gb:BC006967.1	NM_013642	dual specificity phosphatase 1	Dusp1	19252	NM_013642	0006470 // protein amino acid dephosphorylation // inferred from electronic annotation /// 0007049 // cell cycle // inferred from electronic annotation /// 0007242 // intracellular signaling cascade // inferred from electronic annotation /// 0016311 // dephosphorylation // inferred from electronic annotation	Not_defined	0004721 // phosphoprotein phosphatase activity // inferred from electronic annotation /// 0004725 // protein tyrosine phosphatase activity // inferred from electronic annotation /// 0005515 // protein binding // inferred from electronic annotation /// 0008138 // protein tyrosine/serine/threonine phosphatase activity // inferred from electronic annotation /// 0016787 // hydrolase activity // infer…
1436899_at	BM937429	Not_defined	Mus musculus	39883	24	GenBank	gb:BM937429 /DB_XREF=gi:19396581 /DB_XREF=UI-M-CD1-azq-e-06-0-UI.r1 /CLONE=UI-M-CD1-azq-e-06-0-UI /FEA=EST /CNT=51 /TID=Mm.18530.3 /TIER=Stack /STK=37 /UG=Mm.18530 /LL=15950 /UG_GENE=Ifi203 /UG_TITLE=interferon activated gene 203	BM937429	zinc finger with UFM1-specific peptidase domain	Zufsp	72580	NM_028287	Not_defined	0005622 // intracellular // inferred from electronic annotation	0008270 // zinc ion binding // inferred from electronic annotation /// 0046872 // metal ion binding // inferred from electronic annotation
1439261_x_at	AV102700	Not_defined	Mus musculus	39883	24	GenBank	gb:AV102700 /DB_XREF=gi:5250248 /DB_XREF=AV102700 /CLONE=2410108I06 /FEA=EST /CNT=9 /TID=Mm.30851.3 /TIER=Stack /STK=8 /UG=Mm.30851 /LL=69028 /UG_GENE=1500032H18Rik /UG_TITLE=RIKEN cDNA 1500032H18 gene	AV102700	MIT, microtubule interacting and transport, domain containing 1	Mitd1	69028	NM_026913	0006810 // transport // inferred from electronic annotation /// 0015031 // protein transport // inferred from electronic annotation	0005768 // endosome // inferred from electronic annotation /// 0016020 // membrane // inferred from electronic annotation /// 0031902 // late endosome membrane // inferred from electronic annotation	Not_defined
1431926_a_at	AK016648	Not_defined	Mus musculus	39883	-8	GenBank	gb:AK016648.1 /DB_XREF=gi:12855500 /FEA=mRNA /CNT=1 /TID=Mm.33881.2 /TIER=ConsEnd /STK=0 /UG=Mm.33881 /LL=67998 /UG_GENE=1300010M03Rik /UG_TITLE=RIKEN cDNA 1300010M03 gene /DEF=Mus musculus adult male testis cDNA, RIKEN full-length enriched library, clone:4933404C01:homolog to CDNA: FLJ21267 FIS, CLONE COL01717, full insert sequence.	AK016648	family with sequence similarity 134, member C	Fam134c	67998	NM_026501 /// NM_028933	Not_defined	0016020 // membrane // inferred from electronic annotation /// 0016021 // integral to membrane // inferred from electronic annotation	Not_defined
1438910_a_at	BB782444	Not_defined	Mus musculus	39883	-4, -8	GenBank	gb:BB782444 /DB_XREF=gi:16943144 /DB_XREF=BB782444 /CLONE=G430080L16 /FEA=EST /CNT=9 /TID=Mm.4441.5 /TIER=Stack /STK=9 /UG=Mm.4441 /LL=13830 /UG_GENE=Epb7.2 /UG_TITLE=erythrocyte protein band 7.2	BB782444	stomatin	Stom	13830	NM_013515	0051260 // protein homooligomerization // inferred from sequence or structural similarity /// 0051260 // protein homooligomerization // inferred from electronic annotation	0005856 // cytoskeleton // inferred from sequence or structural similarity /// 0005856 // cytoskeleton // inferred from electronic annotation /// 0005886 // plasma membrane // inferred from electronic annotation /// 0005887 // integral to plasma membrane // inferred from sequence or structural similarity /// 0005887 // integral to plasma membrane // inferred from electronic annotation /// 0016020…	0005515 // protein binding // inferred from electronic annotation
1419097_a_at	AF093620	Not_defined	Mus musculus	39883	-4	GenBank	gb:NM_013515.1 /DB_XREF=gi:7710017 /GEN=Epb7.2 /FEA=FLmRNA /CNT=55 /TID=Mm.4441.1 /TIER=FL+Stack /STK=13 /UG=Mm.4441 /LL=13830 /DEF=Mus musculus erythrocyte protein band 7.2 (Epb7.2), mRNA. /PROD=erythrocyte protein band 7.2 /FL=gb:U17297.1 gb:AF093620.1 gb:NM_013515.1	AF093620	stomatin	Stom	13830	NM_013515	0051260 // protein homooligomerization // inferred from sequence or structural similarity /// 0051260 // protein homooligomerization // inferred from electronic annotation	0005856 // cytoskeleton // inferred from sequence or structural similarity /// 0005856 // cytoskeleton // inferred from electronic annotation /// 0005886 // plasma membrane // inferred from electronic annotation /// 0005887 // integral to plasma membrane // inferred from sequence or structural similarity /// 0005887 // integral to plasma membrane // inferred from electronic annotation /// 0016020…	0005515 // protein binding // inferred from electronic annotation
1426332_a_at	AF087821	Not_defined	Mus musculus	39883	-2	GenBank	gb:AF087821.1 /DB_XREF=gi:4191349 /FEA=FLmRNA /CNT=4 /TID=Mm.28921.3 /TIER=FL /STK=0 /UG=Mm.28921 /LL=12739 /UG_GENE=Cldn3 /DEF=Mus musculus claudin-3 mRNA, complete cds. /PROD=claudin-3 /FL=gb:AF087821.1	AF087821	claudin 3	Cldn3	12739	NM_009902	0001666 // response to hypoxia // inferred from electronic annotation /// 0016338 // calcium-independent cell-cell adhesion // inferred from direct assay	0005886 // plasma membrane // inferred from electronic annotation /// 0005923 // tight junction // inferred from direct assay /// 0005923 // tight junction // inferred from electronic annotation /// 0016020 // membrane // inferred from electronic annotation /// 0016021 // integral to membrane // non-traceable author statement /// 0016021 // integral to membrane // inferred from electronic annotat…	0005198 // structural molecule activity // inferred from electronic annotation /// 0005515 // protein binding // inferred from physical interaction /// 0042802 // identical protein binding // inferred from physical interaction
1448189_a_at	NM_022009	Not_defined	Mus musculus	39883	-8	GenBank	gb:NM_022009.1 /DB_XREF=gi:11528489 /GEN=Fliih /FEA=FLmRNA /CNT=256 /TID=Mm.25044.1 /TIER=FL+Stack /STK=139 /UG=Mm.25044 /LL=14248 /DEF=Mus musculus flightless I homolog (Drosophila) (Fliih), mRNA. /PROD=flightless I homolog (Drosophila) /FL=gb:NM_022009.1 gb:AF287264.1	NM_022009	flightless I homolog (Drosophila)	Flii	14248	NM_022009	0006350 // transcription // inferred from electronic annotation /// 0006355 // regulation of transcription, DNA-dependent // inferred from electronic annotation /// 0007275 // multicellular organismal development // inferred from mutant phenotype /// 0007275 // multicellular organismal development // inferred from electronic annotation /// 0030036 // actin cytoskeleton organization // traceable a…	0005634 // nucleus // inferred from electronic annotation /// 0005737 // cytoplasm // inferred from electronic annotation /// 0005813 // centrosome // inferred from electronic annotation /// 0005856 // cytoskeleton // inferred from electronic annotation	0003779 // actin binding // inferred from electronic annotation /// 0005515 // protein binding // inferred from electronic annotation
1417822_at	NM_033075	Not_defined	Mus musculus	39883	24	GenBank	gb:NM_033075.1 /DB_XREF=gi:14861841 /GEN=G7e-pending /FEA=FLmRNA /CNT=190 /TID=Mm.22506.1 /TIER=FL /STK=3 /UG=Mm.22506 /LL=110956 /DEF=Mus musculus G7e protein (G7e-pending), mRNA. /PROD=G7e protein /FL=gb:NM_033075.1 gb:BC027314.1	NM_033075	DNA segment, Chr 17, human D6S56E 5	D17H6S56E-5	110956	NM_033075	0019058 // viral infectious cycle // inferred from electronic annotation	0019028 // viral capsid // inferred from electronic annotation /// 0019031 // viral envelope // inferred from electronic annotation	0005198 // structural molecule activity // inferred from electronic annotation
1426751_s_at	BC004655	Not_defined	Mus musculus	39883	-8, 24	GenBank	gb:BC004655.1 /DB_XREF=gi:13435555 /FEA=mRNA /CNT=120 /TID=Mm.12568.1 /TIER=Stack /STK=76 /UG=Mm.12568 /LL=103468 /UG_GENE=AW541137 /DEF=Mus musculus, clone IMAGE:3497824, mRNA, partial cds. /PROD=Unknown (protein for IMAGE:3497824)	BC004655	nucleoporin 107	Nup107	103468	NM_134010	0006406 // mRNA export from nucleus // inferred from electronic annotation /// 0006810 // transport // inferred from electronic annotation /// 0015031 // protein transport // inferred from electronic annotation /// 0051028 // mRNA transport // inferred from electronic annotation /// 0065002 // intracellular protein transmembrane transport // inferred from electronic annotation	0000777 // condensed chromosome kinetochore // inferred from electronic annotation /// 0005634 // nucleus // inferred from electronic annotation /// 0005643 // nuclear pore // inferred from electronic annotation /// 0016020 // membrane // inferred from electronic annotation	0005487 // nucleocytoplasmic transporter activity // inferred from electronic annotation /// 0005515 // protein binding // inferred from electronic annotation
1460722_at	BC025931	Not_defined	Mus musculus	39883	0	GenBank	gb:BC025931.1 /DB_XREF=gi:19684141 /FEA=FLmRNA /CNT=9 /TID=Mm.57153.1 /TIER=FL /STK=2 /UG=Mm.57153 /LL=20653 /UG_GENE=Soat2 /DEF=Mus musculus, Similar to sterol O-acyltransferase 2, clone MGC:36039 IMAGE:5099063, mRNA, complete cds. /PROD=Similar to sterol O-acyltransferase 2 /FL=gb:AF078751.1 gb:NM_011433.1 gb:BC025931.1	BC025931	sterol O-acyltransferase 2	Soat2	223920	NM_146064	0006629 // lipid metabolic process // inferred from electronic annotation /// 0007584 // response to nutrient // inferred from electronic annotation /// 0008202 // steroid metabolic process // inferred from electronic annotation /// 0008203 // cholesterol metabolic process // inferred from direct assay /// 0008203 // cholesterol metabolic process // inferred from electronic annotation	0005624 // membrane fraction // inferred from direct assay /// 0005783 // endoplasmic reticulum // inferred from electronic annotation /// 0005789 // endoplasmic reticulum membrane // inferred from electronic annotation /// 0016020 // membrane // inferred from direct assay /// 0016020 // membrane // inferred from electronic annotation /// 0016021 // integral to membrane // inferred from electroni…	0004772 // sterol O-acyltransferase activity // inferred from direct assay /// 0008415 // acyltransferase activity // inferred from electronic annotation /// 0016740 // transferase activity // inferred from electronic annotation /// 0034736 // cholesterol O-acyltransferase activity // inferred from electronic annotation /// 0034737 // ergosterol O-acyltransferase activity // inferred from electro…
1416540_at	BC003239	Not_defined	Mus musculus	39883	24	GenBank	gb:BC003239.1 /DB_XREF=gi:13096877 /FEA=FLmRNA /CNT=163 /TID=Mm.7919.1 /TIER=FL+Stack /STK=83 /UG=Mm.7919 /LL=15239 /UG_GENE=Hgs /DEF=Mus musculus, HGF-regulated tyrosine kinase substrate, clone MGC:5999 IMAGE:3497966, mRNA, complete cds. /PROD=HGF-regulated tyrosine kinase substrate /FL=gb:BC003239.1 gb:D50050.1 gb:NM_008244.1	BC003239	HGF-regulated tyrosine kinase substrate	Hgs	15239	NM_008244	0006810 // transport // inferred from electronic annotation /// 0006886 // intracellular protein transport // inferred from electronic annotation /// 0015031 // protein transport // inferred from electronic annotation /// 0046426 // negative regulation of JAK-STAT cascade // inferred from electronic annotation	0005737 // cytoplasm // inferred from direct assay /// 0005737 // cytoplasm // inferred from electronic annotation /// 0005768 // endosome // inferred from electronic annotation /// 0016020 // membrane // inferred from electronic annotation /// 0031901 // early endosome membrane // inferred from electronic annotation	0008270 // zinc ion binding // inferred from electronic annotation /// 0019904 // protein domain specific binding // inferred from electronic annotation /// 0046872 // metal ion binding // inferred from electronic annotation
1423345_at	AV286991	Not_defined	Mus musculus	39883	24	GenBank	gb:AU023788 /DB_XREF=gi:3394135 /DB_XREF=AU023788 /CLONE=J0438G11 /FEA=FLmRNA /CNT=247 /TID=Mm.29648.1 /TIER=Stack /STK=13 /UG=Mm.29648 /LL=13244 /UG_GENE=Degs /UG_TITLE=degenerative spermatocyte homolog (Drosophila) /FL=gb:AF466376.1 gb:NM_007853.1 gb:BC003751.1	AV286991	degenerative spermatocyte homolog 1 (Drosophila)	Degs1	13244	NM_007853	0006629 // lipid metabolic process // inferred from electronic annotation /// 0006633 // fatty acid biosynthetic process // inferred from electronic annotation /// 0008610 // lipid biosynthetic process // inferred from electronic annotation /// 0055114 // oxidation reduction // inferred from electronic annotation	0005783 // endoplasmic reticulum // inferred from electronic annotation /// 0005789 // endoplasmic reticulum membrane // inferred from electronic annotation /// 0016020 // membrane // inferred from electronic annotation /// 0016021 // integral to membrane // inferred from electronic annotation	0016491 // oxidoreductase activity // inferred from electronic annotation /// 0016705 // oxidoreductase activity, acting on paired donors, with incorporation or reduction of molecular oxygen // inferred from electronic annotation
1439260_a_at	BB039510	Not_defined	Mus musculus	39883	-8	GenBank	gb:BB039510 /DB_XREF=gi:8445896 /DB_XREF=BB039510 /CLONE=6030443A19 /FEA=EST /CNT=9 /TID=Mm.53371.2 /TIER=Stack /STK=8 /UG=Mm.53371 /LL=103316 /UG_GENE=AI876438 /UG_TITLE=expressed sequence AI876438	BB039510	ectonucleotide pyrophosphatase/phosphodiesterase 3	Enpp3	209558	NM_134005	0006796 // phosphate metabolic process // inferred from electronic annotation /// 0008152 // metabolic process // inferred from electronic annotation /// 0009143 // nucleoside triphosphate catabolic process // inferred from electronic annotation	0005576 // extracellular region // inferred from electronic annotation /// 0016020 // membrane // inferred from electronic annotation /// 0016021 // integral to membrane // inferred from electronic annotation /// 0048471 // perinuclear region of cytoplasm // inferred from electronic annotation	0003676 // nucleic acid binding // inferred from electronic annotation /// 0003824 // catalytic activity // inferred from electronic annotation /// 0004519 // endonuclease activity // inferred from electronic annotation /// 0004528 // phosphodiesterase I activity // inferred from electronic annotation /// 0004551 // nucleotide diphosphatase activity // inferred from electronic annotation /// 0016…
1448390_a_at	NM_011303	Not_defined	Mus musculus	39883	-4	GenBank	gb:NM_011303.1 /DB_XREF=gi:6755379 /GEN=Rsdr1-pending /FEA=FLmRNA /CNT=130 /TID=Mm.14063.1 /TIER=FL+Stack /STK=80 /UG=Mm.14063 /LL=20148 /DEF=Mus musculus retinal short-chain dehydrogenasereductase 1 (Rsdr1-pending), mRNA. /PROD=retinal short-chain dehydrogenasereductase 1 /FL=gb:NM_011303.1 gb:BC010972.1 gb:AF061743.1 gb:BC013540.1	NM_011303	dehydrogenase/reductase (SDR family) member 3	Dhrs3	20148	NM_011303	0008152 // metabolic process // inferred from electronic annotation /// 0055114 // oxidation reduction // inferred from electronic annotation	0016020 // membrane // inferred from electronic annotation /// 0016021 // integral to membrane // inferred from electronic annotation	0003824 // catalytic activity // inferred from electronic annotation /// 0005488 // binding // inferred from electronic annotation /// 0016491 // oxidoreductase activity // inferred from electronic annotation
1434181_at	BG070082	Not_defined	Mus musculus	39883	-4	GenBank	gb:BG070082 /DB_XREF=gi:12552574 /DB_XREF=H3082E10-3 /CLONE=H3082E10 /FEA=EST /CNT=131 /TID=Mm.203937.1 /TIER=Stack /STK=12 /UG=Mm.203937 /LL=105448 /UG_GENE=AA960555 /UG_TITLE=expressed sequence AA960555	BG070082	fermitin family homolog 2 (Drosophila)	Fermt2	218952	NM_146054	0007155 // cell adhesion // inferred from electronic annotation /// 0008360 // regulation of cell shape // inferred from electronic annotation	0001725 // stress fiber // inferred from direct assay /// 0005737 // cytoplasm // inferred from electronic annotation /// 0005856 // cytoskeleton // inferred from electronic annotation /// 0030054 // cell junction // inferred from electronic annotation /// 0031941 // filamentous actin // inferred from direct assay	0005488 // binding // inferred from electronic annotation /// 0005515 // protein binding // inferred from electronic annotation
