# Supplementary material for: A Geometric Clustering Tool (AGCT) to robustly unravel the inner cluster structures of time-series gene expressions
Source: PLoS One. 2020 Jul 6;15(7):e0233755. doi: 10.1371/journal.pone.0233755 (PMC7337352; doi:10.1371/journal.pone.0233755)
Supplement: S3 File — (ZIP) [file pone.0233755.s003.zip › probes513_clusterProfile.txt]

Cluster1 : 7 genes	time2.0	time4.0	time8.0	time24.0
probes513.Doze01	2.385666616476364	2.864197951028787	2.4904425531741117	4.20419497823165
probes513.Doze02	1.0530979621682621	2.019799589257461	3.2435237245277238	2.3265004853304836
probes513.Doze03	4.056041434478969	1.2686569911145724	2.370194688464594	2.624408328177177
probes513.Doze04	3.2932306350978866	3.687814498279911	2.0145264305598976	3.0197355064231406
Cluster2 : 6 genes	time2.0	time4.0	time8.0	time24.0
probes513.Doze01	8.137465585538001	9.61801493221857	10.329613919608562	11.439736759271273
probes513.Doze02	8.613069768610973	11.47485478032369	11.880073609276742	13.627876109623319
probes513.Doze03	10.453670848176202	10.757170677726942	12.276007011292016	15.628371049320707
probes513.Doze04	10.49653437242703	13.173143196457666	11.116026354558397	12.383343217876332
Cluster3 : 9 genes	time2.0	time4.0	time8.0	time24.0
probes513.Doze01	0.3273909925807385	1.0416477201237706	0.46301843756428557	2.498005838929971
probes513.Doze02	0.6199747648307858	1.244994665013778	0.5550089250774539	1.956337801493665
probes513.Doze03	1.0814070054931821	2.366646491047602	0.9362650365302202	0.7850448059297994
probes513.Doze04	0.7224506170850397	0.6793803513937681	1.3824742346572707	0.7161424935679431
Cluster4 : 19 genes	time2.0	time4.0	time8.0	time24.0
probes513.Doze01	1.6312721570202915	1.0449323794717604	1.1926101143817938	0.9032965877481638
probes513.Doze02	1.2301081256475703	0.7511139915709601	1.1021908335463741	1.897025610183279
probes513.Doze03	1.4978128342664259	0.8746961392097747	1.3321503452928083	1.9918187515113992
probes513.Doze04	2.204917136946934	2.8323657113016587	2.2592584139019456	1.5396752165089687
Cluster5 : 25 genes	time2.0	time4.0	time8.0	time24.0
probes513.Doze01	6.346634049891277	3.178270854837093	5.124433453023476	6.89820694939007
probes513.Doze02	7.599181033114052	6.424740001674725	8.443418499634317	8.992735627067747
probes513.Doze03	4.780258914863843	8.700483056821176	4.889975966164898	7.598002580116101
probes513.Doze04	5.3703500912800575	12.736100423302805	8.084699717889912	14.394541979267771
Cluster6 : 30 genes	time2.0	time4.0	time8.0	time24.0
probes513.Doze01	9.768411565183987	10.73870505710585	9.815980701883616	11.0236601137182
probes513.Doze02	12.207715469226876	12.694480523597676	10.139040749513327	12.804718991085085
probes513.Doze03	12.551690089942609	10.381926889737091	12.803879438963275	11.32186008136635
probes513.Doze04	11.818818085925157	19.58788526701769	19.67912327038057	19.169855683993145
Cluster7 : 18 genes	time2.0	time4.0	time8.0	time24.0
probes513.Doze01	4.442813757655463	5.921245797809894	5.506370585750433	5.535119895299817
probes513.Doze02	4.352229409400074	5.337196588672724	4.739473147058408	5.953054115245986
probes513.Doze03	5.216891147223494	3.180669984456655	3.653677278289374	2.607162353498883
probes513.Doze04	6.523688692859869	4.091978091168844	6.00465095991103	5.754473678268417
Cluster8 : 36 genes	time2.0	time4.0	time8.0	time24.0
probes513.Doze01	4.474098277062768	6.142010804951239	6.166659210187048	4.735955723655001
probes513.Doze02	6.502076411855638	3.8772199425699085	4.113750817660115	4.62224079150643
probes513.Doze03	5.149190157090934	2.4844930885437324	3.5245323701721905	3.677384366412267
probes513.Doze04	5.255525423746277	11.28817189294897	12.815086449450241	13.905185344310109
Cluster9 : 25 genes	time2.0	time4.0	time8.0	time24.0
probes513.Doze01	1.578098253431588	1.5222475807550926	2.437965161182446	1.4993622118692889
probes513.Doze02	2.4336487435065925	2.050267000268622	1.43740552786448	1.9309876600190992
probes513.Doze03	1.343092695509513	1.6739781258800195	2.8364503069881293	1.993126144630781
probes513.Doze04	3.124425170564118	3.8043171377828173	5.146611792914291	3.28314755029267
Cluster10 : 26 genes	time2.0	time4.0	time8.0	time24.0
probes513.Doze01	52.257054577704906	43.93897852008337	46.500961642551225	38.705832225117085
probes513.Doze02	48.19395271359115	57.18523133782449	54.59845687161947	50.90654959648735
probes513.Doze03	53.367979741726124	55.12044076546627	49.17633079896464	44.74916420197501
probes513.Doze04	50.00824044438468	58.75846586905525	60.44047652972806	81.3348285991318
Cluster11 : 51 genes	time2.0	time4.0	time8.0	time24.0
probes513.Doze01	9.754701325481433	10.17012256578051	13.061170883420399	8.775542540676984
probes513.Doze02	10.612389061234268	12.467173134726053	14.103544714320662	11.367301990987848
probes513.Doze03	9.259336481636963	8.505465460222029	6.309978936698655	12.460278608065238
probes513.Doze04	13.008688291879038	16.579643913975964	15.778984624056132	18.577207579043822
Cluster12 : 24 genes	time2.0	time4.0	time8.0	time24.0
probes513.Doze01	0.719293590286431	2.4873041152302857	0.9738807921042937	1.1652016703088648
probes513.Doze02	2.039074100067121	1.8306952874113647	0.9550984248304007	1.6615691222158109
probes513.Doze03	1.7901738073965219	1.8570097998891621	2.992150625837657	1.2276488688517069
probes513.Doze04	3.108692579306539	4.293122949812437	6.343613572503677	6.9172074019198595
Cluster13 : 40 genes	time2.0	time4.0	time8.0	time24.0
probes513.Doze01	43.984923343520215	42.63340394973014	40.117418069143575	38.88304317222926
probes513.Doze02	42.79342602449014	51.78080455981126	42.89446004260502	47.92596076336798
probes513.Doze03	40.69019215158595	35.30227087160229	47.58957521221344	38.70176412879807
probes513.Doze04	46.91212554490753	59.98791779886417	48.33683199075834	59.325990658275956
Cluster14 : 32 genes	time2.0	time4.0	time8.0	time24.0
probes513.Doze01	12.112125808928615	14.564021071039878	18.368614639777498	12.472893203252381
probes513.Doze02	13.211835991825833	14.424194919416955	10.097541008789971	15.363152668132072
probes513.Doze03	14.372185563770113	14.80574063429512	21.56413717568593	32.91190353502474
probes513.Doze04	13.54255034753028	17.71513511385597	20.047566101902945	23.25996377716935
Cluster15 : 24 genes	time2.0	time4.0	time8.0	time24.0
probes513.Doze01	5.933717591346497	8.499538465603749	8.108694598101037	4.630503234928753
probes513.Doze02	6.2491737576909845	8.28892596890949	7.504097529898948	6.181091808835844
probes513.Doze03	6.379566262589259	6.145923293333587	4.473900837468031	8.825836889816962
probes513.Doze04	10.215284534707664	10.996411182723904	11.620210874971626	9.192147407348743
Cluster16 : 25 genes	time2.0	time4.0	time8.0	time24.0
probes513.Doze01	10.62960164498266	9.668432316384136	10.631391728931147	8.652850397268672
probes513.Doze02	10.472565804434863	14.80498299553714	14.268511988842935	13.065183422677542
probes513.Doze03	10.824517740613954	12.760600285566431	10.596035974873978	11.84036643852162
probes513.Doze04	13.446905198974225	13.53257818784965	13.077117620655024	12.859922048533814
Cluster17 : 31 genes	time2.0	time4.0	time8.0	time24.0
probes513.Doze01	3.8098562706672983	3.4038320762395315	6.373283548839975	4.002429267068925
probes513.Doze02	3.679706246539269	3.0534890637244967	3.651720370436977	5.957260531959221
probes513.Doze03	1.5506653074346117	4.305024944218022	3.6413908277816502	2.4407002320003253
probes513.Doze04	2.448254291495863	2.785306266613989	3.0091705478122517	3.6421084665219716
Cluster18 : 37 genes	time2.0	time4.0	time8.0	time24.0
probes513.Doze01	2.037406612380562	2.383539071727581	2.2530074423265676	1.9246154889181903
probes513.Doze02	2.7530238813217522	3.7141548238512234	2.417915536154001	2.2568707995050006
probes513.Doze03	1.768420595425802	2.3288099635008193	3.1779622572322443	4.586022085376335
probes513.Doze04	3.959972648132927	3.655055008069915	3.673533620662967	5.704272446658539
Cluster19 : 25 genes	time2.0	time4.0	time8.0	time24.0
probes513.Doze01	5.971479401878419	5.595139175667331	6.690847216317356	5.358958987934941
probes513.Doze02	7.201144954205658	7.049277200351403	6.807247260855416	6.790003692239122
probes513.Doze03	8.788800765241263	6.046108644701165	6.65019120384723	7.29389952756131
probes513.Doze04	8.44742430917715	8.651437964623334	11.342831178100784	10.041163511779873
Cluster20 : 24 genes	time2.0	time4.0	time8.0	time24.0
probes513.Doze01	6.516787663746974	5.80684810546487	5.961514283339385	6.1030885148762835
probes513.Doze02	4.869704614224735	5.177956285055203	8.06663535804746	7.2569221644702315
probes513.Doze03	3.355685324338295	4.417731555801075	4.640639167196549	5.499869494845432
probes513.Doze04	7.422836926597617	6.046071134406061	5.075280413879594	6.477299519839242
Cluster21 : 26 genes	time2.0	time4.0	time8.0	time24.0
probes513.Doze01	1.047194159177605	0.5369020951363134	0.9366833859597494	1.4477554293287356
probes513.Doze02	7.207127713001278	2.5414707018182865	3.1644829645482817	1.2732717545050514
probes513.Doze03	18.426607309014262	9.425528677599978	4.0711754399677655	4.299924954901189
probes513.Doze04	0.3063150515055486	0.27224864382095476	0.43868690665030585	0.30477855363458434
