# Supplementary material for: A Geometric Clustering Tool (AGCT) to robustly unravel the inner cluster structures of time-series gene expressions
Source: PLoS One. 2020 Jul 6;15(7):e0233755. doi: 10.1371/journal.pone.0233755 (PMC7337352; doi:10.1371/journal.pone.0233755)
Supplement: S4 File — (ZIP) [file pone.0233755.s004.zip]

Archive with 30 entries (28 files):
- ScriptFiles/
- ScriptFiles/tsne_manifold_3656.py
- ScriptFiles/OutputFiles/
- ScriptFiles/isomap_manifold_3656.py
- ScriptFiles/isomap_time_series_3656.py
- ScriptFiles/tsne_time_series_9335.py
- ScriptFiles/Yeast_9335.txt
- ScriptFiles/Periodic_genes3565.txt
- ScriptFiles/tsne_time_series_3656.py
- ScriptFiles/manifold_3656.txt
- ScriptFiles/tsne_manifold_9335.py
- ScriptFiles/manifold_9335.txt
- ScriptFiles/OutputFiles/t-SNE of 9335 Periodic Genes Manifold Data (K-means = 4).png
- ScriptFiles/OutputFiles/t-SNE of 3656 Periodic Genes Manifold Data (K-means = 7).png
- ScriptFiles/OutputFiles/t-SNE of 3656 Periodic Genes (K-means = 7).png
- ScriptFiles/OutputFiles/Isomap (2 dimensions) of 3656 Periodic Genes (K-means = 7).png
- ScriptFiles/OutputFiles/t-SNE (2 dimensions) and K-means, Periodic_genes3565.txt
- ScriptFiles/OutputFiles/t-SNE (2 dimensions) and K-means, Yeast_9335.txt
- ScriptFiles/OutputFiles/t-SNE of 9335 Periodic Genes Manifold Data (K-means = 3).png
- ScriptFiles/OutputFiles/Isomap (2 dimensions) of 3656 Periodic Genes Manifold Data (K-means = 7).png
- ScriptFiles/OutputFiles/Isomap (2 dimensions) of 3656 Periodic Genes, Periodic_genes3565.txt
- ScriptFiles/OutputFiles/Isomap (2 dimensions) of 3656 Periodic Genes Manifold Data (K-means = 4).png
- ScriptFiles/OutputFiles/t-SNE of 9335 Periodic Genes (K-means = 3).png
- ScriptFiles/OutputFiles/t-SNE (2 dimensions) and K-means, manifold_9335.txt
- ScriptFiles/OutputFiles/t-SNE of 9335 Periodic Genes (K-means = 4).png
- ScriptFiles/OutputFiles/t-SNE of 3656 Periodic Genes (K-means = 4).png
- ScriptFiles/OutputFiles/Isomap (2 dimensions) of 3656 Periodic Genes (K-means = 4).png
- ScriptFiles/OutputFiles/t-SNE (2 dimensions) and K-means, manifold_3656.txt
- ScriptFiles/OutputFiles/Isomap (2 dimensions) of 3656 Periodic Genes, manifold_3656.txt
- ScriptFiles/OutputFiles/t-SNE of 3656 Periodic Genes Manifold Data (K-means = 4).png
