# Supplementary material for: A Geometric Clustering Tool (AGCT) to robustly unravel the inner cluster structures of time-series gene expressions
Source: PLoS One. 2020 Jul 6;15(7):e0233755. doi: 10.1371/journal.pone.0233755 (PMC7337352; doi:10.1371/journal.pone.0233755)
Supplement: S4 File — (ZIP) [file pone.0233755.s004.zip › ScriptFiles/tsne_time_series_9335.py]

import re
import numpy as np
import matplotlib.pyplot as plt

from sklearn.manifold import TSNE
from sklearn.cluster import KMeans

def is_time(line):
    matches = re.search("T \(time\)", line)
    return matches is not None

def get_number_time(line):
    matches = re.search("[0-9]{1,4}", line)
    return np.int(matches[0])

def is_begin_data(line):
    matches = re.search("Data.[0-9]*", line)
    return matches is not None


def get_number_data_vectors(line):
    matches = re.search("[0-9]{1,6}", line)
    return int(matches[0])

def clean(line, number):
    split = line.split('\t');
    split = split[1:number+1]
    split = [np.float(x) for x in split]

    return split

def load_time_series_data(filename):
    file = open(filename, 'r')
    contence = file.read()
    file.close()
    contence = contence.split('\n')
    clipped = np.array([])
    data_points = 0
    time_points = 0
    for i in range(0, len(contence)):
        line = contence[i]
        if (is_time(line)):
            time_points = get_number_time(line)

        if (is_begin_data(line)):
            clipped = contence[(i + 1):len(contence)]
            data_points = get_number_data_vectors(line)
            break

    cleaned = [clean(x, 36) for x in clipped]

    return cleaned

time_series_9335 = load_time_series_data("Yeast_9335.txt")
X1 = TSNE(n_components=2, perplexity=30.0,
          early_exaggeration=12.0, learning_rate=200.0,
          n_iter=40000, n_iter_without_progress=300,
          min_grad_norm=1e-07, metric='euclidean',
          init='random', verbose=0, random_state=None,
          method='barnes_hut', angle=0.5).fit_transform(time_series_9335)

V = np.array(X1)
x = V[:,0]
y = V[:,1]

kmeans = KMeans(n_clusters=3, random_state=0).fit(X1)

plt.scatter(x, y, c=kmeans.labels_, alpha=0.5)
plt.title('t-SNE of 9335 Periodic Genes (K-means = 3)')
plt.xlabel('x')
plt.ylabel('y')
plt.show()
plt.savefig('t-SNE of 9335 Periodic Genes (K-means = 3).png')
np.savetxt('t-SNE (2 dimensions) and K-means, Yeast_9335.txt', kmeans.labels_, delimiter='\n')
