# Supplementary material for: A Geometric Clustering Tool (AGCT) to robustly unravel the inner cluster structures of time-series gene expressions
Source: PLoS One. 2020 Jul 6;15(7):e0233755. doi: 10.1371/journal.pone.0233755 (PMC7337352; doi:10.1371/journal.pone.0233755)
Supplement: S4 File — (ZIP) [file pone.0233755.s004.zip › ScriptFiles/Yeast_9335.txt]

Species	Yeast.txt																																				
E (entity)	3	Cycle1	Cycle2	Cycle3																																			
EG (entity groupping)	1	1	1	1																																			
T (time)	12	1	2	3	4	5	6	7	8	9	10	11	12
R (replicate)	1																																				
Data	9335
10000_at	0.055618618	0.073988438	0.120317824	0.055118114	0.030303033	0.026143791	0.013001083	0.09195403	0.088377729	0.062780268	0.079908676	0.06395939	0.157290474	0.079545453	0.065462753	0.059360731	0.109253071	0.031632651	0.013144589	0.056155507	0.108571425	0.036045313	0.096566521	0.067527309	0.145299137	0.114792898	0.081447966	0.063894525	0.078512393	0.033613447	0.108671792	0.090234853	0.053846158	0.068897635	0.061678458	0.034232363	
10001_at	1.994324565	1.805780292	1.173666358	1.147356629	0.940516353	0.930283248	0.83856988	1.067920566	3.21670723	1.644618869	2.239726067	2.690355301	2.165327311	1.929545522	1.509029269	0.821917832	1.030100346	0.888775468	0.864509583	2.977321863	2.731428623	2.197734118	2.706008434	2.676266193	2.572649479	1.478106499	1.255656123	1.015213013	1.010330558	0.857142866	0.97694844	3.526575804	2.535164833	2.319881916	2.673407316	2.965767384	
10002_i_at	6.207718849	5.685548782	7.723042488	8.091114044	8.329966545	7.448801517	6.802816868	8.758621216	11.02421284	8.02130127	7.337899685	7.411167145	5.122847557	5.736363888	6.98419857	5.460045815	10.25083637	7.114285469	6.03336668	8.867170334	6.296000004	6.90525198	7.762875557	5.192651749	5.852258682	5.423668385	7.071266651	8.424949646	7.313016415	7.883403778	7.673984528	10.81582165	6.581319332	8.344488144	8.014155388	7.818464279	
10003_f_at	22.51645851	11.07745647	19.84449577	17.49943733	17.20314407	18.38671112	19.45720482	23.99895477	50.00363159	33.29484177	36.15296936	24.93908501	15.49827862	12.37727261	14.69864559	17.03881264	23.16387939	16.66530609	19.61880684	32.13822937	36.33371353	24.51184464	24.52575111	20.65739822	25.64957237	14.42366982	18.35859871	15.59837818	17.62809944	18.91281509	22.45773888	40.59085083	28.93186951	20.94881821	21.2800808	21.81431389	
10004_at	0.005675369	0.004624277	0.049943246	0.013498314	0.004489338	0.030501088	0.006500542	0.008359457	0.012106538	0.005605381	0.050228313	0.007106599	0.006888635	0.013636365	0.050790068	0.011415525	0.025641026	0.006122449	0.005055611	0.024838012	0.004571429	0.004119465	0.00751073	0.004965243	0.007326008	0.033136096	0.005656109	0.034482762	0.003099174	0.005252101	0.005488474	0.004944376	0.007692308	0.00984252	0.008088979	0.003112033	
10005_at	2.220204353	1.906358242	2.366628885	1.8436445	1.734006763	1.860566497	1.684723616	2.013584137	3.176755428	1.928251266	2.340182781	2.655837536	2.165327311	1.9284091	1.809255123	1.739725947	2.066889524	1.733673334	1.847320437	2.687904835	2.93599987	2.417095661	2.82618022	2.370407104	2.623931646	2.113609552	1.9864254	1.758620739	1.586776853	1.801470637	1.962678432	2.978986263	2.278022051	2.288385868	2.733063459	2.856846333	
10006_at	0.657207727	0.635838151	0.656072617	0.905511856	1.127946138	1.001089334	1.069339037	1.022988558	2.917675495	0.491031408	0.603881299	1.389847636	0.475315779	0.474999994	0.738148987	0.643835664	1.512820482	1.360204101	0.977755249	2.53887701	0.89028573	0.745623052	0.916308999	1.083416104	0.601953626	0.604733706	0.835972905	0.980730236	1.216942191	1.491596699	1.032930851	4.370828152	0.647252798	0.806102395	0.938321531	0.895228207	
10007_at	3.346197367	3.784970999	3.570942163	3.767154217	3.144781351	3.406318188	2.66847229	2.531870604	1.211864471	1.84977591	2.005707741	1.730964422	3.834672928	3.438636541	3.729119539	3.828767061	3.464882851	2.948979616	2.792719841	2.397408247	3.593142748	2.177136898	2.498926878	3.026812315	3.726495981	4.142012119	3.295248747	2.196754694	2.200413227	2.295168161	2.762897968	1.672435045	3.476922989	1.912401557	2.016177893	2.381742716	
10008_at	0.026106697	0.028901733	0.191827461	0.156355456	0.017957352	0.039215684	0.03033586	0.064785786	0.111380145	0.028026907	0.025114156	0.023350254	0.095292777	0.069318183	0.040632054	0.1369863	0.035674471	0.013265305	0.027300302	0.042116631	0.042285714	0.017507724	0.011802576	0.021847071	0.035409037	0.123076923	0.059954755	0.032454364	0.026859503	0.076680675	0.017563118	0.063040785	0.020879121	0.007874016	0.011122346	0.018672198	
10009_at	0.315550506	0.089017339	0.167990923	0.084364459	0.191919208	0.15795207	0.276273012	0.355276912	0.417675555	0.28139016	0.239726037	0.261928916	0.312284768	0.186363637	0.177200899	0.344748884	0.372352302	0.220408157	0.237613738	0.369330466	0.410285741	0.249227598	0.206008598	0.18768619	0.352869362	0.039053254	0.106334843	0.114604473	0.263429761	0.286764711	0.291986853	0.281829387	0.140659347	0.313976377	0.262891799	0.118257247	
10010_at	29.91146469	26.66589737	32.16685486	22.47244263	15.67227936	10.69390011	14.95232868	12.48484898	13.65375423	20.60201836	32.72602844	24.74111557	29.53157425	25.42159271	24.12415123	16.34132385	15.13377953	13.82551003	12.21233559	14.14686775	22.53257179	21.32440758	25.23283195	20.12214661	29.2832737	29.08639145	23.84615517	17.1217041	13.15082645	15.90861416	16.15148354	14.25834274	26.07692337	21.38287354	26.29423523	26.56638908
10011_at	0.264472187	0.116763011	0.17026107	0.15185602	0.14927049	0.077342048	0.162513539	0.101358414	0.177966103	0.205156952	0.389269382	0.389847726	0.258323789	0.209090918	0.162528217	0.015981736	0.139353395	0.075510204	0.106167838	0.070194386	0.355428576	0.237899065	0.296137333	0.353525311	0.269841284	0.170414194	0.245475128	0.116632864	0.1053719	0.12079832	0.143798038	0.145859078	0.253846169	0.192913383	0.296258837	0.380705386
10012_at	1.585698009	3.213872671	3.719636917	3.665916681	4.057239056	4.177559853	4.202600002	2.95715785	1.439467311	1.572870016	1.890411019	1.082233429	1.863375545	3.438636541	2.793453693	2.48744297	4.86176157	3.648979664	3.662285089	2.068034649	1.973714232	1.455200791	1.075107217	1.021847129	2.438339472	3.211834192	3.424208403	3.420892477	3.751033068	4.290966511	4.806805611	1.885043144	2.495604515	1.771653533	1.183013082	1.241701126
10013_at	0.700340509	0.897109807	1.055618644	0.942632198	0.940516353	1	0.97941494	0.996865213	1.415254235	0.470852047	0.952054858	0.91065985	0.673938036	1.139772773	1.227990985	0.929223776	1.358974338	1.100000024	0.864509583	1.26781857	0.903999984	0.662203908	0.692060113	0.827209592	0.946275949	1.268639088	1.176470637	1.105476737	1.306818128	1.268907666	1.217343688	1.224969029	0.718681335	0.704724371	0.869565189	0.836099505
10014_at	4.196367741	4.334104061	3.583428144	3.841394901	3.924803972	3.290849686	3.18418169	3.485893488	1.651331663	3.859865427	2.917808294	2.525888205	4.905855656	4.007954597	3.353273153	3.551369905	3.703456163	2.943877459	2.778563976	3.632829189	6.976000309	3.336766243	3.133047104	3.206554174	4.980463982	4.682840347	3.57692337	2.668357134	2.988636255	2.759454012	3.548847437	3.70086503	7.218681812	2.77657485	2.643073559	3.178422928
10015_at	4.947786808	9.030056953	14.13961411	9.087739944	9.347924232	6.636165619	5.339111328	6.605015755	12.39346313	8.381166458	12.69748974	10.60406113	5.012629509	11.75568199	9.737020493	8.164383888	8.79821682	5.23163271	5.162790298	12.03347778	7.195428371	9.894953728	12.13948536	9.315789223	5.352869511	12.45443821	10.20814514	6.883367538	5.984503746	5.296218872	6.276618958	15.84301472	6.230769157	10.10137844	11.57836151	10.90248871
10016_at	3.312145233	2.530635595	2.947786808	3.011248827	2.66554451	2.198257208	2.811484098	3.402298927	2.578692436	1.902466416	2.811643839	3.6294415	2.865671873	3.305681944	3.177200794	2.675799131	3.916387796	2.854081631	2.619817972	3.754859686	2.305142879	2.250257492	3.316523552	2.950347662	4.195360184	2.533727884	2.849547625	2.702839851	2.864669323	2.931722879	3.110867262	4.20148325	1.815384626	2.649606466	3.325581074	3.569501877
10017_at	0.018161181	0.026589595	0.056753688	0.021372329	0.05387206	0.033769064	0.023835318	0.051201675	0.133171916	0.039237671	0.015981736	0.013197969	0.02640643	0.070454545	0.018058691	0.022831051	0.110367887	0.006122449	0.07886754	0.016198704	0.023999998	0.019567456	0.011802576	0.013902681	0.04884005	0.075739644	0.020361992	0.017241381	0.021694213	0.021008404	0.068057083	0.014833127	0.083516486	0.015748031	0.013144589	0.009336099
10018_at	43.29738998	25.93988419	41.94778824	43.53430939	36.99775696	33.83224487	36.01300049	31.30094147	37.91162491	40.99888229	40.19292068	41.7350235	44.92996597	24.32159233	38.29684067	26.66095924	35.81716919	26.95918274	28.85237503	40.49892044	63.46628189	37.38516998	45.5729599	35.91062546	48.06593704	22.62958527	36.46154022	28.10142136	31.34193993	32.3592453	35.39187622	43.68849945	44.58461761	34.723423	39.03336334	39.13174057
10019_at	40.52213287	39.93179321	34.62996674	26.75140572	24.3254776	23.30827904	22.20476532	16.35527611	6.865617275	27.68946266	27.48287773	26.52081299	36.75430679	36.49090958	25.96388054	25.46118736	26.94537354	17.0908165	20.27098083	12.19762421	30.42514229	33.77548981	32.1738205	28.75372505	45.76678848	40.39289856	29.88801003	19.10243416	19.97210693	19.27205849	19.22612572	7.27317667	30.56373787	27.19389725	29.23356819	28.65559959
10020_at	2.990919352	2.724855423	2.334846735	2.795275688	3.187429905	2.968409538	2.783315182	2.755486012	3.228813887	2.014574051	2.269406557	2.672081232	2.841561556	2.639772892	2.545146704	2.925798893	2.799331188	2.715306044	2.748230219	2.77861762	3.020571232	3.102986336	3.017167568	2.682224512	3.026861906	2.528994083	2.781674147	2.987829924	2.777892351	2.660714388	2.801317215	3.307787418	2.459340811	3.010826588	2.917087793	2.952281952
10021_at	0.60839951	0.893641651	0.679909229	0.782902122	0.912458003	0.751634002	0.648970723	0.67398119	0.313559324	0.395739913	0.430365324	0.525888324	0.619977057	0.902272761	0.858916461	0.785388172	0.452619821	0.673469365	0.546006024	0.406047493	0.307428569	0.554067969	0.581545055	0.601787508	0.587301552	0.736094713	0.666289628	0.810344875	0.621900797	0.597689092	0.639956117	0.433868945	0.230769232	0.549212575	0.622851312	0.62551862
10022_at	1.015891075	0.709826589	0.987514198	0.967379093	1.043771148	0.997821331	1.136511326	0.972831786	0.191283301	0.454035908	0.490867585	0.708629429	0.686567187	1.001136422	1.169300199	1.109588981	0.934225261	1.306122422	0.951466084	0.849891961	0.992000043	1.081359386	0.90987128	0.870903671	1.257631302	1.132544398	1.412895918	1.372211099	1.460743666	1.167016864	1.331503868	0.760197759	0.654945076	1.233267784	0.939332604	0.988589168
10023_at	0.018161181	0.016184971	0.032917142	0.078740157	0.138047144	0.100217864	0.254604548	0.033437829	0.027845036	0.02130045	0.012557078	0.056852791	0.017221585	0.118181817	0.137697518	0.029680366	0.321070224	0.139795914	0.144590497	0.019438444	0.081142858	0.085478887	0.054721028	0.015888778	0.024420025	0.034319527	0.106334843	0.23935093	0.283057839	0.237394974	0.233808994	0.039555006	0.016483517	0.062992126	0.0182002	0.074688792
10024_at	2.799092054	2.707514286	2.030647039	2.330708742	2.511784554	1.842048049	1.302275062	1.721003175	2.398305178	1.920403719	1.973744273	3.410152197	2.63834691	3.234091043	1.64785552	0.746575356	1.43589747	1.598979473	2.122345686	2.319654465	3.386285543	3.083419085	3.139485121	2.677259207	1.993895054	2.305325508	2.038461447	2.34077096	2.318181753	1.756302595	2.22612524	2.362175465	2.186813354	2.254921198	2.992922068	2.893153191
10025_at	0.964812696	0.954913259	0.661747992	1.040494919	0.99214375	0.587145984	0.403033584	0.794148386	0.765133202	0.599775791	0.802511454	0.700507581	0.776119411	1.035227299	0.670428872	0.356164396	0.700111449	0.43877551	0.976744115	0.983801246	0.461714298	0.73841393	0.785407662	0.644488633	0.559218585	0.904142022	0.761312246	1.343813419	0.848140478	0.412815124	0.737650931	0.533992589	0.34065935	0.490157485	0.815975666	0.759335995
10026_at	1.220204353	2.546820879	1.316685557	2.213723421	2.059483767	1.745097995	1.373781085	1.847440004	0.480629563	0.756726503	0.646118701	0.817258894	1.318025351	2.494318247	1.471783161	1.3595891	1.390189528	1.222448945	2.096056461	0.852051854	1.005714297	0.787847579	0.857296169	0.790466726	0.710622728	2.151479244	1.808823466	2.710953236	1.996900797	1.20588243	1.594950676	0.191594556	1.030769348	0.726377964	0.791708767	0.965767562
10027_at	6.491487503	10.24624252	7.511918068	8.645668983	8.375982285	7.60566473	7.594799042	7.028213024	1.486682892	1.800448537	1.742009282	2.220304489	5.569460869	10.47386456	7.010157585	8.010273933	6.614269733	5.733673573	6.768453121	3.244060278	2.007999897	1.826982379	1.417382002	2.474677324	3.877900124	11.56094742	8.234163284	7.670385838	7.524793625	8.12815094	6.010976791	1.674907207	2.694505453	1.827755928	2.019211292	2.84439826
10028_at	0.648127139	0.582658947	0.740068078	0.373453349	0.718294084	0.698257089	0.729144096	0.61024034	0.285714298	1.430493355	0.995433748	0.854822278	0.603903592	0.605681837	0.415349871	0.624429226	0.569676697	0.517346919	0.604651153	0.533477306	0.881142855	1.474768162	1.272532225	1.059582949	0.666666687	0.681656778	0.657239795	0.42190671	0.530991733	0.609243691	0.702524722	0.281829387	1.278022051	1.217519641	0.96258837	0.725103736
10029_at	2.457434654	2.38959527	2.039727449	1.480315089	0.854096532	0.957516372	0.985915422	0.360501587	1.55084753	1.336322904	2.490867615	2.537055731	2.275545359	2.587500095	1.24830699	1.244292259	0.87179482	0.724489808	1.20728004	1.336933017	1.886857152	2.432543755	2.421673775	2.413108349	1.108669162	2.217751503	1.298642635	1.474645019	0.987603247	1.051470637	0.278814495	1.658837914	1.891208887	2.811023712	2.624873638	2.684647083
10030_at	0.750283778	0.547976911	0.77298522	0.587176621	0.66329968	0.605664492	0.804983735	0.615465045	0.267554492	0.769058347	0.722602725	0.46294415	1.113662481	0.597727299	0.537246048	0.565068483	0.53511703	0.535714269	0.573306322	0.399568021	0.598857164	0.668383121	0.650214553	0.597815335	0.518925548	0.708875775	0.712669671	0.435091317	0.460743785	0.44747898	0.455543369	0.260815799	0.608791232	0.583661437	0.391304344	0.556016564
10031_at	1.404086232	1.365317822	1.769580007	1.519685149	1.904601574	1.624183059	1.969664097	2.297805548	3.698547363	1.419282556	1.625570774	1.25076139	1.561423779	1.389772773	1.712189555	1.503424644	1.059085846	1.251020312	1.663296223	3.908207178	1.689142823	1.648815632	1.712446451	1.890764594	0.976800978	1.313609481	1.668552041	1.0851928	1.397727251	1.59663868	1.875960469	5.794807911	1.583516598	1.430118084	1.441860437	1.579875469
10032_at	0.936435878	1.253179193	1.657207727	1.600674987	1.722783446	1.318082809	1.499458194	1.889237285	3.651331902	2.424888134	1.400684953	1.249746203	0.904707313	1.531818271	1.790067792	1.778538942	1.317725778	1.345918298	1.505560994	2.221382141	3.665143013	1.767250299	1.421673775	1.351539254	1.284493327	1.660355091	2.073529482	1.523326635	1.407024741	1.241596699	1.709110856	2.683559895	3.104395628	1.65157485	1.353892684	0.99999994
10033_at	0.678774118	0.723699391	0.903518736	0.636670411	0.602693617	0.741830051	0.934994578	0.936259151	1.083535194	0.404708534	0.369863033	0.60609138	0.442020684	0.729545414	0.625282168	0.420091331	0.487179488	0.712244928	0.908998966	0.888768911	0.644571424	0.540679693	0.483905554	0.581926525	0.703296721	0.546745598	0.730769217	0.676470578	0.68491739	0.676470637	0.804610372	0.852904797	0.268131882	0.511811018	0.639029324	0.513485432
10034_at	0.846765041	0.732948005	1.279228091	1.370078802	1.455667853	1.333333373	1.671722651	2.086729288	11.49636841	1.553811789	1.058219194	2.27614212	1.051664829	0.925000072	1.490970731	0.742009163	1.838350058	1.444898009	2.096056461	7.185745239	3.314285755	1.421215177	1.96888411	2.282025814	1.114774227	0.86272192	1.417420864	1.42190671	1.434917212	1.793067217	2.456641197	11.34734154	1.374725342	1.462598443	2.56622839	2.242738485
10035_at	1.733257651	1.776878595	2.048808098	2.274465799	2.296296358	2.05991292	1.783315301	2.433646917	2.585956573	1.875560641	1.961187243	2.26091361	2.293915272	1.832954645	1.611738205	0.861872137	1.882943034	1.622448921	2.623862267	2.657667398	2.666285753	2.652935028	2.539699554	2.200595856	1.621489644	1.944378734	2.593891382	1.735294223	1.523760319	1.986344695	2.878156185	3.023485661	1.480219841	1.734251976	2.353892803	2.402489662
10036_at	1.644721866	1.964161754	2.013620853	2.424072027	2.099887848	2.165577412	2.180931568	2.667711735	3.11501193	1.507847667	1.650685072	1.631471992	1.733639598	2.0090909	1.331828475	1.45091331	2.079152822	1.718367219	2.646107197	3.683585405	1.371428609	1.701338768	1.565450549	1.4637537	1.449328423	2.424852133	2.75339365	1.716024399	1.985537171	1.314075708	2.529088974	2.682323694	1.403296709	1.141732335	1.563195109	1.677385807
10037_at	0.55618614	0.499421954	0.455164582	0.527559102	0.391694754	0.447712392	0.457204759	0.416927934	0.641646504	0.49439463	0.449771702	0.349238575	0.43857637	0.3840909	0.372460485	0.464611888	0.467112631	0.258163244	0.466127366	0.425485969	0.411428571	0.333676636	0.498927027	0.204568028	0.402930409	0.662721872	0.625565588	0.451318473	0.390495867	0.296218514	0.540065885	0.239802212	0.317582428	0.265748024	0.238624871	0.259336084
10038_i_at	11.55391598	11.14913273	7.952326775	10.0764904	14.41077518	8.022875786	6.826651573	5.818181992	2.311137915	7.153587341	5.462328911	7.865989685	8.187141418	8.952272415	6.186229706	6.856164455	7.421404839	6.12142849	5.651162624	3.158747196	4.425142765	5.201853752	6.778969765	5.787487507	6.623931885	14.05562115	13.62443542	8.570994377	10.7603302	10.86029434	9.597146034	3.526575804	7.16373682	6.785433292	6.733063698	6.731327534
10039_s_at	1.425652623	1.209248543	0.880817235	1.183352113	1.524130344	0.561002195	0.80931735	0.801462889	0.306295395	0.839686155	0.773972631	0.780710638	0.916188359	0.948863685	0.902934551	1.092465758	1.017837286	0.797959149	0.70273	0.512958944	0.518857181	0.668383121	0.603004277	0.628599823	0.786324799	2.150295734	1.788461685	1.229208946	1.475206614	1.238445401	1.212952852	0.521631598	0.668131888	0.810039401	0.742163777	0.693983376
10040_at	1.405221343	1.531791925	1.38138473	1.394825697	1.564534187	1.310457587	1.121343374	0.648902833	0.197336555	0.871076226	0.941780865	0.855837584	1.291618943	1.454545498	1.009029388	1.425799131	1.186176181	0.998979568	1.027300239	0.471922249	0.502857149	0.740473747	0.777897	0.847070575	0.997557998	1.981065035	1.885746598	1.359026432	1.436983466	1.353991628	0.917672873	0.419035852	0.712087989	0.864173234	0.748230517	0.90663898
10041_at	0.128263339	0.117919073	0.213393867	0.178852648	0.170594841	0.149237469	0.164680377	0.121212125	0.142857149	0.113228709	0.163242012	0.1177665	0.142365098	0.168181822	0.154627532	0.17694065	0.16833891	0.116326526	0.138523757	0.064794816	0.166857138	0.105046339	0.069742486	0.071499504	0.086691089	0.075739644	0.150452495	0.144016236	0.128099173	0.131302521	0.116355658	0.108776264	0.095604397	0.108267717	0.079878666	0.098547712
10042_at	0.88649261	0.569942176	0.653802514	0.56805402	0.75757581	0.627450943	0.501625121	0.701149404	0.225181609	0.528026938	0.913242042	0.805076182	0.717566073	0.6159091	0.668171525	0.473744303	0.545150518	0.379591823	0.64711827	0.610151172	0.503999949	0.716786802	0.670600832	0.87388283	0.366300374	0.594082832	0.648190081	0.789046705	0.744834661	0.735294163	0.30625686	0.363411605	0.453846157	0.822834611	0.743174911	0.761410773
10043_at	9.01816082	19.66589546	13.46765041	11.17660332	11.27833939	9.603485107	8.621884346	8.042842865	1.432203412	0.841928303	0.941780865	1.150253773	9.151550293	21.64318275	13.2708807	11.96118832	8.899665833	7.844897747	7.085945129	4.537796974	0.688000023	0.866117358	0.939914167	1.571996093	9.450550079	16.62366867	14.20588303	9.144016266	10.11053753	8.933823586	7.201975822	3.215080261	0.805494547	0.863188922	0.965621769	1.404564142
10044_at	2.707150936	1.81734097	1.460839987	1.646794081	1.404040456	1.36601305	1.440953374	2.413793087	4.117433548	2.106502295	2.018265009	2.282233477	2.513203382	1.930681825	1.306997776	1.036529779	1.177257538	1.140816331	1.722952366	3.187905073	1.185142756	2.273944378	1.901287556	2.626613855	2.908424854	1.611834288	1.518099546	1.330628872	1.522727132	1.493697524	1.387486339	4.304079056	1.052747369	1.93405509	2.01213336	1.965767503
10045_at	2.922815084	8.425433159	45.61407471	69.77278137	60.65769196	49.42483902	40.19393158	23.50574684	19.00605392	4.121076584	4.4691782	3.299492359	3.678530455	11.42613697	52.52821732	65.38356781	56.18060303	31.69897842	28.14054489	14.71166325	10.03199959	4.346035004	4.682403564	3.753724098	3.741147757	17.12662697	55.12443542	42.64300537	41.5774765	35.37395096	28.04939842	19.80222321	6.08571434	3.934055328	3.785641909	2.899377346
10046_at	0.124858119	0.171098262	0.246311024	0.269966245	0.407407403	0.352941185	0.39003247	0.74712646	0.909200966	0.239910319	0.373287678	0.418274105	0.227324918	0.126136377	0.341986448	0.381278574	0.439241946	0.421428561	0.482305348	1.386608958	0.26057142	0.363542736	0.346566528	0.487586886	0.203907222	0.196449712	0.28054297	0.462474644	0.458677679	0.483193278	0.437980264	1.88009882	0.181318685	0.363188982	0.347826093	0.332987517
10047_f_at	47.09421158	33.97571945	34.76390457	45.01687241	46.3445549	43.55446625	47.71939087	35.90177917	62.0786972	50.66592026	55.97146225	40.29746246	43.76578903	34.01250076	38.55643463	50.78881454	54.47045898	30.89897919	38.16481018	44.0907135	59.91085815	39.4263649	37.40557861	39.81032562	47.31257629	32.87574005	44.22624588	35.201828	40.93284988	46.69432831	38.15148544	54.55500412	35.53406906	36.27854156	37.42365646	37.29771423
10048_at	1.293984175	1.376878619	1.248581171	1.933633208	1.758698106	2.035947561	2.400866747	2.387669802	1.269975781	1.104260087	1.541095972	1.052791834	1.482204556	1.45568192	1.627539396	2.264840126	2.879598618	1.764285564	1.922143579	1.575593829	1.549714327	1.343975306	1.356223226	1.508440852	1.522588491	1.305325508	1.812217236	1.463488936	1.932851315	1.851890802	1.349066973	1.629171729	1.148351669	1.323818922	1.338725805	1.17323637
10049_at	1.916004539	1.108670473	0.555051088	0.73453325	0.59932667	0.636165619	0.713976145	0.69487983	0.622276068	0.876681626	1.767123342	1.07918787	1.956372023	1.190909147	0.72009027	0.812785387	0.775919735	0.529591858	0.704752207	0.588552892	1.666285753	1.562306881	1.546137452	1.564051628	1.866910815	0.697041452	0.765837073	0.4290061	0.616735518	0.497899204	0.357848525	0.637824416	1.070329666	1.77657485	1.666329622	1.841286182
10050_at	3.827468872	4.931791782	3.595913649	5.411698818	2.720538855	5.583877563	5.054171085	6.029258251	1.124697328	2.506726742	3.751141787	2.65989852	4.047072411	5.240909576	4.816027164	6.547945023	6.918617249	4.955101967	4.045500278	3.273218155	3.114285707	2.849639654	3.079399109	3.233366489	4.764347076	4.011834145	5.713800907	4.519269943	6.252066135	6.373949528	3.515916586	2.776267052	2.714285851	3.208661318	2.981799603	2.794605494
10051_at	1.748013616	2.60346818	1.782065868	2.811023712	2.499439001	2.824618578	3.166846991	3.253918409	6.317191124	2.08295989	2.276255608	1.967512727	2.528128624	2.10340929	1.891647935	2.965753317	2.882943153	2.064285755	2.293225288	4.694384575	5.729142666	2.719876528	3.531116009	3.468719006	2.156288385	1.03195262	2.581448078	1.68458426	2.245867729	2.25	2.34028554	8.611865997	4.518681526	2.791338682	2.537916899	2.475103617
10052_at	1.860385895	1.643930554	1.703745842	1.830146194	1.493827343	1.503268003	1.847237229	2.33751297	3.958837986	2.292601109	3.24885869	2.69340086	1.996555686	1.920454621	1.950338602	1.866438389	2.081382275	2.272449017	1.139534831	2.072354078	3.036571503	2.237899065	2.611588001	2.260178804	2.008547068	2.418934822	2.345022678	2.375253677	1.905991673	2.209033728	1.383095503	4.263287544	3.023077011	2.719488144	3.05864501	2.800829649
10053_at	8.368899345	4.337572098	9.069239616	7.421822071	9.430976868	6.896513939	7.501625061	8.552769661	28.86319733	9.869956017	15.12785339	12.12893295	11.14236546	6.205681801	8.036117554	6.353881359	5.151616573	7.85816288	6.133467674	18.27537918	15.75428581	12.49639511	15.22532177	10.84607697	9.995116234	6.685207367	7.445701599	6.600405693	5.332644463	7.774159431	9.032931328	29.82200241	14.38571453	13.02362156	16.94742012	15.9221983
10054_at	23.40522194	23.17687798	29.45857048	19.60517502	17.40067482	11.58060932	13.32610989	11.63427448	11.62469769	15.58408165	29.09703064	21.20507431	24.08036804	24.09204674	21.91083527	15.59589005	14.69453716	13.6428566	12.7896862	11.24298	20.52342796	17.24613762	21.60407639	16.91360474	26.29303932	29.22721863	24.29185486	15.29209042	14.0103302	14.01260567	13.42151451	11.61928272	20.11318779	17.45767593	21.39029312	23.29564095
10055_at	8.177071571	4.02543354	2.634506226	2.452193499	2.268238068	1.979302764	2.321776628	2.624869347	2.783293009	4.750000477	7.396119118	6.528933525	8.390356064	3.339772701	2.387133121	2.131278515	1.676699996	1.634693861	2.138523579	2.873650074	4.21600008	6.735324383	6.695279121	7.740814686	6.164834976	2.224852085	2.468325853	1.749493003	1.947314024	1.834033728	1.586169124	2.872682095	3.87142849	5.937992096	6.336703777	7.209543228
10056_at	2.304199696	5.123699665	3.113507271	4.482564926	4.317620754	3.967320442	4.068255424	4.476489067	2.510895967	2.405829668	2.141552687	1.563451767	2.647531748	5.011363983	4.516930103	4.518264771	4.602006435	4.048979282	3.602628708	3.010798931	2.401142836	2.547888756	1.548283339	1.714995027	2.880341768	4.356213093	4.520362377	4.163286209	4.386363506	4.534664154	3.770581961	3.49814558	2.232967138	2.370078802	1.401415586	1.467842221
10057_at	0.339387059	0.243930638	0.173666298	0.182227239	0.242424265	0.196078435	0.296858042	0.24764891	0.314769983	0.325112134	0.262557089	0.143147215	0.20436281	0.287499994	0.193002254	0.17694065	0.204013377	0.116326526	0.212335676	0.149028078	0.162285715	0.125643656	0.181330472	0.200595841	0.365079373	0.272189349	0.25339368	0.13286005	0.15289256	0.157563031	0.222832054	0.181705803	0.116483524	0.10334646	0.169868544	0.236514494
10058_at	2.39160037	5.872832298	6.331441402	7.707536697	8.800224304	8.18954277	7.976164341	7.036572933	4.768764973	3.226457357	2.8904109	2.055837631	2.319173574	3.905682087	6.388261795	8.372146606	8.110367775	7.084693432	8.05561161	3.528077841	4.596571445	3.442842245	1.903433442	2.638530493	2.40415144	5.401183605	7.668552399	6.590263844	7.917355537	7.523109436	6.811196804	3.960444689	3.5637362	2.957677126	2.034378052	2.106846333
10059_at	4.858115673	4.272832394	3.374574184	4.865016937	5.373737335	4.647058964	4.605633736	5.384534836	6.138014793	5.915919781	6.101598263	5.24771595	5.494833946	4.523863792	4.262979984	5.119863033	5.759197235	4.366326332	4.05561161	4.457883358	13.59771442	6.452111244	4.671673775	6.875869274	5.250305176	3.743195057	4.292986393	4.633874416	4.852272987	5.113445282	4.218441486	6.228676796	8.938462257	6.238188744	4.70576334	5.482364655
10060_at	3.417707205	12.13410378	9.771850586	11.81439877	9.334456444	8.826797485	8.968580246	6.019853592	0.521791756	1.630044818	1.544520617	1.211167574	3.700344563	11.39545441	11.42889309	11.83904076	13.42586422	6.165306091	5.704751968	1.984881282	2.007999897	1.725025654	1.270386338	1.589871049	3.907203913	13.24852085	13.85181046	7.049695969	7.72210741	6.268907547	4.757409573	1.15451169	1.427472472	1.441929102	0.95348835	1.29668045
10061_at	42.83314514	45.29364014	31.3689003	38.09674072	32.96408844	31.83660316	35.67713928	32.72413635	14.37530327	36.52242279	53.81620789	33.49035645	51.67623901	35.35113525	27.24266243	36.10160065	40.36789322	22.0714283	22.36905861	17.70410347	42.58171082	36.24407959	38.18240356	35.53922653	51.81196594	36.40473175	31.98303223	18.08316422	25.75309753	25.04411697	22.14818954	14.38936901	34.94835281	32.10826874	34.72800827	36.21472931
10062_at	1.651532412	1.31445086	1.300794601	1.628796458	1.189674616	1.779956341	2.069339037	2.401253939	1.301452875	1.528027058	2.101598263	1.19695425	1.874856591	1.042045474	1.124153495	1.882420063	2.196209669	1.381632566	1.634984732	2.205183506	2.516571283	1.599382043	1.738197446	1.785501599	1.771672845	1.030769229	1.580316782	0.958417892	1.489669323	1.454831958	1.321624637	1.710753798	1.746153831	1.613188863	1.446916103	1.477178216
10063_i_at	1.396140814	1.135260105	0.591373444	0.752530992	0.282828301	0.728758156	0.767063916	0.984326005	0.883777261	1.093049407	1.187214613	1.028426409	1.626865745	0.764772773	0.670428872	0.960045636	0.802675605	0.545918345	0.602628887	0.944924414	1.65257144	1.030895948	1.116952777	1.369414091	1.291819334	0.808284044	0.971719503	0.398580134	0.719008207	0.567226887	0.301866084	0.950556219	1.065934062	1.212598443	1.15773499	1.21991694
10064_s_at	1.574347258	1.574566364	1.09307611	1.836895466	0.573512912	1.690631747	1.880823374	2.225705385	1.878934622	1.400224328	1.505707741	1.284263968	1.563719869	1.713636398	1.03160274	2.882420063	2.476031303	1.649999976	1.71486342	2.152267933	2.118857145	1.410916567	1.607296109	2.159880877	1.976800919	1.124260426	1.800904989	1.581135869	2.243801594	2.180672407	0.872667432	2.46353507	1.97912097	1.568897605	1.691607594	1.644190788
10065_at	0.992054522	0.809248567	0.746878564	0.410573691	0.191919208	0.630718946	0.687973976	0.946708441	1.002421379	0.441704065	1.005707741	0.511675119	0.952927709	0.988636374	0.36794579	0.96347034	1.01449275	0.840816319	0.463093996	0.319654435	0.942857146	0.61174047	0.60085839	0.944389284	0.901098967	0.650887609	1.190045238	1.456389546	0.715909123	0.792016864	0.131723389	0.891223669	0.949450612	0.491141737	1.032355905	0.981327713
10066_s_at	5.370034218	2.669363976	3.800226927	3.631046057	3.08866477	2.370370388	2.939327955	2.829675913	8.859563828	6.108745098	7.715754032	7.352284431	3.315729141	4.375	4.354401588	3.099315166	4.503901958	4.797959328	3	4.268898487	5.32914257	4.653964996	5.296137333	4.888778687	4.825397015	6.72544384	5.071267128	5.956389427	5.551652908	6.559874058	3.492865324	7.082818031	5.059340954	5.625984192	6.075834274	5.774896145
10067_at	0.177071512	0.121387281	0.039727584	0.152980879	0.191919208	0.148148149	0.305525452	0.222570524	0.422518194	0.156950682	0.333333343	0.164467007	0.154994264	0.089772731	0.209932283	0.14611873	0.32441473	0.174489796	0.247724965	0.237580985	0.212571427	0.225540668	0.189914167	0.188679248	0.162393168	0.287573963	0.142533943	0.197768778	0.127066121	0.237394974	0.321624577	0.304079086	0.179120868	0.284448802	0.24469161	0.20331949
10068_i_at	14.54370117	7.721387386	13.72077274	16.03599548	18.19079781	15.3932457	16.06608772	23.80773163	51.88256836	34.60538483	30.00570869	29.04162407	17.0241127	8.739772797	14.64672565	13.96803665	13.01114845	18.39387703	13.1506567	33.81641388	42.74628448	29.15962791	33.97854233	20.41410065	16.48718071	6.615384579	12.79524899	9.933063507	14.33057785	18.92542076	20.21075821	49.64770889	42.64505386	24.79822731	26.24266624	23.56223869
10069_f_at	9.527810097	6.567629814	11.72304249	11.0731163	10.35241413	8.009803772	9.299024582	10.56008339	31.01210785	17.54596519	16.32305908	15.37258816	8.743972778	7.099999905	11.15011311	7.995434284	9.826086998	10.25101948	8.148634911	17.48920059	19.893713	14.29866123	15.97103024	10.75570965	8.748474121	6.699408054	9.959276199	9.647059441	9.113636017	11.81092453	12.62897968	26.1742878	20.22857285	14.03543282	14.88877583	13.36514473
10070_at	0.006810443	0.003468208	0.005675369	0.003374578	0.01234568	0.006535948	0.005417118	0.006269593	0.048426151	0.00896861	0.010273973	0.028426396	0.006888635	0.003409091	0.007900677	0.006849315	0.006688964	0.002040816	0.004044489	0.033477321	0.002285714	0.004119465	0.003218884	0.002979146	0.010989011	0.007100592	0.012443439	0.005070994	0.003099174	0.011554622	0.006586169	0.079110011	0.003296704	0.005905512	0.003033367	0.00726141
10071_at	0.402951181	0.436994195	0.712826312	0.512935877	0.586980939	0.412854046	0.374864548	0.347962379	0.273607761	0.411435008	0.555936098	0.391878158	0.373134345	0.689772785	0.443566561	0.456621021	0.622073591	0.5734694	0.34378159	0.142548591	0.316571444	0.420185357	0.335836887	0.378351539	0.518925548	0.500591695	0.450226247	0.512170434	0.567148745	0.559873939	0.366630107	0.200247213	0.363736242	0.513779521	0.564206243	0.423236489
10072_at	0.473325789	1.161849737	1.089670897	1.17660296	1.125701547	1.058823466	0.827735603	0.85266459	0.211864412	0.246636778	0.583333313	0.364467025	0.590126336	1.160227299	0.80812639	0.71347034	1.272017837	1.053061128	0.786653161	0.401727855	0.155428573	0.369721949	0.406652391	0.224429011	0.369963378	1.10532546	0.849547505	0.923935115	0.850206614	0.902310967	0.978046119	0.281829387	0.30879122	0.379921257	0.360970676	0.242738575
10073_at	1.156640172	1.047398806	1.08286047	0.887514114	0.679012358	0.72004354	0.827735603	0.748171389	1.039951563	0.899103165	1.37214613	1.131979704	0.93111372	1.052272797	0.91196388	0.702054799	1.071348906	0.684693873	0.717896819	0.984881163	1.042285681	1.231719851	1.138411999	0.865938425	1.15995121	0.945562184	0.975113094	0.976673484	0.619834721	0.815126061	0.84083426	1.135970354	0.815384626	1.133858204	1.237613678	1.162863016
10074_at	0.040862657	0.038150288	0.054483544	0.055118114	0.0976431	0.037037037	0.071505956	0.013584116	0.037530266	0.019058298	0.050228313	0.041624364	0.019517798	0.011363637	0.073363431	0.045662101	0.085841693	0.036734693	0.021233568	0.008639309	0.012571429	0.036045313	0.025751075	0.007944389	0.023199024	0.0556213	0.01923077	0.021298174	0.014462809	0.075630255	0.070252471	0.043263286	0.045054946	0.039370079	0.008088979	0.030082988
10075_at	4.026106834	8.524855614	7.23836565	6.957255363	6.342311859	5.892157078	5.318526268	4.496342659	0.814770043	2.343049526	1.910958886	2.214213133	4.021813869	8.164772987	6.674943924	5.591324329	5.319955349	4.965306282	4.835186958	2.761338949	3.695999861	3.09680748	2.387339115	2.158887863	4.376068592	6.844970703	6.600678921	5.832657337	4.708677292	5.175420284	5.547749996	2.066748857	3.21208787	3.212598324	2.418604612	2.759335995
10076_at	0.676503956	0.535260081	0.528944373	0.544431984	0.419753134	0.538126349	0.591549277	0.516196489	0.11380145	0.276905864	0.353881299	0.337055832	0.57634908	0.5715909	0.521444678	0.707762599	0.950947642	0.574489772	0.529828072	0.478401721	0.322285712	0.404737353	0.357296139	0.306852043	0.587301552	0.643787026	0.584841669	0.643002093	0.804752052	0.692226946	0.541163564	0.283065498	0.354945064	0.470472425	0.334681451	0.379667997
10077_at	0.933030605	0.646242797	0.657207727	0.660292506	0.632996678	0.498910666	0.561213374	0.501567423	0.990314841	0.758968592	1.065068603	1.043654799	0.810562611	0.585227311	0.567720056	0.602739751	0.740245283	0.447959185	0.630940318	0.692224622	0.650285721	1.217301726	1.139485002	1.141012907	1.069597125	0.678106487	0.583710432	0.530425966	0.450413197	0.549369752	0.565312862	0.867737889	0.668131888	1.381889701	1.288169861	1.163900256
10078_at	0.716231525	2.298265934	3.367763996	2.712036133	2.195286274	2.452069759	1.981581688	1.856844306	0.509685218	1.427130103	0.769406438	0.682233453	0.908151567	2.492045641	2.574492216	2.335616589	2.620958805	1.816326499	2.006066561	1.305615544	1.811428547	1.091658115	0.733905613	0.576961279	1.335775375	2.331361055	2.398190022	1.725152254	1.833677649	1.982142925	2.031833172	0.592088997	2.072527647	1.014763713	0.737108171	0.585062206
10079_at	0.223609552	0.149132937	0.198637918	0.220472455	0.414141446	0.173202604	0.204767048	0.271682352	0.196125925	0.152466387	0.204337895	0.147208124	0.300803691	0.251136363	0.232505649	0.204337895	0.196209595	0.217346922	0.220424652	0.166306689	0.242285714	0.140061796	0.151287556	0.149950355	0.230769232	0.186982259	0.149321273	0.173427999	0.165289253	0.189075634	0.249176741	0.169344857	0.149450555	0.196850389	0.119312435	0.108921155
10080_at	0.388195246	0.37109825	0.449489206	0.292463452	0.291806966	0.144880176	0.210184172	0.236154661	0.05447942	0.353139043	0.210045666	0.170558363	0.424799114	0.3659091	0.296839714	0.297945201	0.314381272	0.141836733	0.211324558	0.143628508	0.387428582	0.369721949	0.312231749	0.242303878	0.473748475	0.444970399	0.315610856	0.257606506	0.168388411	0.271008402	0.300768405	0.034610629	0.206593409	0.253937006	0.328614742	0.270746887
10081_at	0.418842256	0.334104031	0.552780926	0.456692904	0.361391723	0.303921551	0.421451777	0.406478614	0.1101695	0.375560552	0.581050277	0.535025358	0.725602806	0.367045462	0.386004508	0.206621006	0.698996663	0.339795917	0.527805865	0.465442747	0.328000009	0.527291477	0.538626611	0.44488579	0.590964615	0.715976357	0.47285068	0.376267761	0.300619841	0.377100855	0.439077944	0.330037087	0.458241791	0.392716557	0.483316451	0.568464696
10082_at	0.304199755	0.202312142	0.459704876	0.290213734	0.29854098	0.321350753	0.322860211	0.301985383	0.094430998	0.210762337	0.310502291	0.19187817	0.3030999	0.343181849	0.327313751	0.059360731	0.258639932	0.133673474	0.266936272	0.236501068	0.205714285	0.226570547	0.167381972	0.135054618	0.291819304	0.353846163	0.381221741	0.233265728	0.233471081	0.233193293	0.42041713	0.173053145	0.218681321	0.168307096	0.192113236	0.151452273
10083_g_at	0.179341659	0.221965328	0.233825207	0.150731161	0.19640854	0.103485838	0.175514624	0.1786834	0.069007263	0.150224224	0.04109589	0.03248731	0.183696911	0.200000003	0.16027087	0.052511416	0.236343384	0.200000003	0.152679473	0.061555073	0.023999998	0.038105045	0.14592275	0.101290964	0.173382178	0.201183438	0.179864258	0.129817456	0.139462814	0.213235289	0.051591657	0.088998757	0.135164842	0.123031497	0.163801819	0.02385892
10084_at	0.186152101	0.193063587	0.123723038	0.105736777	0.063973062	0.250544667	0.212351024	0.218390808	0.0811138	0.069506727	0.126712337	0.150253803	0.197474182	0.142045453	0.185101569	0.300228298	0.263099223	0.187755093	0.0728008	0.129589632	0.239999995	0.088568486	0.06223176	0.111221448	0.103785105	0.191715986	0.113122173	0.160243422	0.146694213	0.178571433	0.200878158	0.128553763	0.140659347	0.177165359	0.142568246	0.131742731
10085_at	12.51645851	13.17687893	17.07037544	30.58942604	37.87654495	37.44008636	36.67713928	41.66980362	70.93099213	24.01906013	21.32876778	20.23756409	17.36050606	12.77954578	19.77878189	27.69406509	34.01895142	33.70918274	30.6258831	58.33369446	48.05828476	20.78681755	27.87553596	20.69513512	14.62637424	12.61183357	17.88461494	19.09127808	28.54855347	30.09453964	44.0032959	75.75401306	32.17802048	18.39862251	22.55308342	20.41908646
10086_at	1.481271267	1.694797754	1.606129408	1.453318357	1.245791316	1.290849686	1.231852531	1.22048068	1.121065378	1.032511234	1.287671328	1.184771538	1.199770451	1.549999952	1.457110643	1.243150711	1.609810472	1.195918322	1.238624811	1.470842242	1.595428586	1.332646608	1.315450668	1.468718886	1.327228308	1.330177546	1.411764741	1.12068975	1.049586773	1.130252123	1.350164652	1.540172935	1.413186908	1.320866108	1.36198175	1.264522791
10087_at	4.224744797	3.107514143	2.239500523	1.852643371	1.519640803	1.409585953	1.651137471	1.419017792	0.808716774	2.943946362	3.203196526	2.97461915	4.032147408	2.488636494	1.641083479	1.019406438	1.314381242	1.42040813	1.498483181	1.42116642	2.497142792	3.450051308	3.361587763	3.505461931	4.073260307	2.802366972	1.978506804	0.987829685	1.184917331	1.297268987	1.668496251	1.008652568	2.162637472	3.135826826	3.261880636	3.544605732
10088_at	2.905788898	2.789595366	2.27922821	2.703037262	2.398428917	2.362745047	2.399783134	1.908046126	0.932203412	1.598654866	1.602739692	2.044669867	2.897818804	2.595454454	2.848758459	1.82876718	2.424749136	2.054081678	2.057633877	1.845572233	2.599999905	2.298660994	2.183476448	2.21449852	2.398046255	2.769230843	2.518099785	2.080121756	2.160124063	1.972689152	2.4083426	1.503090143	1.894505501	2.258858204	2.240647078	2.325726032
10089_at	3.466515303	3.941040277	3.788876057	4.079865456	3.875420809	4.038126469	3.351028919	3.007314444	0.972155035	2.162556171	2.02397275	2.335025311	2.89667058	3.470454693	3.348758459	3.004566431	3.596432686	3.059183598	3.126390219	2.457883358	2.516571283	2.783727884	2.698497772	2.176762581	2.870573997	3.185798883	3.5067873	3.277890682	3.232437849	2.842437029	3.203073502	1.762669921	2.141758204	2.748031616	2.453993797	2.511410713
10090_at	0.359818399	0.361849695	0.363223612	0.335208088	0.400673419	0.351851851	0.343445271	0.417972833	0.582324445	0.291479826	0.328767121	0.354314715	0.397244543	0.37045455	0.389390498	0.485159814	0.42363435	0.448979586	0.444893807	0.412526995	0.250285715	0.319258481	0.401287556	0.313803375	0.401709437	0.305325449	0.358597308	0.434077084	0.349173546	0.411764711	0.233808994	0.487020999	0.194505513	0.268700778	0.367037386	0.315352678
10091_at	1.467650414	1.365317822	1.990919352	1.877390265	1.636363745	1.632897496	2.028168917	2.803552628	7.049636841	1.831838608	1.589041114	1.849746108	1.497129798	1.535227418	1.590293407	1.780821919	1.534002304	1.496938705	2.382204294	5.872570038	2.659428596	1.906282187	1.67381978	1.882820368	1.820512891	1.983432055	2.052036285	1.502028584	1.525826335	1.615546346	2.409440279	7.117428303	1.639560461	1.778543234	1.800808907	1.877593279
10092_at	0.791146398	1.017341018	1.129398465	1.311586022	1.306397438	1.187363863	1.538461447	1.85266459	5.579903126	1.078475356	0.977168977	1.470050812	0.719862282	0.960227311	1.189616203	0.523972631	0.87179482	1.330612183	1.64408493	4.724621773	2.902857065	1.809474707	1.666308999	1.587884784	0.890109897	0.944378734	0.980769217	1.213995934	1.092975259	1.148109317	1.937431455	6.024721622	1.10659337	1.611220479	1.657229424	1.31327796
10093_at	1.137343884	1.128323674	1.26787734	1.281214833	1.462401867	1.13398695	1.15817976	1.602925777	1.853510976	0.859865487	0.687214613	1.21218276	1.258323789	1.4284091	1.27990973	0.587899566	1.513935328	1.003061295	1.296258807	2.87149024	1.620571494	1.15550971	1.671673894	1.510427117	1.124542117	0.998816609	1.160633445	1.251521349	1.126033068	1.176470637	1.351262331	2.906056881	1.08571434	1.11811018	1.333670259	1.273858905
10094_at	1.620885372	1.309826612	2.044267893	1.673790812	1.746352553	1.772331119	1.114842892	1.586206913	1.656174421	1.168161511	1.371004581	1.493401051	1.977038026	1.786363602	1.243792295	0.813926995	1.350055695	1.305101991	1.908998966	2.160907269	2.033142805	1.86405766	1.640557885	1.303872943	1.347985387	1.850887537	1.764705896	1.472616673	1.419421434	1.381302595	1.870471954	1.555006146	1.806593418	1.356299281	1.619817853	1.502074599
10095_at	2.977298498	3.034682035	2.074914932	3.35208106	3.455667973	2.70806098	2.858071327	3.108673096	1.427360773	2.563901424	2.296803713	2.111675024	3.104477644	2.87954545	1.576749325	1.73744297	2.395763636	2.34795928	3.294236422	1.487040997	3.077714205	2.607620955	2.339055777	1.756703019	1.969475031	2.850887537	3.0067873	2.47870183	2.748966932	1.799369812	2.714599371	0.734239757	2.235164881	1.65748024	2.079878569	2.350622416
10096_at	8.047673225	7.463583469	6.734392643	8.988751411	9.419753075	8.197167397	9.065005302	7.768025398	8.376513481	8.098655701	5.619863033	5.975634098	9.818599701	7.831818581	5.101580143	7.192922115	6.635451794	5.454081535	7.491405487	7.941684723	10.8239994	7.754891872	7.424892902	5.956305981	8.724054337	6.571597576	8.311086655	6.924949646	6.885330677	6.069327831	8.754117012	6.835598946	9.883517265	6.917322636	6.632962227	7.245850086
10097_at	35.21680069	11.35606861	18.47332573	23.06861687	25.68911362	24.91394424	32.93174362	38.73040771	76.51937103	44.65807343	39.95548248	39.78781891	39.82548904	13.93636417	14.67494297	22.71232986	20.347826	19.34897804	30.86349678	55.32937241	42.93257141	34.64778519	40.04935837	35.4240303	26.50427246	13.79881668	21.60972977	18.43306351	20.21384239	25.43487358	34.78814697	60.18170547	41.17472458	31.94980431	37.14964676	40.0943985
10098_at	2.127128124	1.932947874	2.33030653	2.30371213	1.876543283	2.118736267	1.994582891	0.966562212	1.361985445	1.267937303	1.613013744	1.8081218	1.769230962	2.137500048	1.906320453	1.831050158	1.966555119	1.383673549	2.226491213	1.790496826	1.148571372	1.710607648	1.533261776	1.785501599	1.267399311	2.519526482	1.95927608	3.095335007	2.274793386	3.029411793	0.765093267	1.432632804	1.128571391	2.023622036	1.396359921	1.618257165
10099_at	2.128263235	2.702890158	2.767309904	3.575927973	4.090909481	3.764705896	3.848320723	2.870428562	0.617433429	1.040358782	1.478310585	1.159390807	2.050516844	3.343182087	2.532731295	3.614155293	3.762541771	3.380612135	3.218402147	1.428725719	1.06514287	1.519052505	1.055794001	0.969215512	1.722832799	2.937278032	3.102941036	3.789047003	4.28305769	4.822479248	2.945115328	1.163164377	1.101098895	1.528543353	0.814964533	0.931535244
10100_at	2.740067959	2.847398758	3.26787734	3.670416117	3.964085579	3.644880295	3.582881927	3.797283173	0.717917681	1.245515704	1.812785506	1.437563539	2.408725739	3.423863649	3.259593487	3.316210032	2.850613117	3.191836596	3.691607475	1.747300267	0.970285714	1.760041118	1.160944223	1.368421078	2.06471324	3.093491077	3.356335163	3.712981939	3.792355299	3.851891041	2.930845261	1.128553748	1.367033005	1.481299162	1.10515666	1.25103724
10101_at	3.358683348	3.161849737	2.427922726	2.542182207	2.187429905	1.831154704	2.125677109	2.013584137	1.99757874	2.828475475	3.143835545	3.449745893	3.812859058	2.762500048	2.268622875	2.251141548	2.196209669	1.677550912	1.917087913	2.492440701	3.706285477	4.153450012	4.180257797	3.533267021	3.710622787	2.760946751	2.331448078	1.856998086	1.556818128	1.655462265	2.065861702	2.697156906	3.027472496	3.937007904	3.836197853	3.79979229
10102_at	0.921679854	1.131791949	0.9284904	0.961754799	0.92592597	0.857298434	1.018418193	0.912225783	1	0.775784731	0.866438389	1.131979704	0.932261765	1.0625	1.015801311	0.865296841	0.724637687	0.811224461	0.872598588	1.313174963	1.037714362	1.319258571	1.384120226	1.105263233	0.965811968	0.861538529	0.98981905	0.887423992	0.748966932	0.711134434	0.90889138	1.412855387	0.700000048	1.189960599	1.283114195	1.15767622
10103_at	1.263337135	1.495953679	2.615210056	1.827896595	2.136924744	1.659041405	2.664138556	2.290491104	0.453995168	1.015695095	0.827625573	0.777664959	1.30539608	1.885227203	2.352144241	1.732876778	1.867335558	2.514285564	2.171890736	1.53563714	1.093714237	0.943357348	0.825107336	1.01588881	1.526251554	2.278106451	2.884615421	1.483772874	2.560950279	1.905462146	2.948408604	0.793572247	0.874725282	0.788385808	0.968655169	0.758298695
10104_at	1.658342838	1.291329384	1.506242871	1.313835859	0.952862024	0.920479298	1.100758314	1.201671958	0.795399487	1.732062817	1.515981793	1.668020248	1.507462859	1.248863697	1.120767474	0.550228357	0.83054626	0.834693909	1.196157694	1.11771059	2.3931427	2.465499401	2.027896881	1.706057668	1.568986654	1.086390615	1.340497732	1.012170434	0.858471036	0.829831958	1.158068061	0.826946855	1.574725389	1.845472455	1.871587396	1.556016445
10105_at	0.182746887	0.304046214	0.28830874	0.373453349	0.291806966	0.270152509	0.244853735	0.331243485	0.370460063	0.214125574	0.253424674	0.178680196	0.225028723	0.38863638	0.329571098	0.163242012	0.387959868	0.24693878	0.334681451	0.3714903	0.328000009	0.25231719	0.202789694	0.16087389	0.257631272	0.383431971	0.298642546	0.344827592	0.313016504	0.348739505	0.354555428	0.501854122	0.18571429	0.165354326	0.226491392	0.20331949
10106_at	0.253121436	0.235838145	0.191827461	0.221597314	0.219977573	0.167755991	0.178764895	0.234064788	0.351089597	0.179372206	0.232876718	0.331979692	0.280137777	0.221590921	0.129796833	0.1369863	0.124860644	0.113265306	0.209302321	0.224622026	0.188571423	0.19464469	0.248927042	0.221449852	0.219780222	0.229585797	0.207013577	0.180527389	0.160123959	0.17962186	0.227222845	0.232385635	0.157142863	0.183070868	0.264914036	0.246887937
10107_at	0.75255394	0.650867045	0.646992087	1.026996732	1.101010084	1.163398743	1.12026	1.712643623	2.573849916	1.008968711	0.845890403	0.966497421	0.902411044	0.650000036	0.453724593	0.635844767	0.772575319	0.873469353	1.415571213	2.363930702	0.932571411	1.106076241	1.085836887	0.923535287	0.747252762	0.805917144	0.908371091	0.995943248	1.003099084	0.994747877	1.418221712	1.482076526	0.818681359	0.893700838	1.170879602	1.12448132
10108_at	9.263337135	15.18959522	12.91373348	21.32395935	24.29180717	20.62745094	21.65330315	17.74921608	5.358353615	11.50672722	9.83904171	8.47614193	9.799081802	14.51591015	10.25620747	17.16095924	17.34002304	15.348979	18.78361893	13.96868229	8.673143387	13.02265644	10.61480713	7.279047012	6.054944992	13.26153851	16.82918549	18.15415955	18.06404877	18.17226982	19.10647583	9.106304169	10.53186893	12.49606228	8.396359444	8.914937019
10109_at	0.36095345	0.436994195	0.558456302	0.767154098	1.296296358	0.698257089	0.815817952	0.516196489	0.254237294	0.461883426	0.280821919	0.34010151	0.459242284	0.742045522	0.431151241	0.869862974	0.777034521	0.467346907	0.759352803	0.476241887	0.318857133	0.416065931	0.316523612	0.270109236	0.35164836	0.418934941	0.600678742	0.5425964	0.630165279	0.757352948	0.478594959	0.34487018	0.353846163	0.601377964	0.214357927	0.186721981
10110_at	4.916004658	3.123699427	2.286038637	1.929133892	1.720538855	1.33006537	1.433369398	1.252873659	0.242130756	2.140134573	2.583333492	2.828426361	4.140069008	3.222727537	1.85214448	1.834474921	1.924191833	1.435714245	1.278058648	0.470842302	1.864000082	2.327497482	2.115879774	2.869910717	4.313797474	3.782248735	2.599547625	1.687626839	1.802685857	1.764705896	1.52250278	0.233621746	1.9362638	2.044291258	1.948432684	2.591286182
10111_at	4.486946583	5.201155663	6.070374489	6.024746895	6.030303001	5.778867245	5.993499279	5.820271969	1.395883799	2.036995649	3.05479455	2.736040592	4.889781952	4.761363983	4.828442097	5.634703159	4.881828308	4.226530552	5.215368748	3.414686918	2.638857126	2.861997843	3.026823997	3.078450918	4.106226921	5.831952572	5.92307663	4.807302475	5.072313786	5.026260853	4.625686169	2.137206316	2.570329666	2.549212694	2.422649145	2.50207448
10112_at	4.432463169	4.458959579	5.636776447	5.358829975	5.985409737	5.629629612	4.872156143	5.392894268	3.796610355	2.798206568	4.277397633	4.124872684	4.210103512	4.218182087	4.770880222	4.183790207	2.781493902	4.079591751	5.226491451	5.193304539	4.189714432	4.798146248	4.820815086	4.471698284	3.249084473	3.492307901	4.873302937	5.130831718	5.026859283	5.313025475	3.116355658	4.756489277	4.400000095	4.251968384	4.186046124	4.384854794
10113_at	0.719636798	0.403468221	0.656072617	0.843644559	0.665544331	0.644880176	0.691224217	1.147335529	4.450363159	1.003363252	0.960045636	1.391878247	0.784156203	0.356818199	0.599322796	0.55479449	0.67781496	0.663265288	0.849342704	2.951403856	0.568000019	0.976313114	1.127682328	1.42303884	0.632478654	0.392899424	0.572398186	0.742393494	0.715909123	0.72584033	0.620197594	4.822002411	0.546153843	0.865157485	1.167846203	1.228215694
10114_at	0.396140784	0.147976875	0.488081723	0.721034884	0.786756456	0.849673212	1.357529759	2.719958067	10.46973419	1.436098814	1.581050277	1.92081213	0.539609671	0.173863649	0.685101569	0.597031951	1.034559727	0.888775468	1.516683459	7.221382618	0.807999969	1.394438624	1.423819661	1.912611842	0.683760703	0.229585797	0.634615362	0.789046705	0.976239622	1.338235378	1.791437984	10.87515354	0.689011037	1.35531497	1.76137507	1.513485312
10115_at	0.535754859	0.443930656	0.703745723	0.827896535	0.96408534	0.90196079	1.279523253	1.784744024	4.236077309	0.857623339	1.35388124	1.278172612	0.749713063	0.411363661	0.889390528	0.87214613	1.423634291	0.904081583	1.242669344	6.510799408	0.405714273	0.852729142	1.351931334	1.411122203	0.73382175	0.417751461	0.835972905	0.881338775	1.023760319	1.071428657	1.279912233	8.873918533	0.338461548	0.875	1.269969583	1.20435679
10116_at	1.945516348	1.302890062	1.492622018	1.517435312	1.872053981	1.753812671	2.391115904	3.13793087	3.345036268	1.445067286	1.934931517	1.482233524	2.048220396	1.047727227	1.200902939	1.889269471	2.127090454	1.504081488	2.257836103	5.82937336	2.572571516	1.54376924	1.797210336	2.121151924	2.366300344	1.340828419	1.580316782	1.181541681	1.525826335	1.736344576	2.007683754	5.307786942	1.401098967	1.276574731	1.668351769	1.732365012
10117_at	1.576617479	1.506358385	1.284903526	1.496062994	1.544332385	1.599128604	1.80931735	1.721003175	1.268765211	1.471973181	1.347031951	1.354314685	1.489093065	1.257954597	1.406320453	1.626712322	2.073578596	1.532652974	1.54499495	1.633909345	2.660571337	1.411946535	1.254291892	1.684210658	1.181929231	1.271005988	1.657239914	1.68458426	1.839876056	1.858193278	1.173435807	1.223732948	1.241758227	1.407480359	1.274014115	1.398340225
10118_at	0.565266728	0.610404611	0.682179332	0.803149641	0.87991029	1.031590343	1.021668434	1.770114899	1.714285851	0.954035878	1.047945261	0.785786808	0.892078102	0.369318187	0.705417573	0.976027429	1.307692409	0.801020384	0.898887753	3.912526846	2.084571362	1.151390314	1.211373448	1.363455892	0.694749713	0.524260342	0.800905049	0.654158235	0.916322291	1.07247901	0.727771759	5.326328278	1.307692289	1.475393653	1.471182942	1.168049693
10119_at	0.280363232	0.726011515	0.603859246	0.460067511	0.514029205	0.428104579	0.509209096	0.525600851	0.745762706	0.252242178	0.428082198	0.303553283	0.523536205	0.838636398	0.695259571	0.773972631	0.977703452	0.48775509	0.394337684	0.754859626	0.562285721	0.327497423	0.195278972	0.269116193	0.389499396	0.79171598	1.074660659	0.439148098	0.778925598	0.625	0.174533486	0.933250904	0.280219793	0.379921257	0.324570239	0.263485461
10120_at	2.440408707	3.164161921	2.510783195	3.496062994	0.875420928	2.92592597	2.281690121	2.043887138	1.544794202	0.789237738	1.504566312	1.201015234	2.77841568	2.702272892	2.270880222	3.716895103	3.301003456	2.203061104	1.924165726	0.914686799	2.500571489	1.134912372	1.536480665	1.633565068	2.449328661	2.476923227	4.06334877	2.361054897	2.639462709	2.483193398	1.114160299	1.102595687	1.619780183	1.262795329	1.392315388	1.635892034
10121_at	13.69579983	13.20462322	8.028376579	10.88863945	6.263748646	9.652504921	11.30335903	11.64158821	16.07627106	14.10986614	13.35616493	8.25583744	15.17680931	11.22954559	8.023702621	11.79337883	12.06465912	7.347958565	8.200201988	10.74730015	20.19428635	12.62718773	13.90557957	14.69215488	14.1282053	6.86153841	10.99095058	6.662272453	8.661156654	8.380251884	5.218441486	15.24598217	16.9252739	11.16633892	12.17795753	12.25103664
10122_at	0.379114658	0.282080919	0.374574363	0.278965116	0.329966336	0.209150329	0.226435527	0.3584117	0.495157421	0.403587461	0.462328762	0.321827412	0.693455875	0.427272737	0.297968388	0.332191795	0.432552934	0.252040833	0.216380164	0.158747301	0.63085717	0.299691051	0.262875527	0.279046685	0.551892579	0.269822478	0.245475128	0.253549695	0.258264452	0.266806722	0.12513721	0.493201464	0.348351657	0.478346437	0.325581402	0.232365131
10123_at	4.09194088	2.556069374	3.83654952	3.604049444	4.208754539	3.217864752	3.787648916	3.194357634	2.619854689	2.894619226	4.391552925	3.504568577	4.259471893	3.046591043	3.652370214	3.426940918	3.586399317	3.738775253	2.758341551	3.338012934	4.072000027	3.177136898	4.115880013	3.582919598	3.63858366	3.867455482	3.979637861	3.761663437	2.920454502	3.989495754	4.006586075	4.364647388	4.684615135	3.964566708	4.586450577	4.482365131
10124_at	2.770715237	3.042774677	3.192962408	3.256468058	3.551066399	3.263616562	3.180931568	3.15673995	1.22518158	1.5795964	2.146118879	2.320812225	2.850746393	2.579545498	3.126410723	2.681506872	2.045707941	2.611224413	2.841253757	2.168466568	1.810285568	1.909371734	2.023605108	2.210526466	2.667887688	2.260354996	3.018099546	3.209939241	3.267561913	3.422268867	2.225027561	1.442521572	1.807692409	1.733267784	1.894843102	2.135891914
10125_at	5.397275925	5.817340851	4.020431519	3.925759315	2.803591728	2.506536007	2.228602171	2.118077278	0.970944285	1.572870016	1.852739811	2.391878128	5.319173336	3.863636494	4.470654488	3.3287673	2.741359949	1.796938777	1.931243539	1.862850904	1.270857096	2.15550971	2.335836887	3.742800474	4.759462833	2.866272211	4.179864407	2.735294342	2.448347092	1.701680779	1.983534575	1.58220017	1.829670429	2.016732216	2.218402147	3.231327534
10126_at	1.955732226	0.783815026	0.75255394	0.987626612	0.835016906	0.894335508	1.056337953	1.240334392	1.353510976	1.125560641	1.754566193	1.336040616	1.831228614	0.561363697	0.887133121	0.949771702	1.139353395	0.813265264	1.040444851	1.120950341	0.932571411	1.366632223	1.547210217	1.92750752	2.067155123	0.848520696	0.917420805	0.80831641	0.825413227	0.851890743	1.006586194	1.153275609	0.815384626	1.323818922	1.423660278	1.5
10127_at	8.363223076	7.319074631	8.475596428	9.211474419	9.466891289	9.046840668	9.812567711	9.861023903	12.39225197	8.090807915	10.13470364	6.956345081	9.291619301	5.28181839	7.643341064	9.068493843	9.346711159	6.917346954	8.235590935	9.379049301	10.63542843	9.617919922	9.015021324	9.238331795	10.03907204	6.293490887	8.048643112	6.301217079	7.328512669	7.321428776	8.64544487	11.61310196	7.607692242	7.763779163	7.635995865	7.242738247
10128_at	5.034052372	6.181502819	7.066968918	4.391450882	4.549943924	4.455337524	4.393282413	4.26227808	2.692493916	2.363228798	3.768265009	2.949238539	5.353616714	3.554545403	4.054176331	4.269406319	4.054626465	2.973469257	4.549039364	2.906047583	4.002285957	3.285272837	2.719957113	4.014895916	6.181929111	6.349112511	5.162896156	4.030426025	3.837809801	3.92752099	2.384193182	3.051915646	2.291208744	2.757874012	3.498483181	3.322613716
10129_at	1.670828581	6.323699474	10.23496056	7.002249718	6.068462849	4.716775417	3.756229639	3.278996706	4.974576473	2.790358782	2.787671328	2.057868004	1.895522594	6.545454979	7.837471962	6.861872196	6.188405514	3.041836739	2.486349583	1.821814179	3.653714418	2.248197794	1.953862667	2.202581882	1.675213695	9.317159653	8.140271187	3.899594545	3.706611395	2.655462265	1.769484162	2.111248493	1.818681359	1.441929102	1.351870537	1.396265507
10130_at	2.324631214	1.137572289	0.970488071	1.269966245	1.14029181	1.302832246	1.294691205	1.963427305	2.895883799	2.697309732	3.300228357	2.274111748	2.483352661	1.155681849	1.383747101	1.566210032	1.88628757	1.370408177	1.351870537	2.593952417	3.208000183	2.807415009	2.261802673	2.457795382	2.455433607	1.370414257	1.69230783	1.09939158	1.590909004	1.424369812	0.559824407	3.467243433	2.63846159	2.795275688	2.730030298	2.331950188
10131_at	0.5459705	0.262427747	0.841089666	0.96062994	0.996633053	1.116557717	1.860238194	3.879832745	19.17796707	1.530269146	1.652968049	1.756345153	0.768082738	0.385227293	0.697516918	1.058219194	1.857302189	1.37142849	2.091001034	9.885529518	3.110857248	1.229660153	1.991416335	2.126117229	1.046398044	0.395266294	1.331447959	0.643002093	1.138429642	1.272058845	2.025247097	19.41532516	2.02197814	1.499999881	2.077856302	1.881742597
10132_at	1.698070407	0.544508636	1.281498313	1.308211565	0.371492714	1.651416183	2.118093014	4.068965435	17.99878883	3.540358782	3.24885869	3.20203042	2.048220396	0.598863661	0.805869102	1.751141548	1.933110356	1.526530623	2.252780437	10	7.617142677	3.128733158	3.493562222	4.811320782	2.035408974	0.623668671	1.421945691	1.028397679	1.594008207	1.913865566	1.186608195	17.24350929	4.483516693	3.32283473	3.891809702	3.911825657
10133_at	0.827468812	0.359537572	0.555051088	0.799775004	0.396184087	0.956427038	0.733477712	1.5360502	3.008474588	1.077354312	0.616438389	0.557360411	1.182548881	0.468181849	0.490970641	1.115296841	1.214046836	0.593877554	0.812942326	1.855291605	2.201142788	0.690010309	0.745708168	1.066534281	0.802197754	0.301775157	0.649321318	0.512170434	0.729338825	1.069327831	0.417124063	2.606921911	0.957142889	0.862204731	0.864509583	0.701244771
10134_at	3.287173748	3.949132919	4.796822071	4.129358768	4.282828331	4.342048168	5.325026989	5.436781406	3.980629444	3.17600894	4.495433807	3.332994699	3.910448074	4.04090929	4.100451469	4.756849766	5.23968792	4.605101585	3.862487078	3.752699852	4.613714218	3.803295374	3.986051559	3.082422972	4.028082848	4.263905048	4.863121986	4.120689869	3.758264303	3.881302595	3.364434719	5.28553772	4.626373768	3.438976288	3.860464811	3.881742716
10135_at	1.230419993	0.928323686	1.400681019	1.139482617	1.230078578	0.672113299	1.622968554	1.362591386	3.102905512	0.996636868	1.692922473	1.967512727	1.304248095	1.023863673	1.714446902	0.980593622	1.197324395	1.862244844	0.959555089	2.140388727	1.727999926	1.200823903	1.55901289	1.285004973	1.068376064	1.334911346	1.382352948	1.74137938	1.269628048	1.694327831	0.925356805	3.123609304	1.828571439	1.750984192	2.01213336	1.872406483
10136_at	5.836549759	7.004624367	8.954597473	6.285714149	5.820426464	3.835511923	5.458287716	4.070010662	2.230024338	3.16479826	5.455479622	4.050761223	6.443169117	7.503409386	6.800225735	4.850456715	5.060200691	5.071428299	4.03336668	3.105831623	3.477714062	4.04840374	4.516094208	3.019860983	5.197802544	9.500591278	7.650452614	5.129817486	4.442148685	5.664916039	5.736553192	3.540172815	3.865934134	3.885826588	4.37411499	4.64211607
10137_at	0.429057896	0.907514453	0.78320092	0.659167588	0.625140309	0.369281054	0.325027078	0.259143144	0.251815975	0.252242178	0.534246564	0.389847726	0.487944931	0.918181896	0.598194122	0.369863033	0.400222987	0.421428561	0.377148598	0.143628508	0.572571397	0.377960861	0.587982833	0.322740823	0.556776524	0.661538482	0.581448019	0.495943248	0.283057839	0.488445401	0.422612518	0.268232375	0.386813194	0.426181108	0.311425656	0.342323631
10138_g_at	1.300794601	2.265895844	2.213393927	1.879640102	1.414141536	0.668845356	0.971830904	0.546499491	0.305084765	0.577354312	1.259132504	1.174619198	1.274397373	2.256818295	1.814898372	0.925799072	1.061315417	1.568367243	0.836198092	0.779697597	0.65257138	1.233779669	1.327253222	0.8202582	0.715506732	1.938461542	1.634615421	1.60649085	1.439049602	1.198529482	1.334796906	0.804697096	1.049450517	1.260826826	1.056622744	1.432572603
10139_i_at	23.88535881	23.11676216	23.79341698	15.60742474	13.86756516	11.54901886	10.48970699	10.22257042	13.39467335	19.22982216	20.53652954	19.24060822	25.03100014	26.00227356	15.6173811	9.833333969	12.1047945	10.85204029	9.682506561	9.59287262	16.21028519	22.89289284	21.49463654	18.4121151	26.19413948	24.21183586	17.50339508	10.59736347	12.25	12.0714283	14.04939747	10.66378212	22.31318665	19.29921341	22.05358887	24.06950188
10140_r_at	8.392735481	14.14219666	8.080590248	4.888638973	7.538721085	5.781045914	4.507041931	3.341692686	3.082324505	6.754484653	7.272830963	8.018273354	7.763490677	13.14545536	5.531602859	2.388127804	3.829431534	5.038775444	2.928210258	2.561555147	4.639999866	9.240988731	8.231760025	10.57100296	7.496947765	7.401183605	5.004524708	3.380324602	5.213842869	4.665966511	3.903403044	3.487020969	7.604395866	12.46259785	8.735085487	6.869294167
10141_at	6.870601654	9.729478836	4.874006748	4.628796577	4.306397438	3.740740776	3.994582891	3.121212244	3.088377953	7.610987186	8.04337883	6.678172112	9.487945557	8.463636398	4.462753773	3.555936098	3.668896437	2.954081535	2.96258831	2.437365055	7.886856556	8.950566292	8.559013367	7.371400356	10.51282024	7.429585934	4.279411793	2.551724195	3.094008207	2.75840354	3.962678432	2.601977587	8.735165596	8.415354729	7.956521511	7.961617947
10142_at	7.95913744	6.095953465	4.419977188	3.640045166	2.575757742	2.293028355	2.483206749	2.122257233	1.777239799	6.001121044	7.344749451	6.855837345	8.105626106	5.706818581	3.448081255	3.41438365	3.4503901	2.259183645	1.973710656	1.587473035	4.52342844	6.213181973	5.711373329	5.67825222	8.531135559	6.704142094	4.412896156	2.776876211	2.935950518	2.461134672	2.770581722	1.327564836	5.09560442	5.134842396	6.179979801	6.793568134
10143_at	10.1884222	19.35028839	17.28717422	9.718785286	6.217733383	4.601306915	4.511375904	3.901776314	1.537530303	0.984305024	1.791095853	2.485279083	10.73478794	20.21363831	15.4616251	8.517123222	5.068004608	3.450000048	3.273003101	2.064794779	3.164571285	0.935118437	1.972103	3.51439929	11.10134315	19.82485199	15.7703619	5.693712234	3.386363506	2.614495754	4.075740814	1.112484455	1.334066033	0.970472395	2.130434752	3.869294405
10144_at	3.181611776	4.335259914	4.182746887	3.64791894	3.328844309	3.150326967	2.999999762	2.053291559	1.55569005	2.152466536	2.187214613	2.324872971	3.323765993	4.35340929	3.689616203	3.12214613	3.265328884	2.925510168	2.842264891	1.437365055	4.345142841	2.852729082	2.967811108	3.165838957	3.523809671	4.1396451	3.863122225	2.761663198	2.516528845	2.470588207	2.947310686	1.281829357	3.448351622	2.543307066	2.317492247	2.682572603
10145_at	1.291713953	1.498265982	1.590238452	1.673790812	1.57126832	1.400871515	1.462621808	1.294670939	0.590799034	1.210762382	1.168949842	1.140101552	1.413318038	1.142045498	1.309255004	1.510274053	1.331103683	1.247959137	1.194135427	1.147948146	1.548571467	1.279093623	1.11480689	1.259185791	1.444444537	1.401183486	1.561086059	1.183570027	1.234504104	1.17752099	1.586169124	0.97527808	1.089010954	1.28937006	1.216380119	1.14211607
10146_at	10.69807053	12.16300488	11.06923962	11.52530956	11.49494934	10.23965168	10.89924145	10.14629078	8.098063469	7.710762501	6.222602367	8.442639351	10.49368572	12.65681934	11.1128664	9.529680252	10.75027847	8.194897652	8.989888191	9.368250847	10.42514324	8.395468712	8.815450668	7.584905624	9.769230843	10.9384613	11.3167429	8.293104172	8.736570358	9.15756321	10.21844196	9.170580864	7.573626518	7.95374012	8.586450577	8.150414467
10147_at	38.03632355	20.19075012	35.35414124	26.61867142	33.2929306	27.81045723	32.10942459	39.43051147	64.01089478	40.45403671	53.32191849	39.54212952	35.29621506	27.51363754	28.60045052	28.64155388	40.57190704	32.31224442	22.58645058	25.18358612	55.58285522	31.36560249	35.34120178	25.44587898	38.78632736	29.94437981	37.44909668	37.0537529	27.69421577	36.34348679	21.91986847	53.39060211	44.94066238	34.41929245	39.44286728	37.55393982
10148_at	5.178206921	1.40231216	1.970488191	1.222722173	0.85970819	0.63398695	0.842903554	1.077324986	3.83292985	2.90358758	8.689497948	7.955329418	5.321469784	1.889772773	1.714446902	0.815068543	0.888517261	1.039795876	0.569261849	1.688984752	7.860571384	5.129763126	8.284334183	6.043694019	4.387057304	1.853254557	1.420814514	1.117647052	0.613636374	0.969537854	0.792535663	2.405438662	5.312088013	5.747047424	8.425682068	8.526970863
10149_at	0.190692395	0.10404624	0.089670829	0.197975263	0.378226727	0.236383453	0.188515693	0.240334377	0.098062962	0.273542613	0.094748862	0.204060912	0.241102189	0.209090918	0.302483052	0.433789968	0.391304344	0.206122458	0.194135487	0.167386606	0.078857146	0.118434601	0.273605138	0.12214499	0.427350432	0.318343192	0.242081448	0.166328609	0.257231385	0.383403361	0.201975852	0.171817049	0.223076925	0.277559072	0.23356925	0.060165975
10150_at	2.076049805	1.445086718	2.118047714	1.926884174	1.572390676	0.924836636	1.31961	1.306165099	1.092009664	1.263452888	1.849315047	1.777665019	1.733639598	1.545454621	1.999999881	1.421232939	1.579710126	1.625510216	1.330636978	1.095032454	1.530285597	1.408856869	1.681330442	1.519364476	2.526251554	1.75621295	2.035067797	1.801217198	1.635330558	1.603991628	1.710208654	1.071693301	1.481318712	1.586614132	1.719919086	1.550829768
10151_at	0.492622048	0.432369947	0.735527873	0.471316099	0.562289596	0.289760351	0.346695542	0.384535015	0.420096874	0.348654717	0.485159814	0.445685297	0.59127444	0.6159091	0.711060941	0.576484025	0.532887399	0.391836733	0.373104155	0.334773213	0.425142854	0.301750749	0.422746807	0.267130077	0.455433458	0.569230735	0.488687813	0.408722132	0.373966932	0.355042011	0.509330451	0.306551278	0.414285719	0.371062994	0.369059652	0.338174224
10152_at	4.751419067	1.715606809	3.788876057	3.908886433	3.758698225	3.336601257	4.644637108	4.256008148	11.78208256	4.598655224	5.173516273	5.174619198	5.710677624	1.907954574	3.092550755	3.315068483	4.002229691	3.09795928	3.183012962	6.457883358	7.694857121	3.660144091	5.324034691	5.323733807	5.333333492	1.992899418	3.605203867	2.519269943	2.927685738	2.635504246	4.479692936	10.0642767	5.45714283	3.276574612	5.144589901	5.893152714
10153_at	0.402951181	0.309826583	0.502837658	0.75478065	0.760942817	0.697167754	0.734561205	0.889237225	0.406779647	0.273542613	0.440639257	0.493400991	0.499425977	0.265909106	0.57562077	0.674657524	0.870680034	0.764285743	0.686552048	0.987041056	0.71657145	0.449021608	0.495708168	0.702085376	0.608058631	0.370414197	0.664027154	0.605476737	0.716942132	0.710084021	0.933040619	0.875154495	0.389011025	0.427165359	0.527805865	0.616182566
10154_at	10.77866077	11.80578041	12.76731014	11.00562477	9.349046707	8.409585953	7.543878078	6.491118431	1.927360773	2.569506884	5.042237759	6.059898376	11.32491493	13.04431915	11.01918697	9.825343132	10.5340023	7.801020145	6.510616779	4.793736458	5.053714275	4.105046272	5.320815563	5.195631027	11.39316273	13.4721899	11.30995464	8.884381294	8.013429642	7.477941513	7.458836555	3.746600628	3.73406601	4.745078564	5.900909424	6.577800274
10155_at	3.713961601	1.545664668	5.036322594	4.925759315	4.945005894	4.98583889	6.435535908	10.35527706	35.63075256	8.393498421	9.165525436	9.953299522	5.365097523	2.125	4.646727085	4.665525436	4.627647877	5.188775539	7.138523579	24.3488121	16.06285667	8.407827377	9.696352005	8.873882294	4.989011288	2.143195391	4.742081642	3.601420164	4.180785179	5.261554718	9.462129593	31.59579659	8.752747536	7.139763832	10.21536827	9.320538521
10156_at	1.234960318	1.05664742	1.081725359	1.016872883	0.934904695	0.884531558	0.897074759	0.911180735	2.27602911	1.290358782	1.253424764	1.299492359	1.138920784	1.046590924	0.959367931	0.792237461	0.724637687	0.760204077	0.911021173	1.280777574	1.868571401	1.535530448	1.181330442	1.317775607	1.144078135	0.734911263	1.010181069	0.835699856	0.849173486	0.801470637	0.906695962	1.58343637	1.713186741	1.544291258	1.245702624	1.307053804
10157_at	5.28944397	3.840462446	2.91713953	2.487064123	2.419753313	2.21786499	2.338028193	1.614420056	1.081113815	2.044843197	1.896118879	2.105583668	4.851894855	3.739772797	2.468397141	2.485159874	2.195094824	2.136734486	1.904954314	0.739740789	3.297142744	2.515962839	2.180257559	2.392254114	5.302808285	4.453254223	3.031674385	2.225152254	2.166322231	2.191176653	2.383095741	0.690976501	2.736263752	2.07972455	1.990899801	2.615145206
10158_at	12.6379118	37.40462494	27.52213287	33.5118103	31.9719429	30.05555725	30.13109398	23.31765938	3.634382725	6.337444305	5.408675671	4.687309742	13.9873724	36.04318237	30.33972931	28.09589005	34.24526215	23.6040802	23.24974442	11.99136066	9.983999252	10.2626152	5.877682209	4.954319954	13.44322395	33.40591812	31.12330437	23.79411888	26.06611443	24.62394905	26.6201992	9.613101959	10.08241749	9.303149223	5.30333662	5.685684204
10159_at	5.643587112	1.683237076	1.379114628	1.654668212	1.828282833	1.44008708	1.418201327	2.398119211	16.51695061	5.058296204	4.812785625	6.986802101	6.338691235	1.464772701	1.463882565	1.245433807	1.440356731	1.356122375	1.607684493	8.79589653	13.51200008	5.52420187	7.513948441	7.29692173	6.83882761	1.404733658	1.782805562	1.5709939	1.516528964	1.704831958	2.362239361	20.07787323	8.61978054	6.403542995	8.063700676	8.594397545
10160_at	4.508513451	0.721387267	1.096481204	1.487064123	1.296296358	0.979302824	1.372697592	4.27377224	17.18280983	5.458520412	4.833333492	7.026395321	5.15269804	0.915909111	1.159142137	0.836758018	0.904124856	1.019387722	1.864509463	12.79589653	16.97028542	7.082389355	6.991415977	6.863952637	4.772893906	0.801183403	1.148190022	1.250507236	1.011363626	0.836134434	2.68166852	22.57354546	7.85384655	7.43503952	7.879675865	8.345435143
10161_g_at	54.6651535	10.89595318	31.47105789	29.44882011	23.33109093	16.46731949	21.76272964	34.10762787	71.71913147	43.08184052	49.28995132	55.31675339	55.2009201	12.99431896	29.73476219	21.20890427	16.79375648	14.1153059	17.72092819	50.83153152	78.75428772	39.16168976	55.4238205	47.86097336	62.03296661	14.11597729	29.13913918	18.63894653	15.55785084	15.6607151	26.31504059	64.41655731	49.67911911	39.56889725	50.62284851	51.36202621
10162_at	1.928490281	2.002311945	2.303064585	1.584926844	1.534231186	1.143790841	1.72697711	1.303030252	0.560532689	0.817264616	1.044520617	0.951268971	1.390355945	2.304545641	1.961625338	0.784246564	1.046822786	1.095918417	1.478260756	1.735421181	1.046857119	1.148300648	1.110514998	1.131082416	1.551892519	1.934911251	1.648190022	1.325557828	1.067148805	1.25840342	1.88693738	0.82076633	0.810989082	1.150590539	1.25985837	1.159751058
10163_at	2.592508554	3.127167463	2.763904572	2.242969513	1.73961854	1.214596987	0.907908976	1.400209069	1.916464925	1.587444067	1.767123342	2.254822254	2.847302198	3.5625	2.620767355	0.990867615	1.730211735	0.925510168	1.379170775	1.433045268	2.342857122	2.246138096	2.346566439	2.258192539	2.914530039	3.340828419	2.519230843	1.898580194	1.283057809	1.148109317	1.412733316	1.363411546	1.440659404	1.566929102	2.280080795	2.183609724
10164_at	0.780930817	0.28901732	0.202043131	0.122609675	0.179573521	0.105664484	0.127843976	0.104493208	0.05447942	1.541479945	1.018264771	1.1918782	0.74397254	0.434090942	0.142212197	0.162100464	0.118171692	0.103061229	0.140545994	0.10259179	0.589714289	2.377960682	1.504291773	1.042701125	0.531135559	0.360946745	0.225113124	0.13286005	0.108471073	0.076680675	0.121844135	0.05191594	0.923076928	1.57874012	1.180990815	1.043568373
10165_at	0.024971623	0.032369941	0.017026108	0.089988753	0.102132447	0.130718946	0.095341273	0.056426335	0.152542382	0.0426009	0.010273973	0.039593909	0.180252597	0.088636369	0.002257336	0.105022833	0.103678934	0.050000001	0.038422648	0.098272145	0.056000002	0.022657055	0.09012875	0.0387289	0.086691089	0.040236689	0.061085977	0.066937119	0.051652893	0.100840345	0.106476404	0.013597033	0.109890111	0.04429134	0.056622848	0.112033188
10166_at	31.30760384	13.33757114	23.99546051	31.25646782	33.46240234	32.65032578	40.01300049	35.97492218	63.09685135	52.26569748	41.76027298	38.00609207	36.26980972	15.08409119	19.52370262	28.03082275	33.32218552	25.90408134	28.94438744	43.10583115	54.85942841	36.45623016	39.71995544	29.58987045	30.40781403	14.59408283	28.43665314	19.16227341	26.1818161	29.25630379	35.64873886	50.3547554	42.28132248	31.45472527	32.65116119	33.55393982
10167_at	0.933030605	0.861271679	1.62883091	1.795275688	2.218855381	2.149237394	2.694474459	2.571578026	14.1513319	3.232062817	2.563927174	3.14314723	1.245694637	1.028409123	1.297968388	1.780821919	1.822742462	1.856122375	2.917087793	9.709503174	2.395428658	2.918640375	3.345493317	3.003972292	0.761904776	1.181065083	1.849547505	1.842799187	1.704545379	2.301470757	2.221734285	14.35970211	2.690109968	2.783464432	3.206268787	2.879667997
10168_at	1.281498313	1.184971094	1.449489236	1.437570333	1.471380591	1.452069759	1.624051809	1.120167136	2.32687664	1.63340807	1.915525198	1.279187799	1.842709661	1.054545522	1.1444695	1.615296841	1.382385731	1.012244821	1.537917018	1.279697657	2.314285755	1.905252218	1.736051559	1.837140083	1.604395509	1.253254414	1.539592862	0.872210979	0.978305757	1.027310967	1.32930851	1.488257051	1.973626494	1.440944791	1.406471133	1.338174224
10169_at	4.935300827	4.123699665	5.426787853	4.070866108	4.469136238	4.145969391	4.477789402	4.169279099	3.679176807	5.155829906	5.776255608	4.899492264	5.499426365	3.553409338	3.733633995	4.166666985	2.903009892	2.964285612	3.916076422	4.855291843	3.791999817	5.829041958	6.039700031	5.029791355	5.00244236	3.985798836	4.408371449	3.05679512	3.456611633	3.371848822	3.064764261	4.887515068	4.600000381	4.958661079	4.508594036	4.107883453
10170_g_at	2.542565346	2.878612757	3.4846766	2.416198015	2.962963104	2.332244158	2.429035664	1.575757623	2.289346457	1.496636868	1.678082228	1.563451767	1.504018426	1.962499976	2.520316124	2.537671328	3.25418067	1.522448897	1.550050497	1.217062593	2.556571484	1.38825953	2.106223106	1.754716992	1.894993901	3.142011881	3.046380043	1.489858031	1.589875937	1.697479129	1.728869438	1.7849195	1.892307758	1.264763832	1.344792604	1.445020676
10171_at	0.813847899	1.083236933	1.281498313	1.060742497	1.239057302	1.136165619	1.496208072	1.110762835	0.44188863	0.406950682	0.562785387	0.633502543	1.005740523	0.939772725	1.002257347	1.031963468	1.176142693	0.907142878	0.908998966	0.638228893	0.474285722	0.626158595	0.75	0.698113263	0.899877906	0.795266271	1.398190022	0.782961488	0.998966873	0.982142866	1.014270067	0.626699626	0.445054948	0.741141737	0.669362903	0.676348448
10172_at	11.25766182	5.79190731	8.072645187	10.66704178	10.97530937	9.178648949	11.13109398	11.58725262	16.28813553	7.093050003	6.345890999	9.122841835	8.19747448	5.673863888	9.650113106	6.090182781	8.139352798	8.952040672	10.95854378	11.31641483	22.09371376	7.920700073	8.923819542	8.745779991	9.16239357	6.730177879	10.9796381	9.945233345	9.415288925	7.787815571	12.34248161	10.93943119	11.76703358	7.6968503	10.14458942	9.959542274
10173_at	0.182746887	0.258959532	0.217934176	0.22497189	0.457912475	0.368191719	0.443120271	0.52664578	0.788135588	0.226457417	0.139269412	0.2609137	0.039035596	0.220454544	0.221218958	0.103881285	0.235228539	0.408163249	0.49848327	0.720302343	0.446857125	0.346035004	0.201716736	0.285998017	0.012210012	0.255621314	0.223981902	0.448275894	0.377066106	0.384453773	0.468715727	0.864029646	0.30879122	0.411417305	0.397371054	0.286307037
10174_at	1.765039682	1.300577998	1.342792273	1.175478101	1.316498399	1.112200379	1.217768073	1.344827533	1.734866858	1.387892485	1.294520617	1.764467001	1.606199741	1.351136446	1.29232502	0.608447492	0.853957653	0.931632638	1.241658211	1.497840166	2.202285767	1.645726085	1.624463439	1.634558201	1.786324859	1.073372722	1.4796381	1.10649085	1.295454502	1.189075589	1.517014265	1.77255857	1.319780231	1.361220479	1.687563062	1.595435619
10175_at	0.58796823	0.683236957	0.684449494	0.572553456	0.524130225	0.481481493	0.525460422	0.614420056	0.937046051	0.458520234	0.613013744	0.877157331	0.597014964	0.673863649	0.61625278	0.376712322	0.628762543	0.485714257	0.624873579	0.936285079	0.783999979	0.661173999	0.679184556	0.600794435	0.538461506	0.821301818	0.576923072	0.584178507	0.563016534	0.549369752	0.591657579	0.872682273	0.5	0.515748024	0.726996958	0.741701186
10176_at	0.735527873	0.42774564	0.467650414	0.525309384	0.338945031	0.424836606	0.385698766	0.555903912	1.99515748	0.565022469	0.743150711	0.927918792	0.580941439	0.468181849	0.255079001	0.204337895	0.33890748	0.308163255	0.60364002	1.298056126	0.807999969	0.884654999	0.783261776	0.771598816	0.406593412	0.609467447	0.355203629	0.459432065	0.330578506	0.284663886	0.428101003	0.94066745	0.503296733	0.672244132	0.916076779	1.017634749
10177_at	1.871736646	1.440462351	1.4846766	1.768278956	1.760942817	1.692810416	1.913326144	2.056426525	3.650121212	2.169282675	1.771689534	2.141116619	1.707233071	1.473863602	1.177200913	1.343607306	1.552954316	1.571428537	2.035389185	3.072354078	1.858285785	1.868177056	1.740343332	1.787487626	1.934065938	1.704142094	1.934389234	1.917850018	2.033057928	1.804621935	1.945115328	2.349814653	1.725274801	1.821850419	1.836198211	2.051867247
10178_at	0.25766176	0.206936404	0.249716237	0.181102365	0.259259284	0.217864931	0.210184172	0.126436785	0.242130756	0.17600897	0.30479455	0.264974624	0.254879475	0.171590924	0.161399543	0.154109597	0.177257523	0.141836733	0.254802823	0.21598272	0.17371428	0.201853752	0.215665236	0.280039728	0.212454215	0.279289961	0.158371046	0.301217049	0.248966947	0.231092438	0.212952808	0.168108776	0.103296705	0.318897665	0.255813926	0.325726122
10179_at	4.717366695	8.309825897	6.106697083	6.538807869	6.663300037	6.272331238	5.788732052	2.630094051	0.743341446	1.461883426	1.13356173	1.311675072	4.853043079	7.327272892	4.671557426	6.835616589	4.894091606	3.76224494	5.408493519	1.781857491	2.002285719	1.701338768	1.327253222	1.702085376	2.875458002	6.500591755	7.281674385	5.459432125	4.731404781	5.241596699	3.744237185	1.084054351	2.098901033	1.562007785	1.153690577	1.585062146
10180_at	22.74914742	15.7884388	19.89897919	21.69066429	23.31874275	23.13507652	26.05092049	20.26645851	40.79539871	32.89686203	30.88356209	24.75736046	25.58209038	14.19772816	16.01692963	22.67694092	19.52954292	17.25714111	23.47522545	32.32181549	38.34628677	30.31410789	28.11480713	25.75173759	19.25030518	14.48165607	19.85972786	15.0060854	19.04028893	20.59663963	18.85839844	37.41903305	29.77472687	25.96063042	23.26592445	21.80497742
10181_at	2.768445015	4.572254181	4.575482368	3.190101385	3.03030324	2.814814806	2.101841688	1.909090877	0.359564185	1.136771321	1.251141548	1.059898496	3.101033449	3.154545546	3.047404051	2.715753317	1.713489413	1.961224437	1.969666243	0.836933017	0.693714261	1.722965956	1.861588001	1.363455892	2.578754663	3.126627445	3.540724039	2.544624805	2.455578327	2.069327831	1.456641078	0.474660069	1.024175763	1.477362275	1.051567197	1.043568373
10182_at	6.291713715	4.743352413	5.108967304	4.614173412	6.444444656	7.681917191	8.737811089	7.193312645	1.739709496	1.865470886	3.229452133	3.370558262	6.05970192	3.118181944	3.726862431	4.117579937	3.964325666	5.631632805	8.03741169	5.239740849	1.730285645	3.696189404	4.143776894	4.693148136	5.148962498	3.377514839	4.785068035	4.143002033	6.726239204	7.794117928	6.911086559	3.291717768	1.798901081	3.634842396	3.372092962	3.847510099
10183_at	16.5845623	8.669363976	9.242905617	11.34420681	10.5813694	9.839869499	9.448536873	10.05956173	6.441888332	10.88565063	16.00456619	14.02741051	16.88518906	5.338636398	9.656884193	10.85045719	10.94871807	7.130611897	8.929221153	9.383369446	5.108571529	12.78269768	13.96888447	16.04170799	15.86935234	8.231952667	10.2567873	9.568965912	8.637395859	8.375	7.785949707	8.5673666	8.290110588	12.23622036	13.91203213	14.00726128
10184_at	1.844494939	2.621965408	1.919409871	2.508436441	2.336700439	2.196078539	2.312025785	2.290491104	0.986682832	2.315022469	2.666666746	1.884263992	1.8817451	2.005681992	2.317155838	2.1404109	2.413600922	2.015305996	1.992922068	1.644708395	1.592000008	2.721935987	2.018240452	2.229394197	1.77777791	2.597633123	2.375565767	1.644016385	2.013429642	2.101890802	2.163556576	1.245982647	1.679120898	2.038385868	1.853387237	1.716804862
10185_s_at	14.3007946	10.99075127	8.668559074	10.88751411	11.29629707	10.43028355	9.940411568	10.63218403	6.031477451	9.656951904	11.68150711	9.480202675	15.08955383	8.821591377	8.476297379	10.80593586	10.55518341	7.807142258	9.328614235	7.636068821	12.15771484	10.06694126	10.11480713	11.20556164	15.22466469	11.48165703	9.949094772	8.824543953	10.07437992	10.08193302	10.40505028	9.11371994	8.613186836	9.67125988	10.38220406	10.38174152
10186_s_at	0.821793437	1.417340994	0.795686722	0.660292506	0.913580298	0.662309349	0.694474518	0.503657281	0.378934622	0.37780273	0.329908669	0.368527889	1.056257248	1.136363626	1.080135345	0.928082228	0.888517261	0.615306079	0.530839205	0.266738653	0.809142888	0.336766213	0.42703861	0.618669331	1.068376064	1.513609529	0.929864228	0.579107523	0.577479362	0.599789917	0.521405041	0.283065498	0.663736284	0.37499997	0.376137495	0.460580915
10187_at	0.600454032	0.561849654	0.603859246	1.29471314	0.728395104	0.822440088	1.078006506	0.745036602	1.16585958	0.639013469	0.51826489	0.475126892	1.290470839	0.578409135	1.169300199	0.989726007	1.382385731	0.682653069	0.614762366	0.734341264	1.242285609	0.449021608	0.356223196	0.424031794	0.763125777	0.714792907	0.549773753	0.562880337	0.569214821	0.602941215	0.608123004	0.83312732	0.368131876	0.545275629	0.412537903	0.335062206
10188_at	6.612939835	4.398843765	2.678774118	2.825646877	2.439955235	2.808278799	2.759479761	3.394984245	2.407990217	4.51793766	6.023972988	4.732995033	7.134328842	3.200000048	2.607223511	3.216894865	3.340022326	2.286734819	2.631951332	2.352051973	5.429714203	5.117404461	5.189914227	5.532273769	6.827838898	3.031952858	2.628959179	1.760649204	2.549586773	2.380252123	1.319429159	2.470951557	4.683516502	5.31496048	5.830131054	5.51556015
10189_at	0.813847899	2.604624271	2.162315607	3.422947168	6.008979321	5.845315456	6.342361927	6.859979153	1.214285731	0.569506764	0.558219194	0.588832498	0.832376599	1.936363578	2.971783161	3.297945261	3.740245342	5.12857151	3.947421312	2.990280628	0.887999952	0.798146248	0.583691001	0.754716992	1.26617825	1.823668718	3.847285271	2.787018299	4.77789259	4.306722641	5.315038681	2.179233551	1.107692361	0.716535449	0.715874612	0.43775931
10190_at	0.591373444	0.804624259	0.688989818	0.73565805	0.151515156	0.678649247	0.767063916	0.656217337	0.311138034	0.310538143	0.507990897	0.313705564	0.525832415	0.693181813	0.347629786	0.956621051	1.057971001	0.666326523	0.605662286	0.55723542	0.622857153	0.479917586	0.386266083	0.574975193	0.494505495	0.566863954	0.779411793	0.730223179	1.041322351	0.934873998	0.240395173	0.556242228	0.551648378	0.509842515	0.535894811	0.462655544
10191_at	1.769580007	1.784970999	0.88649261	1.878515244	0.566778898	2.152505398	1.900324821	2.376175642	1.572639227	1.423766851	1.444063902	0.80304563	1.475315809	1.728409171	0.717832923	2.348173618	2.078037739	1.667346835	1.495449781	1.559395194	1.958857059	1.423274875	1.508583784	1.787487626	1.329670429	1.067455649	1.570135832	1.644016385	2.435950279	2.405462265	0.596048295	1.951792121	1.954945087	1.205708623	1.685540795	1.48443985
10192_at	1.03178215	1.013872743	1.283768415	1.136108041	1.437710524	1.435729861	1.315276265	1.101358414	0.348668277	0.61098659	0.742009163	0.762436509	0.908151567	0.720454574	0.878103852	1.084474921	1.051282048	1.192857146	1.30030334	1.053995609	0.91314286	0.948506653	0.756437778	0.869910657	0.798534811	0.93017751	1.298642635	1.168357015	1.298553705	1.204831958	1.052689433	0.792336166	0.752747297	0.926181078	0.836198092	0.762448072
10193_at	6.61861515	6.834681988	7.938706398	6.908886433	7.352413177	7.075163364	7.634886265	7.092998981	3.717917919	5.598654747	5.143836021	4.401015282	6.753157616	5.307954788	5.351015568	5.954337597	3.202898502	4.503060818	5.534883499	4.020518303	4.017142773	5.629247665	4.931330681	4.175769806	5.921855927	4.210650921	6.451357365	4.48985815	5.186983585	5.255252361	5.242590904	3.353522539	5.048351765	4.568897724	3.890798569	3.783195019
10194_at	0.826333761	0.752601147	0.852440417	0.692913353	0.918069661	0.741830051	1.035752892	0.954023063	0.909200966	1.369955182	0.871004641	0.843654811	0.910447836	0.614772737	0.751692951	0.62214613	0.752508342	0.435714275	0.692618787	0.909287214	0.712000012	1.196704388	1.171673775	0.885799408	0.722832739	0.79171598	0.792986453	0.560851932	0.60640496	0.546218514	0.501646578	0.77379477	0.836263716	1.010826707	0.864509583	0.866182506
10195_at	0.202043131	0.128323704	0.17026107	0.197975263	0.176206514	0.14705883	0.159263268	0.250783712	0.175544798	0.165919289	0.114155255	0.150253803	0.189437434	0.101136364	0.137697518	0.229452059	0.176142707	0.152040809	0.196157724	0.137149021	0.135999992	0.181256443	0.141630903	0.17179741	0.222222239	0.155029595	0.338235289	0.192697778	0.181818187	0.17542018	0.128430292	0.082818285	0.152747259	0.15452756	0.086956523	0.147302896
10196_g_at	0.349602729	0.267052025	0.286038607	0.409448832	0.51515156	0.435729861	0.371614277	0.370950907	0.361985475	0.41479823	0.287671238	0.279187799	0.43857637	0.25	0.287810385	0.3721461	0.401337802	0.297959179	0.283114254	0.279697627	0.262857139	0.270854771	0.2360515	0.292949349	0.299145311	0.320710063	0.276018113	0.321501046	0.403925598	0.267857164	0.246981353	0.289245963	0.231868148	0.251968503	0.292214334	0.285269678
10197_at	0.220204309	0.161849707	0.275822908	0.265466839	0.19640854	0.249455333	0.252437681	0.170323923	0.125907987	0.177130058	0.227168947	0.200000003	0.281285882	0.159090906	0.273137689	0.220319629	0.307692319	0.161224484	0.216380164	0.153347731	0.187428564	0.225540668	0.202789694	0.293942422	0.253968239	0.317159772	0.226244345	0.262677491	0.19214876	0.247899175	0.185510427	0.116192818	0.213186815	0.214566916	0.206268951	0.267634839
10198_at	0.245175943	0.232369944	0.296254277	0.29358831	0.262626261	0.172113284	0.301191747	0.241379321	0.263922513	0.151345298	0.144977167	0.162436545	0.277841598	0.269318193	0.272009015	0.337899566	0.209587499	0.174489796	0.245702714	0.206263497	0.239999995	0.202883631	0.186695278	0.208540216	0.214896217	0.307692319	0.308823526	0.193711981	0.20144628	0.237394974	0.184412733	0.182941899	0.215384632	0.216535434	0.143579364	0.133817419
10199_at	0.232690126	0.220809251	0.192962542	0.339707553	0.305274993	0.303921551	0.256771386	0.187042847	0.125907987	0.10650225	0.101598173	0.145177662	0.277841598	0.163636371	0.161399543	0.288812786	0.461538494	0.254081637	0.173913047	0.138228938	0.110857137	0.148300707	0.05364807	0.243296921	0.147741154	0.128994077	0.244343907	0.12778905	0.217975199	0.194327742	0.117453352	0.128553763	0.042857144	0.143700793	0.199191093	0.177385882
10200_at	1.611804724	1.189595342	0.92735523	1.59730041	1.388327718	1.604575157	1.822318435	2.032392979	0.980629563	1.295964122	1.247716904	0.900507569	1.498277903	0.860227287	1.108352065	1.519406438	1.486064672	1.321428537	1.51061666	1.717062593	1.758857012	1.331616879	1.112660885	1.296921611	1.222222209	0.872189343	1.555429935	0.939148128	1.388429642	1.425420165	1.115257978	2.029666185	1.614285707	1.371062994	1.439838052	1.20539403
10201_at	0.410896719	0.477456629	0.293984115	0.498312712	0.205387205	0.501089334	0.440953404	0.480668753	0.504842639	0.236547098	0.392694086	0.242639586	0.487944931	0.430681854	0.211060956	0.586758018	0.35340023	0.379591823	0.393326581	0.379049659	0.402285725	0.395468593	0.390557945	0.53326714	0.434676409	0.269822478	0.407239825	0.321501046	0.48140493	0.436974794	0.111964874	0.41656366	0.459340662	0.445866138	0.395348817	0.338174224
10202_at	1.231555104	1.368786097	0.953462005	1.393700838	0.613916993	1.632897496	1.651137471	1.454545498	0.66585958	0.882287025	0.973744333	0.613197982	1.179104567	1.059090853	0.662528217	1.785388112	1.419175029	1.257142782	1.282103062	1.245140433	1.466285706	1.037075162	0.9860515	1.054617643	0.986569047	0.626035511	1.28054297	0.898580134	1.289256215	1.262605071	0.816685021	1.257107496	1.328571439	0.932086587	0.926187992	0.873443902
10203_at	0.444948941	0.298265874	0.337116927	0.563554525	0.320987672	0.575163364	0.964246988	1.5360502	9.530266762	1.107623458	1.147260308	1.095431447	0.44087261	0.302272737	0.266365677	0.810502291	0.88628763	1.008163333	0.767441869	3.370410442	1.546285748	1.01029861	1.159871221	1.706057668	0.394383401	0.203550309	0.651583731	0.722109556	0.859504104	0.834033668	0.422612518	8.923361778	1.197802186	0.781496048	1.554094911	1.588174224
10204_at	1.561861634	1.449710965	2.562996626	1.340832353	1.707070827	1.468409657	1.784398556	2.025078535	4.036319733	1.050448418	2.190639257	1.538071036	1.668197632	1.736363769	1.45598197	1.310502291	2.027870655	1.637755036	1.274014115	2.088552952	1.811428547	1.174047351	1.54506433	0.944389284	1.594627738	2.292307615	2.325792074	1.59229219	1.154958725	1.490546227	1.090011001	5.370828152	1.863736391	1.199803114	1.540950298	1.761410713
10205_at	3.580022573	4.798843861	5.143019199	2.929133892	2.072951794	0.936819196	0.960996687	0.748171389	0.691283286	0.354260117	1.19520545	1.597969413	3.445465326	4.209091187	3.589164734	2.367579937	1.645485044	1.042857051	0.634984791	0.512958944	0.556571424	0.591143131	1.318669558	2.009930372	2.888889074	5.54792881	3.752262592	2.095334768	1.173553705	0.946428597	0.711306334	0.530284286	0.558241785	0.668307126	1.4084934	2.606846333
10206_at	1.489216805	0.625433505	1.69012475	0.98987627	0.836139202	0.553376913	0.853737831	0.922675073	0.318401933	0.674887955	1.514840126	1.275126815	1.50516665	0.923863709	1.244920969	0.90867579	0.674470484	0.807142854	0.722952425	0.680345595	0.835428536	1.022657037	1.403433561	1.304865956	1.7448107	1	1.320135713	0.879310369	0.674586773	0.803571463	0.819978058	0.548825681	0.683516502	1.067913413	1.380181909	1.385892153
10207_at	6.776390553	3.072832108	5.484676838	4.21372366	3.480359316	2.223311663	2.738894701	3.329153776	1.16828084	2.774663925	5.363013744	4.655837536	6.690011978	3.047727585	4.185101509	3.512557268	2.788182974	2.665306091	2.771486282	3.291576624	3.944000006	3.948506594	4.624463558	4.915590763	6.891331196	3.326627254	4.2635746	2.87626791	2.75	2.602941275	3.8166852	2.316439867	3.847252846	3.775590658	4.741152287	5.189833641
10208_at	2.657207727	2.327167511	2.339387178	1.820022583	1.699214339	1.18409586	1.458288193	1.229885101	13.1343832	3.349775791	2.827625513	2.610152245	2.407577515	2.046591043	1.755079031	1.576484084	1.540691137	1.303061128	1.124367952	1.503239751	4.996571541	2.600411892	2.788626432	2.764647484	2.761904716	2.734911442	2.095022678	1.400608659	1.266528845	1.120798349	1.427003384	3.813349724	4.504395485	2.129921198	2.332659006	2.428423166
10209_at	0.530079484	0.397687882	0.372304201	0.337457836	0.319865346	0.440087169	0.457204759	0.396029294	0.432203412	0.753363252	0.809360743	0.594923854	0.508610785	0.313636363	0.301354408	0.345890403	0.484949827	0.386734694	0.328614742	0.596112311	0.571428537	0.715756953	0.598712444	0.368421048	0.461538464	0.573964477	0.519230783	0.396551728	0.267561972	0.406512618	0.568605959	0.461062998	0.826373637	0.498031467	0.566228509	0.67219919
10210_at	0.838819563	0.500577986	0.313280374	0.431946039	0.456790149	0.42592591	0.453954488	0.444096148	0.121065378	0.732062876	0.538812816	0.416243643	0.810562611	0.485227287	0.242663652	0.458904117	0.467112631	0.400000006	0.34378159	0.33585313	0.465142846	0.700308919	0.436695278	0.457795411	0.622710645	0.544378698	0.308823526	0.402636945	0.44008261	0.452731103	0.525795877	0.165636569	0.567032993	0.50688976	0.376137495	0.438796639
10211_at	0.849035203	1.626589537	1.311010242	1.218222737	1.261504054	0.861655772	0.934994578	0.730407536	0.355932206	0.550448418	0.504566252	0.47817257	0.699196398	1.269318223	1.002257347	0.938356161	0.946488321	0.753061235	0.634984791	0.207343414	0.931428552	0.487126648	0.496781111	0.556107283	0.7875458	1.62130177	1.149321318	0.638945282	0.842975199	0.732142866	0.857299685	0.182941899	0.568131864	0.41437006	0.436804831	0.587136865
10212_at	0.987514198	1.015028954	1.15550518	0.964004457	1.19865334	0.990196109	1.00866735	1.391849518	2.49636817	1.007847548	0.918949783	0.932994902	1.243398547	0.863636374	1.074492097	1.243150711	1.080267549	1.134693861	1.076845288	1.427645802	2.225142717	1.049433589	0.840128779	1.051638603	1.105006099	1.10414207	1.056561112	0.822515249	0.979338884	0.985294163	1.541163564	1.893695831	1.375824213	0.942913413	0.951466084	1.106846333
10213_at	0.729852498	0.490173429	0.634506285	0.380202472	0.344556689	0.369281054	0.257854789	0.257053316	0.710653782	0.684977591	0.776255727	0.641624331	0.819747508	0.376136363	0.418735862	0.297945201	0.49386844	0.295918375	0.444893807	0.375809938	1.278857112	0.750772417	0.727467835	0.921549201	0.854700863	0.652070999	0.579185545	0.306288064	0.271694213	0.295168072	0.351262361	0.629171789	0.849450588	0.633858263	0.729019165	0.802904546
10214_at	0.34052214	0.547976911	0.573212266	0.488189012	0.764309764	0.46405226	0.487540603	0.319749236	0.191283301	0.265695095	0.16438356	0.262944162	0.481056303	0.537500024	0.597065449	0.670091331	0.69007808	0.351020426	0.436804831	0.251619875	0.277714282	0.198764145	0.266094416	0.290963262	0.476190478	0.525443792	0.634615362	0.408722132	0.428719014	0.506302536	0.497255772	0.304079086	0.26593408	0.252952754	0.330637008	0.279045612
10215_at	1.667423368	1.97456646	1.413166881	2.518560171	0.856341243	2.795207024	2.732394218	2.730407476	4.443099499	1.307174921	1.485159874	1	1.874856591	1.761363745	0.744920969	2.90182662	2.688963175	2.002040863	2.116278887	2.541036844	2.41257143	1.615859866	1.512875557	1.775571108	1.22466433	1.086390615	1.902714968	1.82657218	2.321280956	2.205882311	0.8177827	4.307787418	2.167032957	1.385826826	1.473205209	1.439833999
10216_at	1.030647039	1.255491257	1.207718492	0.70528686	0.667789042	1.313725471	1.063921928	1.429467201	0.513317227	0.729820669	0.924657524	0.788832426	1.144661307	1.106818199	0.961625218	1.147260308	1.375696778	1.238775492	0.731041431	0.515118778	1.026285768	0.919670463	0.685622334	1.040715098	0.752136767	0.854437828	1.446832657	1.087221146	1.237603307	1.44327724	0.495060384	0.601977706	1.246153951	0.768700778	0.919110179	0.849585056
10217_at	1.374574304	0.78612715	1.460839987	0.943757057	0.918069661	0.775599122	0.749729097	1.127481699	1.852300286	0.684977591	2.231735229	1.768527865	1.30539608	1.051136374	1.097065449	0.729452074	1.147157192	1.654081702	0.724974632	0.430885553	0.810285747	1.008238912	1.622317553	0.853028834	0.843711853	1.411834359	1.548642516	1.894523501	0.75929749	1.192226887	0.557628989	1.433868885	1.494505525	1.329724431	1.882709742	1.743775845
10218_at	2.976163626	2.728323698	3.222474337	3.026996851	3.7598207	3.29193902	3.589382172	4.198536873	4.467312336	2.626681805	3.944063902	3.368527651	4.270953178	3.021590948	3.224605083	2.731735229	1.909699082	3.625509977	2.509605408	3.142548561	4.5622859	4.336766243	4.627682209	3.329692125	3.102564335	2.738461494	2.904977322	2.169371128	2.247933865	2.691176653	3.290889025	3.562422752	5.446154118	4.09940958	3.745196819	3.970953941
10219_at	9.50510788	5.329479694	6.973893642	5.741282463	4.958473682	3.869281054	5.690140724	5.479624271	5.285714626	6.959641457	8.679224014	8.791877747	9.991963387	5.915908813	5.647855282	5.3287673	5.090301037	4.888775349	4.154701233	5.079913616	7.981714249	6.285272598	8.412016869	7.221450329	12.26984215	7.426035404	6.421946049	4.723124027	4.607438087	5.433823586	5.332601547	5.473423481	7.692307949	6.139763832	8.696662903	9.624480247
10220_at	0.683314443	0.522543371	0.651532352	0.47019124	0.566778898	0.250544667	0.315276265	0.373040766	0.38619855	0.497757882	0.525114179	0.690355301	0.858783066	0.596590936	0.565462708	0.462328762	0.710144937	0.347959161	0.407482266	0.370410353	0.668571413	0.40782696	0.492489278	0.428003967	1.001221061	0.520710051	0.554298639	0.306288064	0.344008237	0.491596639	0.43139407	0.431396782	0.35164836	0.551181078	0.375126362	0.417012423
10221_at	1.787741184	3.35838151	3.567536831	2.755905628	2.242424488	1.545751572	1.847237229	1.42110765	0.656174362	1.049327374	1.356164455	1.297461987	1.991963387	2.789772749	2.899548531	2.063926935	2.503901958	2.068367243	1.632962465	1.131749511	1.058285713	1.190525174	1.143776774	1.212512374	2.339438438	4.054438114	3.090497971	1.992900729	2.183884144	1.928571582	2.047200918	1.013597012	1.141758323	0.944881916	1.19817996	1.382780075
10222_at	0.77298522	0.506358385	0.466515303	0.384701937	0.32659936	0.339869291	0.477789789	0.282131672	0.44309926	2.806053877	2.141552687	1.84162426	0.687715352	0.45113638	0.46839729	0.297945201	0.358974367	0.316326529	0.375126362	0.272138238	1.677714348	2.384140015	1.902360559	1.462760687	0.726495743	0.713609457	0.461538464	0.335699797	0.348140508	0.347689062	0.246981353	0.231149569	2.275824308	1.951771617	1.871587396	1.512448072
10223_at	1.38251996	1.350288987	1.292849064	1.421822309	1.273849607	1.271241784	1.468038917	1.340647936	1.162227631	1.66479826	1.576484084	1.591878176	1.477612019	1.1784091	1.212189555	1.334474921	1.778149366	1.37857151	1.238624811	1.311015129	2.091428518	1.333676577	1.496781111	1.144985199	1.450549483	1.797633052	1.452488661	1.024340868	1.362603188	1.490546227	1.586169124	1.458590746	1.786813259	1.410433054	1.360970616	1.17219913
10224_at	1.565266728	1.564161897	1.387060165	1.59730041	1.626262665	1.631808281	1.587215543	1.656217337	2.100484371	1.643497944	1.658675909	1.588832498	1.826636195	1.451136351	1.450338602	1.592465758	1.829431534	1.569387794	1.430738091	1.807775259	2.574857235	1.988671541	1.92703867	1.451837182	1.84004879	1.770414352	1.545248985	1.279918909	1.375	1.486344576	1.660812378	1.966625452	1.968132019	1.714566946	1.756319404	1.669086933
10225_at	3.191827536	1.795375705	2.11464262	2.044994354	1.764309764	2.198257208	2.186348915	2.506792068	12.50605392	2.34417057	2.155251265	2.420304537	2.803673983	1.25454545	1.625282168	1.674657583	2.166109324	2.076530457	2.50454998	3.795896292	11.6971426	2.309989691	2.669528008	3.565044641	2.976801157	0.945562184	1.453619957	1.674442291	1.503099203	1.764705896	3.032930851	6.742892265	6.612088203	2.077755928	3.019211292	3.698132515
10226_at	1.032917142	0.894797683	0.982973874	1.051743507	1.014590383	1.05010891	1.075839639	1.758620739	1.857142806	0.905829668	0.986301422	1.556345224	1.096440911	0.925000072	1.033859968	0.757990897	0.939799368	1.197959185	1.149646044	4.416846752	1.12914288	1.205973148	1.307939887	1.28401196	1.274725318	0.924260378	1.00339365	1.13488853	1.088842988	1.29831934	1.453347921	4.166872501	1.075824261	1.255905509	1.468149543	1.369294524
10227_at	1.400681019	2.25780344	2.102156639	2.971878767	3.379349232	3.206971645	3.282773495	2.950888157	0.292978227	0.327354282	0.630137026	1.123857856	1.408725619	2.054545641	2.306997538	2.017123222	3.468227625	3.360203981	3.145601511	0.951403856	0.58628571	0.666323304	1.010729551	1.124131083	1.205128193	2.692307711	2.304298639	2.824543715	3.130165339	3.456933022	3.621295452	0.449938178	0.370329678	0.890748024	1.089989901	1.26659739
10228_at	21.17934227	35.58034515	34.0124855	38.3453331	40.03367233	34.71459579	36.36402893	34.32915497	10.03874111	11.08296013	13.96803665	16.16548157	22.1859951	27.9738636	34.47968292	28.92465782	42.0925293	28.00612259	30.76440811	26.13714981	13.8731432	16.95674515	19.76502037	16.27010918	22.22588539	31.72307777	36.2420845	29.48884583	31.74793243	30.60294151	31.76729012	28.14214897	13.75934029	17.90354347	17.57937241	17.46265411
10229_at	80.5675354	92.50982666	100.8240585	107.0101318	98.75084686	75.63725281	85.7096405	78.1410675	97.62833405	90.90359497	84.35502625	73.974617	106.5510941	99.99204254	102.0632019	100.8949814	101.5061264	59.53979492	60.12436295	79.03671265	100.9017181	59.74562073	75.78970337	65.14498901	120.0915756	100.6710129	106.5984192	58.75862503	68.76859283	66.11975098	70.64215088	83.57106781	78.00549316	53.78149796	60.71385193	64.80082703
10230_at	0.043132804	0.05317919	0.028376844	0.03824522	0.04264871	0.031590413	0.01516793	0.020898642	0.069007263	0.014573991	0.053652968	0.029441625	0.035591274	0.023863636	0.032731377	0.011415525	0.017837236	0.014285713	0.021233568	0.020518359	0.036571428	0.022657055	0.035407726	0.023833169	0.025641024	0.022485208	0.044117648	0.028397568	0.016528925	0.011554622	0.012074644	0.018541409	0.014285714	0.021653544	0.012133468	0.019709542
10231_at	1.978433609	0.910982668	1.002270222	0.755905509	0.714927077	0.331154674	0.44853738	0.309299916	0.461259067	0.412556052	0.430365324	0.907614231	0.934558034	1.060227394	0.86794585	0.407534271	0.361204028	0.304081619	0.342770487	0.264578819	0.533714294	0.690010309	0.802575111	1.080436945	0.927960932	1.053254485	0.95588237	0.59939152	0.44008261	0.484243691	0.538968146	0.362175494	0.501098871	0.580708683	0.762386203	1.117219806
10232_at	6.315550804	5.757225513	5.085130692	4.581552029	3.875420809	3.093681812	2.932827711	2.918495178	4.013317108	3.640134811	4.09703207	4.366497517	6.700344563	4.913636208	4.54966116	2.312785387	2.639910936	2.103061199	2.860464811	4.762418747	7.66742897	4.937178135	5.169527531	4.764647484	6.88156271	5.657988548	4.934389591	2.858012199	2.549586773	2.239495754	3.398463488	5.604449749	4.829670429	3.66437006	4.403437614	5.040456295
10233_at	0.553915977	0.560693622	0.681044281	0.602924645	0.692480385	0.457516342	0.317443103	0.543364704	0.493946731	0.316143513	0.421232909	0.604060888	0.616532743	0.351136357	0.66365689	0.439497739	0.428093672	0.247959167	0.657229483	0.632829368	0.54399997	0.509783745	0.702789724	0.670307875	0.439560443	0.65680474	0.533936679	0.882353008	0.506198347	0.487394989	0.521405041	0.355995029	0.338461548	0.327755898	0.677451968	0.717842221
10234_at	1.073779821	1.203468204	1.212258816	1.30371213	1.414141536	1.326797366	1.386782169	1.262277961	0.410411656	0.570627868	0.902968049	1.105583787	1.352468491	1.127272725	0.665914237	0.788812757	0.791527331	0.970408142	1.205257773	1.64254868	0.371428579	1.120494366	1.194205999	1.047666311	0.869352818	1.407100677	1.21945703	1.179513216	1.14359498	0.860294163	1.073545575	0.763906002	0.709890127	1.192913294	1.072800756	1.246887803
10235_at	1.090805888	1.390751481	1.370033979	1.614173293	1.993266106	1.687363744	1.672805905	1.565308332	1.529055715	1.115470886	0.984018266	1.141116738	1.304248095	1.110227227	1.005643249	1.713470459	1.558528423	1.431632638	1.639029264	2.301295996	1.713142753	1.327497363	1.405579448	1	0.910866916	1.214201212	1.742081523	1.287018299	1.432851195	1.448529363	1.857299685	2.487020969	1.565934062	1.226377964	1.098078847	1.149377584
10236_at	0.875141859	1.210404515	0.656072617	0.917885244	1.105499506	0.706971705	0.720476687	0.222570524	0.629539967	0.289237678	0.43264842	0.603045702	0.904707313	0.842045486	0.700902879	0.70091325	0.767001152	0.590816319	0.800808847	0.759179294	0.262857139	0.428424269	0.492489278	0.723932505	0.487179518	1.072189331	0.97285068	1.189655304	0.898760319	0.97163868	0.364434719	0.847960413	0.270329684	0.49311021	0.469160765	0.491701245
10237_at	2.202043056	2.2323699	1.632236123	1.938132763	2.774410963	2.533769131	2.396533012	1.5360502	1.118644118	1.843049407	1.327625632	1.597969413	2.103329659	1.273863673	1.434537172	2.358447552	1.74358964	1.730612278	2.35288167	2.251619816	1.190857053	2.196704388	2.049356222	1.941410184	1.214896202	1.41538465	1.78054297	2.293103695	1.979338884	2.230042219	1.750823379	2.5933249	2.145055056	2.096456766	1.686552048	1.410788298
10238_at	0.850170314	1.541040421	2.068104506	2.109111309	2.179573536	2.355119705	3.473456144	5.703239441	16.5	1.357623339	1.028538823	1.858883262	1.50516665	1.745454669	2.116252899	2.049086809	1.959866285	2.322448969	3.106167793	19.55291557	3.924571276	1.214212179	1.845493555	1.928500533	1.598290563	2.178698301	2.382353067	1.738336682	1.90702486	2.386554718	4.754116535	26.33498001	2.416483402	1.124015689	1.990899801	1.760373354
10239_at	48.39500809	37.7502861	43.57434845	48.159729	49.50729752	48.50980759	55.38027954	53.08359528	69.08596039	54.66032028	43.61187363	44.06395721	48.76808929	36.72500229	42.87133026	42.6244278	58.33221817	37.49795914	43.34580231	49.46976089	69.4651413	41.71266556	45.35622406	38.26514435	57.7448082	42.5467453	49.44909286	34.20588303	41.62086487	46.91912079	51.20636749	57.99876404	51.96703339	37.68307114	42.9271965	43.53941727
10240_at	0.704880834	0.59075141	0.785471022	0.691788554	1.291807055	0.713507652	0.634886205	0.765935242	0.745762706	0.589686096	0.320776254	0.717766464	1.068886399	0.907954574	1.030474067	0.613013744	1.249721289	0.724489808	0.695652187	0.599352062	0.802285671	0.547888756	0.483905554	0.456802398	1.133089185	0.411834329	0.713800907	0.610547721	0.721074402	0.799369752	0.690450072	0.627935708	0.431868136	0.677165389	0.423660249	0.325726122
10241_at	2.842224598	2.571098089	1.648127079	1.767154217	1.924803734	1.588235378	1.631635904	1.643678188	0.535108984	1.995515823	2.022830963	2.535025358	2.985074759	1.839772701	1.696388245	0.979452133	1.415830612	1.48163259	1.537917018	1.30345571	1.822857141	3.228630304	2.928111553	2.912611723	3.195360422	1.854437828	1.797511339	1.397565961	1.371900797	1.152310967	1.501646638	1.176761389	1.918681383	3.024606228	2.707785368	2.662863016
10242_at	2.119182825	3.061271429	2.560726643	3.052868366	2.830527544	2.199346304	1.986998796	2.520376205	2.635593176	2.144618988	2.239726067	2.804060936	1.631458282	1.938636541	3.449209929	0.880136967	1.778149366	2.56632638	2.301314354	2.409287214	3.266285658	2.904222488	2.315450668	2.030784607	1.622710586	2.545562267	3.573529482	3.342799425	3.285123825	2.780462503	2.904500723	2.789863825	1.850549459	2.69783473	2.60970664	2.148340225
10243_at	1.871736646	6.156069279	10.0340519	6.124859333	5.12457943	3.730936766	2.472372532	2.032392979	1.901937127	1.554932833	1.385844827	1.380710602	2.022962093	6.268181801	8.284423828	3.135844946	2.337792635	2.379591703	2.376137495	1.875809908	3.168000221	2.092687845	1.680257559	1.785501599	2.68131876	8.330178261	8.755656242	4.175456524	3.460743666	2.53676486	2.788145065	1.822002292	1.732967019	1.430118084	1.411526799	1.639003992
10244_at	1.300794601	1.901734114	1.532349586	2.14735651	2.085297585	2.238562107	1.518959761	1.681295633	0.271186441	0.980941772	0.802511454	0.804060876	1.148105741	1.510227203	1.608352065	1.198630214	1.894091368	1.580612183	2.014155626	1.020518303	0.953142881	1.270854831	0.655579388	0.726911604	1.672771692	2.066272259	2.133484364	2.150101423	2.310950279	2.261554718	2.214050531	0.422744125	0.813186824	0.920275569	0.785641968	0.871369243
10245_at	0.241770715	0.594219685	0.392735511	0.349831283	0.31874299	0.215686262	0.171180919	0.214211076	0.272397101	0.190582976	0.047945205	0.203045681	0.269804835	0.387499988	0.181715578	0.25	0.251950949	0.165306121	0.209302321	0.112311013	0.222857147	0.119464472	0.156652361	0.128103271	0.152625158	0.627218962	0.386877835	0.300202847	0.25	0.347689062	0.271130651	0.108776264	0.250549436	0.142716542	0.09201213	0.154564306
10246_at	0.817253113	0.823121309	0.838819563	0.904386997	0.763187468	0.791938961	0.772481024	0.752351105	0.686440706	0.459641278	0.526255727	0.785786808	0.79563725	0.484090894	0.453724593	0.708904088	0.717948735	0.76224488	0.778564155	0.59287256	0.383999974	0.637487113	0.833690941	0.663356543	0.511599541	0.975147963	0.958144784	1.275862098	0.919421494	0.89495796	0.698133945	0.338689715	0.464835167	0.954724431	0.850353837	0.772821546
10247_at	4.350737572	2.334103823	2.398411036	3.250843763	3.646464825	3.307189703	3.595882654	2.78892374	13.92251873	4.912556648	5.3595891	6.745177746	4.880597591	1.934090972	1.67607224	2.527397156	2.357859612	2.634693861	3.762386084	8.481641769	6.225142956	6.343975067	8.047210693	5.168818474	3.433455706	2.224852085	2.962669611	2.976673603	2.735537052	3.339285851	3.028540134	11.55747795	5.316483498	6.251968384	7.062689304	6.097509861
10248_at	1.632236123	1.099421978	0.951191843	0.771653533	0.694725096	0.344226569	0.373781145	0.281086743	0.911622345	0.811659276	0.904109597	1.157360435	1.313432932	0.800000012	0.624153495	0.785388172	0.39464885	0.253061205	0.312436789	0.861771107	0.754285693	0.705458283	0.891630888	1.419066548	0.77655679	0.925443769	1.164027214	0.654158235	0.410123974	0.371848762	0.270032942	1.124845386	0.690109909	0.786417305	0.924165785	1.159751058
10249_at	3.023836613	2.38959527	2.700340509	2.644544601	2.843995571	2.773420572	3.166846991	2.235109806	2.221549749	2.487668276	2.066210032	2.099492311	3.176808596	1.919318199	2.117381573	2.748858452	2.30992198	1.872448921	2.716885805	2.618790388	2.429714441	2.5252316	2.234978676	2.323733807	2.304029226	2.319526672	3.205882311	2.107505083	2.246900797	2.457983255	2.454445839	2.43881321	2.454945087	2.172244072	1.976744056	1.668049693
10250_at	0.36095345	0.220809251	0.282633364	0.219347581	0.300785631	0.311546832	0.31960994	0.32601881	0.282082319	0.177130058	0.260273963	0.364467025	0.374282449	0.111363642	0.189616248	0.262557089	0.230769247	0.200000003	0.35591507	0.406047493	0.265142858	0.404737353	0.372317612	0.381330699	0.338217348	0.197633147	0.200226262	0.290060878	0.283057839	0.325630248	0.254665226	0.315203935	0.173626378	0.384842515	0.387259841	0.356846482
10251_at	1.499432564	2.436994314	1.528944373	1.805399418	2.443322182	2.013072014	1.509209037	1.638453603	0.968523026	0.764573991	1.09132421	1.365482211	1.912744164	1.096590996	1.457110643	2.047945261	0.852842808	1.757142782	1.588473201	1.290496707	0.675428569	1.38928926	1.228540778	1.486593843	1.175824285	0.886390567	1.443438888	1.868154168	1.502066016	1.574579835	0.872667432	1.57107532	0.859340668	1.505905509	1.342770457	1.363070369
10252_at	2.965947628	2.947976828	2.496027231	3.638920307	4.207632065	3.531590462	3.270855665	3.678160906	2.870460272	2.538116693	3.4691782	3.325888395	3.31343317	2.126136541	2.871331692	2.739726067	3.608695745	3.065305948	2.983821869	3.1641469	1.550857067	3.968073845	3.343347788	3.754717112	2.706959724	1.437869787	2.755656242	2.733265877	3.21797514	3.13760519	3.004390955	3.792335987	2.168132067	3.369094372	3.239635706	3.047717571
10253_at	20.45629883	27.02427864	17.57321167	17.40382385	16.60269547	13.68409538	14.45937061	13.75026131	15.41888618	25.01345444	20.0011425	16.06599045	24.6027565	22.48181915	17.47403908	14.95433807	15.78595352	11.0326519	11.55409431	11.83261299	25.27771378	25.11225319	20.8100853	19.41708183	23.96703339	21.4035511	18.70362091	11.10446358	12.19421482	11.32773209	14.42261314	14.56613064	24.41758347	19.61417389	18.23963547	18.85891914
10254_at	5.992054939	3.624277353	2.303064585	1.924634576	2.006734133	1.687363744	1.704225302	2.087774277	2.236077547	4.590807438	5.164383411	4.078172684	6.012629509	2.607954741	1.880361199	1.840182662	2.021181822	1.542857051	1.502527833	2.193304539	4.415999889	4.917610645	4.157725334	5.040715218	7.250305176	3.441420078	2.442307711	1.381338716	1.766528845	1.65336132	1.81778276	2.532756329	3.561538696	4.21751976	4.049544811	4.267634392
10255_at	0.29852441	0.336416185	0.407491505	0.308211476	0.44893381	0.319172114	0.349945813	0.370950907	0.374092013	0.164798215	0.220319629	0.223350257	0.321469605	0.295454562	0.345372468	0.37785387	0.420289874	0.305102021	0.345803827	0.302375793	0.213714287	0.17507723	0.223175958	0.283018887	0.311355323	0.457988173	0.372171968	0.325557798	0.342975199	0.335084051	0.307354569	0.405438781	0.142857149	0.178149611	0.249747217	0.19605808
10256_at	6.138478756	0.938728273	3.194097519	3.188976526	3.050505161	2.501089334	3.109425545	4.698014736	6.820823669	6.294843197	8.587899208	7.911674976	5.159586906	0.994318187	2.610609531	2.880136967	3.414715528	2.592857122	3.5318501	7.355291367	19.74514198	8.531411171	8.240343094	10.06752777	3.317460537	1.181065083	2.606334925	2.46146059	2.755165339	2.582983255	3.380900145	13.1545105	7.568132401	8.831692696	7.879675865	6.358920574
10257_at	3.676503897	5.367630005	5.858115673	4.69516325	5.117845535	4.515250683	4.487540722	4.039707661	2.094430923	2.480941772	2.957762718	2.313705444	3.634902716	6.1875	5.024830818	6.916666985	6.791527271	4.453061104	3.736096859	2.727861881	3.271999836	2.590113163	1.915235996	2.901688337	3.545787573	6.467455864	6.433258057	3.815416098	4.965909004	4.946428776	3.248079062	2.330036879	3.097802162	2.423228264	1.988877535	2.070539474
10258_at	1.442678809	1.537572265	1.262202024	1.772778511	2.305274963	2.078431368	2.320693254	2.292581081	0.77723968	0.510089695	0.953196347	0.72385788	2.006888866	1.905681849	1.625282168	1.93264842	1.534002304	1.722448945	1.385237575	0.859611213	1.319999933	1.030895948	0.780042887	1.267130136	1.65934062	1.081656814	1.454751253	0.776876271	1.476239562	1.234243751	1.080131769	0.941903472	0.975824237	0.870078743	0.90394336	0.961618185
10259_at	2.620885372	2.550288916	2.480136156	2.74465704	1.360269427	2.502178669	2.997833252	2.676071167	2.121065378	2.263453007	3.34817338	1.798984647	3.103329659	2.397727251	2.029345274	3.189497709	2.916388035	2.141836643	2.283114195	2.322894335	3.24000001	2.595262527	2.88519311	2.766633749	2.420024395	2.377514839	2.881221771	1.310344815	2.020661116	1.788865685	1.785949588	2.017305136	2.337362766	2.063976288	2.110212088	2.168049574
10260_at	0.919409752	0.531791925	1.276957989	1.280090094	1.475869894	1.237472773	1.941495061	1.566353202	9.437046051	2.071748972	1.933789968	3.149238586	1.072330713	0.430681854	0.775394976	1.203196406	1.240802765	1.321428537	2.10819006	8.745140076	2.225142717	2.051493168	2.335836887	2.429990053	0.616605639	0.977514803	1.44909513	1.436105609	1.540289283	2.268907547	2.047200918	10.87515354	1.686813235	2.01968503	2.478260756	2.177385807
10261_at	1.130533457	1.211560726	1.901248574	1.770528674	1.665544391	1.746187449	1.567713857	1.337513089	2.507264137	1.422645807	1.124429226	1.377664924	1.595866919	0.632954597	1.399548531	1.64611876	1.49163878	1.111224532	2.049544811	3.447084427	1.4777143	1.458290458	1.38197422	1.523336649	0.996336997	1.074556231	1.497737527	1.850912809	1.691115618	1.597689152	1.049396276	3.66501832	1.057142854	1.458661437	1.268958449	1.148340106
10262_at	4.645856857	2.750288963	1.292849064	1.444319367	1.509539962	1.068627477	0.977248013	1.089864254	0.407990336	1.325112104	1.843607306	2.226395845	4.46613121	1.806818247	1.806997776	1.67694056	1.673355699	1.440816283	1.040444851	0.731101453	1.092571378	1.842430353	1.317596555	1.270109296	5.481074333	3.355029583	2.101809978	2.029412031	2.801652908	2.352941275	1.029637814	0.52410382	1.343956113	2.01968503	1.753286004	1.658713579
10263_at	0.459704876	0.300578028	0.422247469	0.376827896	0.434343457	0.394335508	0.485373765	0.474399179	0.453995168	0.669282556	0.614155233	0.530964434	0.49024114	0.257954568	0.344243795	0.321917832	0.416945398	0.336734682	0.410515636	0.548596084	0.371428579	0.830072045	0.446351916	0.575968206	0.604395628	0.395266294	0.426470608	0.364097387	0.44008261	0.443277329	0.42041713	0.470951736	0.587912083	0.467519671	0.39635995	0.480290413
10264_at	1.286038637	1.321387291	1.043132782	1.3340832	1.344556808	1.141612172	1.107258797	1.108672976	1.621065378	1.143497825	0.71347034	1.033502579	1.377726793	0.970454574	1.265236974	1.098173499	0.97324419	0.958163261	0.94438827	1.241900682	1.485714316	1.102986574	1.160944223	1.37537241	1.089133024	1.114792824	1.454751253	0.841785014	1.001033068	0.85504204	1.108671784	1.555006146	1.087912083	0.944881916	0.881698608	1.067427397
10265_at	10.97956848	3.135260105	4.723042011	5.366704464	7.289562702	8.693899155	13.83423615	17.92685509	16.87288094	19.8486557	17.17351723	15.40609074	10.71297359	2.825000048	4.012415409	3.966895103	6.013378143	6.650000095	11.7330637	15.93520451	22.71199989	14.35736275	16.7564373	16.37934494	9.788766861	3.20473361	4.707013607	3.308316708	5.528925419	7.829832554	14.1031847	12.60815716	19.5483532	11.625	14.58948421	13.24377441
10266_at	0.702610672	0.868208051	0.958002269	1.019122601	1.149270535	1.017429233	0.945828795	1.056426287	2.205811262	0.865470886	0.990867615	1.018274069	0.792192936	0.661363661	0.767494321	1.107306004	0.878483891	0.887755096	0.926187992	1.276457787	1.185142756	0.98043251	0.917382002	1.293942451	0.852258921	0.765680432	0.927601814	0.963488877	1.030991793	0.967436969	0.757409453	1.540172935	0.761538506	0.941929102	1.116279006	1.039418936
10267_at	4.650397301	2.060115576	1.921679974	1.984251976	3.337822676	3.589324713	4.666305542	8.218391418	26.74334145	14.09192944	8.616437912	7.846700668	6.396096706	1.727272749	1.650112748	2.955479383	3.17391324	2.906122208	4.831142426	14.22138214	21.39885712	10.10504627	7.512875557	10.12313843	6.427350998	2.281656981	1.621040821	2.215010166	3.168388605	3.535714388	4.326015472	27.62793541	17.12527466	8.943898201	8.280080795	6.786306858
10268_at	3.810442924	4.078612328	3.582293034	3.052868366	2.267115593	1.947712421	2.156013012	2.33751297	5.854721546	3.911435127	4.019406319	3.159390926	4.591274738	3.837500334	3.090293169	3.363013744	3.018951893	1.543877602	1.895854354	4.401727676	3.913142681	3.729145288	3.531116009	3.708043814	4.118436813	4.248520851	3.670814514	1.730223298	1.950413227	1.702731252	1.825466633	7.199010849	3.041758299	2.933070898	3.057633877	3.019709349
10269_at	16.87514114	11.19537544	16.73098755	14.840271	12.76318741	10.98148155	14.89490795	14.61441994	51.33293152	28.25	24.64840126	16.99898529	19.68312454	11.60000038	14.57223415	17.19977188	16.63990974	8.680612564	11.01819897	27.07775307	42.66514206	18.79299736	21.51609421	17.94240379	15.64346695	11.66035461	16.45588303	7.855983734	9.209710121	8.524160385	12.33699322	38.97156906	27.13186836	14.92716503	15.09605598	14.811203
10270_at	27.60499382	14.7052021	25.8138485	29.24521828	29.23007965	33.14596939	40.51029205	45.23197937	75.96004486	47.18049622	46.38470459	30.72994804	28.8473053	17.00568199	24.00338554	33.75114441	29.59531784	25.00510216	29.7199173	46.17602539	67.53371429	37.46035004	36.83583832	34.11817169	24.76556969	12.85325432	29.59615517	17.09837914	27.27685738	30.70063019	26.77167892	61.4697113	47.20439911	32.4251976	32.08392334	29.42427254
10271_at	0.353007942	0.178034678	0.36095345	0.314960629	0.260381609	0.380174309	0.314192832	0.521421134	0.905569077	0.751121104	0.484018296	0.353299469	0.626865685	0.268181831	0.178329572	0.690639257	0.791527331	0.259183675	0.385237575	0.640388787	0.964571416	0.447991759	0.296137333	0.341608763	0.484737515	0.178698227	0.291855216	0.183569998	0.401859522	0.462184876	0.291986853	0.668726742	0.430769265	0.531496048	0.370070755	0.269709527
10272_at	0.065834284	0.057803467	0.115777522	0.11811024	0.141414151	0.236383453	0.29902491	0.584117055	0.979418933	0.19170405	0.182648405	0.092385791	0.11940299	0.06818182	0.08577878	0.218036532	0.234113708	0.195918366	0.314459026	2.287256956	0.280000001	0.174047366	0.127682403	0.202581927	0.161172166	0.059171598	0.145927608	0.114604473	0.161157027	0.186974794	0.149286509	3.03584671	0.150549456	0.126968503	0.185035378	0.242738575
10273_at	2.353008032	2.998843908	2.770715237	3.402699709	3.721661329	3.836601496	3.044420242	3.901776314	3.315980673	2.504484415	2.76255703	1.911675096	2.274397373	2.614772797	2.186230183	3.033105135	3.812709093	3.509183645	2.556117296	2.632829428	3.301714182	2.465499401	2.563304663	2.521350622	2.051282167	2.859171629	3.683258057	3.998985767	2.855371714	3.421218634	2.080131769	4.121137142	3.442857027	2.616141558	2.996966362	2.697095394
10274_at	5.448354244	3.068207979	5.451759338	5.012373447	5.196408749	4.257080555	4.816901207	6.475444317	14.44915295	7.403588295	9.356163979	7.674111843	5.06199789	4.057954788	5.107223511	4.267123222	5.122631073	5.83571434	3.967643738	8.442764282	7.817142963	6.893923759	7.383047104	5.090367317	5.95848608	5.652070999	6.050905228	5.539554119	4.923553467	6.212185383	5.338089943	12.84301567	7.741758347	6.794291019	7.154701233	6.290456295
10275_at	4.052213192	2.966474056	5.098751545	3.904386997	4.295174122	2.850762606	3.247020483	3.515151501	4.755447865	3.985426188	4.974885941	4.64263916	3.691159725	4.021591187	4.995485306	3.190639257	3.491638899	4.373469353	2.497472048	3.761338949	3.636571646	4.473738194	3.951716661	3.159881115	3.636141539	4.975147724	4.899321556	4.713995934	4.125	4.505252361	2.886937618	5.894931793	4.368132114	5.058071136	4.850353718	4.466804981
10276_at	0.416572094	0.360693634	0.528944373	0.350956142	0.52300787	0.154684097	0.201516792	0.290491104	0.417675555	0.479820639	0.559360743	0.623350263	0.444316924	0.386363655	0.273137689	0.199771687	0.328874022	0.275510192	0.262891799	0.249460042	0.470857143	0.59217298	0.498927027	0.576961279	0.586080611	0.372781068	0.436651587	0.374239385	0.380165279	0.335084051	0.201975852	0.354758948	0.435164839	0.805118144	0.774519682	0.740663886
10277_at	0.348467648	0.23930636	0.539160073	0.355455577	0.362514049	0.3899782	0.471289247	0.544409633	3.631961346	0.415919274	0.678082228	0.805076182	0.40642944	0.292045474	0.46839729	0.356164396	0.527313232	0.432653069	0.475227475	1.903887749	0.682285726	0.487126648	0.671673775	0.649453878	0.459096462	0.422485232	0.325791866	0.392494947	0.339876056	0.463235289	0.580680609	3.39060545	0.529670358	0.530511796	0.695652187	0.709543526
10278_at	10.84449482	6.205780029	3.515323639	2.285714388	2.099887848	1.401960731	1.893824458	1.67398119	1.905568957	6.514574051	9.75	8.99187851	11.80252647	4.957954407	2.843115091	2.147260427	2.383500576	1.68265295	1.481294155	1.438444853	4.06400013	8.795056343	9.543991089	9.664349556	12.7863245	5.337278366	2.609728575	1.645030499	1.699380159	1.651260495	1.807903409	1.370828152	5.668131828	7.1968503	8.998988152	9.812240601
10279_at	3.557321072	11.4080925	7.832009315	7.807649136	6.93041563	6.235294342	7.193932533	4.378265381	0.663438261	1.430493355	1.937214613	1.523857951	4.595867157	9.460227966	7.181715488	7.190639496	7.021181583	5.330612183	5.398382187	2.365010738	0.983999968	2.168898106	1.86480689	1.989076495	4.493284702	10.85680485	7.194570065	5.312373161	5.352272511	4.717437267	5.931943417	1.721878767	1.607692361	1.891732216	1.772497416	2.437759161
10280_at	2.166855812	2.693641663	3.686719418	3.331833839	2.812570333	2.747276545	2.674972773	2.038662672	3.506053448	2.187219858	2.313926935	2.193908691	2.366245985	2.146590948	2.64785552	2.546803713	2.921962261	2.26836729	2.245702744	2.030237675	4.069714546	2.385169983	2.453862667	2.274081469	2.22344327	3.289940834	3.14140296	2.318458557	2.28305769	1.961134434	2.667398453	2.342397928	2.467033148	2.226377964	2.260869503	2.386929274
10281_at	1.85471046	2.328323603	2.643586874	2.690663576	2.71380496	2.339869261	2.09642458	2.195402384	0.94673121	1.533632398	1.615296841	1.457868099	2.067738533	2.234091043	2.560947895	2.601598263	2.273132563	2.163265228	1.797775507	1.646868229	3.100571156	1.861997962	1.637339115	1.724925518	2.061050177	2.798816681	2.860859632	1.858012199	2.114669323	2.01260519	2.342480898	1.200247169	2.687912226	1.683070898	1.613751292	1.603734374
10282_at	0.198637918	0.224277452	0.692395031	0.677165389	0.580246925	0.812636137	1.320693374	2.147335529	8.00847435	0.593049347	0.792237461	0.971573532	0.239954084	0.244318187	0.590293407	0.681506872	0.979933143	0.846938729	1.246713877	8.196544647	0.963428617	0.608650863	1.221030116	1.022840142	0.473748475	0.261538476	0.52036202	0.598377287	0.602272689	0.853991628	1.806805849	10.81952953	0.825274706	0.61811024	1.25075829	0.942946017
10283_at	0.095346197	0.193063587	0.212258801	0.167604044	0.087542094	0.404139429	0.375947982	0.502612352	0.117433414	0.141255617	0.157534257	0.045685276	0.145809427	0.1784091	0.029345371	0.319634706	0.39464885	0.248979583	0.301314443	0.197624177	0.165714279	0.07723996	0.066523604	0.09136048	0.134310141	0.126627222	0.150452495	0.209939167	0.317148775	0.384453773	0.135016471	0.121137202	0.10879121	0.090551175	0.080889784	0.069502071
10284_at	0.49489215	0.468208075	0.20658344	0.352081001	0.134680137	0.521786511	0.508125663	0.574712634	0.366828084	0.704035878	0.599315107	0.322842628	0.370838135	0.38863638	0.205417618	0.529680371	0.386845052	0.320408165	0.311425656	0.271058321	0.963428617	0.669412971	0.388412029	0.436941415	0.420024455	0.338461548	0.536199152	0.376267761	0.419421464	0.414915979	0.260153681	0.412855387	0.821978092	0.523622036	0.410515636	0.482365131
10285_at	0.698070407	0.683236957	0.496027261	0.268841386	0.373737395	0.434640527	0.501625121	0.897596717	1.817191362	0.424887925	1.401826501	0.870050728	0.598163068	0.556818187	0.60383749	0.337899566	0.457079142	0.882653058	0.320525765	0.261339098	0.614857137	0.399588048	0.543991446	0.811320722	0.547008574	0.520710051	0.703619957	0.830628872	0.515495896	0.457983196	0.367727786	1.526575923	0.696703315	0.795275629	1.054600596	0.971991599
10286_at	1.980703712	1.220809221	2.15437007	1.646794081	2.01010108	1.382352948	1.366197109	1.47335422	1.852300286	1.343049407	2.018265009	1.786802053	1.599311233	1.476136327	1.805869102	1.447488666	1.234113693	1.563265204	1.194135427	0.939524829	1.963428617	1.489186406	2.115879774	1.412115216	1.429792404	1.726627111	1.816742182	1.809330702	1.3987602	1.902311087	1.396267891	0.978986323	2.3307693	1.726377845	2.023255825	1.85995841
10287_at	0.510783195	0.255491316	0.575482428	0.402699649	0.538720548	0.290849686	0.48970747	0.509926856	0.363196135	0.353139043	0.531963468	0.423350245	0.504018426	0.43295455	0.41196388	0.409817368	0.492753625	0.402040809	0.381193101	0.420086414	0.293714285	0.346035004	0.476394862	0.34061569	0.514041483	0.524260342	0.437782824	0.342799187	0.36570248	0.311974794	0.421514839	0.400494426	0.391208798	0.369094491	0.390293181	0.374481291
10288_at	0.432463109	0.507514477	0.614074886	0.422947109	0.432098776	0.215686262	0.31094256	0.23197493	0.326876521	0.300448447	0.477168947	0.4040609	0.428243428	0.418181837	0.451467276	0.329908669	0.597547352	0.357142836	0.319514662	0.142548591	0.416000009	0.309989691	0.348712444	0.378351539	0.47863251	0.576331377	0.518099546	0.45740366	0.415289253	0.424369782	0.304061502	0.112484545	0.34065935	0.363188982	0.423660249	0.432572603
10289_f_at	2.385925055	3.258959293	3.213393927	3.230596304	2.768799305	2.015250444	2.35752964	1.931034565	1.012106538	0.982062817	1.921232939	1.673096418	2.392652273	2.837500095	2.422122002	1.900684953	2.369007826	1.929591894	1.75530839	1.012959003	1.483428597	1.496395469	1.875536561	1.371400237	2.094017029	3.902958393	2.747737646	1.996957421	2.394628048	2.143907785	2.019758463	0.634116173	1.446153998	1.430118084	1.59757328	1.686721921
10290_at	40.71282578	48.95029068	51.82065582	46.7772789	40.61616135	31.03050232	36.19068146	30.66771126	24.63196182	38.94506836	43.97488785	39.17258835	43.87026596	51.06364059	45.66817093	35.39155197	43.66889954	29.88061142	26.65116119	25.42548561	41.92799759	33.02265549	39.6008606	34.28798676	52.03174591	53.58580017	46.28620148	33.50405884	37.23863602	36.87919998	32.89791489	24.76019669	37.37802124	30.0118103	37.18806458	38.62240219
10291_at	0.526674271	0.610404611	0.643586874	0.624296963	0.602693617	0.654684067	0.515709579	0.339602947	0.203389823	0.382286996	0.575342476	0.559390843	0.650975943	0.62045455	0.512415349	0.357305944	0.60535115	0.501020372	0.525783598	0.412526995	0.275428563	0.511843443	0.563304722	0.531281054	0.571428597	0.572781086	0.536199152	0.668357015	0.578512371	0.522058845	0.665203094	0.34487018	0.37252751	0.485236198	0.553083897	0.502074659
10292_at	0.200908065	0.121387281	0.110102154	0.059617553	0.135802478	0.103485838	0.137594789	0.140020892	0.307506055	0.202914819	0.211187214	0.140101522	0.166475326	0.13181819	0.071106099	0.079908676	0.119286507	0.088775508	0.063700706	0.245140389	0.257142842	0.183316156	0.232832626	0.18470706	0.216117233	0.144378692	0.140271485	0.07707911	0.049586777	0.068277314	0.014270033	0.291718155	0.210989028	0.13188976	0.165824056	0.163900405
10293_at	0.061293986	0.05317919	0.119182751	0.080989875	0.060606066	0.106753811	0.017334778	0.058516197	0.046004843	0.058295965	0.075342469	0.121827409	0.092996567	0.122727275	0.066591419	0.124429218	0.114827208	0.052040815	0.093023248	0.008639309	0.050285716	0.069001026	0.065450646	0.065541215	0.130647138	0.110059172	0.170814484	0.046653144	0.07644628	0.082983196	0.073545553	0.012360939	0.060439561	0.042322837	0.049544994	0.014522821
10294_at	0.244040862	0.084393062	0.119182751	0.129358828	0.056116726	0.098039217	0.201516792	0.09717869	0.085956417	0.188340813	0.212328777	0.227411166	0.231917351	0.13181819	0.083521441	0.194063932	0.18394649	0.091836736	0.096056618	0.138228938	0.189714283	0.46549949	0.342274666	0.279046685	0.14407815	0.131360948	0.141402721	0.089249499	0.1053719	0.101890758	0.115257964	0.145859078	0.182417586	0.288385808	0.259858429	0.32883817
10295_at	22.21566391	22.03583717	18.87514305	22.00000191	20.45454597	19.93681908	20.53845978	17.77952003	20.59806442	17.00336266	17.43150711	21.16954231	20.21814156	21.60681915	20.93905067	22.30479431	21.85395813	18.85102081	15.59049511	19.94168472	18.15885735	17.56024742	22.26823997	19.8282032	24.78022003	25.33727837	25.2364254	15.06186676	20.12190056	19.65546227	19.81997871	23.86773682	14.68461609	14.86417294	20.01213264	20.0290451
10296_at	34.58342743	33.99537659	15.7116909	27.89876175	37.56229019	34.91285324	36.1386795	38.54441071	43.71549606	31.02466393	29.30251122	34.4517746	35.35017395	25.60454559	17.58690643	17.9394989	38.64771271	29.33163261	31.4418602	36.7721405	38.63656998	32.68074036	36.04935837	29.71003151	39.21245575	28.99645042	17.00113106	25.1886425	31.39669228	32.43802643	36.12952805	41.11866379	34.32747269	32.78641891	34.28007889	33.96057892
10297_at	2.820658445	2.408092499	2.096481323	1.661417365	1.343434334	1.143790841	1.118093133	1.346917391	1.284503698	1.766816258	2.4383564	3.2964468	3.144661427	1.970454574	1.89616251	0.96347034	1.492753506	0.989795923	1.134479165	1.160907149	1.849142909	2.98146224	3.637339115	3.183714151	2.775335789	2.10059166	2.173077106	1.101419926	1.191115737	0.924369752	1.092206359	1.627935648	1.368131876	2.8562994	3.345803738	3.192945719
10298_at	0.347332597	0.417341024	0.301929623	0.283464581	0.315376014	0.289760351	0.235102922	0.19958204	0.266343832	0.182735428	0.227168947	0.248730958	0.199770391	0.19886364	0.402934551	0.160958916	0.354515046	0.193877548	0.322548002	0.138228938	0.316571444	0.21833162	0.246781111	0.202581927	0.21855922	0.342011839	0.385746598	0.305273861	0.189049572	0.273109257	0.181119651	0.117428921	0.174725279	0.197834656	0.225480258	0.297717839
10299_at	0.259931892	0.234682068	0.273552775	0.298087746	0.327721685	0.271241814	0.347778946	0.319749236	0.16828087	0.257847548	0.154109597	0.170558363	0.228473023	0.203409091	0.200902924	0.179223746	0.218506142	0.18571429	0.319514662	0.343412519	0.306285709	0.336766213	0.2360515	0.220456809	0.260073245	0.181065097	0.300904989	0.252535492	0.242768586	0.225840345	0.31833151	0.2435105	0.205494523	0.221456692	0.189079881	0.175311193
10300_f_at	8.213393211	4.76069355	7.77071476	8.628796577	8.948372841	8.990196228	7.760562897	9.397074699	24.24092102	9.107624054	6.87785387	11.14213181	7.42709589	2.610227346	8.969526291	3.035388231	3.181716681	5.785714149	9.490393639	12.19438362	23.87199974	13.62203789	13.72854042	12.28003979	6.341880798	2.231952667	7.403846264	6.893509388	6.311983585	6.961134911	9.93194294	19.39184189	13.17912197	10.01771641	13.0343771	12.15456295
10301_at	19.3984108	11.77456665	21.3984108	23.95725632	27.35353661	24.02178574	27.67172241	28.15255928	67.2385025	39.87444305	27.39155388	34.09949112	26.29277039	12.26477337	22.72912025	22.43721581	20.57302094	19.54897881	20.89888573	41.00647736	71.28114319	35.86096954	40.27789688	30.82323647	23.9987793	9.930177689	20.51470566	15.3032465	17.55061913	19.61239433	29.02524757	57.34487152	47.76703262	28.52066803	31.10111046	28.36825562
10302_g_at	33.55618668	18.86936378	34.40068054	34.01012421	36.78339005	35.31045914	40.40844727	41.92476654	69.36924744	44.37556458	40.55022812	39.79492188	37.27554703	17.28295517	25.09142303	32.8105011	31.52954292	26.62857246	34.90697479	48.77213669	63.97828674	40.90113068	41.87231827	34.14597702	27.97436142	24.304142	32.23303223	25.90669441	26.84400749	29.0199585	36.63666534	51.473423	46.01977921	36.58464432	37.24873352	36.88692474
10303_at	0.567536891	1.249710917	1.668558478	1.014623165	1.340067387	0.679738581	0.450704187	0.206896544	0.156174332	1.299327493	0.606164396	1.119796991	0.665901303	1.006818175	0.734762967	0.860730648	0.471571892	0.48775509	0.417593509	0.181425482	0.742857158	1.736354351	1.099785447	0.858987093	0.557997584	2.553846121	1.351809978	1.287018299	0.868801594	0.489495784	0.233808994	0.055624224	1.259340644	1.624015689	1.075834155	0.958506167
10304_at	6.34392786	3.783814907	3.48581171	4.509561539	4.510662079	4.009803772	4.82665205	2.887147188	2.915254354	7.16479826	6.133561611	5.782740593	5.734787941	3.689773083	2.648984194	4.573059559	4.727982044	3.31632638	3.742163658	4.049675941	5.574856758	5.704428673	5.657725334	4.448858261	5.880342007	5.293490887	5.437783241	3.319472551	4.069214821	4.246848583	3.784851789	3.156983614	4.95714283	4.862204552	5.067745209	4.89211607
10305_at	0.720771849	0.62890172	1.653802514	1.579302549	1.65544343	1.637254953	2.095341206	3.060606003	12.16586018	1.763453007	2.1095891	2.313705444	1.278989792	0.802272737	1.573363304	1.457762599	2.022296429	1.820408106	2.042467117	8.718142509	2.832000017	1.64057672	2.633047104	2.419066668	1.465201497	0.804733753	1.460407376	1.236308336	1.485537171	1.938025236	2.857299566	14.52533913	2.19340682	1.689960599	2.763397217	2.383817434
10306_at	0.498297423	0.965317905	0.956867218	0.771653533	0.895622969	0.690631807	0.550379157	0.675026119	0.337772399	0.276905864	0.344748884	0.65482235	0.563719869	0.845454574	0.963882625	0.714611888	0.837235212	1	0.720930219	0.613390923	0.318857133	0.37899071	0.488197416	0.477656394	0.822954834	0.68875742	0.968325794	1.192697763	1.092975259	0.997899175	0.841931939	0.437577248	0.295604408	0.389763772	0.49848327	0.336099595
10307_at	0.81498301	0.77341038	0.885357559	0.806524158	0.708193064	0.676470578	0.799566627	0.649947762	0.111380145	0.497757882	0.542237461	0.822335005	0.834672809	0.755681813	0.853273094	1.035388112	0.966555178	0.852040827	0.773508549	0.676025927	0.502857149	0.630278051	0.766094446	0.708043754	0.811965823	1.082840204	0.857466102	0.796146095	0.745867729	0.797268927	0.997804642	0.590852857	0.481318682	0.589566946	0.70273	0.75
10308_at	0.027241772	0.013872833	0.011350738	0.013498314	0.008978676	0.009803921	0.010834236	0.010449321	0.006053269	0.00896861	0.034246575	0.013197969	0.06659013	0.072727278	0.049661398	0.038812786	0.022296544	0.005102041	0.012133468	0.005399568	0.012571429	0.010298661	0.018240344	0.008937438	0.141636148	0.094674557	0.041855205	0.031440161	0.019628098	0.006302522	0.003293085	0.003708282	0.018681319	0.012795275	0.0091001	0.061203316
10309_at	0.061293986	0.03468208	0.006810443	0.026996627	0.034792367	0.01416122	0.076923072	0.021943573	0.012106538	0.047085203	0.007990868	0.006091371	0.014925374	0.00909091	0.013544018	0.025114156	0.041248608	0.025510203	0.037411526	0.009719222	0.014857142	0.029866118	0.005364807	0.008937438	0.013431014	0.010650887	0.06334842	0.015212983	0.013429752	0.053571429	0.013172339	0.008652657	0.005494506	0.022637794	0.015166834	0.00726141
10310_at	0.634506285	0.563005805	0.485811561	0.82339704	1.15039289	1.08387804	1.217768073	1.451410651	4.37893486	0.690582991	0.472602755	1.052791834	0.663605094	0.537500024	0.786681652	0.470319659	0.813823879	0.978571415	1.16076839	2.892008543	0.859428525	0.901132822	1.015021443	0.85799408	0.526251495	0.514792919	0.77714932	0.868154168	1.034090877	1.239495873	1.36333704	4.259579659	0.545054913	0.787401557	1.048533797	0.939833939
10311_at	0.7423383	0.746820748	0.547105551	0.672665894	0.612794638	0.481481493	0.683640242	0.970741928	0.88740927	0.279147983	0.308219194	0.691370547	0.59127444	0.369318187	0.714446902	0.255707771	0.445930898	0.48775509	0.740141511	1.120950341	0.446857125	0.546858907	0.519313335	0.55511421	0.682539701	0.409467429	0.720588267	0.673428059	0.647727251	0.619747937	0.71569705	1.26081574	0.318681329	0.501968503	0.682507575	0.679460526
10312_at	1.015891075	0.771098197	1.009080648	1.089988828	0.919191957	0.972766936	0.875406265	1.181818247	1.426150203	0.869955182	0.876712382	0.982741117	1.132032156	0.644318223	1.02821672	0.748858452	0.665551841	0.726530552	1.107178926	2.642548561	1.32685709	1.063851714	0.978540719	0.830188692	0.969475031	0.802366912	1.114253402	0.988843858	0.998966873	1.069327831	1.368825436	2.342397928	0.854945123	0.830708683	1.014155746	0.95331949
10313_at	1.034052253	0.617341042	1.424517632	1.546681643	1.630752087	1.579520702	1.728060603	1.996865273	6.135593414	0.931614399	0.694063962	1.00507617	1.133180261	0.610227287	1.313769698	1.498858571	1.516165018	1.310204029	2.195146561	5.071274281	2.43657136	0.90319252	0.989270329	1.062562108	0.98901099	0.963313639	1.423076987	1.618661404	1.320247889	1.236344576	2.006586313	3.793571949	1.092307687	0.755905569	1.269969583	1.207468867
10314_at	0.538025022	0.409248561	0.757094204	0.573678315	0.728395104	0.65795207	0.75081259	0.629049122	1.337772369	0.471973091	0.68264842	0.603045702	0.636050582	0.327272743	0.384875834	0.593607306	0.736900747	0.404081613	0.753286123	1.765658736	0.882285655	0.535530388	0.695279002	0.543197632	0.32967034	0.770414174	0.691176474	0.676470578	0.411157012	0.543067276	0.695938587	1.110012293	0.513186812	0.512795269	0.637007058	0.549792528
10315_at	1.85584569	2.035838127	2.101021767	2.453318357	2.47699213	2.212418318	2.254604578	1.670846343	1.475786924	1.290358782	1.272831082	1.557360291	2.072330713	1.461363792	1.143340826	2.12214613	1.410256386	1.783673406	2.255813837	3.73974061	1.516571403	1.577754855	1.875536561	1.854021907	1.993895054	2.155029774	2.410633564	1.874239445	1.880165219	1.825630307	2.088913441	3.490729094	1.483516574	1.554133773	1.629929066	1.743775845
10316_at	0.345062435	0.30173409	0.416572094	0.373453349	0.289562285	0.457516342	0.371614277	0.185997903	1.095641613	0.560538173	0.561643839	0.555329919	0.393800229	0.278409094	0.24830699	0.40867579	0.259754717	0.245918363	0.45803839	0.804535627	0.547428608	0.643666327	0.570815444	0.452830195	0.416361392	0.494674563	0.423076957	0.351927012	0.285123974	0.44747898	0.24368827	1.077873826	0.45714286	0.647637844	0.526794672	0.447095394
10317_at	1.73212266	1.40924859	1.482406378	1.438695192	1.331088662	1.334422708	1.575297832	0.962382436	0.94430995	1.698430538	2.068493128	1.980710626	2.204362869	1.238636374	0.930022597	1.214611888	1.179487228	1.04897964	1.364003897	1.946004272	1.206857085	2.082389116	2.136266232	1.850049734	1.043956041	1.30887568	1.591628909	1.17748487	1.176652908	1.280462265	1.289791465	2.051915884	1.802197814	1.878936887	1.787664294	1.480290294
10318_at	0.396140784	0.263583809	0.426787734	0.525309384	0.574635267	0.553376913	0.551462591	1.037617564	3.231234789	0.991031468	0.617579877	0.859898448	0.414466143	0.287499994	0.370203137	0.478310525	0.481605351	0.538775504	0.580384195	3.843412399	0.537142873	0.79608655	0.550429165	0.761668324	0.550671518	0.435502946	0.671945751	0.548681557	0.609504104	0.658613443	0.457738787	5.365883827	0.636263788	0.668307126	0.685540974	0.603734434
10319_at	9.447218895	4.297110081	4.718502045	3.740157604	3.604938507	3.556644917	3.643553257	5.300940514	10.2518158	7.399103642	7.388128281	8.405076027	9.659012794	2.892045498	3.244920969	2.784246445	2.311036825	2.704081535	3.845298052	10.87040997	5.338285923	8.321317673	8.066523552	7.270109177	9.472527504	3.672189236	3.316742182	3.358012438	3.130165339	3.220588446	2.369923115	10.74783611	6.691209316	7.830708504	8.762385368	7.499999523
10320_at	1.191827536	0.69826591	1.153234959	1.172103524	1.375982046	1.454248309	1.872155905	2.274817228	0.826876581	1.27578485	1.302511454	1.135025382	1.694604039	0.646590948	1.196388245	1.320776224	1.274247527	1.287755013	1.821031332	2.041036606	0.953142881	1.737384081	1.410944223	1.754716992	1.492063522	0.734911263	0.968325794	0.829614699	1.116735458	1.297268987	1.548847556	1.395550013	1.513186812	1.30905509	1.239635944	1.331950068
10321_at	3.295119047	3.876300335	3.903518677	3.964004517	3.631874561	3.635076284	3.339111567	4.076280117	3.685230017	3.072870255	3.458904266	2.937055588	3.819747686	2.650000095	3.698645592	3.497716904	4.128204823	3.095918179	3.202224493	3.413606882	2.756571293	3.122554064	2.674892664	3.705064774	3.625152588	3.256804943	3.812217236	3.004057169	3.53305769	3.135504246	3.784851789	3.373300076	3.119780302	2.543307066	2.708796501	2.580912828
10322_at	0.854710579	0.653179169	0.636776388	0.604049504	0.465768814	0.497821361	0.530877531	0.625914335	1.049636841	0.691704094	1.132420063	0.870050728	1.010333061	0.487500042	0.520316005	0.538812816	0.762541831	0.358163238	0.608695626	1.053995609	0.707428575	1.099897027	0.786480725	1.063555121	0.870573938	0.765680432	0.591628969	0.356997997	0.410123974	0.363445371	0.423710197	0.993819475	0.732967019	0.825787425	0.942365944	0.829875469
10323_at	25.84676552	15.5352602	19.34960175	14.30483627	17.14814949	16.97821236	18.65330315	16.47544479	15.13438225	22.65134621	26.88356209	18.37157249	25.88978386	12.65227318	12.02144432	15.63127899	17.02229691	12.38673496	17.11830139	13.99892044	24.08799934	21.5447979	19.84656525	20.86991119	24.54578781	17.69112396	15.87443542	11.1419878	12.8646698	14.07983303	13.11306286	13.07910919	18.92967033	17.80610275	17.87057495	18.10995865
10324_at	7.879682541	7.713294983	8.398410797	9.773903847	11.23344612	10.50653553	11.70314121	11.78474522	5.004842758	7.479821205	6.812785149	5.89035511	8.029851913	6.954545498	8.023702621	11.79680443	12.26086998	7.948979378	9.961577415	10.13822842	7.737142563	7.760041237	5.674892902	6.495531082	8.128205299	8.878107071	9.371041298	7.190669537	8.886363983	8.845588684	8.225028038	9.019777298	6.55274725	6.153543472	5.511627197	5.587136269
10325_at	11.05221367	3.899421692	5.326900959	6.401574612	6.047138214	8.805010796	8.211267471	9.402298927	21.34988022	12.96748924	9.107305527	8.092385292	9.051665306	5.057954788	6.670428753	8.401826859	10.13600922	6.245917797	9.846308708	12.66954613	16.23200035	10.69824982	7.828325748	7.925521374	7.921855927	4.31597662	6.728506565	5.766734123	7.030991554	8.897059441	6.164654255	16.75030708	11.98571396	10.20472527	9.627906799	8.490663528
10326_g_at	29.66629028	15.22774506	24.08172607	25.70978737	25.17396355	27.22004318	32.72047806	34.91222763	64.39467621	47.49775696	41.96004486	29.44060707	28.94029999	17.94091034	23.28216743	32.21347046	32.86399078	23.99795914	26.47016907	42.58639145	56.42057037	33.85581589	31.43562317	31.5878849	29.20146751	15.65680504	28.85520554	15.13387489	24.85330582	27.58193398	22.47091103	54.88874817	42.25384903	30.92913246	30.80687523	27.18153381
10327_at	0.028376844	0.01734104	0.027241772	0.080989875	0.030303033	0.150326803	0.14517875	0.185997903	0.008474576	0.019058298	0.009132421	0.003045685	0.017221585	0.030681819	0.028216705	0.026255708	0.240802675	0.112244897	0.150657222	0.01187905	0.011428571	0.00514933	0.013948497	0.004965243	0.03174603	0.015384615	0.088235296	0.140973628	0.179752052	0.281512618	0.014270033	0.004944376	0.026373629	0.00492126	0.005055611	0.003112033
10328_at	2.50624299	2.86127162	2.55732131	3.22497201	3.751964092	3.086056471	3.330444098	1.756530881	1.021791816	1.755605578	1.418949842	1.861928821	2.307692528	2.253409147	1.645598173	2.98858428	2.809364557	2.455101967	2.883720875	1.799136162	1.966857195	1.636457205	1.437768221	1.598808408	2.338217258	3.31242609	3.389140368	3.14604497	3.309917212	3.465336084	2.400658607	1.448701978	1.605494618	1.771653533	1.495449781	1.707468867
10329_at	8.467650414	6.045086861	4.207718849	5.77390337	5.674523354	5.334422588	4.186348438	3.052246809	9.05205822	9.02130127	7.831050396	9.356345177	6.848450661	5.657954693	2.990970612	4.393835545	4.614269733	4.525510311	4.699696541	7.415766716	8.284571648	7.102986813	7.285407543	5.887785912	5.416361809	6.27573967	6.717194557	5.860040665	6.290289402	8.024160385	5.332601547	8.119900703	6.81208849	6.958661556	7.391304016	6.853734016
10330_at	1.262202024	1.363005757	1.275822997	0.979752541	0.590347946	0.713507652	0.89165765	0.628004193	0.846247017	0.218609869	1.275114179	0.594923854	1.81285882	0.844318271	0.846501112	0.773972631	1.015607595	0.836734653	1.119312406	1.34989202	0.598857164	1.347064853	1.201716781	1.497517467	1.24542129	0.996449709	0.509049773	0.554766774	0.429752052	0.543067276	0.503841937	0.78491962	0.554945052	0.655511796	1.107178926	1.2811203
10331_at	1.224744678	1.025433421	1.241770744	1.212598443	1.419753194	1.809368253	2.346695423	3.588296652	4.375302792	2.160314083	2.961187124	2.98984766	1.110218167	0.713636398	0.882618487	1.215753436	1.454849482	1.759183526	2.599595547	6.210582733	2.654857159	2.872296572	3.078326225	3.485600948	1.203907251	1.155029535	1.335972905	1.489858031	1.68078506	2.140756369	1.952799082	7.919653893	2.616483688	2.641732216	3.152679205	2.681535006
10332_at	0.695800245	0.495953768	1.332576632	1.177727818	1.212121248	1.273420453	1.86782217	3.30407548	11.7227602	1.998879075	1.880136967	2.403045654	0.98048228	0.352272749	1.328442335	1.413242102	1.049052358	1.490816355	2.309403181	8.569114685	1.28342855	1.837281108	2.113734007	2.03475666	1.228327274	0.573964477	1.315610886	1.048681617	1.387396693	1.672268867	1.952799082	12.43881226	1.887912154	1.597440958	2.418604612	2.214730263
10333_at	1.414301872	1.806936383	1.667423368	1.851518631	1.980920434	1.764705896	1.882990241	2.51410675	2.475786924	1.208520293	1.868721485	1.304568529	1.662457108	1.262500048	1.698645592	1.319634676	1.698996544	1.465306163	2.001010895	4.253779411	0.980571449	1.668383121	1.700643778	1.919563174	1.506715536	1.813017726	1.792986512	1.5	1.487603307	1.417016745	1.72667408	4.100123405	1.352747321	1.354330778	1.60970664	1.48547709
10334_at	15.13166809	6.467051983	2.574347496	2.779527664	2.858585835	2.456427097	1.800649881	2.172413826	0.897094429	8.068386078	12.03881264	16.40812111	10.88633823	5.912499905	2.676072359	2.254566193	3.532887459	2.707142591	1.835186958	1.857451439	3.04571414	11.27085495	11.49892616	17.32969284	16.07326126	5.906508923	3.123303413	3.40060854	3.751033068	3.522058725	2.472008944	1.426452398	4.830769539	11.00492096	12.43478298	11.89315319
10335_at	0.181611806	0.122543357	0.399545968	0.34308213	0.488215506	0.489106774	0.739978313	1.23093009	9.165859222	0.779148042	0.755707741	0.974619269	0.265212417	0.152272731	0.328442425	0.376712322	0.457079142	0.527550995	0.884732008	6.359611511	0.602285743	0.595262587	0.607296109	0.868917584	0.222222239	0.164497033	0.315610856	0.455375284	0.521694183	0.739495814	0.63666302	9.074165344	0.568131864	0.53937006	1.034378171	0.820539355
10336_at	0.380249709	0.399999976	0.440408617	0.424071997	0.460157156	0.391067564	0.384615362	0.352142125	0.184019372	0.237668186	0.373287678	0.302538067	0.37198627	0.422727287	0.369074494	0.513698637	0.472686768	0.360204071	0.310414553	0.240820721	0.307428569	0.328527272	0.342274666	0.403177738	0.373626381	0.436686426	0.394796401	0.301217049	0.420454532	0.357142866	0.366630107	0.180469707	0.245054945	0.342519671	0.375126362	0.363070518
10337_at	1.90805912	1.013872743	1.097616315	1.355455637	1.264871001	1.411764741	1.540628314	1.832810879	0.61138016	1.020179391	1.152968049	1.316751242	1.584385872	1.139772773	1.093679428	1.215753436	1.59085834	1.086734653	1.244691491	1.737580895	1.204571486	1.542739391	1.165235996	1.649453878	1.523809552	0.778698266	0.94230777	0.888438165	1.074380159	1.085084081	0.983534575	1.653893709	1.230769277	1.468503952	1.219413519	1.216804981
10338_at	0.393870622	0.235838145	0.307604998	0.318335205	0.377104372	0.307189554	0.278439879	0.251828641	0.322033912	0.204035893	0.174657539	0.21218273	0.430539638	0.331818193	0.306997746	0.375570804	0.52062434	0.245918363	0.279069752	0.298056155	0.345142871	0.287332624	0.289699584	0.237338632	0.35164836	0.101775154	0.285067886	0.295131862	0.368801653	0.360294133	0.135016471	0.288009852	0.201098904	0.412401587	0.247724965	0.162863061
10339_at	0.894438207	1.141040444	1.009080648	1.141732335	1.03815937	1.138344169	1.34886229	1.749216318	1.418886185	0.563901365	0.936073065	0.763451755	0.845005751	1.217045426	0.626410842	1.119863033	1.060200691	1.086734653	1.25985837	2.620950222	1.205714226	0.78578788	0.977467775	1.257199645	0.531135559	0.731360972	1.184389114	0.728194773	1.056818247	1.186974883	0.597146034	3.940667152	0.593406618	1.315944791	1.177957535	1.206431508
10340_at	0.934165776	1.032369971	1.048808217	1.11698544	0.421997756	1.03594768	1.222101808	0.907001078	0.858353555	0.605381191	1.074200869	0.784771562	0.877152741	1.035227299	0.453724593	1.458904147	1.447045803	1.020408154	0.866531789	0.631749451	1.319999933	0.820803225	0.889485002	0.969215512	0.951160014	0.989349127	1.368778348	0.630831659	1.061983466	0.90336138	0.541163564	0.538936913	0.742857158	0.751968503	0.895854354	0.705394149
10341_at	1.365493774	1.011560678	0.664018154	0.661417305	0.41077441	0.652505457	0.667388916	0.527690709	0.283292979	1.115470886	1.343607306	0.763451755	1.249139071	0.982954562	0.374717832	0.586758018	0.458193958	0.431632638	0.395348817	0.272138238	1.074285746	1.260556102	1.062231779	1.209533334	0.7875458	0.764497042	0.94909507	0.560851932	0.595041275	0.545168102	0.326015383	0.254635334	1.357142925	1.345472455	1.4084934	1.158713579
10342_at	4.197502613	3.774566412	1.503972769	2.501687288	0.928170621	2.200435638	1.886240482	1.760710597	0.923728883	2.155829668	3.792237759	2.04873085	3.779564142	2.986363649	1.039503336	2.439497709	2.118171692	1.553061128	1.351870537	0.840172827	3.673142672	2.816683769	2.354077101	4.51737833	3.141636133	2.044970512	2.410633564	1.591277957	1.90702486	1.54831934	0.524698138	0.946847916	4.108791351	2.930118322	3.207280159	2.840248585
10343_at	2.767309904	2.441618443	3.161180496	2.447694063	3.511784554	3.472766638	2.400866747	3.285266399	1.089588404	1.422645807	2.245433807	1.651776552	3.159586906	2.497727394	3.111738205	3.238584757	2.440356731	3.386734486	1.892820954	1.230021596	2.446857214	1.581874371	1.501072884	1.853028893	3.02075696	2.886390448	3.76018095	2.600405693	2.350206614	2.69747901	2.626783848	1.373300314	2.932966948	1.825787425	1.765419602	1.727178335
10344_at	0.435868353	0.130635843	0.702610672	0.42182228	0.578002274	0.380174309	0.450704187	0.799373031	4.198547363	0.636771321	1.074200869	0.886294425	0.600459278	0.232954547	0.387133181	0.507990897	0.401337802	0.49387756	0.503538907	1.74298048	0.853714228	0.578784764	0.871244609	0.722939491	0.542124569	0.272189349	0.468325824	0.325557798	0.459710747	0.549369752	0.757409453	3.566130877	0.610989034	0.483267695	1.276036263	1.061203241
10345_at	1.030647039	0.477456629	1.24744606	1.241844773	0.90796864	0.637254894	1.071505904	1.134796262	4.398304939	0.873318434	1.632420182	1.376649737	1.156142354	0.630681813	1.163656831	0.734018326	1.526198387	1.357142806	0.95045495	2.493520498	1.146285772	0.823892891	1.194205999	1.105263233	1.202686191	0.945562184	1.142534018	1.180527449	1.267561913	1.452731133	0.990120769	3.47589612	0.942857206	1.075787425	1.542972684	1.393153429
10346_at	14.5993185	2.580346823	4.081725597	5.304837227	8.500561714	7.333333492	12.94907761	14.75130558	31.8026638	16.21973228	18.81735229	17.28426361	14.04592514	3.229545593	3.770880461	4.011415482	9.395763397	10.22653008	11.66026211	20.21166229	23.69028473	14.18846512	19.09871292	16.32869911	15.10988998	3.301775217	4.193439007	5.070994377	8.526859283	10.86239529	13.73326015	23.61186409	18.27142906	14.58661366	19.44893646	16.66078758
10347_at	5.441543579	5.455491066	6.466515541	5.561305046	5.768799305	4.59803915	5.471289158	5.280041695	5.520581245	4.380045414	4.746575356	3.837563276	5.456946373	4.606818199	5.005643368	4.215753555	4.761426926	4.57857132	4.309403419	4.633909225	7.59542799	4.768280029	4.906652451	3.992055655	4.488400459	5.791716099	5.111990929	3.831643105	4.811983109	4.497899532	5.489572048	4.33003664	6.596703529	4.124015808	4.145601273	4.057053566
10348_at	1.395005703	2.216184855	1.920544863	2.013498306	1.870931625	1.750544667	1.711809278	1.42110765	0.615012109	1.019058347	1.805936098	1.006091356	1.463834763	1.657954574	1.702031612	1.481735229	1.797101378	1.662244797	1.527805805	0.517278612	1.137142897	1.328527212	1.414163113	1.295928478	1.313797355	1.953846216	2.002262592	1.488843918	1.674586773	1.704831958	1.944017649	0.48825708	1.472527504	1.307086587	1.378159761	1.372406602
10349_at	1.17593646	1.39653182	1.528944373	1.481439829	1.51515162	1.520697236	1.854821086	1.819226861	1.559322119	0.941704094	0.931506872	1.012182713	1.087256074	1.413636446	1.355530381	1.417808175	2.163879633	1.613265276	1.469160676	3.25377965	1.089142919	0.877445877	0.85085839	0.96524328	1.389499426	1.904142022	1.665158391	1.384381413	1.577479243	1.82247901	2.077936411	3.081582069	0.878022015	0.847440898	1.014155746	0.970954299
10350_at	5.046538353	2.636994123	1.645856977	1.556805372	1.342312098	1.298474908	1.620801687	2.164054394	5.282082081	4.612107754	4.79109621	5.534009933	4.725603104	2.511363745	1.840857863	1.657534242	1.752508283	1.423469305	1.55712831	4.566954613	4.995428562	4.961894512	5.422746658	4.85799408	5.470085621	2.55029583	1.666289687	1.416835785	1.453512311	1.707983255	1.701427102	6.04449892	4.442857265	4.65748024	5.006066322	5.016597271
10351_at	0.180476725	0.150289014	0.197502837	0.231721044	0.296296299	0.405228764	0.51895988	0.63113898	2.147699833	0.340807199	0.527397275	0.369543165	0.132032156	0.137500003	0.110609479	0.353881299	0.453734696	0.515306115	0.537917078	2.060475111	0.547428608	0.340885669	0.329399139	0.429990083	0.047619049	0.145562127	0.174208149	0.183569998	0.395661145	0.537815154	0.298573017	2.830655098	0.342857152	0.303149611	0.39635995	0.46991697
10352_at	0.514188409	0.28323698	0.693530083	0.867266595	0.524130225	1.125272393	1.132177591	2.229885101	9.428571701	0.753363252	1.025114179	1.056852698	0.650975943	0.354545474	0.393905193	0.939497769	1.052396894	1.026530623	1.222446918	5.118790627	1.790857077	0.788877428	1.165235996	1.520357609	0.324786335	0.208284035	0.694570184	0.659229219	1.017561913	1.164916039	0.973655343	8.300370216	0.685714304	0.745078683	1.415571213	1.160788298
10353_at	0.240635648	0.106358379	0.127128258	0.229471311	0.139169469	0.234204799	0.218851566	0.320794165	0.357142866	0.190582976	0.159817353	0.19187817	0.199770391	0.075000003	0.08803612	0.228310511	0.26867336	0.202040806	0.186046496	0.299136072	0.310857147	0.176107109	0.153433472	0.229394242	0.124542125	0.110059172	0.204751134	0.123732254	0.199380159	0.200630262	0.107574098	0.388133466	0.161538467	0.187992126	0.205257818	0.130705386
10354_at	0.725312173	0.914450824	0.976163447	0.250843644	0.363636404	0.29193899	0.36078003	0.444096148	0.253026634	0.164798215	0.729452074	0.536040604	0.900114894	0.892045498	0.66365689	0.464611888	0.385730207	0.566326499	0.302325577	0.11339093	0.165714279	0.253347069	0.412017196	0.723932505	0.427350432	0.776331365	0.783936679	0.722109556	0.246900812	0.310924381	0.307354569	0.351050645	0.226373643	0.415354341	0.648129404	0.605809093
10355_at	3.059023857	2.380346775	4.023836613	3.016873121	3.540965319	3.189542294	2.473456144	3.308255196	1.682808757	1.790358782	3.827625513	3.35532999	3.070034504	2.648863792	3.082392693	2.453196287	2.707915306	2.931632519	2.143579245	3.150108099	1.921142936	3.255406857	3.725322008	2.944389343	2.810744762	2.871006012	3.116515875	2.672413826	2.599173546	2.914916039	3.642151356	3.930778503	2.703296661	3.36220479	3.525783539	3.22095418
10356_at	0.027241772	0.005780347	0.105561867	0.042744659	0.02693603	0.069716774	0.054171178	0.064785786	0.007263923	0.039237671	0.051369864	0.094416246	0.04247991	0.00909091	0.034988713	0.051369864	0.032329991	0.012244898	0.053589482	0.01511879	0.053714283	0.032955717	0.025751075	0.016881827	0.085470088	0.080473378	0.070135742	0.05070994	0.05268595	0.056722693	0.051591657	0.022249689	0.073626377	0.026574804	0.029322548	0.047717839
10357_at	6.048808575	4.26936388	6.700340271	5.930258751	6.437710285	4.310457706	5.635969639	5.484848976	5.237288475	5.631165981	5.881278992	4.681218147	6.657865047	4.97840929	6.03385973	4.905251503	7.666666985	5.373468876	4.651162624	5.035636902	6.966856956	4.841400623	4.777896881	4.430983543	6.532356739	5.203550339	6.745475292	5.302231312	5.735537052	5.318277359	4.823271275	4.648949146	6.342857361	4.646653652	4.29625845	4.970954418
10358_at	5.493757248	5.892485619	8.503973007	8.637795448	9.909091949	9.008714676	10.89382362	10.15882969	7.309927464	3.804932833	3.928082228	2.986802101	4.670493603	4.513636589	6.176072121	7.764840603	9.732441902	8.051020622	8.108189583	12.21166325	6.732571125	3.664263487	3.669528008	3.718967199	3.976801157	5.749112129	6.654977322	6.241379738	7.623966694	7.915966511	9.934138298	12.17799664	4.719780445	3.41437006	3.226491213	3.380705118
10359_at	4.934165955	4.409248352	5.847900391	5.094488144	5.518518925	4.718954563	7.175514221	5.985371113	9.150120735	5.686099052	7.351598263	5.184771538	5.518944263	4.606818199	5.164785385	4.474885941	5.981048107	5.781632423	5.646107197	5.122030258	10.43885708	6.314108849	5.502145767	5.221449852	5.583638668	6.101775169	5.690045357	4.101419926	5.651859283	5.721639156	6.8166852	5.692212105	7.656044483	5.055118084	5.111223221	5.040456295
10360_at	7.187287331	18.34566498	17.79682159	19.94938087	18.36475945	18.63180923	18.26652145	11.29467106	3.087167263	8.182736397	9.852739334	6.451776505	6.330655098	16.77613831	15.00451469	12.82648373	22.31995583	16.49387741	15.00100994	10.6717062	4.823999882	10.99485016	6.504292011	6.606752872	6.719169617	15.89112473	17.81447983	20.09533501	19.54855347	19.34348869	18.31613731	7.553769588	10.73296738	10.58562946	6.498483181	6.824688435
10361_f_at	0.743473351	1.352601171	0.757094204	0.840269923	1.234568	1.188453197	0.723726988	0.347962379	0.296610177	0.278026909	0.39611873	0.578680217	0.619977057	1.165909052	0.733634293	0.678082228	0.955406904	0.9265306	0.530839205	0.25701943	0.507428586	0.373841375	0.682403445	0.476663351	0.826617777	1.20828402	0.662895918	0.843813419	0.931818128	0.810924351	0.736553252	0.217552528	0.350549459	0.420275599	0.444893807	0.491701245
10362_at	18.0170269	17.17687798	23.53234863	29.64904594	31.73176384	32.65250397	39.34344101	36.81295776	6.869249821	30.7264595	35.81849289	24.39086151	16.93226242	14.80000114	20.21896172	30.79223633	33.35228348	25.47244835	27.57937241	30.40172768	33.48571396	28.83110046	28.85085678	25.10625648	15.88522625	17.81065178	21.84049797	20.31846046	24.31818199	28.5199604	37.80900192	27.96662331	30.473629	25.70866203	23.2558136	22.5632782
10363_at	5.056753635	12.46473885	13.16685581	12.9336338	12.74298668	11.6949892	10.87648964	8.033437729	1.914043665	3.017937422	3.608447552	3.151268959	4.965557098	9.75227356	10.6128664	10.82420158	9.710144997	8.570407867	7.933265209	4.376889706	5.409142494	5.188465118	4.018240452	3.516385317	5.178266525	8.318343163	10.72058868	8.164300919	8.835743904	7.954832077	9.30406189	4.206427097	5.142857075	4.278543472	3.406471014	3.389003992
10364_at	1.870601654	1.920231223	1.779795766	1.62767148	1.958473682	1.840958595	2.433369398	2.392894506	0.947941959	2.272421598	1.839041233	2.061928988	2.397244692	1.635227203	1.479683995	1.698630214	1.386845112	1.604081511	1.697674274	2.107991219	1.65142858	2.838310957	2.327253103	2.091360569	2.27594614	1.984615326	1.852941275	1.315415859	1.392562032	1.671218634	2.133918762	1.488257051	1.993406534	2.33562994	2.293225288	1.973028898
10365_at	1.347332597	0.937572241	0.892167985	0.955005646	0.851851881	0.86601305	0.978331506	0.881922722	1.203389883	1.282511234	0.988584459	1.451776624	1.32032156	0.762499988	1.107223392	0.763698637	1.172798157	0.830612242	0.889787614	1.156587481	1.371428609	1.911431551	1.516094446	1.537239432	1.221001267	0.934911251	1.107466102	0.883367181	0.771694183	0.788865566	1.015367746	1.049443722	1.432966948	1.457677245	1.615773439	1.587136865
10366_i_at	16.40749168	21.49710846	21.71282768	16.89651299	19.06060791	22.41612244	19.38136482	15.66457653	7.667070389	6.406950951	6.614155769	11.11979675	17.19288254	15.17159081	18.2720089	11.64726067	16.08807182	15.57448959	18.03943253	12.17818546	21.19885635	11.17713737	12.3669529	14.63654518	13.73748493	23.07810593	19.86312294	19.38235283	17.34607315	18.28991508	21.13830948	10.97774982	12.79340649	9.779527664	14.51769447	15.71057987
10367_r_at	2.03178215	2.467051983	1.913734436	2.402699709	2.359147072	1.962962866	1.341278434	1.690700173	1.835351229	0.74439466	0.62214613	1.444670081	1.43857646	1.799999952	2.477426529	0.728310525	1.744704604	1.77959168	1.796764255	1.266738653	2.244571447	1.496395469	1.697424889	1.716981053	1.217338204	1.58461535	2.524886847	2.02839756	1.651859403	1.952731133	1.223929763	1.619282961	1.47912097	1.168307066	1.565217376	1.476140976
10368_s_at	19.29965973	24.25780296	22.31554985	25.79415321	21.26823807	18.4291935	21.46803856	16.86206818	12.34745789	12.34529114	10.66210079	12.81015205	19.58553505	20.71249962	25.75620651	14.64269352	19.64548492	13.3683672	16.85338783	13.53887653	21.36800003	14.29351139	14.50429249	13.4925518	23.42246819	21.60946846	26.72963715	17.4320507	16.36260414	16.01890755	20.3984642	13.79480743	17.18351555	10.88188934	13.55106068	15.31638908
10369_at	3.594778776	4.553757191	4.04086256	4.200224876	3.836139202	3.805010796	2.291440964	2.740856886	1.464891076	1.288116693	1.449771762	2.160406113	3.437428474	2.876136541	4.567719936	2.174657583	2.273132563	2.410203934	3.429726839	2.072354078	3.331428528	2.500514984	2.226394892	2.155908823	3.466422558	3.749112368	4.813348293	3.827586412	3.131198406	3.108193398	3.803512812	2.085290432	2.672527552	1.798228264	2.394337654	2.687759161
10370_at	12.80817318	12.20231152	11.3666296	15.40944958	16.51178551	16.31699371	19.75947952	14.79937363	22.00121117	14.41816235	12.09246635	13.51269054	16.60390472	11.95341015	12.19864559	13.25456619	10.82943153	13.81122398	15.38624763	17.98596191	28.98971558	16.57672501	16.36802483	13.60377407	16.89499283	10.74792957	12.75905037	11.05172443	13.53305721	13.80987358	20.33260345	20.91594505	21.5483532	13.99704742	14.11425686	14.61099529
10371_at	0.111237235	0.078612715	0.112372302	0.084364459	0.069584735	0.088235296	0.043336943	0.047021944	0.008474576	0.05493274	0.017123288	0.052791875	0.070034444	0.046590909	0.151241526	0.038812786	0.056856185	0.029591838	0.022244692	0.058315337	0.060571428	0.057672501	0.011802576	0.02284012	0.054945055	0.056804735	0.089366518	0.05070994	0.083677687	0.087184876	0.111964874	0.006180469	0.065934069	0.056102362	0.060667336	0.052904561
10372_at	0.174801365	0.248554915	0.29852441	0.330708653	0.347923696	0.367102414	0.366197169	0.184952989	0.16828087	0.172645748	0.14611873	0.139086291	0.210103333	0.207954541	0.150112867	0.313926935	0.202898562	0.266326517	0.376137495	0.178185746	0.12457142	0.235839337	0.174892694	0.194637552	0.212454215	0.294674546	0.320135742	0.311359048	0.274793386	0.35084036	0.260153681	0.153275639	0.158241764	0.218503937	0.216380164	0.181535259
10373_at	0.270147562	0.175722539	0.239500567	0.122609675	0.116722785	0.163398698	0.206933901	0.236154661	0.226392269	0.121076241	0.06849315	0.094416246	0.208955243	0.19886364	0.142212197	0.352739722	0.25418058	0.023469387	0.126390293	0.15550755	0.139428571	0.120494328	0.069742486	0.145978153	0.308913291	0.115976334	0.269230753	0.119675465	0.164256185	0.159663871	0.144895718	0.105067983	0.16483517	0.105314955	0.063700706	0.159751028
10374_at	0.872871757	1.250867009	1.637911558	1.608548999	1.67340076	2.027233124	2.495124578	1.986415982	0.789346218	0.589686096	0.708904088	0.619289339	0.909299672	1.109090924	1.341986418	1.720319629	1.878483891	1.740816355	2.074822903	1.147948146	1.002285719	0.691040158	0.699570775	0.764647484	0.964590967	0.912426054	1.539592862	1.207910776	1.481404901	1.788865685	2.514819145	1.103831887	0.71318686	0.686023593	0.631951451	0.79668051
10375_at	4.698070526	1.378034592	2.096481323	2.73453331	3.297418594	4.291938782	5.834236145	5.678161144	3.318402052	3.150224447	2.974885941	3.702538013	4.45120573	1.586363792	1.976297975	2.681506872	4.173913002	4.895918369	6.253791332	6.050755978	8.414856911	4.003089428	3.214592218	2.961271286	4.525030613	1.555029511	2.385746479	2.873225212	3.538223028	5.849790573	6.737650871	5.09270668	5.206593513	4.55118084	3.602628708	4.157675743
10376_at	0.889897883	0.692485571	0.347332597	0.465691805	0.453423172	0.489106774	0.464788735	0.458725214	0.629539967	0.53699553	0.606164396	0.636548221	0.748564899	0.452272743	0.461625278	0.460045666	0.569676697	0.422448993	0.400404423	0.435205162	0.707428575	0.713697255	0.827253222	0.607745826	0.913308978	0.514792919	0.429864258	0.441176504	0.44008261	0.477941185	0.440175623	0.611866474	0.746153891	0.726377964	0.685540974	0.668049753
10377_at	12.30874062	5.47052002	7.995460033	9.560180664	11.40067387	12.19390011	14.69989109	20.95611382	20.94309998	8.534753799	11.29109573	14.60710716	13.86911678	4.705681801	6.96501112	6.140411377	10.09475994	10.11938763	13.7664299	25.60799217	26.50628662	13.3285265	17.39055824	16.29294968	12.90476227	5.72781086	6.792986393	5.993915081	8.526859283	10.30041981	16.59934235	29.84919548	14.29450607	10.72047234	14.24367905	17.30601692
10378_at	6.920545101	2.016184807	3.15550518	3.663667202	4.368125916	4.967320442	4.273022652	10.00209045	14.01452827	5.628923893	4.605022907	8.143146515	6.529277325	1.856818199	2.810383797	2.42694068	4.036789417	3.909183741	7.301313877	15.3282938	14.83771515	8.856848717	10.31223106	10.25322723	6.48229599	2.160946846	2.953619957	2.402637005	3.26859498	4.847689152	7.809001446	19.76390457	8.760439873	7.339567184	9.037410736	9.891077995
10379_at	0.5459705	0.476300567	0.82406354	0.506186724	0.468013495	0.552287579	0.573131084	0.678160965	0.761501253	0.495515734	0.569634736	0.752284229	0.762342215	0.362500012	0.537246048	0.232876718	0.507246375	0.429591805	0.754297197	0.826133907	0.646857142	0.717816651	0.856223226	0.857001066	0.766788781	0.3810651	0.449095041	0.784989893	0.377066106	0.436974794	0.84083426	0.830655038	0.546153843	0.517716527	0.887765408	0.741701186
10380_at	28.16458702	29.41040421	29.52894402	29.86276817	28.46801567	26.05773544	23.09317398	22.66248703	15.91767693	19.40583038	18.94977188	22.60710716	26.56257439	27.17386436	28.97291183	17.17465782	20.1404686	17.18775558	23.29726982	17.90064812	22.12571335	20.43666267	20.6233902	16.74677277	28.67399216	25.74082947	32.95362091	22.78701973	22.50619888	25.90336227	27.406147	18.46477127	18.8406601	17.07184982	20.96663284	22.40248871
10381_at	1.718501687	1.661271572	1.491486907	1.292463541	1.521885633	1.37581706	1.145178676	1.165099263	0.848668277	1.077354312	0.978310466	1.503553271	1.204362869	1.228409052	1.48081255	0.918949783	0.977703452	1.12755096	1.46107173	1.3358531	1.473142743	1.204943299	0.977467775	1.030784607	1.297924399	2.026035547	1.873303294	2.934077024	1.885330558	1.568277359	1.688254714	0.647713184	1.10659337	1.265748143	1.345803857	1.667012334
10382_at	6.614075184	5.615028858	7.776390076	8.008998871	8.268238068	8.371459961	9.788731575	7.682341099	11.53026676	5.130044937	4.16552496	6.528933525	7.435132027	5.06363678	6.269751549	6.638127804	6.347826481	6.336734772	8.127401352	7.151187897	10.36800003	6.360452652	5.80901289	5.21449852	5.112332344	5.433136463	7.595023155	5.817444324	5.875	6.847689629	8.375411987	6.808404922	5.908791542	5.802165508	5.724974632	6.640040874
10383_at	0.119182751	0.0867052	0.182746887	0.199100122	0.164983168	0.116557732	0.163596958	0.11807733	0.104116231	0.086322874	0.05821918	0.073096447	0.113662459	0.112499997	0.11963883	0.139269412	0.100334451	0.068367347	0.140545994	0.074514039	0.133714288	0.099897012	0.087982833	0.070506454	0.083028086	0.088757396	0.122171953	0.0922921	0.10640496	0.152310923	0.080131724	0.075401723	0.073626377	0.063976377	0.047522746	0.068464726
10384_at	0.179341659	0.117919073	0.212258801	0.048368957	0.041526377	0.136165574	0.149512455	0.090909094	0.199757874	0.165919289	0.116438359	0.118781723	0.080367401	0.057954546	0.056433409	0.154109597	0.138238564	0.072448976	0.12841253	0.151187897	0.069714285	0.065911435	0.089055799	0.072492555	0.177045181	0.155029595	0.160633489	0.129817456	0.090909094	0.148109257	0.132821083	0.123609386	0.13296704	0.108267717	0.013144589	0.06224066
10385_i_at	16.88308716	11.60693645	15.23382473	23.05174446	26.12570381	27.12091446	25.83640099	11.22257042	42.6162262	24.07399178	20.38926888	22.91065979	21.46842957	10.50113678	8.813770294	16.0034256	17.01114845	17.3897953	23.50657082	32.36500931	32.99428558	25.00823975	24.57939911	16.84409142	12.4859581	12.1928997	20.26583672	18.99695778	16.67871857	22.8413868	22.24588394	32.92707062	25.11318779	22.78838539	23.66936111	22.88900185
10386_s_at	12.94665146	5.908670425	13.34733295	13.96512985	16.55106735	17.4989109	18.87540436	14.39185047	40.27966309	26.2152462	22.66780853	20.64365387	14.08840466	5.146591187	9.364560127	12.45091248	14.27759171	13.12040806	17.96056557	31.24946022	30.26628685	23.93099785	20.89055824	18.5422039	9.862027168	7.332544327	12.86651611	11.93610668	14.10433865	16.56722641	16.35126305	38.3288002	23.24175835	20.92224312	20.78058434	19.43257141
10387_at	0.514188409	0.205780327	0.584563017	0.467941493	0.898989916	0.672113299	0.673889458	0.74712646	0.981840193	0.903587461	0.497716874	0.690355301	0.72675091	0.386363655	0.58803606	0.779680431	0.88628763	0.470408142	0.788675368	0.867170632	0.741714299	0.653964996	0.40987125	0.484607756	0.860805869	0.164497033	0.539592803	0.506085217	0.660123944	0.680672348	0.582875967	0.838071704	0.509890139	0.824803174	0.474216372	0.34439832
10388_at	6.095346451	5.695953846	7.578887939	5.517435551	5.493827343	5.543572903	6.706391811	6.522466183	5.213075161	4.424888134	4.896118641	4.194923878	5.909300327	4.60340929	4.520316124	5.446347237	4.273132324	4.071428299	5.376137257	5.518358707	3.26171422	4.669412613	4.229613781	4.219463825	6.056166172	5.523077011	6.176470757	4.002028465	4.919421673	5.053571701	4.930845737	5.242274284	4.262637615	3.996062994	4.270980358	4.62655592
10389_at	1.192962527	1.204624176	1.274687886	1.192350984	1.001122355	1.433551311	1.180931687	1.362591386	1.296610236	2.168161392	1.892694116	1.834517717	1.096440911	1.494318247	0.89616251	1.310502291	1.003344536	1.336734653	1.104145527	1.004319668	0.906285763	1.539649844	1.121244669	1.272095442	1.540903568	1.373964548	1.539592862	1.129817486	1.559917331	1.55672276	1.135016561	0.918417811	1.371428609	1.083661437	1.50454998	1.393153429
10390_at	44.35187149	39.69132996	41.93416595	38.37007904	36.7575798	35.23529434	36.56771088	32.17763901	11.2227602	37.55493164	41.252285	30.90456963	43.13777542	35.96704865	33.7697525	32.16096115	36.75808334	23.06122398	28.40444756	20.33261299	29.85485649	34.40164566	32.15987015	34.08143234	49.00488663	40.72662735	41.57239914	22.85497093	26.13636398	26.59663963	29.57738876	14.36711979	32.31758118	27.21456718	32.80990601	31.0601635
10391_at	8.906924248	12.04046249	10.61293983	10.07874012	10.89001179	10.13180828	9.743227959	8.317659378	1.124697328	4.558296204	5.819634914	4.595939159	9.067738533	9.480682373	8.979683876	9.359589577	9.500557899	7.057142258	8.148634911	5.358531475	2.350857019	5.397528172	4.781116009	4.998013973	9.915750504	11.86153889	10.77715015	7.061866283	8.420454025	7.253151417	7.457739353	4.540172577	4.123077393	4.394684792	4.258847237	4.721991539
10392_at	24.73893356	27.03468132	35.47105408	29.88301659	28.18967438	28.57516289	27.58071327	24.25705338	8.125907898	13.7006731	19.14840317	13.32385826	19.95292854	25.13068199	25.38825989	31.19634819	31.21516228	19.32040787	26.68149567	20.18790436	9.699428558	15.18640518	10.95171642	16.28301811	22.53357697	36.77633286	29.70362091	25.26774788	26.48450279	29.12290001	15.83534622	16.55376816	11.00989056	15.32480335	14.11627769	11.71058083
10393_at	0.477866054	0.321387261	0.398410887	0.364454478	0.460157156	0.403050095	0.474539518	0.522466063	0.604116261	0.471973091	0.407534271	0.352284253	0.521239996	0.313636363	0.405191898	0.498858452	0.414715737	0.329591811	0.392315447	0.660907149	0.449142843	0.348094732	0.447424889	0.292949349	0.463980466	0.349112421	0.509049773	0.205882356	0.413223147	0.299369752	0.298573017	0.599505544	0.382417589	0.320866138	0.322548002	0.356846482
10394_at	0.293984115	0.166473985	0.20658344	0.193475828	0.333333343	0.179738566	0.198266506	0.286311388	0.55811137	0.264574021	0.165525123	0.180710644	0.265212417	0.204545468	0.278781056	0.324200928	0.382385731	0.131632641	0.239635989	0.260259181	0.249142841	0.136972189	0.183476403	0.206554115	0.282051295	0.185798824	0.209276021	0.15618661	0.219008267	0.193277314	0.10537871	0.323856592	0.154945061	0.244094476	0.165824056	0.143153518
10395_at	1.49489212	1.52832365	1.602724195	1.514060855	1.598204255	1.529411674	1.554712772	1.48380363	3.581113815	1.560538173	1.522830963	1.541116714	1.867967963	1.570454597	1.476297975	1.813926935	1.659977674	1.224489808	1.465116143	2.641468763	3.26171422	1.901132822	1.903433442	2.056603909	1.256410241	1.222485304	1.789592743	1.112576127	1.284090877	1.228991628	0.938529134	4.186650276	2.360439539	1.780511737	1.647118211	1.466804862
10396_at	0.502837658	0.115606934	0.133938715	0.115860522	0.076318748	0.120915033	0.104008667	0.124346919	0.33414045	0.606502235	0.594748855	1.104568481	0.282434016	0.144318178	0.068848759	0.051369864	0.152731329	0.107142858	0.25075832	0.124190062	1.241142869	0.710607588	0.866952837	0.655412138	0.43589744	0.165680468	0.122171953	0.13488844	0.13429752	0.197478995	0.163556531	0.200247213	0.865934134	0.780511856	0.917087913	1.087136865
10397_at	0.328036308	0.648554862	0.370034039	0.62767154	0.755331159	0.417211324	0.495124578	0.274817139	0.282082319	0.161434978	0.126712337	0.206091359	0.352468461	0.604545474	0.328442425	0.480593592	0.449275345	0.306122452	0.421638012	0.159827217	0.179428563	0.069001026	0.212446347	0.127110228	0.203907222	0.526627243	0.596153855	0.531440198	0.366735518	0.593487442	0.469813406	0.191594556	0.190109894	0.158464566	0.185035378	0.101659745
10398_at	0.139614075	0.28323698	0.11804767	0.145106867	0.038159374	0.114379086	0.09967497	0.106583074	0.013317192	0.086322874	0.087899543	0.115736037	0.145809427	0.223863646	0.060948081	0.187214613	0.192865103	0.08673469	0.064711832	0.014038877	0.04342857	0.056642637	0.038626608	0.094339624	0.075702071	0.189349115	0.26018101	0.167342812	0.163223132	0.156512603	0.132821083	0.006180469	0.056043956	0.017716534	0.045500502	0.092323638
10399_at	0.080590241	0.090173408	0.074914873	0.076490439	0.101010107	0.051198255	0.067172259	0.009404388	0.012106538	0.087443955	0.05821918	0.102538072	0.081515506	0.051136367	0.04176072	0.091324203	0.046822742	0.056122448	0.021233568	0.047516201	0.026285714	0.044284243	0.072961375	0.054617677	0.108669102	0.072189346	0.067873307	0.074036516	0.083677687	0.093487397	0.082327113	0.023485783	0.056043956	0.071850397	0.052578356	0.041493773
10400_at	0.002270148	0.026589595	0.027241772	0.007874016	0.008978676	0.007625272	0.019501625	0.042842217	0.003631962	0.004484305	0.028538814	0.006091371	0.011481057	0.028409092	0.006772009	0.009132421	0.079152733	0.006122449	0.004044489	0.005399568	0.056000002	0.006179197	0.002145923	0.012909632	0.00976801	0.018934911	0.023755655	0.024340773	0.021694213	0.008403362	0.053787049	0.003708282	0.010989011	0.012795275	0.019211324	0.024896266
10401_at	1.359818459	0.93063581	0.609534621	0.453318328	0.455667794	0.359477133	0.436619699	0.380355299	0.374092013	0.658071816	1.128995419	1.442639589	1.214695811	0.755681813	0.375846475	0.361872166	0.265328854	0.331632644	0.380181968	0.33585313	0.319999993	1.22348094	1.050429225	1.323733926	1.269841313	0.783431947	0.333710402	0.402636945	0.415289253	0.408613473	0.392974764	0.39307785	0.905494571	1.129921317	1.60060668	1.574688792
10402_at	0.013620886	0.055491332	0.044267878	0.046119235	0.060606066	0.086056642	0.023835318	0.110762805	0.018159807	0.013452916	0.05821918	0.004060914	0.006888635	0.054545458	0.068848759	0.097031966	0.088071354	0.006122449	0.06875632	0.055075593	0.007999999	0.003089598	0.003218884	0.011916584	0.00976801	0.068639055	0.072398193	0.144016236	0.068181813	0.161764711	0.062568605	0.044499379	0.048351649	0.05511811	0.03437816	0.02385892
10403_at	0.156640187	0.043930635	0.104426786	0.037120361	0.025813693	0.026143791	0.091007575	0.157784745	0.089588381	0.048206281	0.081050232	0.019289339	0.099885195	0.030681819	0.032731377	0.159817353	0.114827208	0.008163265	0.121334672	0.079913609	0.114285715	0.009268794	0.022532187	0.05362463	0.047619049	0.124260359	0.029411765	0.015212983	0.015495867	0.025210086	0.083424807	0.065512978	0.01978022	0.032480314	0.006066734	0.028008297
10404_at	2.520998955	2.686705112	2.276957989	2.525309324	2.526375055	3.093681812	2.465872049	2.227795124	1.399515748	1.003363252	1.739725947	1.606091261	2.089552402	2.25	2.14785552	2.05479455	2.149386883	2.421428442	2.698685408	1.987040997	0.321142852	1.716786742	1.20815444	1.676266193	1.942613006	2.686390638	1.980769396	2.858012199	3.287190199	3.378151417	1.004390836	2.097651243	0.575824201	1.639763832	1.687563062	1.15767622
10405_at	0.104426786	0.123699419	0.05107832	0.122609675	0.10662178	0.034858387	0.126760557	0.129571572	0.043583535	0.029147983	0.038812786	0.024365483	0.16991964	0.084090911	0.111738145	0.195205495	0.137123749	0.052040815	0.077856414	0.047516201	0.068571426	0.015447991	0.057939917	0.048659388	0.112332113	0.117159761	0.139140278	0.063894525	0.027892562	0.027310925	0.122941822	0.030902347	0.082417585	0.020669291	0.01718908	0.064315349
10406_at	0.26787743	0.295953751	0.274687856	0.23509562	0.335578024	0.234204799	0.373781145	0.351097167	0.300242126	0.274663687	0.262557089	0.126903549	0.267508626	0.18295455	0.165914223	0.309360743	0.243032321	0.138775513	0.3498483	0.220302373	0.429714262	0.226570547	0.293991417	0.246276066	0.267399281	0.297041416	0.316742092	0.169371217	0.236570239	0.218487397	0.150384203	0.266996294	0.192307696	0.157480314	0.178968653	0.246887937
10407_at	0.010215664	0.006936416	0.068104431	0.015748031	0.038159374	0.007625272	0.006500542	0.003134796	0.013317192	0.039237671	0.010273973	0.031472079	0.010332951	0.126136377	0.006772009	0.043378998	0.003344482	0.002040816	0.008088979	0.021598272	0.126857147	0.055612769	0.03111588	0.071499504	0.007326008	0.015384615	0.015837105	0.029411767	0.02376033	0.05882353	0.00219539	0.006180469	0.085714288	0.041338582	0.0364004	0.057053939
10408_at	0.166855842	0.193063587	0.200908065	0.167604044	0.10662178	0.150326803	0.221018404	0.115987465	0.512106538	0.261210769	0.262557089	0.193908632	0.245694607	0.204545468	0.124153495	0.22260274	0.22630991	0.097959183	0.085945398	0.192224607	0.701714277	0.313079298	0.183476403	0.260178775	0.141636148	0.259171605	0.222850695	0.123732254	0.136363626	0.132352948	0.062568605	0.171817049	0.409890115	0.313976377	0.293225467	0.236514494
10409_at	0.443813831	0.573410392	0.652667403	0.831271112	0.391694754	0.92592591	0.796316326	0.571577847	0.589588404	0.2982063	0.375570804	0.31979695	0.50746274	0.494318187	0.423250556	0.809360743	0.695652187	0.508163273	0.682507575	0.33585313	0.80571425	0.267765194	0.459227473	0.37537238	0.322344333	0.560946763	0.973981917	0.384381384	0.511363626	0.773109257	0.361141622	0.451174259	0.559340715	0.358267725	0.333670348	0.260373443
10410_at	0.055618618	0.0867052	0.130533487	0.01912261	0.060606066	0.104575165	0.122426867	0.096133754	0.145278454	0.131165922	0.084474891	0.095431469	0.143513218	0.053409092	0.073363431	0.053652968	0.045707915	0.043877553	0.06268958	0.05399568	0.205714285	0.074150354	0.10407725	0.071499504	0.202686206	0.084023669	0.132352948	0.046653144	0.103305787	0.072478995	0.061470911	0.049443755	0.10879121	0.093503937	0.102123357	0.073651448
10411_f_at	0.263337135	0.428901702	0.303064704	0.168728918	0.177328855	0.371459663	0.325027078	0.335423201	0.481840193	0.18049328	0.22260274	0.124873094	0.234213561	0.401136369	0.258464992	0.422374427	0.386845052	0.322448969	0.311425656	0.182505399	0.189714283	0.125643656	0.16845493	0.263157904	0.233211249	0.475739658	0.535067856	0.353955418	0.219008267	0.30252102	0.216245905	0.290482074	0.306593418	0.200787395	0.202224463	0.159751028
10412_f_at	0.451759368	0.728323698	0.804767311	0.581552327	0.601571262	0.70806098	0.429035723	0.468129575	0.638014555	0.651345313	0.73173517	1.179695368	0.497129768	0.505681813	0.564334095	0.636986315	0.571906328	0.491836727	0.357937306	0.28941685	0.349714279	0.425334692	0.44098711	0.39126119	0.44688645	0.893491149	1.17533946	1.029411793	0.998966873	1.117647052	0.804610372	0.491965353	0.82967037	0.552165329	0.45500502	0.497925282
10413_at	0.05107832	0.050867051	0.059023835	0.093363337	0.093153767	0.102396511	0.14517875	0.033437829	0.104116231	0.072869956	0.054794524	0.071065992	0.052812859	0.082954548	0.034988713	0.037671234	0.061315496	0.020408163	0.022244692	0.032397408	0.053714283	0.024716787	0.05364807	0.017874876	0.057387058	0.062721893	0.041855205	0.056795135	0.019628098	0.038865548	0.09989024	0.021013597	0.110989019	0.077755906	0.033367034	0.029045641
10414_at	1.26787734	0.166473985	0.538025022	0.447694033	0.29068464	0.180827886	0.212351024	0.354231983	0.814770043	1.078475356	2.033105135	1.479187727	1.185993195	0.309090912	0.519187331	0.216894984	0.462653279	0.301020414	0.30030334	0.753779709	3.355428696	1.39855814	1.439914107	1.716981053	1.073260069	0.471005917	0.433257908	0.354969591	0.370867789	0.292016804	0.453347981	1.152039409	2.246153831	1.951771617	1.75530839	1.741701126
10415_at	4.684449673	3.609248638	7.961407661	7.147356987	3.977553368	2.373638153	3.989165783	3.959247589	4.382566452	2.557175159	4.558218956	3.017258883	3.045924187	3.640909195	4.809255123	2.982876539	6.1861763	3.509183645	3.477249622	5.588552952	8.453714371	3.429454088	4.76072979	3.59980154	3.583638668	3.666272163	6.330316544	5.63894558	4.522727013	4.781512737	4.41053772	4.467243195	3.503296614	4.169291496	3.512638807	3.683609724
10416_at	1.255391598	1.249710917	1.785471082	1.841394782	1.953984499	1.712418318	2.47453928	2.04284215	1.33414042	1.186098695	1.668949723	1.12791872	1.25373137	1.434090972	1.582392693	1.606164336	2.230769396	2.026530743	2.187057495	2.219222546	1.6091429	1.601441741	1.490343332	1.39126122	1.450549483	2.03786993	1.843891501	1.474645019	2.136363745	2.16176486	2.670691729	1.850432515	1.390109897	1.550196886	1.498483181	1.323651314
10417_at	0.120317824	0.055491332	0.128263339	0.175478071	0.094276093	0.160130709	0.212351024	0.216300949	0.015738498	0.087443955	0.078767128	0.051776648	0.123995416	0.102272734	0.057562076	0.148401827	0.259754717	0.182653055	0.109201208	0.090712741	0.149714291	0.013388258	0.106223173	0.072492555	0.124542125	0.1112426	0.12669684	0.123732254	0.172520667	0.200630262	0.18770583	0.085290477	0.005494506	0.062007874	0.103134476	0.09336099
10418_at	0.345062435	0.40231213	0.506242871	0.62767154	0.687991023	0.624182999	0.705308735	0.665621758	0.27723971	0.318385661	0.310502291	0.391878158	0.274397254	0.3840909	0.384875834	0.422374427	0.684503913	0.738775492	0.579373062	0.538876891	0.310857147	0.358393401	0.36802575	0.390268117	0.45787546	0.455621302	0.571267009	0.57809335	0.613636374	0.801470637	0.826564252	0.506798506	0.27692309	0.383858263	0.380181968	0.40663898
10419_at	0.785471022	1.039306402	0.532349646	1.007874012	1.345679045	0.820261478	0.783315301	1.04179728	1.323244572	0.834080756	0.507990897	0.802030444	0.800229609	1.52272737	0.465011299	1.086758018	1.276477098	0.899999976	0.620829105	1.102591753	0.93599999	0.706488132	0.392703831	0.707050622	0.738705754	0.68875742	0.863122225	0.780933082	1.169421434	1.276260495	0.285400659	1.601977706	0.450549453	0.874015749	0.471182972	0.31327799
10420_at	0.667423368	1.439306378	1.379114628	1.368953824	2.10437727	1.173202634	1.47778964	2.115987539	5.191283226	1.375560522	0.666666687	1.076142073	1.070034504	1.921591043	0.89616251	1.555936098	1.869565248	1.054081678	1.245702624	3.212743044	1.724571347	0.834191561	0.435622305	0.809334695	0.802197754	0.750295877	1.059954762	0.825557888	1.33780992	1.80672276	0.672886968	4.592088699	0.714285731	1.244094491	0.765419543	0.482365131
10421_at	2.572077274	2.25202322	2.187287092	2.075365543	1.544332385	2.24618721	1.810400844	2.002089977	3.605326891	1.530269146	2.358447552	1.852791786	1.803674102	2.313636541	0.765237033	2.086758137	2.328873873	1.827551007	1.425682425	1.528077722	4.599999905	2.09680748	1.143776774	2.837140083	1.539682508	2.321893454	1.893665075	1.39350915	2.050619841	1.901260614	0.729967117	2.574783564	3.379121065	2.395669222	2.00909996	1.819501877
10422_at	0.146424517	0.117919073	0.039727584	0.025871767	0.101010107	0.046840962	0.019501625	0.067920588	0.154963687	0.228699565	0.245433792	0.129949242	0.112514362	0.063636363	0.094808124	0.150684938	0.180602014	0.078571424	0.112234578	0.079913609	0.211428568	0.087538615	0.09978541	0.125124142	0.146520153	0.186982259	0.211538479	0.111561872	0.12396694	0.12920168	0.095499456	0.0803461	0.141758248	0.19094488	0.130434766	0.154564306
10423_at	0.110102154	0.060115602	0.049943246	0.079865016	0.019079687	0.079520702	0.123510286	0.034482758	0.089588381	0.053811666	0.122146122	0.111675128	0.099885195	0.078409091	0.049661398	0.14954339	0.157190636	0.048979592	0.064711832	0.041036718	0.057142857	0.029866118	0.097639486	0.026812315	0.170940176	0.079289943	0.050904978	0.110547669	0.086776853	0.094537817	0.104281016	0.018541409	0.126373634	0.05511811	0.059656218	0.075726137
10424_at	0.022701476	0.012716763	0.011350738	0.014623172	0.021324355	0.011982571	0.011917659	0.138975978	0.037530266	0.013452916	0.014840183	0.016243655	0.014925374	0.010227273	0.011286682	0.023972603	0.026755854	0.01122449	0.012133468	0.009719222	0.017142856	0.008238929	0.009656652	0.013902681	0.026862027	0.022485208	0.022624435	0.015212983	0.012396694	0.025210086	0.012074644	0.009888751	0.012087912	0.007874016	0.007077856	0.014522821
10425_at	1.038592458	0.410404623	0.631101012	0.662542224	0.730639756	0.553376913	0.327193916	0.775339603	0.790556967	2.11098671	1.802511334	1.837563396	0.811710715	0.694318175	0.665914237	0.825342536	0.609810472	0.4265306	0.290192097	0.408207327	0.380571425	1.770339727	1.321888328	0.957298934	1.105006099	0.685207129	0.52036202	0.648073077	0.563016534	0.512605071	0.717892468	0.548825681	0.975824237	1.442913413	0.966632903	0.962655604
10426_at	0.768444896	1.956069231	1.135073781	0.710911155	1.040404081	0.629629612	0.537378073	0.548589349	0.242130756	0.165919289	0.348173529	0.272081196	0.793341041	2.00454545	0.932279885	0.3721461	0.64659977	0.698979557	0.408493429	0.193304524	0.204571426	0.249227598	0.237124473	0.26812315	1.194139242	2.028402328	0.841628969	0.579107523	0.681818187	0.740546227	0.587266743	0.168108776	0.212087914	0.249015734	0.266936272	0.254149377
10427_at	0.096481271	0.110982664	0.143019304	0.078740157	0.206509545	0.044662308	0.100758396	0.131661445	0.119854718	0.097533636	0.063926943	0.10050761	0.158438593	0.13181819	0.08803612	0.150684938	0.141583055	0.029591838	0.042467136	0.056155507	0.137142852	0.105046339	0.121244639	0.065541215	0.101343103	0.140828401	0.075791858	0.06997972	0.112603299	0.084033616	0.063666306	0.07169345	0.065934069	0.076771654	0.046511624	0.075726137
10428_at	0.029511917	0.121387281	0.135073781	0.111361079	0.105499439	0.052287582	0.063921988	0.008359457	0.007263923	0.0852018	0.003424658	0.077157356	0.075774975	0.106818184	0.094808124	0.010273973	0.096989967	0.060204081	0.004044489	0.01511879	0.017142856	0.011328528	0.006437769	0.003972195	0.024420025	0.176331356	0.080316745	0.068965524	0.068181813	0.074579835	0.070252471	0.002472188	0.002197802	0.023622049	0.002022245	0.006224066
10429_at	0.027241772	0.196531788	0.248581156	0.03824522	0.099887766	0.129629627	0.154929578	0.12330199	0.023002421	0.0852018	0.078767128	0.06395939	0.102181405	0.172727272	0.133182839	0.115296811	0.189520627	0.120408162	0.137512639	0.016198704	0.062857144	0.021627188	0.076180257	0.057596825	0.045177046	0.042603549	0.210407242	0.110547669	0.177685961	0.114495799	0.124039523	0.072929539	0.060439561	0.058070868	0.027300302	0.046680495
10430_at	0.132803634	0.166473985	0.195232704	0.227221608	0.133557796	0.149237469	0.141928494	0.144200638	0.165859565	0.171524674	0.128995433	0.241624355	0.137772679	0.153409094	0.153498873	0.098173521	0.15384616	0.071428567	0.11830131	0.10259179	0.099428572	0.061791964	0.135193139	0.083416082	0.136752144	0.123076923	0.240950227	0.216024339	0.221074373	0.304621845	0.27222833	0.135970324	0.216483533	0.11811024	0.15470171	0.068464726
10431_at	0.011350738	0.016184971	0.073779799	0.023622047	0.059483729	0.026143791	0.024918742	0.010449321	0.012106538	0.051569507	0.015981736	0.014213198	0.051664755	0.077272728	0.020316027	0.052511416	0.065774806	0.014285713	0.008088979	0.007559395	0.053714283	0.012358394	0.01609442	0.00695134	0.024420025	0.133727819	0.029411765	0.039553754	0.035123967	0.005252101	0.025246982	0.013597033	0.00989011	0.00984252	0.010111223	0.009336099
10432_at	1.682179332	3.398843765	2.833144188	3.123734713	3.191919327	2.869281054	2.882990122	1.743991613	0.567796648	0.585201859	0.904109597	0.917766511	1.427095413	2.903409243	2.530473948	2.796803713	2.624303102	2.547959089	2.029322386	0.681425452	1.055999994	0.950566411	0.866952837	1.013902664	1.870573878	2.995266438	2.814479828	2.44016242	2.547520638	2.55252099	2.599341393	0.783683538	0.903296709	0.765748084	0.85439837	1.116182446
10433_at	0.58796823	1.080924869	1.013620973	0.857142866	0.90796864	0.96405226	1.069339037	0.601880848	0.129539952	0.17488791	0.248858437	0.257868022	0.552238822	1	0.790067732	0.765981734	0.687848389	0.708163261	0.620829105	0.240820721	0.4342857	0.319258481	0.287553638	0.386295944	0.699633718	0.829585791	0.814479649	0.612576127	0.744834661	0.712184906	0.792535663	0.258343607	0.405494541	0.249015734	0.278058618	0.34336096
10434_at	0.225879684	0.47167629	0.532349646	0.523059607	0.555555582	0.541394353	0.491874307	0.479623854	0.830508471	0.197309434	0.105022833	0.246700495	0.30539611	0.705681801	0.773137689	0.340182632	0.574136019	0.684693873	0.472194135	0.448164135	0.425142854	0.228630275	0.231759667	0.167825222	0.304029316	0.293491125	0.51357466	0.47160247	0.448347121	0.476890773	0.515916586	0.421507984	0.347252756	0.277559072	0.20728007	0.284232348
10435_at	1.331441641	1.61618495	1.330306411	1.491563678	1.245791316	1.30392158	1.435536265	1.113897562	0.625908017	0.73318392	0.998858452	1.277157307	1.129736066	1.075000048	1.445824027	0.446347028	1.940914273	1.50612247	1.246713877	1.025917888	0.671999991	1.166838288	1.092274666	0.995034754	1.208791256	1.648520708	1.519230843	2.075050831	1.666322351	1.273109198	1.432491779	0.91594553	0.657142878	1.332677126	1.193124294	1.224066257
10436_at	0.019296255	0.057803467	0.055618618	0.06861642	0.02244669	0.052287582	0.022751894	0.019853709	0.016949153	0.019058298	0.025114156	0.011167512	0.049368545	0.031818181	0.038374718	0.022831051	0.044593088	0.01122449	0.01718908	0.020518359	0.010285714	0.011328528	0.012875537	0.00695134	0.030525031	0.039053254	0.023755655	0.023326572	0.024793388	0.036764707	0.018660814	0.008652657	0.013186814	0.017716534	0.0091001	0.009336099
10437_at	0.123723038	0.137572244	0.056753688	0.056242973	0.02244669	0.01416122	0.010834236	0.068965517	0.174334139	0.035874441	0.116438359	0.119796954	0.164179116	0.109090917	0.076749437	0.023972603	0.123745821	0.02142857	0.094034374	0.241900638	0.150857136	0.087538615	0.111587979	0.175769627	0.137973145	0.150295854	0.065610863	0.039553754	0.050619833	0.05987395	0.054884743	0.232385635	0.072527476	0.082677163	0.120323546	0.187759325
10438_at	0.026106697	0.01734104	0.056753688	0.098987631	0.090909101	0.010893246	0.102925241	0.053291537	0.025423728	0.011210763	0.053652968	0.007106599	0.072330661	0.098863639	0.108352147	0.090182655	0.146042362	0.059183676	0.043478262	0.063714907	0.093714282	0.011328528	0.061158795	0.002979146	0.098901108	0.068639055	0.079185523	0.116632864	0.04752066	0.087184876	0.164654225	0.05315204	0.013186814	0.036417324	0.03437816	0.049792532
10439_at	0.353007942	0.482080936	1.657207727	2.113610744	1.734006763	1.583877921	1.083423615	3.23197484	4.636804104	1.115470886	1.826484084	3.112690449	0.358208984	0.561363697	1.705417633	0.643835664	0.948717952	1.163265228	2.060667276	10.70842266	5.330285549	2.712667227	2.339055777	1.761668324	0.416361392	0.401183456	2.079185486	2.084178686	1.645661116	2.466386557	2.733260155	13.41903496	2.027472496	2.706692934	2.901921034	2.997925043
10440_at	0.216799095	0.149132937	0.167990923	0.221597314	0.190796867	0.226579517	0.190682545	0.188087776	0.192493945	0.126681626	0.126712337	0.124873094	0.207807139	0.087499999	0.158013538	0.073059365	0.159420297	0.130612239	0.178968653	0.144708425	0.193142846	0.087538615	0.115879834	0.089374378	0.197802216	0.250887573	0.261312217	0.14705883	0.115702473	0.160714298	0.183315054	0.119901106	0.160439566	0.119094491	0.074823052	0.113070525
10441_at	0.074914873	0.060115602	0.085130535	0.047244094	0.103254773	0.016339868	0.063921988	0.063740857	0.037530266	0.12443947	0.14954339	0.144162431	0.089552246	0.048863638	0.067720085	0.037671234	0.078037903	0.023469387	0.03943377	0.0237581	0.269714296	0.140061796	0.152360514	0.118172787	0.086691089	0.04852071	0.08371041	0.029411767	0.045454547	0.045168072	0.052689355	0.066749074	0.104395606	0.125984251	0.123356916	0.143153518
10442_s_at	0.637911499	0.731791854	0.727582276	0.703037143	0.659932673	0.507625282	0.509209096	0.614420056	0.792978227	0.380044878	0.279680371	0.449746162	0.760045946	0.854545474	0.746049643	0.67694062	0.531772614	0.614285707	0.509605646	1.438444853	0.473142862	0.429454178	0.418454945	0.537239313	0.757020772	0.431952655	0.49660635	0.412778944	0.417355388	0.356092453	0.620197594	1.846724153	0.696703315	0.393700778	0.395348817	0.442946047
10443_at	0.259931892	0.180346817	0.290578902	0.42182228	0.369248062	0.434640527	0.41928494	0.261233032	0.182808727	0.227578476	0.224885851	0.210152283	0.15154995	0.319318205	0.297968388	0.352739722	0.469342232	0.429591805	0.426693618	0.392008632	0.104000002	0.21833162	0.213519305	0.147964254	0.177045181	0.340828389	0.418552041	0.425963521	0.534090936	0.618697524	0.506037295	0.379480839	0.289011002	0.291338593	0.191102117	0.206431523
10444_at	0.684449494	0.939884424	1.071509719	0.680539966	0.805836201	0.64596951	0.873239398	0.780564249	0.512106538	0.82959646	0.601598203	0.561421275	0.381171107	0.718181849	0.656884849	0.810502291	0.95875138	0.527550995	0.615773499	0.498920083	1.098285675	0.522142112	0.57296139	0.497517377	1.253968239	0.660355031	0.735294163	0.545638978	0.513429761	0.690126061	0.846322715	0.587144613	0.48901099	0.68405509	0.375126362	0.402489603
10445_s_at	8.905788422	11.04624271	11.01816177	10.33295822	10.18069649	9.72440052	8.021668434	7.770114899	9.564165115	3.746637106	3.587899446	5.044670105	6.1285882	10.2681818	8.751692772	6.267123222	6.56410265	8.685713768	8.072800636	11.22030258	5.749714375	5.544799328	5.359442234	6.688182831	6.688644886	6.726627827	8.173077583	8.077079773	7.522727489	7.550420284	10.21185493	15.19777393	6.890110016	5.551181316	3.856420279	6.317427158
10446_s_at	0.658342779	1.475144506	1.367763877	1.660292506	1.597082019	1.432461858	1.162513494	0.981191278	0.305084765	0.200672656	0.254566193	0.292385787	0.657864571	1.269318223	1.36455977	0.947488606	1.127090335	1.028571486	1.081900835	0.681425452	0.406857133	0.395468593	0.268240333	0.440913618	0.754578769	1.712426066	1.466063499	1.623732328	1.084710717	1.252100825	1.323819995	0.681087732	0.439560443	0.507874012	0.326592505	0.426348507
10447_s_at	1.233825207	1.771098137	1.187287211	1.471316099	1.921436667	1.486928105	1.429035664	1.151515126	0.577481866	0.595291495	0.542237461	0.614213169	1.646383524	1.784090996	1.532731414	1.121004581	1.425863981	1.047959089	1.139534831	0.89632827	0.915428519	0.805355251	0.85085839	0.729890764	1.249084353	2.004733801	1.514705896	1.057809353	1.247933865	0.820378184	1.437980294	1.061804652	0.964835227	0.791338623	0.652173877	0.839211583
10448_s_at	3.175936222	3.35144496	3.523268938	2.795275688	2.672278643	2.519607782	1.258938193	2.695924759	2.020581007	1.692825198	1.804794669	2.638578653	2.399540901	3.468182087	3.356658936	2.326484203	3.266443729	2.22551012	2.580384016	2.223541975	2.007999897	2.461380005	2.562231779	2.728897572	3.460317373	3.403550386	3.941176414	2.629817486	2.632231474	3.254201651	2.490669727	2.395550013	1.635164857	2.34842515	2.571284056	2.632780075
10449_at	0.26787743	0.199999988	0.139614075	0.13723284	0.121212132	0.088235296	0.113759473	0.049111806	0.013317192	0.051569507	0.079908676	0.078172587	0.231917351	0.139772728	0.181715578	0.087899543	0.11371237	0.079591841	0.07886754	0.042116631	0.081142858	0.098867148	0.080472104	0.072492555	0.305250317	0.201183438	0.123303168	0.080121711	0.075413227	0.12289916	0.081229419	0.029666254	0.095604397	0.100393698	0.105156712	0.119294599
10450_at	0.105561867	0.294797689	0.200908065	0.391451061	0.582491636	0.526143789	0.239436612	0.33646813	0.161016956	0.14910315	0.08561644	0.146192893	0.112514362	0.276136369	0.276523709	0.328767121	0.249721289	0.79897958	0.525783598	0.177105829	0.19542858	0.129763126	0.078326181	0.059582919	0.118437119	0.189349115	0.366515875	0.4290061	0.697314024	0.779411733	0.723380923	0.187886268	0.20769231	0.092519678	0.094034374	0.160788372
10451_at	0.12145289	0.076300576	0.066969357	0.076490439	0.212121218	0.155773416	0.159263268	0.131661445	0.227602899	0.158071756	0.087899543	0.156345174	0.206659019	0.089772731	0.06433408	0.160958916	0.10479375	0.118367352	0.160768434	0.152267829	0.201142862	0.174047366	0.115879834	0.101290964	0.042735044	0.138461545	0.131221727	0.094320491	0.092975207	0.138655469	0.139407247	0.149567366	0.260439575	0.169291347	0.14863497	0.114107877
10452_at	1.726447344	2.613872766	2.623155594	2.533183336	2.708193302	2.332244158	2.16143012	1.886102438	1.322033882	0.930493295	1.046803594	1.525888324	1.787600517	1.922727346	2.274266243	0.984018266	1.45039022	1.872448921	2.389281988	2.629589558	1.226285696	1.695159674	1.386266112	1.406157017	1.223443151	2.209467411	2.036199093	2.224138021	1.958677769	1.679621816	1.795828938	2.216316462	1.312088013	1.067913413	1.302325606	1.511410713
10453_at	0.059023835	0.048554908	0.082860388	0.076490439	0.116722785	0.045751631	0.071505956	0.053291537	0.026634384	0.048206281	0.079908676	0.05888325	0.017221585	0.060227275	0.003386005	0.070776254	0.041248608	0.029591838	0.064711832	0.045356371	0.005714286	0.037075177	0.069742486	0.029791459	0.070818074	0.082840234	0.111990951	0.053752542	0.04235537	0.054621849	0.020856202	0.034610629	0.027472528	0.00984252	0.027300302	0.04460581
10454_at	0.073779799	0.046242774	0.140749142	0.070866145	0.04938272	0.14705883	0.069339111	0.084639505	0.047215499	0.100896865	0.036529683	0.016243655	0.132032156	0.029545454	0.031602707	0.076484017	0.096989967	0.078571424	0.138523757	0.072354212	0.093714282	0.125643656	0.150214598	0.012909632	0.123321131	0.226035506	0.107466064	0.093306288	0.092975207	0.054621849	0.042810101	0.105067983	0.102197804	0.01476378	0.064711832	0.067427382
10455_at	0.200908065	0.775722504	0.197502837	0.167604044	0.262626261	0.131808281	0.256771386	0.099268548	0.089588381	0.125560537	0.131278545	0.113705583	0.179104492	0.559090912	0.13995485	0.138127863	0.264214069	0.118367352	0.113245696	0.075593948	0.189714283	0.117404729	0.138412014	0.089374378	0.230769232	0.671005964	0.221719474	0.163286015	0.120867766	0.133403361	0.136114165	0.113720633	0.189011008	0.090551175	0.093023248	0.161825716
10456_at	5.49489212	4.634681702	3.981838703	4.992125988	6.272727966	5.382352829	5.151679039	3.695924997	6.688862324	4.895740509	5.159817219	5.668020248	6.514351845	3.176136494	2.532731295	3.106164455	3.641025782	4.056122303	4.083922863	5.530237198	7.114285469	6.078269958	6.78540802	5.232373714	5.433455467	3.321893692	3.984163046	4.311359406	4.297520638	4.388655663	4.647640228	8.440049171	7.751648903	5.063976288	5.368048668	5.449169636
10457_at	0.047673099	0.07052023	0.070374571	0.101237349	0.088664427	0.119825706	0.166847229	0.138975978	0.105326876	0.078475341	0.067351602	0.074111678	0.103329509	0.115909092	0.109480806	0.125570774	0.175027862	0.119387753	0.129423663	0.075593948	0.04914286	0.057672501	0.08261802	0.044687189	0.056166057	0.059171598	0.088235296	0.081135906	0.092975207	0.110294119	0.109769486	0.069221258	0.058241762	0.05511811	0.06572295	0.050829872
10458_at	0.469920576	0.582658947	0.467650414	0.659167588	0.769921482	0.772331178	0.946912229	0.801462889	0.486682832	0.522421539	0.436073065	0.354314715	0.386911631	0.352272749	0.41196388	0.769406438	0.748049021	0.943877518	0.832153678	0.791576684	0.234285712	0.474768251	0.384120166	0.291956306	0.43589744	0.549112439	0.685520351	0.793103456	0.986570239	1.524159789	0.900109828	0.754017293	0.428571433	0.452755898	0.386248738	0.390041441
10459_at	0.258796811	0.313294798	0.265607268	0.314960629	0.393939406	0.26797387	0.339111567	0.211076289	0.156174332	0.13340807	0.151826486	0.148223355	0.231917351	0.288636357	0.303611726	0.248858437	0.316610932	0.180612251	0.269969672	0.153347731	0.115428574	0.163748711	0.321888417	0.1529295	0.224664226	0.37751478	0.330316752	0.304259658	0.183884293	0.234243691	0.18770583	0.286773801	0.214285716	0.155511811	0.20121333	0.152489617
10460_at	0.035187285	0.026589595	0.032917142	0.149606302	0.076318748	0.055555556	0.141928494	0.068965517	0.727602899	0.053811666	0.128995433	0.113705583	0.106773831	0.098863639	0.054176074	0.035388127	0.138238564	0.046938773	0.035389282	0.069114469	0.005714286	0.105046339	0.080472104	0.044687189	0.023199024	0.0556213	0.102941185	0.068965524	0.11673554	0.097689077	0.12513721	0.275648922	0.129670337	0.053149607	0.076845296	0.052904561
10461_at	0.283768445	0.255491316	0.162315547	0.223847017	0.135802478	0.137254909	0.212351024	0.115987465	0.328087181	0.134529158	0.196347043	0.136040598	0.194029853	0.269318193	0.19187358	0.198630139	0.214046836	0.117346935	0.110212326	0.22678186	0.135999992	0.125643656	0.196351916	0.176762655	0.247863248	0.27692309	0.194570154	0.114604473	0.126033053	0.165966392	0.136114165	0.155747831	0.131868139	0.105314955	0.165824056	0.135892108
10462_at	23.78206635	18.96069336	13.44040871	13.38245201	14.02132511	10.28104591	10.64246941	10.67398167	16.14043617	21.54484558	23.59360886	24.45888138	22.89781952	18.60113716	14.13431168	10.86415577	10.99219608	9.413265228	7.659251213	7.057235241	21.4285717	20.47579765	23.88197517	21.56802368	21.64346695	15.31361008	13.50000095	9.301217079	10.61466885	9.771008492	11.15367699	7.004944324	17.03956032	19.27066994	20.61880493	19.72199059
10463_at	0.145289451	0.028901733	0.131668568	0.152980879	0.085297421	0.065359473	0.206933901	0.135841176	0.129539952	0.135650232	0.180365309	0.10558375	0.107921928	0.119318187	0.038374718	0.196347043	0.204013377	0.107142858	0.091001004	0.088552915	0.193142846	0.057672501	0.112660944	0.06951341	0.166056171	0.130177513	0.135746613	0.103448279	0.074380159	0.137605056	0.065861695	0.091470949	0.092307687	0.04429134	0.03437816	0.068464726
10464_at	8.900113106	3.709826469	2.377979517	1.557930231	1.450056195	1.228758216	1.377031326	1.450365782	2.084745884	5.378923893	5.329908848	7.817258835	7.164179325	3.606818199	1.613995433	1.055936098	1.258639932	1.061224461	1.639029264	1.838012934	3.282285929	7.084449291	6.660943985	5.301887035	6.293040752	3.573964596	2.105203629	1.586206913	1.27789247	1.684873939	1.216246009	2.060568571	4.963736534	5.077755928	6.892820835	7.097509861
10465_at	0.776390493	0.54682076	0.629965961	1.002249718	1.088664412	0.692810416	0.875406265	0.505747139	1.279661059	0.75000006	0.663241982	0.865989864	0.667049408	0.486363649	0.398419857	0.495433807	0.813823879	0.763265312	0.940343738	0.709503174	0.65257138	0.818743527	0.581545055	0.899702072	0.680097699	0.635502994	0.885746658	0.833671391	0.677685916	0.976890802	0.944017589	0.826946855	0.714285731	0.733267725	0.745197117	0.949170053
10466_at	2.024971485	2.172254324	2.116912603	2.22497201	2.25252533	2.105664492	2.016251326	0.902821362	2.044794083	1.408071756	1.363013744	1.536040664	1.93111372	1.994318247	0.983069956	1.772831082	1.614269853	1.687754989	2.05864501	1.855291605	2.034285784	1.863027692	1.654506445	1.395233393	1.344322324	2.497041464	2.231900454	1.653144121	1.646694064	1.678571463	1.683863878	1.741656184	2.505494595	1.183070779	1.595551014	1.64211607
10467_at	2.913734436	3.403468132	2.632236004	3.250843763	3.876543283	3.398692846	3.102925062	1.922675014	2.622276068	2.598654985	2.605022907	3.235532999	2.476464033	3.035227537	1.709932208	2.066210032	2.66109252	2.927550793	2.833164692	3.188984632	2.122285604	3.651905298	3.492489338	2.237338781	2.031745911	2.58816576	2.812217236	3.310344934	3.17148757	3.340336323	2.023051739	4.291718006	3.697802305	3.135826826	3.569261789	3.023858786
10468_at	1.724177003	2.618497133	2.686719656	2.337457895	2.358024836	2.091503143	2.085590363	1.636363745	1.216706991	1.403587461	1.242009163	1.093400955	1.614236712	2.182954788	1.820541739	2.089041233	2.056856155	1.646938682	1.797775507	1.136069059	1.062857151	1.366632223	1.143776774	1.254220486	1.682539701	2.705325603	2.355203629	1.856998086	1.832644582	1.692227006	1.360044003	0.977750242	1.625274658	1.024606228	1.159757257	1.118257284
10469_at	1.167990923	0.839306295	1.137343884	0.970753729	0.843995512	1.092592597	0.887323916	1.15778482	1.138014555	1.774663806	1.351598263	1.695431471	0.955223918	0.82159096	0.679458261	0.922374487	0.424749136	0.787755072	0.901921034	1.511879086	0.383999974	2.394438744	1.287553668	1.569016933	0.921855927	0.616568029	0.892533958	1.002028465	0.941115677	0.921218455	0.71569705	1.856612921	1.520879149	1.80905509	1.80788672	1.319501996
10470_at	0.850170314	1.781502962	2.250851393	2.429696321	3.190796852	3.091503143	3.312026024	2.973876715	0.538740933	1.114349842	1.429223776	1.037563443	0.784156203	1.538636327	1.853273034	1.73173511	2.597547293	2.572448969	3.011121988	0.911447108	0.297142863	1.333676577	0.953862667	1.004965186	0.978021979	1.940828443	1.988687873	2.053752661	2.632231474	2.715336323	2.72667408	0.45241034	0.882417619	1.177165389	1.047522664	0.837136865
10471_at	1.338252068	1.794219613	1.887627721	2.030371189	2.13243556	1.967320323	2.739978075	3.518286467	17.36077499	1.821748972	1.796803594	2.016243696	1.932261944	1.856818199	1.899548531	1.381278515	2.044593096	1.634693861	2.499494314	11.94060421	2.084571362	1.725025654	2.412017107	2.429990053	1.693528652	1.951479197	2.096153975	1.237322569	1.244834661	1.60084033	2.144895792	18.52410316	2.014285803	1.329724431	2.212335587	1.940871358
10472_at	8.385925293	21.382658	15.73439217	8.867266655	6.712682247	4.354030609	4.546045303	4.518286228	4.343825817	2.177130222	2.074200869	2.84162426	10.40872574	18.66590881	12.27878094	7.571918011	5.177257538	3.52346921	3.546005964	7.132829189	7.406857014	1.781668305	2.101931334	4.10724926	12.3418808	19.25917244	13.52828121	4.708925247	4.338842869	3.245798349	4.477497101	6.615574837	3.873626471	1.80905509	2.430737972	4.428422928
10473_i_at	11.92168045	4.436994076	8.685585022	8.670415878	10.68462467	12.01525021	10.83423615	13.92476463	32.61743546	17.02242279	18.30479431	13.66497421	10.14581013	5.222727299	7.870203018	9.144976616	10.8963213	8.478571892	11.28412437	20.77537918	14.65942764	16.49536514	10.70278931	13.97020912	9.07692337	7.188166142	7.521493435	8.107505798	9.982438087	13.72689152	7.785949707	26.42645073	11.0274725	16.16929245	14.36703682	11.32987404
10474_s_at	25.33711624	15.39999962	23.96140862	23.40045166	25.1997776	23.60239601	24.53737831	29.3625927	48.09080124	34.78812027	36.03652954	27.67614174	22.10677528	19.17840958	22.3419857	25.44292259	26.40245247	20.25	22.57431793	32.43736267	38.06628418	29.02471733	24.80794144	27.03475571	26.51648331	19.09349251	23.23077011	18.26470757	23.39979362	24.61449623	18.97585106	44.02719116	26.67362785	24.91830635	22.66531754	19.51556015
10475_at	2.654937506	2.76069355	3.111237288	2.979752541	3.139169693	2.906317949	3.406283617	2.928944588	2.278450489	2.119955301	2.656392813	2.480202913	2.903559208	3.177272797	2.641083479	4.385845184	3.665551662	2.632652998	2.674418449	2.782937527	2.584000111	2.345005035	2.289699554	2.987090349	2.896214962	2.785798788	3.099547625	2.154158354	2.917355299	2.643907547	1.952799082	3.32138443	1.771428585	2.170275688	2.019211292	2.09439826
10476_at	4.895573139	5.523699284	3.799092054	5.89876318	5.259259701	5.245098114	5.04658699	4.782654285	3.709443092	2.850897074	3.360730648	2.394923687	4.785304546	4.980681896	3.069977283	5.818493366	5.612040043	4.09693861	4.030333519	3.571274519	6.03885746	3.090628147	2.545064449	4.130089283	4.813187122	4.667455673	5.264706135	3.130831957	4.076446056	3.900210142	2.335894823	3.728059292	3.934066057	2.892716408	2.885742903	2.695020437
10477_g_at	3.683314562	3.907514334	3.132803679	3.240720034	2.502805948	3.144880295	3.021668196	1.909090877	1.923728824	1.299327493	1.826484084	1.221319795	2.882893562	3.547727585	0.770880401	3.378995419	3.537346601	2.470408201	2.585439682	1.892008543	3.302857161	1.749742389	0.543991446	2.335650444	2.787545919	4.228402138	2.973981857	1.863083243	2.523760319	2.568277359	0.470911115	1.5933249	2.343956232	1.920275688	1.809908867	1.712655544
10478_at	7.137343884	5.458959579	4.74347353	5.48818922	1.857463598	3.273420572	2.99674964	2.352142334	2.600484371	5.893498421	11.84703255	9.45583725	17.8036747	8.28295517	3.057561874	6.211186886	5.170568466	2.877551079	2.51668334	2.319654465	7.128000259	7.415035725	6.546136856	10.23634624	13.78876781	6.8260355	6.841629028	3.787018299	4.330578327	3.064075947	1.742041707	2.108776331	6.160439491	8.750984192	11.39332676	10.0777998
10479_at	1.34052217	1.744508505	1.028376818	1.022497177	0.439955145	0.953159034	1.034669518	0.828631163	0.469733655	0.773542643	1.020547986	0.587817252	1.261768222	1.697727203	0.817155778	1.575342536	1.372352242	0.736734629	0.830131412	0.629589617	1.589714289	0.784757912	0.553648055	0.76961273	0.942612946	1.273372769	1.50339365	0.789046705	1	0.773109257	0.485181153	0.420271933	1.185714364	0.681102335	0.632962525	0.678423226
10480_at	0.309875131	0.38381502	0.347332597	0.597300351	0.344556689	0.828976035	1.052004218	0.876698077	1.985472202	0.321748912	0.557077646	0.283248723	0.352468461	0.343181849	0.430022538	0.773972631	1.022296548	0.927551031	0.911021173	2.401727676	0.475428551	0.2430484	0.304721028	0.42601791	0.258852273	0.439053237	0.677601814	0.432048678	0.798553765	0.811974823	0.549945116	3.288009644	0.2868132	0.259842515	0.471182972	0.423236489
10481_at	1.140749216	1.70404613	1.367763877	0.967379093	0.725028098	1.183006525	1.230769157	0.824451447	1.38740921	1.056053877	1.628995419	0.953299463	1.281285882	1.035227299	1.353273153	0.977168977	1.013377905	1.131632686	0.734074771	0.564794779	1.338285685	0.957775474	1.107296109	0.924528301	1.094017148	1.615384579	1.69230783	1.226166368	0.840909064	0.844537854	0.765093267	1.038318872	1.406593442	1.017716527	1.119312406	1.029045582
10482_at	0.810442686	0.804624259	1.132803679	0.975253105	1.053872108	0.801742911	0.768147349	1.223615527	0.989104092	0.53139019	1.125570774	0.978680193	0.881745219	0.827272773	0.901805878	0.89611876	1.301003337	1.215306044	0.885743141	0.524837971	0.579428554	0.979402661	0.996781111	0.853028834	0.802197754	1.062721968	1.012443423	1.073022366	1.10227263	1.271008492	1.161361217	0.618046939	0.976923108	1.024606228	1.047522664	0.913900316
10483_at	0.692395031	0.847398877	1.088535786	0.722159684	0.640852988	0.411764711	0.417118073	0.304075241	0.355932206	0.328475356	0.568493128	0.38883248	0.688863397	0.739772737	0.730248272	0.502283096	0.734671175	0.471428573	0.386248738	0.222462207	0.680000007	0.595262587	0.449570835	0.572989106	0.738705754	1.184615374	0.609728515	0.371196747	0.397727251	0.386554629	0.442371041	0.234857842	0.448351651	0.435039371	0.476238579	0.602697015
10484_at	0.147559598	0.278612703	0.232690126	0.203599557	0.209876567	0.106753811	0.164680377	0.146290496	0.177966103	0.164798215	0.207762569	0.130964458	0.184845015	0.2409091	0.170428902	0.256849319	0.205128208	0.133673474	0.155712828	0.103671707	0.219428584	0.185375899	0.163090125	0.156901687	0.301587313	0.2071006	0.274886876	0.145030439	0.167355374	0.127100855	0.189901203	0.086526573	0.165934071	0.125	0.102123357	0.180497915
10485_at	0.629965961	0.976878583	1.076050043	0.658042729	0.524130225	0.4379085	0.557963133	0.535005271	0.460048437	0.343049347	0.601598203	0.262944162	0.460390359	0.69204551	0.54401803	0.523972631	0.751393557	0.466326535	0.549039423	0.269978404	0.557714283	0.392378956	0.314377666	0.396226436	0.600732625	0.96804738	0.77375567	0.433062911	0.43078512	0.48004204	0.402854025	0.222496897	0.380219787	0.331692934	0.287158728	0.490663856
10486_s_at	0.068104431	0.071676299	0.096481271	0.129358828	0.043771047	0.049019609	0.113759473	0.092998952	0.055690072	0.016816145	0.106164388	0.076142132	0.044776123	0.090909094	0.05530474	0.08219178	0.0122631	0.088775508	0.119312435	0.10259179	0.105142854	0.082389288	0.080472104	0.058589872	0.134310141	0.07692308	0.125565618	0.061866127	0.09607438	0.143907562	0.065861695	0.067985162	0.053846158	0.075787403	0.045500502	0.068464726
10487_at	1.044267893	0.907514453	0.784335971	0.753655791	0.906846344	0.845315874	1	1.360501528	1.49515748	0.921524704	0.89041096	0.960406065	1.130884051	1.07159102	0.54401803	1.260274053	1.261984348	0.857142866	0.916076779	1.796976209	1.527999997	1.064881563	0.725321889	1.134061575	1.025641084	1.168047309	0.938914061	1.068965554	1.092975259	0.940126061	0.327113062	2.672435045	1.048351645	1.11811018	0.779575288	0.724066377
10488_at	0.690124869	0.416184962	0.77298522	1.023622036	1.099887848	1.583877921	1.892740965	1.9791013	3.00121069	0.817264616	0.81735158	1.044669986	0.601607382	0.642045498	0.2799097	1.327625632	1.97324419	1.673469305	1.719919086	2.936285019	1.146285772	0.939237833	0.53111589	1.30287981	0.71306473	0.542011857	1.121040702	1.138945341	1.744834661	1.700630188	0.508232713	3.265760183	0.814285696	0.906496048	1.002022147	0.896265507
10489_at	1.582292795	1.101734161	0.892167985	1.069741249	1.007856369	1.198257089	1.212350965	0.769070029	1.248184085	0.511210799	0.813926995	0.735025406	0.881745219	1.080681801	0.330699772	1.019406438	1.497213006	1.003061295	1.075834155	0.809935212	1.115428567	0.906282187	0.327253222	1.224429011	0.698412716	1.018934965	0.924208105	0.966531515	1.044421434	1.081932783	0.418221742	0.807169318	0.719780266	0.889763772	0.889787614	0.926348507
10490_at	8.607264519	7.342195988	4.83427906	5.062992096	2.2906847	4.055555344	4.069338799	3.555903912	2.351089716	4.641255856	6.428081989	5.535025597	7.955224514	6.538636684	2.102708817	5.134703159	5.643255234	2.990816355	3.044489384	2.761338949	5.917714119	5.462409973	3.751073122	5.966236115	5.230769157	6.026035786	5.419683456	2.898580074	3.65289259	3.397058964	1.847420454	1.451174259	5.646153927	5.480314732	5.689585209	5.962655067
10491_at	7.004539967	13.44971085	6.305335045	7.741282463	2.463524342	5.98583889	5.734560966	4.098223686	2.907990456	3.039237976	2.907534361	2.298476934	6.979334831	9.551136971	5.680586815	6.843607426	6.759197235	4.233673096	3.694640875	3.425486088	4.291428566	2.68074131	1.726394773	3.041707993	3.777777672	10.91005993	10.31674194	4.993915081	5.80475235	4.493697643	3.753018618	3.573547602	4.410989285	2.285433054	2.032355785	2.946057796
10492_at	20.09534645	31.846241	12.77071476	20.94375801	14.45903587	17.82788658	14.05958748	10.11285305	1.611380219	5.693946362	7.442922592	3.386801958	17.04822159	27.4954567	13.66817093	22.16095924	20.10813713	12.15816307	10.55510616	2.833693266	10.01828575	6.630277634	5.054720879	7.250247955	18.75457954	22.01301765	22.6957016	11.94117737	14.15805721	13.61974812	7.615807056	1.88009882	9.795604706	5.762795448	6.324570179	8.106845856
10493_at	5.405221462	3.941040277	5.75255394	3.776153088	4.718294144	6.09041357	5.340194702	7.663532257	6.497579098	5.504484653	7.783104897	7.394924164	5.071183205	3.994318247	5.375846386	5.751141548	7.898550987	6.861224651	4.527805328	4.563714981	6.030857086	4.956745625	5.017167568	5.038728714	6.371184349	4.952662945	7.126697063	6.93306303	6.751032829	6.84348774	6.28210783	6.679851532	5.635164738	6.190944672	6.875631809	6.533194542
10494_at	5.696935177	1.40924859	2.50624299	2.166479349	2.575757742	2.276688337	2.90899229	5.419017792	7.101694584	7.736546993	15.28196335	10.31776619	7.377727032	1.676136374	2.345372438	1.891552567	2.649944305	2.383673429	3.109200954	9.807775497	19.83085632	9.083418846	12.49570751	9.074479103	6.864469051	2.089941025	2.089366436	1.730223298	1.873966813	2.511554718	4.345774174	17.30284309	11.74395561	9.995079041	11.00707722	9.547717094
10495_at	1.349602699	0.872832358	1.641316772	1.154105783	1.248035908	0.673202634	1.024918675	1.109717846	0.552058101	0.704035878	1.457762599	1.161421299	1.30309999	1.25	1.1444695	0.888127923	1.552954316	1.134693861	0.965621769	0.801295877	0.806857109	1.186405659	1.182403445	1.12909627	1.590964675	1.669822574	1.276018143	1.300202847	1.192148805	1.246848702	1.319429159	0.765142143	0.79780221	1.405511856	1.412537813	1.263485432
10496_at	3.347332478	2.542196512	4.375709534	3.318335295	3.269360304	1.979302764	3.263271809	5.059561253	5.581113815	2.899103403	4.400684834	3.722842693	3.460390568	3.355681896	3.243792295	2.989726067	5.051281929	3.285714149	3.472193956	9.882288933	4.851428509	2.970133781	4.158798218	3.909632683	2.849816799	3.30650878	3.7703619	2.89756608	3.534090996	3.631302834	4.800219536	11.139678	3.478022099	2.920275688	4.003033161	3.942945957
10497_at	1.617480159	2.35144496	3.811577559	2.962879658	2.949494839	1.873638391	2.93824482	3.036572695	4.297821045	2.48878932	2.154109478	2.089339972	2.033295155	2.352272749	3.240406275	2.632420301	3.370122433	2.436734676	2.754297018	3.814254999	3.761142969	2.171987534	2.340128899	2.143991947	1.971917033	2.747929096	3.281674385	2.602434158	2.868801832	3.058823824	3.545554399	3.440049171	3.301098824	2.202755928	2.246713638	1.965767503
10498_at	0.180476725	0.329479754	0.262202054	0.346456677	0.304152668	0.229847491	0.282773554	0.254963428	0.196125925	0.115470856	0.049086761	0.180710644	0.251435131	0.226136371	0.242663652	0.212328777	0.307692319	0.1765306	0.235591486	0.157667384	0.238857135	0.161688969	0.134120166	0.120158896	0.203907222	0.294674546	0.312217206	0.204868168	0.186983466	0.178571433	0.351262361	0.195302829	0.26593408	0.140748039	0.12841253	0.110995844
10499_at	4.884222507	6.117918968	5.564131737	6.410573959	6.17732954	5.209150314	5.329360485	4.918495655	7.023002148	6.6423769	6.005707741	5.602030277	4.391504288	6.460227489	5.796839237	5.300228119	6.967669964	5.442857265	4.246713638	4.636068821	5.453714371	5.432543755	4.498927116	4.291956425	6.420024395	5.932544231	6.866516113	5.920892715	7.182850838	7.114495754	6.585072041	5.587144375	5.717582226	4.81003952	5.133468151	5.033195019
10500_at	4.653802395	3.963005543	2.60839963	2.142857075	2.074074268	1.779956341	1.752979398	1.646813035	1.438256741	0.391255647	0.57305938	0.812182724	3.969001532	3.992045403	2.301354408	1.899543405	1.966555119	1.625510216	1.403437734	1.237581015	0.418285698	0.455200821	0.915236056	0.847070575	4.318681717	4.846153736	2.356334925	1.976673484	1.918388367	1.497899294	2.165751934	0.625463486	0.451648355	0.509842515	0.907987833	0.770746887
10501_at	7.624290943	19.17109871	17.14869499	18.28796577	19.78002357	19.54792976	20.50270844	17.064785	3.038741112	4.039237499	4.441781044	3.27106595	4.936854362	16.86250114	14.33972931	14.56735134	18.35340118	16.44387627	17.10919952	10.02807713	2.683428526	5.676621914	4.433476448	4.031777859	8.627594948	12.44378757	16.30656052	16.40770912	16.98966789	17.63340378	20.51811218	8.58220005	5.093406677	5.383858204	3.30333662	4.231327534
10502_at	0.681044281	0.605780363	1.203178167	0.915635586	0.890011311	1.051198244	1.209100723	1.261232972	1.33292985	2.591928244	1.154109597	1.253807068	0.483352482	0.640909135	0.953724563	0.501141608	0.878483891	0.859183609	0.995955467	0.679265678	3.363428354	2.065911531	1.775751114	1.269116282	0.63858366	0.598816574	0.808823526	0.621703863	0.663223088	0.838235378	0.941822231	0.44004941	4.368132114	1.622047305	1.286147475	1.011410713
10503_at	0.301929623	0.445086688	0.376844496	0.419572562	0.367003381	0.334422678	0.429035723	0.540229917	0.437045991	0.336322874	0.339041114	0.704568505	0.381171107	0.540909111	0.489841998	0.25	0.49386844	0.505102038	0.423660249	0.487041026	0.597714245	0.542739451	0.697424889	0.67825228	0.617826581	0.444970399	0.481900454	0.426977694	0.358471066	0.37500003	0.498353481	0.635352254	0.865934134	0.685039341	0.449949414	0.692946076
10504_at	0.328036308	0.141040459	0.189557329	0.23509562	0.255892247	0.311546832	0.372697711	0.409613401	2.600484371	0.508968651	0.3721461	0.717766464	0.189437434	0.209090918	0.197516933	0.115296811	0.352285415	0.277551025	0.339737087	0.909287214	0.492571414	0.559217274	0.595493555	0.502482593	0.188034192	0.22485207	0.319004536	0.331643015	0.278925627	0.360294133	0.319429219	1.527812004	0.430769265	0.642716587	0.568250716	0.669087112
10505_at	2.465380192	2.797687769	2.137343884	3.223847151	2.828283072	2.84204793	2.391115904	3.750261307	16.23607826	4.00896883	2.318493366	3.916751146	2.446613312	2.630681992	2.103837252	2.08561635	2.95875144	2.680612326	2.986855268	4.38228941	12.87085629	3.908341885	3.959227562	3.314796448	2.621489525	1.839053154	2.66515851	2.215010166	2.615702391	2.795168161	2.789242744	13.45859051	8.863736153	3.859251976	4.039433479	4.010373116
10506_at	0.898978412	0.602312088	1.476731062	1.602924705	1.694725156	1.715686321	2.365113735	4.417972565	23.54721642	1.984305024	1.46347034	2.461928844	1.226176858	0.664772749	1.167042851	0.937214613	1.332218528	1.729591846	2.789686441	13.141469	3.19771409	1.771369696	1.795064449	2.511420012	1.114774227	0.802366912	1.998868823	1.022312403	1.613636255	1.90336132	2.978046179	23.32385635	3.415384531	2.049212456	2.089989662	2.019709349
10507_at	2.574347496	1.749132991	1.995459795	2.103487015	1.677890062	1.53594768	1.438786507	1.890282154	4.986682892	1.707399249	1.674657583	2.687309742	2.1182549	1.25	1.919864655	1.029680371	1.272017837	1.135714293	1.940343618	3.130669355	1.380571485	2.640576601	2.403433561	1.85501492	2.577533722	1.008283973	2.193439007	1.860040545	1.464876056	1.922268987	2.204171419	3.440049171	2.242857218	1.492125988	2.541961432	2.837136745
10508_at	0.507377982	0.605780363	0.508513033	0.526434183	0.43883279	0.249455333	0.244853735	0.267502636	0.158595651	0.612107635	0.546803653	0.88730967	0.33983928	0.681818187	0.536117375	0.255707771	0.265328854	0.467346907	0.311425656	0.3714903	0.531428576	0.81565392	0.481759667	0.401191682	0.503052533	0.562130213	0.440045267	0.444219083	0.53719008	0.417016834	0.657519221	0.161928296	0.697802186	0.512795269	0.642062664	0.876555979
10509_at	0.996594846	0.49710983	0.530079484	0.661417305	0.84960717	0.807189524	0.940411687	0.695924759	0.993946731	0.75000006	0.757990897	1.215228319	0.935706139	0.559090912	0.565462708	0.348173529	0.509476066	0.612244904	0.782608688	0.934125245	1.4777143	1.27188468	1.216738224	1.036742806	0.672771692	0.501775146	0.73642534	0.720081151	0.630165279	0.668067217	0.656421542	0.641532719	1.249450564	0.818897605	1.059656143	1.151452184
10510_at	1.736662865	1.667051911	1.785471082	1.370078802	1.52300787	1.030501127	1.655471206	1.379310369	3.365617514	1.756726503	2.285388231	1.941116691	1.506314635	1.676136374	1.751692891	1.336758018	1.746934175	1.636734605	1.459049463	1.844492435	3.146285534	2.054582834	2.104077339	2.01886797	1.610500574	1.700591683	1.567873359	1.440162301	1.651859403	1.462184906	2.004390955	1.969097614	2.63846159	2.220472574	2.096056461	1.854771733
10511_at	30.76617432	29.59537506	32.46992111	39.81552505	35.85971069	26.6089325	28.47778893	34.22570419	47.07263947	22.97982216	12.04223824	15.30253792	39.61653519	32	39	36.16552734	24.71906471	21.50203896	23.12335396	40.15874481	53.50742722	11.65808392	16.90128708	17.62264252	36.18681335	26.17396355	39.29185486	22.69067001	24.1301651	24.25315094	32.57519531	42.50061798	36.4120903	10.46161461	16.84529686	20.57053757
10512_at	0.393870622	0.972254276	0.677639067	0.727783978	0.581369281	0.608932495	0.555796266	0.335423201	0.760290563	0.599775791	0.289954334	0.667005002	0.43857637	0.875	0.757336318	0.67694062	0.995540738	0.542857111	0.444893807	0.609071314	0.430857152	0.237899065	0.364806861	0.28699106	0.498168498	1.152662754	0.980769217	0.789046705	0.701446295	0.872899175	0.859495103	0.661310256	0.735164881	0.28937006	0.305358946	0.228215754
10513_at	0.096481271	0.143352598	0.28830874	0.154105738	0.138047144	0.123093687	0.108342357	0.201671883	0.184019372	0.058295965	0.050228313	0.067005076	0.044776123	0.19886364	0.178329572	0.174657539	0.157190636	0.152040809	0.194135487	0.811015069	0.047999997	0.086508751	0.096566521	0.101290964	0.172161177	0.294674546	0.196832582	0.123732254	0.184917346	0.176470593	0.236004397	0.673671186	0.149450555	0.075787403	0.063700706	0.07883817
10514_at	36.63223648	48.67283249	46.4029541	42.44881821	35.5207634	30.76361847	30.89165688	30.69487953	64.03752899	31.80045128	25.16666794	29.77258873	36.32147217	44.86363602	37.29796982	26.14383507	27.75362396	22.74489784	24.41556931	40.28401947	47.3508606	26.37796021	32.8959198	32.82522583	42.87179565	28.90769196	38.54977417	26.72718239	25.80475044	25.78256416	30.63666344	51.75772476	39.87362671	24.52854347	27.08594513	30.44294357
10515_at	3.106697083	2.03121376	3.555051327	2.884139538	2.987654686	3.159041405	4.37269783	5.366771221	13.01573849	3.847533941	4.15296793	4.228426456	2.730195284	2.012500048	3.091422081	2.183789968	3.367892981	3.020408154	3.82001996	10.28293705	5.342856884	4.619979382	5.481759548	5.036743164	3.347985506	2.030769348	3.128959417	2.076065063	2.423553705	2.797268867	4.600439072	13.0197773	4.214285851	3.705708742	4.205257416	4.381742477
10516_at	0.321225882	0.337572247	0.346197516	0.465691805	0.493827194	0.394335508	0.435536295	0.630094051	0.681598067	0.36659196	0.461187243	0.647715688	0.306544214	0.344318181	0.419864565	0.332191795	0.507246375	0.466326535	0.462082893	1.595032334	0.321142852	0.581874371	0.648068666	0.478649467	0.400488406	0.366863906	0.383484185	0.379310369	0.526859522	0.404411763	0.506037295	1.700865269	0.236263737	0.566929102	0.607684493	0.552904546
10517_at	0.419977307	0.490173429	0.451759368	0.757030427	0.791245818	0.808278859	0.879739881	0.91536051	1.323244572	0.473094195	0.397260278	0.751269042	0.498277903	0.671590924	0.670428872	0.402968049	0.701226354	0.645918369	0.853387237	1.909287333	0.662857115	0.857878506	0.921673834	0.594836175	0.578754604	0.44733727	0.692307711	0.63488847	0.614669383	0.608193338	0.889132857	2.766378164	0.675824165	0.830708683	0.677451968	0.67219919
10518_at	30.99772835	48.76068878	46.60272598	48.14173126	48.13692856	39.95642853	40.64572144	35.74608231	13.37772465	17.44058418	12.79223728	20.37055779	32.28702927	48.42386246	46.04740524	42.95091248	42.26644516	28.46632576	30.20525742	25.89308739	19.86057091	18.18434525	20.8669529	20.38232422	38.96581268	44.228405	51.77941132	31.60243607	33.1301651	31.23844528	35.22173309	26.21631432	19.16923141	15.77066994	18.77249718	24.1556015
10519_at	0.634506285	0.665895939	0.585698068	0.73453325	0.89786762	0.665577352	0.587215602	0.539184928	0.744552076	0.455156952	0.398401856	0.412182719	0.727899015	0.726136386	0.718961596	0.628995419	0.555183947	0.388775498	0.547017157	0.515118778	0.789714277	0.511843443	0.5418455	0.353525311	0.840048909	0.579881668	0.531674206	0.496957421	0.373966932	0.542016804	0.589462161	0.756489456	0.508791208	0.465551168	0.353892803	0.432572603
10520_at	9.625425339	10.19537544	8.499432564	8.850393295	8.732884407	8.069716454	7.988081932	6.871473312	14.7772398	8.524663925	6.069634914	6.936040401	9.739380836	9.301136971	8.580135345	7.350457191	5.217391491	6.260203838	6.390293121	8.117711067	13.97257137	8.933058739	7.984978676	6.809334755	10.04761982	7.227219105	9.7296381	6.43407774	6.288223267	6.345588207	8.379802704	11.19035816	13.69450569	6.804133892	7.108189583	7.809127808
10521_at	11.11804771	18.15838051	16.01021576	19.40944862	19.4186306	18.59041405	19.98916435	15.05433655	6.140436172	5.095291615	3.809360981	4.469035625	10.13547707	19.79090881	16.49887085	16.2477169	14.52508354	15.2826519	16.20121384	13.54535675	4.702857018	5.50463438	3.990343332	3.859980345	10.19047642	19.63905334	20.30656052	14.74645138	17.07954597	16.86134529	19.55214119	10.94931984	5.94945097	4.090551376	4.262891769	5.33091259
10522_at	0.877412081	1.196531773	1.065834284	1.266591668	1.8877666	1.814814925	1.555796266	0.924764931	0.61016953	0.346412569	0.405251145	0.78274107	0.850746274	1.168181896	1.283295631	0.6095891	0.670011163	1.204081655	1.221435785	0.854211628	0.511999965	0.856848538	0.7360515	0.76365447	0.592185616	1.288757443	1.25	1.246450424	1.282024741	1.557773232	1.253567457	1.009888649	0.969230771	0.472440958	0.74620831	0.90767628
10523_at	1.341657162	1.667051911	1.784335971	1.785151839	1.968574643	1.649237394	1.56879735	1.017763853	0.550847471	0.980941772	0.738584459	0.909644663	0.99770385	1.438636422	1.151241541	0.691780806	1.487179399	1.148979545	1.553083897	0.880129576	0.706285715	1.142121553	0.879828334	0.730883837	0.985347986	1.863905311	1.762443542	1.666328669	1.355371833	1.701680779	1.406147242	0.778739154	1.154945016	0.581692874	0.928210318	0.911825716
10524_at	1.945516348	1.374566436	0.997729897	1.282339692	1.553310871	1.285403013	1.191765904	0.5893417	0.742130756	1.049327374	0.976027429	1.258883238	1.773823261	1.439772725	0.767494321	0.770547986	0.945373535	1.2867347	1.155712843	0.587473035	1.318857193	1.240988612	1.26716733	1.281032801	1.492063522	1.570414186	1.185520411	1.278904676	1.209710717	1.178571463	1.07903409	0.610630393	1.951648474	0.904527545	1.202224374	1.356846452
10525_at	1.276957989	1.378034592	0.616345048	0.739032626	0.711560071	0.576252759	0.68905735	0.373040766	0.526634395	0.65919286	0.696347058	0.756345153	1.261768222	1.25	0.485327303	0.641552508	0.613154948	0.378571391	0.419615746	0.259179264	0.569142818	0.601441801	0.755364835	0.717974246	0.930402935	1.337278128	0.861990929	0.49290061	0.447314024	0.567226887	0.487376541	0.315203935	0.598901093	0.496062994	0.81092006	0.873443902
10526_at	6.19296217	5.373410225	4.484676838	4.4094491	4.869809151	4.656862736	5.099674702	3.214211226	2.909201145	3.687219858	4.538813114	5.204060555	6.452353954	4.492045403	2.581264019	3.332191706	3.921962023	3.417346716	4.123356819	3.17494607	1.924571395	4.39855814	5.799355984	4.77358532	5.583638668	4.249704361	4.644796371	3.474645138	3.557851076	3.654411793	2.714599371	3.517923355	3.205494642	3.217519522	5.020222187	5.782157421
10527_at	2.037457466	2.050866842	2.166855812	2.092238426	2.129068613	2.14814806	2.500541687	2.246603966	0.83535111	1.343049407	1.26826489	1.320812225	2.078071356	2.038636446	1.585778713	2.286529779	1.833890796	1.743877411	2.016177893	1.714902878	0.953142881	1.313079238	1.325107336	1.557100415	1.761904836	2.048520803	2.5	1.408722162	1.824380159	1.849789977	2.095499516	1.210135937	1.4043957	1.061023593	1.316481233	1.358921051
10528_at	1.219069242	1.084393024	1.729852438	1.786276817	2.613917112	2.742919445	3.570964098	4.056426525	8.263922691	1.286995649	1.393835664	1.852791786	1.507462859	0.973863602	1.322799087	2.138128042	1.799331069	2.438775539	3.024266958	8.886609077	0.780571461	1.336766243	1.709227443	1.679245353	1.666666746	1.356212974	2.217194557	1.650101423	2.095041275	2.206932783	3.058177948	12.18665028	1.580219865	1.179133892	2.059656143	1.887966633
10529_i_at	43.28944397	29.96647453	44.39500427	52.94150925	57.97418976	50.59586334	55.3943634	62.66248703	91.69854736	75.18946838	67.78995514	65.1949234	46.35361862	38.22045517	51.95033646	41.42580032	67.61427307	45.67346954	41.34276962	62.65335083	73.05371857	52.77754974	60.39163208	50.99801636	57.80342102	38.57988358	50.69909286	39.81135941	52.13636017	55.57037735	54.11855316	87.54140472	60.87802124	48.37401199	52.63194656	49.65975189
10530_at	1.80476737	4.865895748	3.585698128	3.452193499	3.965207577	3.887799501	2.748645544	2.227795124	0.750605345	0.837443948	0.894977212	0.622335017	2.471871614	4.694318295	3.563205481	2.44520545	2.936454773	3.010204077	2.817997932	0.826133907	0.597714245	1.15550971	0.635193169	0.854021847	2.079365253	4.261538506	3.539592743	3.377282143	3.901859522	3.747899055	1.793633342	0.776266932	0.682417572	0.92125982	0.784630895	0.753111959
10531_at	0.368898988	0.249710977	0.416572094	0.431946039	0.636363685	0.778867126	0.862405121	1.13688612	5.782082558	0.698430538	0.845890403	0.938071072	0.327210128	0.294318199	0.459367961	0.571917772	0.538461506	0.636734724	0.847320497	3.629589796	0.675428569	0.750772417	0.931330502	0.967229426	0.355311364	0.328994066	0.446832597	0.610547721	0.611570239	0.816176474	0.548847437	6.548825264	0.663736284	0.734251976	0.808897853	0.642116189
10532_at	0.582292855	0.243930638	0.287173659	0.223847017	0.299663335	0.343137264	0.413867801	0.535005271	2.305084705	0.647982061	0.871004641	0.798984706	0.405281305	0.395454556	0.241534978	0.198630139	0.404682279	0.227551013	0.342770487	1.97516191	0.60914284	0.657054543	0.563304722	0.727904737	0.3931624	0.384615391	0.192307696	0.207910761	0.188016534	0.364495814	0.158068061	3.138442278	0.441758275	0.67125982	0.517694652	0.595435679
10533_at	5.295119286	2.89248538	2.636776447	2.110236406	1.603815913	1.24400866	1.529794097	1.572622776	1.598062992	2.980941772	2.920091391	4.81319809	4.134328842	3.148863792	2.351015806	1.119863033	0.866220713	0.940816283	1.269969583	1.915766716	4.355428696	5.035015106	4.734978199	4.996027946	4.514041901	3.176331282	1.888009071	1.379310369	1.139462829	1.086134553	1.061470866	1.266996264	6.134066105	3.188976288	4.819008827	5.287343979
10534_at	0.652667403	0.77341038	1.070374608	0.778402686	0.997755408	0.771241844	0.737811446	0.48380354	0.462469757	0.275784761	0.162100464	0.428426385	0.549942672	0.961363673	0.707674921	0.545662105	0.66109252	0.772448957	0.853387237	0.305615544	0.317714274	0.566426337	0.32296139	0.435948372	0.727716744	1.51834321	1.02036202	0.946247518	0.806818128	0.845588267	0.586169064	0.236093938	0.502197802	0.27657482	0.425682485	0.502074659
10535_at	3.532349825	5.626589775	4.922815323	6.003375053	6.978675842	6.610021591	6.060671806	2.721003056	1.49515748	2.781390429	1.748858452	2.890355349	4.137773037	5.411364079	3.794582367	1.527397275	4.69453764	4.505102158	4.857431412	3.285097361	1.84799993	3.7003088	3.495707989	2.014895678	3.205128193	4.852071285	5.220588207	5.188641071	4.493801594	5.379201412	4.630076885	2.5945611	4.018681526	2.108267784	3.157734871	2.847510099
10536_at	0.402951181	0.443930656	0.35073781	0.420697451	0.57912457	0.58605665	0.702058494	0.396029294	0.487893462	0.294843048	0.264840186	0.34010151	0.415614277	0.37045455	0.162528217	0.333333343	0.375696778	0.560204089	0.695652187	0.505399585	0.335999995	0.458290398	0.435622305	0.4101291	0.301587313	0.485207111	0.427601814	0.388438135	0.541322291	0.560924411	0.648737669	0.530284286	0.435164839	0.265748024	0.404448926	0.394190848
10537_at	0.300794542	0.292485535	0.300794542	0.304836899	0.278338939	0.295206964	0.313109398	0.19435738	0.246973366	0.168161437	0.259132445	0.25076142	0.219288185	0.280681849	0.161399543	0.243150681	0.286510587	0.295918375	0.273003012	0.192224607	0.181714281	0.298661172	0.165236041	0.138033763	0.282051295	0.202366874	0.303167433	0.365111589	0.22933884	0.299369752	0.18221736	0.1433869	0.20769231	0.082677163	0.229524776	0.210580885
10538_at	2.763904572	2.223121405	3.363223553	2.782902241	3.083053112	3.150326967	3.458288193	3.15673995	2.707021952	2.067264557	2.178082228	1.900507569	2.763490438	2.126136541	1.740406275	2.493150711	3.32218504	2.485714197	3.465116262	2.890928745	1.24000001	2.093717813	1.622317553	2.176762581	2.60561657	3.123076916	3.147058964	2.538539648	2.868801832	2.880252361	2.20526886	2.396785975	2.368131876	1.162401557	2.00909996	1.979253054
10539_at	0.730987549	0.640462458	0.419977307	0.514060736	0.424242437	0.746187389	0.868905663	0.877742946	0.745762706	0.577354312	0.684931517	0.932994902	0.517795622	0.720454574	0.439051926	0.727168977	0.735785961	0.791836679	0.704752207	0.91792655	0.235428572	0.829042196	0.710300386	0.901688218	0.604395628	0.478106529	0.601809978	0.721095324	0.982437968	0.940126061	0.583973706	0.901112437	0.567032993	0.466535449	0.99999994	0.802904546
10540_at	0.566401839	0.767630041	0.619750261	0.637795269	0.695847392	0.665577352	0.68905735	1.034482837	0.700968564	0.619955182	0.704337895	0.795939088	0.700344443	0.594318211	0.494356632	0.458904117	0.562987745	0.732653081	0.655207276	1.032397389	0.315428585	0.783728063	0.506437778	0.670307875	0.632478654	0.830769181	0.644796371	0.701825559	0.817148745	0.650210142	0.593852937	0.841779888	0.472527474	0.491141737	0.776541948	0.621369302
10541_at	0.295119196	0.265895963	0.603859246	0.679415107	0.766554475	1.009803891	1.248103976	1.799373031	8.348668098	0.639013469	0.791095912	1.038578749	0.397244543	0.311363637	0.503385961	0.43264842	1	0.861224473	1.446916103	6.506479263	0.507428586	0.623068988	0.827253222	1.05362463	0.336996347	0.487573981	0.642533958	0.799188733	0.863636315	1.078781486	0.809001088	9.799752235	0.406593412	0.499015749	0.987866461	0.7811203
10542_at	0.656072617	0.615028918	0.759364367	0.699662566	0.886644244	0.871459723	1.072589278	1.555903792	2.824455261	0.677130103	0.575342476	0.73908633	0.741676271	0.568181813	0.664785564	0.681506872	0.814938664	0.773469388	1.147623777	4.984881401	0.595428526	0.704428434	0.71888411	0.988083422	0.741147757	0.607100606	0.77375567	0.550709963	0.706611574	0.763655424	1.138309598	6.404201984	0.56373626	0.47342518	0.773508549	0.600622416
10543_at	0.900113523	0.752601147	0.93757093	1.145106912	1.362514138	1.253812671	1.504875302	2.053291559	6.108959198	2.216367722	2.224885702	1.816243529	0.920780718	0.734090924	0.981941283	1.065068603	1.170568585	1.101020455	1.425682425	5.548595905	2.10971427	2.167868137	1.972103	1.986097336	0.957265019	1.067455649	1.036199093	1.016227245	1.155991673	1.186974883	1.062568665	7.135969639	1.587912083	1.723425269	1.879676342	1.401452303
10544_at	0.951191843	0.941040456	1	0.938132763	0.847362578	0.837690651	0.914409518	0.753396034	0.497578681	0.802690625	0.902968049	0.888324857	1.065442085	0.939772725	0.890519202	0.992009163	0.831661105	0.659183621	0.693629861	0.697624147	1.235428572	1.062821746	0.984978557	1.024826169	0.945055008	0.878106475	0.978506804	0.530425966	0.767561972	0.703781545	0.446761817	0.762669921	0.873626411	0.829724431	0.688574255	0.870331943
10545_at	3.406356573	3.334103823	4.608399391	4.323959351	5.015712738	3.845315933	4.59154892	4.052246571	3.49878931	3.569506884	3.059360743	3.035532951	3.93915081	3.28636384	2.284424305	5.41324234	5.680044651	3.392857075	3.546005964	3.261339188	6.660571098	3.71884656	3.675965786	3.813306808	4.389499664	3.468639135	4.609728813	2.648073196	3.428718805	3.266806841	2.170142651	3.813349724	3.845054865	2.918307066	2.760363817	3.164937735
10546_at	1.972758293	2.445086718	1.606129408	2.469066381	1.570145965	1.765795231	2.087757111	1.546499491	1.979418993	1.554932833	1.149543405	1.498477221	1.687715411	2.34431839	0.749435663	2.511415482	2.185061216	1.87755096	1.255813837	1.119870424	1.876571417	1.461379886	0.786480725	2.132075548	1.716727853	1.797633052	1.651583791	1.849898577	1.767562032	1.55252111	0.43139407	1.26081574	1.853846192	1.54625988	1.367037296	1.40663898
10547_at	2.349602699	2.201155901	1.565266728	2.689538956	2.145903587	2.55991292	2.304441929	1.193312407	2.621065378	1.450672626	1.760273933	2.439593792	1.741676331	2.568181992	0.975169301	2.293379068	3.604236126	2.246938705	1.740141511	1.82505393	2.820571423	2.14624095	0.85085839	2.087388277	1.087912083	1.783431888	2.349547625	2.177484751	2.405991554	2.505252123	0.803512633	1.597033262	3.39340663	2.370078802	2.149646044	2.130705118
10548_at	4.95800209	4.978034496	3.558456421	4.975253105	2.199775696	5.554466248	4.665222168	3.600836039	2.05084753	2.865471125	3.40182662	3.924873114	4.267508984	5.143182278	2.997742653	6.319634438	7.003344536	4.307142735	3.755308151	3.330453396	4.650285721	3.490216017	1.975322008	3.508440971	2.148962259	2.979881763	4.915158272	3.692698002	4.785123825	4.881302834	2.611416101	2.423980236	4.545054913	3.563976526	3.465116262	3.802904367
10549_at	0.029511917	0.009248555	0.09307605	0.012373454	0.014590348	0.01416122	0.028169012	0.018808777	0.027845036	0.12443947	0.018264841	0.011167512	0.022962114	0.013636365	0.011286682	0.076484017	0.035674471	0.009183673	0.014155712	0.049676023	0.067428574	0.012358394	0.015021459	0.013902681	0.03174603	0.027218934	0.021493213	0.014198784	0.014462809	0.015756303	0.045005489	0.009888751	0.016483517	0.008858267	0.014155712	0.011410788
10550_at	0.14415437	0.20462428	0.096481271	0.093363337	0.095398434	0.151416123	0.101841815	0.120167188	0.180387408	0.177130058	0.138127863	0.062944159	0.252583265	0.174999997	0.16027087	0.235159829	0.173913047	0.147959188	0.100101106	0.117710575	0.50057143	0.123583928	0.052575108	0.113207549	0.318681329	0.256804734	0.188914046	0.119675465	0.178718999	0.135504201	0.104281016	0.154511735	0.241758242	0.101377957	0.117290191	0.151452273
10551_at	2.086265564	0.374566495	0.224744603	0.183352083	0.269360274	0.358387828	0.445287079	0.938349068	1.10895884	1.135650277	0.79908675	0.60101521	1.623421431	0.342045456	0.262979656	0.356164396	0.496098101	0.418367326	0.338725984	0.563714921	5.507428646	0.614830077	0.444206029	0.82323736	1.832722902	0.418934941	0.382352948	0.42190671	0.441115707	0.45588237	0.518112004	1.705809593	3.874725342	0.861220479	1.094034314	1.309128523
10552_at	2.627695799	1.978034735	2.441543818	1.776152968	1.552188635	0.978213549	1.100758314	1.695924878	1.878934622	2.170403719	3.074200869	2.545177698	2.523536444	2.529545546	2.046275377	1.333333373	2.53957653	1.942857027	1.407482266	1.754859567	2.155428648	2.054582834	1.939914227	2.235352755	3.413919449	3.848520994	2.41515851	2.030426025	2.094008207	1.989495754	1.99890244	1.548825622	2.069230795	2.11122036	2.573306322	2.826763391
10553_at	0.654937565	0.700577974	1.251986384	1.042744637	1.135802507	1.055555582	1.336944699	1.579937339	2.031476974	0.674887955	1.102739692	0.786801994	0.807118356	0.839772761	0.974040627	0.968036592	1.607580781	1.2867347	1.263902903	1.895248413	0.971428573	0.921730161	0.892703831	0.840119183	0.986569047	1.099408269	1.148190022	0.872210979	1.161157012	1.460084081	1.812294364	1.991347313	0.752747297	0.900590539	0.951466084	0.820539355
10554_at	2.041997671	1.75491333	2.237230539	1.516310573	1.480359197	0.932461858	1.510292411	1.562173486	1.624697328	1.288116693	2.324201107	1.807106614	1.831228614	2.111363649	1.865688443	1.220319629	2.06800437	1.321428537	1.199190974	1.319654346	1.438857198	1.736354351	2.071888447	1.672293901	2.284493446	1.853254557	1.856334925	1.471602559	1.502066016	1.485294104	1.574094415	1.128553748	1.390109897	1.983267665	2.008088827	1.849584937
10555_at	3.317820549	2.946820736	3.346197367	3.305961847	3.436588287	3.163398504	3.277356386	3.312434673	1.858353615	3.073991299	2.851598263	3.002030611	2.268656969	3.597727537	3.411963701	3.111872196	3.222965479	3.245918274	2.707785368	3.601511955	2.027428389	2.549948454	1.858369112	2.455809355	3.051281929	3.928994179	3.595022678	3.83062911	4.971074581	5.133403778	1.721185565	3.54511714	2.036263704	2.405511856	2.152679205	2.061203241
10556_i_at	16.97162247	8.747977257	17.43700218	16.71316147	16.56341362	16.5348587	17.6511364	23.40961456	41.78813553	26.54820824	27.54451942	21.8588829	18.04477692	11.00909138	13.54063129	18.31963539	14.52173901	14.79489803	16.12740135	27.72462273	33.08457184	21.66220284	21.67167473	22.47964287	19.09523964	10.2295866	15.58371067	15.25557804	17.06818008	18.7857151	9.328210831	35.88751602	23.07032967	17.80413437	18.92416382	16.11099434
10557_f_at	26.54483604	13.81040382	23.4279232	25.10236359	27.73400879	25.4978199	28.63488579	34.74608231	54.66101837	39.95515823	35.08676147	32.16345215	26.38920975	16.24659157	18.60157967	27.15981674	27.35563087	22.28775406	24.36299133	36.84341049	51.83657455	30.18949318	32.83583832	28.45878983	29.51770592	15.65088749	23.05316734	18.75456429	25.22210693	26.71848869	18.8342495	50.07169342	35.78901291	25.51869965	24.75935173	23.97095299
10558_s_at	29.44381332	16.36185074	27.25765991	28.39257813	27.75645638	28.08169746	32.08559036	36.10762787	58.74455261	43.16928482	37.96118546	29.16649628	25.56372261	19.07159233	14.53611755	31.55365562	38.31103516	24.52959061	26.70171738	40.27429581	47.27885437	28.71884727	26.41630936	30.92453003	33.26251602	19.59763336	28.15724182	20.92292213	26.22830391	27.90546417	17.55543518	48.73176575	39.10659409	25.75492096	23.29322433	25.21161652
10559_at	1.357548237	1.727167487	1.341657162	1.800899982	1.578002334	1.868191719	1.837486386	1.356321931	1.504842639	1.141255736	0.769406438	0.64467001	1.096440911	1.905681849	0.923250556	2.050228357	2.93199563	1.537755013	1.553083897	1.065874696	1.517714262	0.847579837	0.518240333	0.960278034	1.14896214	1.507692337	1.930995464	1.352941155	1.534090877	1.398109317	0.800219595	0.846724331	1.309890151	0.817913353	0.575328588	0.779045582
10560_at	3.53689003	3.258959293	3.018161058	3.767154217	3.271605015	3.835511923	3.385698557	2.718913555	11.70217896	2.75896883	4.043379307	4.48629427	3.419058561	3.546591043	1.963882565	3.789954424	5.210702419	3.177550793	3.051567078	6.693304539	4.169142723	3.085478783	1.861588001	3.494538307	2.065934181	2.887573957	3.848416567	2.901623011	3.549586773	3.692226887	2.080131769	8.374536514	4.757143021	3.229330778	3.68351841	3.748962402
10561_at	12.90351963	8.291329384	3.004540443	5.030371666	2.261503935	4.525054455	3.620801687	3.192267656	4.220339298	10.88228798	13.52739716	11.53197956	11.19058609	7.770454407	3.932279825	5.517123222	6.447045803	4.228571415	3.104145527	3.587473154	7.345142841	9.576725006	6.96566534	9.528302193	8.219780922	6.495858192	6.126696587	4.013185024	5.564049244	4.567226887	2.969264746	3.093943119	10.92637348	8.264763832	9.486349106	9.595435143
10562_at	4.763905048	4.878612518	1.463110089	4.183351994	1.712682486	3.86601305	2.127843857	2.080459833	1.577481866	3.261210918	3.937214613	2.457868099	4.177956581	4.453409195	2.827313662	4.724885941	5.096990108	3.602040768	2.880687475	2.613390923	3.915428638	3.561276913	1.839055777	3.269116402	3.284493446	4.17751503	4.348416328	3.059838057	4.129132271	3.776260614	2.809001207	2.530284166	5.512088299	3.055118084	2.835186958	3.100622177
10563_at	12.94324684	3.078612566	4.007945538	3.707536697	3.434343576	4.162309647	4.289273739	8.51410675	20.84866905	14.97982121	26.21803665	16.0436554	10.24339867	2.990909338	5.437922955	6.082191944	6.851727962	5.601020336	4.175935268	13.17278671	30.17371368	12.64469624	12.92703915	16.36345673	12.35042763	3.371597528	6.723982334	5.231237411	4.873966694	5.560925007	3.925356865	26.34363174	19.19890213	15.59941006	16.95550919	14.73755074
10564_at	2.435868502	3.181503057	3.130533457	2.173228264	2.420875549	2.489106655	2.080173254	2.020898581	1.61259079	1.736547112	2.695205688	2.103553295	2.6555686	2.934091091	2.635440111	2.02968049	2.415830612	2.43265295	1.799797654	1.623110175	2.948571444	2.300720692	2.491416216	2.40417099	2.93772912	2.816568136	2.772624493	2.678499222	2.369834661	2.314075708	2.230515957	2.07045722	2.747252703	2.804133892	3.078867435	2.837136745
10565_at	3.868331432	4.440462589	5.138479233	3.095613241	3.219977617	2.371459723	2.490790606	3.037617683	3.05690074	3.15358758	4.002283096	2.948223114	3.797933578	4.618181705	3.934537172	2.793379068	3.780379057	2.331632614	2.568250656	2.536716938	3.629714251	3.414005995	3.370171785	2.613704205	4.727716923	5.875739574	3.881221771	2.742393494	2.896694183	3.027311087	3.604830027	2.542644978	3.470329523	3.344488144	3.538928032	3.474066019
10566_at	1.517593622	1.495953679	1.82406354	1.190101266	1.421997786	0.753812611	0.795232892	1.103448272	0.198547214	0.752242148	1.340182662	1.088324785	1.327210188	1.681818247	1.145598173	0.924657524	1.290969968	1.189795852	0.797775507	0.754859626	1.046857119	1.202883601	1.062231779	1.148957253	1.412698388	2.066272259	1.281674266	1.163285971	1.221074343	1.151260495	1.126234889	0.457354724	1.047252774	1.311023593	1.263902903	1.171161771
10567_at	1.774120331	1.086705208	1.446084023	1.386951685	1.235690236	0.870370388	1.073672771	1.054336548	0.567796648	0.476457417	1.623287678	2.201015234	1.710677505	1.382954597	1.415349841	1.057077646	1.489409208	1.084693909	0.778564155	0.977321804	0.560000002	1.219361424	1.992489219	1.705064535	1.135531187	1.1715976	1.312217236	1.232251525	1.377066135	1.194327712	1.242590547	1.021013498	0.484615386	1.617125988	2.258847237	1.812240481
10568_at	0.660612941	0.766474009	0.648127139	0.65691793	0.506172836	0.374727696	0.692307651	0.679205894	0.369249403	0.399103135	0.671232879	0.464974612	0.766934633	0.720454574	0.635440171	0.608447492	0.857302129	0.566326499	0.546006024	0.366090715	0.379428566	0.534500539	0.516094387	0.460774601	0.581196547	0.75857985	0.676470578	0.574036539	0.506198347	0.736344516	0.582875967	0.359703332	0.432967067	0.470472425	0.456016153	0.490663856
10569_at	8.576617241	5.356069088	2.657207727	2.416198015	2.053872108	1.537037134	2.04658699	2.072100401	1.440678	4.443946362	9.377854347	7.00812149	9.321470261	4.939773083	2.574492216	1.858447552	1.996655583	1.734693885	1.693629861	1.857451439	3.641142845	7.265705109	8.108368874	7.333664417	9.621489525	4.112426281	2.443439007	1.519269824	1.756198287	1.857142925	2.07903409	1.533992529	4.07692337	5.923228264	7.241658211	7.991701126
10570_at	2.91940999	1.892485499	2.930760622	2.833520889	2.868687153	2.796296358	3.276272774	2.459770203	2.656174421	3.982063055	3.327625751	2.458883286	2.516647577	2.072727203	2.627539396	2.283105135	3.972129107	2.54285717	2.451971531	1.962203026	4.444571495	3.356333494	3.013948441	3.035749912	2.815629005	3.682840347	3.515836954	2.554766893	2.823346853	2.766806841	3.586169243	1.834363222	3.874725342	2.365157604	2.604651213	2.48651433
10571_at	0.887627661	0.937572241	0.83541429	0.847019196	0.740740776	0.673202634	0.605633795	0.510971785	0.993946731	0.548206329	0.850456655	0.772588789	0.723306596	0.971590936	0.637697518	0.442922384	0.720178366	0.657142878	0.577350795	0.806695402	0.746285737	0.722965956	1.002145886	0.867924571	0.934065938	0.880473375	0.754524887	0.74847877	0.675619841	0.579831958	0.623490691	0.955500603	0.651648343	0.854330719	0.808897853	0.772821546
10572_at	23.99092102	48.5491333	41.19523239	34.87514114	34.47138214	28.53921509	28.20909882	21.35841179	4.646489143	0.447309464	0.852739692	1.921827435	24.06429482	49.99772644	35.15237045	23.66666603	25.71683502	23.52244759	21.37512589	14.0853138	0.73942852	0.643666327	1.563304663	3.69712019	29.30525208	29.61420059	35.76810074	23.85497093	24.53409004	23.53046417	24.46652031	10.3040781	0.812087953	0.759842515	1.720930099	3.630705118
10573_at	0.96935302	0.757225394	0.828603864	0.91113615	0.79573518	0.733115494	0.977248013	0.827586174	1.403147697	0.695067286	1.085616469	1.391878247	1.008036852	0.920454562	0.814898372	0.625570774	0.811594248	0.76836735	0.728008032	0.739740789	0.91314286	1.040164709	1.539699554	1.15491569	1.271062255	0.727810681	0.990950227	0.591277897	0.799586773	0.752100825	0.774972558	0.834363341	0.75604403	0.948818922	1.034378171	1.143153429
10574_at	4.492621899	3.98034668	3.136208773	3.138357878	2.594837427	2.532679796	2.767063618	2.901776552	0.83292985	2.834080935	2.851598263	3.237563372	3.241102219	4.0715909	2.908577919	1.832191825	3.063544989	2.466326475	2.60060668	1.400647879	5.291428566	3.406796932	3.195278883	2.518371582	3.652014732	4.035502911	3.809954643	1.938134074	2.420454502	2.455882549	2.697036266	0.934486985	3.209890366	3.245078802	3.05864501	3.321576595
10575_at	0.604994297	0.579190731	0.416572094	0.512935877	0.555555582	0.593681931	0.696641386	0.717868328	0.234866828	0.245515704	0.326484025	0.364467025	0.250287026	0.550000012	0.284424394	0.371004581	0.768115938	0.569387734	0.694640994	0.491360694	0.492571414	0.500514925	0.296137333	0.349553138	0.76556778	0.630769253	0.776018083	0.489858031	0.609504104	0.733193338	0.834248126	0.411619246	0.41538462	0.416338563	0.34681493	0.39107883
10576_at	3.460839987	0.724855483	0.329171389	0.291338593	0.349046022	0.230936825	0.411700964	0.540229917	0.955205858	11.73766899	4.489726067	6.349238873	2.865671873	0.697727323	0.387133181	0.14611873	0.272017837	0.208163261	0.3498483	0.718142569	2.028571367	11.83110237	7.577253342	5.14200592	2.990231991	0.526627243	0.296380103	0.266734272	0.232438013	0.285714298	0.312843055	0.552533984	5	6.769684792	6.98685503	5.497924805
10577_at	4.757094383	7.315606594	5.673098564	7.128234386	7.306397438	6.29629612	5.874322891	4.972831726	3.003632069	3.075112104	3.102739573	3.65482235	4.95407629	7.199999809	6.618510246	5.477169037	4.924191952	5.258162975	5.170879364	3.741900682	3.785142899	4.0504632	3.626609325	3.253227472	4.525030613	5.573964596	7.272624969	5.672413826	5.152892113	6.143908024	6.08562088	3.128553629	5.135164738	3.442913294	3.381192923	3.900414705
10578_at	0.005675369	0.002312139	0.003405222	0.003374578	0.017957352	0.007625272	0.005417118	0.004179729	0.003631962	0.006726458	0.003424658	0.014213198	0.02640643	0.004545455	0.004514673	0.003424658	0.026755854	0.002040816	0.002022245	0.002159827	0.059428569	0.003089598	0.004291845	0.005958292	0.052503057	0.003550296	0.003393665	0.003042597	0.002066116	0.024159664	0.007683864	0.001236094	0.030769231	0.024606299	0.013144589	0.008298755
10579_at	1.788876414	2.002311945	2.429057837	2.24409461	2.030303001	1.22004354	1.918743253	2.004179716	2.778450489	1.718609929	2.062785387	1.731979728	1.934558034	2.424999952	2.290067673	1.658675909	2.586399078	1.865306139	1.729019165	2.841252804	2.722285748	1.617919683	1.942060113	1.892750859	2.242979288	2.370414257	2.260181189	1.671399713	1.779958725	1.747899175	2.378704786	2.70086503	2.1692307	1.844488144	1.979777455	1.92323637
10580_at	1.192962527	1.304046273	1.447219133	1.169853806	0.923681319	0.395424813	0.842903554	1.096133828	3.871670723	0.804932833	1.489726067	1.747208118	1.120551109	1.601136327	1.777652383	0.815068543	0.908584177	0.884693801	0.844287097	4.537796974	1.177142859	1.094747663	1.557939887	1.295928478	0.943834007	1.360946774	1.531674147	1.023326635	0.878099144	0.989495814	0.982436895	4.402966499	1.017582417	1.227362156	1.554094911	1.379667997
10581_at	8.582292557	20.46242714	20.44381332	18.42744637	14.5140295	13.16557693	18.84832001	14.9153614	2.858353615	3.679372549	4.976027489	3.011167526	9.221585274	19.30795479	16.155756	17.0616436	23.68561935	12.85918331	15.35389233	7.180346012	4.067428589	4.082389355	2.53111577	2.872889757	13.97435951	20.46035576	23.09276009	11.64705944	16.02479172	15.91281605	17.67398453	4.391841412	3.429670572	2.858267546	2.715874672	4.01556015
10582_at	5.149829865	4.552600861	6.49489212	4.845894337	3.308641911	5.032679558	5.594799519	5.287356377	3.694915533	4.539237976	5.243150711	3.277157068	5.219288349	3.663636446	3.007900715	3.602739811	7.520624161	3.179591894	5.034378052	3.446004391	3.962285757	4.521111965	3.195278883	3.426018	6.295482159	6.396449566	6.507918358	2.976673603	4.520661354	4.696428776	6.027442455	2.110012293	3.490110159	3.136811018	3.379170895	4.591286182
10583_at	7.69239521	4.641618252	4.038592339	3.560179949	2.876543283	3.905228853	5.5157094	6.934169292	29.63438416	11.46861076	9.04566288	5.492385864	7.491389751	3.501136541	2.726862431	3.58447504	5.228539467	2.650000095	4.464105129	17.26241875	19.86171341	7.22451067	6.061159134	5.993048668	9.467643738	5.803550243	4.415158272	1.795131922	2.86157012	3.11344552	5.87596035	19.13596916	9.670330048	4.192913532	5.717896461	6.542531013
10584_at	2.603859186	2.265895844	3.821793556	2.36220479	1.894500732	3.011982679	3.733477592	2.722048044	0.754237294	1.334080815	1.164383531	0.851776659	2.574052811	1.982954621	2.071105957	2.168949842	2.913043261	1.697959065	2.973710775	1.332613349	1.724571347	1.352214217	1.053647995	1.118172765	2.592185736	2.179881573	3.214932442	1.183570027	1.741735578	2.245798349	3.298573017	0.622991323	1.13846159	0.909448802	0.951466084	1.216804981
10585_at	2.866061211	1.949132919	3.350738049	2.641170025	1.814814806	2.5359478	3.282773495	3.067920685	2.911622286	2.164798498	2.08447504	1.52182734	2.559127569	1.628409147	2.077878237	2.105022907	3.047937632	1.606122375	3.144590378	2.247300386	2.649142981	2.176107168	1.679184556	1.542204618	2.791208982	2.486390591	3.5	1.484786987	1.933884263	1.952731133	3.099890232	1.456118584	1.45824182	1.407480359	1.486349821	1.737551808
10586_at	0.713961422	0.576878607	0.492622048	0.752530992	0.860830545	0.580610037	0.924160361	0.987460852	4.865617275	0.899103165	0.529680371	1.129949212	0.561423719	0.546590924	0.711060941	0.343607306	0.73355633	0.724489808	0.80485332	2.463283062	1.887999892	0.88362515	1.053647995	0.791459739	0.616605639	0.455621302	0.582579195	0.675456405	0.645661116	0.776260555	0.918770552	4.385661125	0.806593418	0.900590539	1.111223459	1.149377584
10587_at	4.015891075	5.617341042	4.073779583	5.768279076	5.052750111	5.206971645	5.249186993	3.977011681	3.640436172	1.87780273	2.507990837	3.250761509	2.838117123	5.385227203	5.138825893	3.200913191	4.833890915	3.529591799	4.890798569	3.08531332	2.694857121	3.55303812	3.040772438	2.857001066	3.496947527	4.605917454	5.798642159	5.256592274	5.007231236	4.178571224	4.605927944	2.986402988	3.128571749	2.822834492	3.059656143	3.369294167
10588_at	2.699205399	2.49017334	1.846765041	2.442069769	2.53310895	2.386710405	2.424701929	2.480668783	2.33171916	2.42600894	1.617579937	2.225380659	2.645235538	2.821591139	2.155756235	1.764840245	2.146042347	1.792857051	2.081900835	2.3282938	3.333714485	2.74665308	2.542918444	2.391261339	3.188034296	2.203550339	2.294117689	1.733265758	1.813016534	1.998949647	2.423710346	2.744128466	2.924175978	2.260826826	2.283114195	2.380705357
10589_at	1.633371115	1.675144434	1.451759338	1.45106864	1.671156049	1.422657967	1.013001084	1.437826633	1.901937127	0.928251207	0.746575356	1.810152292	0.985074699	1.581818223	1.439051867	0.866438389	0.972129285	1.177551031	1.298280954	2.190064907	1.56571424	1.497425199	1.355150223	1.537239432	1.27716732	1.255621314	1.593891382	1.458417892	1.104338884	1.40336144	1.482985854	2.683559895	1.678022027	1.675196767	1.91304338	1.552904487
10590_at	1.652667522	1.117918968	1.207718492	1.229471326	1.265993357	1.188453197	1.435536265	1.079414845	0.784503698	0.778026938	1.151826501	1.683248758	2.997704029	1.318181872	1.418735862	1.044520617	0.720178366	1.208163261	1.310414553	1.318574548	1.306285739	1.920700312	1.888411999	1.670307875	1.192918181	1.055621266	1.240950227	1.219066978	1.177685976	0.974789977	1.335894585	1.071693301	1.497802258	1.549212575	1.80788672	1.699170113
10591_at	13.4937582	12.49248505	13.02497196	12.04274464	10.22783375	9.586056709	9.094257355	6.112852573	4.605327129	6.559417248	8.503424644	12.04263878	9.484500885	13.86022758	12.32166958	7.867580414	6.795986176	6.70714283	8.862486839	7.514038563	7.482285976	11.21318245	11.27253151	11.35650444	11.24420071	13.41183472	12.22850704	10.385396	8.578512192	8.49684906	5.531284332	5.829418659	12.89340782	7.838582993	12.6046505	12.3423233
10592_at	1.471055746	2.991907358	3.645857096	2.956130505	3.336700439	3.213507652	3.557962894	2.091953993	1.611380219	0.960762322	0.968036592	1.507614136	1.793341041	3.164772749	2.77652359	1.668949723	2.385730267	2.745918274	3.388270855	2.487040997	1.077714324	1.467559218	1.41309011	1.331678391	1.681318641	3.636686325	3.339366674	2.587221384	2.259297371	3.259453773	2.686059237	2.033374548	1.594505548	0.898622096	1.568250775	1.577800751
10593_at	1.280363321	0.255491316	0.644721925	0.726659179	0.909090936	0.922657907	1.175514579	0.579937339	9.232445717	1.269058347	1.382420063	2.613197803	0.83008045	0.343181849	0.536117375	0.303652972	0.798216283	1.122448921	1.467138529	3.292656422	1.486857176	1.503604531	2.050429344	2.225422144	1.151404262	0.364497036	0.73642534	1.093306422	1.098140478	1.489495873	1.229418278	5.791100025	1.43626368	0.928149641	2.439838171	2.403526783
10594_at	5.842225075	6.153757095	6.070374489	6.528684139	6.25252533	5.407407284	5.475622654	2.106583118	2.234866858	4.300448895	4.711187363	5.212182999	4.199770451	7.264772892	2.942438126	2.15182662	5.247491837	4.990816116	5.497472286	4.045356274	2.17485714	5.264675617	5.219956875	4.726911545	4.323565483	8.416568756	6.891403198	6.545639515	5.982437611	6.93592453	4.35016489	3.325092554	4.778021812	2.73720479	5.326591969	4.631742477
10595_at	1.216799021	1.006936431	0.76276958	1.160854936	1.470258236	1.286492348	1.267605543	0.81086731	1.169491529	0.95179379	1.044520617	0.923857868	0.870264173	1.159090996	0.61625278	0.614155233	1.196209669	1.24387753	1.20728004	1.181425452	0.680000007	0.899073124	1.087982893	0.794438958	0.73382175	0.739645004	1.024886847	1.152129889	1.111570239	1.459033608	0.839736581	1.250926971	0.983516514	0.595472455	1.278058648	0.835062206
10596_at	0.625425637	0.529479742	0.544835448	0.426321745	0.450056106	0.392156869	0.375947982	0.369905978	0.256658614	0.319506735	0.458904117	0.736040592	0.477611959	0.639772713	0.267494351	0.25	0.416945398	0.386734694	0.369059652	0.342332631	0.110857137	0.478887737	0.390557945	0.614697158	0.357753366	0.555029631	0.421945691	0.596348882	0.529958665	0.674369752	0.268935233	0.447465986	0.280219793	0.25	0.751263916	0.67219919
10597_at	4.526674271	4.036994457	3.84562993	4.731158733	4.38047123	5.115468502	5.26002121	5.289446354	3.777239799	4.102017879	3.837899685	4.040608883	5.136624813	3.7590909	3.202031612	4.259132385	4.292084694	4.075510025	4.975732803	4.03887701	1.73828578	3.947476625	3.223176003	4.066534519	3.617826462	3.076923132	4.458145142	4.547667503	4.996901035	5.24684906	4.096597195	3.778739214	3.231868267	1.981299281	3.840242386	3.68879652
10598_at	0.975028396	0.706358373	1.723042011	1.771653533	2.336700439	2.310457468	3.251354218	6.274817467	20.49636841	3.202915192	3.208904266	4.44568491	1.150401831	0.998863697	1.24830699	1.267123342	2.154961109	2.367347002	3.418604612	15.76781845	1.628571391	2.342945337	2.905579329	3.229394436	1.405372381	1.050887585	1.807692409	1.797160268	2.297520638	2.98844552	3.349067211	21.23114777	1.598901153	1.301181078	3.819009066	2.854771852
10599_at	0.975028396	0.997687876	1.315550566	1.7840271	1.744107723	1.74400878	1.429035664	1.319749236	2.340193748	0.921524704	1.43264842	1.170558333	0.924225092	1.059090853	1.215575576	0.795662105	1.717948794	1.414285779	1.49241662	2.106911421	0.58742857	1.173017502	1.05901289	1.125124216	1.002442002	1.198816657	1.477375627	1.820486903	1.696280956	1.719537854	0.67069155	2.862793446	0.775824189	0.610236228	1.031344771	0.747925222
10600_at	5.148694992	4.793063641	5.438138485	5.517435551	6.629630089	5.733115196	5.92307663	5.786833763	1.27845037	6.427130222	6.101598263	5.28629446	5.746269226	4.620454788	5.044017792	4.635844707	4.86956501	4.934693813	5.388270855	5.27537775	3.945142984	5.635427475	4.498927116	5.122145176	6.620268822	4.720710278	5.402715206	4.306288242	5.078512192	5.315126419	4.924259186	4.06922102	5.240659237	4.163385868	4.053589344	4.426348209
10601_at	1.40181613	2.046242714	1.906924009	2.453318357	2.451178551	2.421568632	2.166847229	2.158829689	2.791767597	0.461883426	0.672374487	0.917766511	1.551090837	1.796591043	2.283295631	1.832191825	1.555184007	1.721428514	1.96562171	1.760259151	1.416000009	1.124613762	0.92703867	0.827209592	1.225885272	1.179881692	2.573529482	1.372211099	1.498966932	1.509453773	1.934138298	1.629171729	1.461538553	0.751968503	0.961577296	1.037344337
10602_at	0.23723042	0.435838163	0.402951181	0.512935877	0.817059577	0.810457528	0.899241567	0.7680251	0.260290563	0.131165922	0.097031966	0.220304579	0.347876012	0.400000006	0.364559799	0.578767121	0.39464885	0.711224437	0.707785606	0.437364995	0.139428571	0.178166822	0.162017167	0.124131083	0.195360199	0.370414197	0.419683248	0.551724195	0.654958665	0.60084039	0.85181123	0.264524072	0.163736269	0.179133862	0.184024259	0.197095424
10603_at	1.553915977	1.440462351	1.550510883	1.63667047	1.57912457	1.567538023	1.785482049	1.49425292	1.485472202	0.917040467	1.267123342	2.321827412	1.740528345	1.948863745	2.054176092	1.760273933	1.068004489	1.57959187	1.745197177	2.123110294	1.346285701	1.924819708	2.11802578	1.866931558	1.782661796	1.491124272	1.811086059	1.617647171	1.673553705	1.863445401	1.535675049	2.085290432	1.496703267	1.724409461	1.855409384	1.851659656
10604_at	0.523268998	0.460115582	0.651532352	0.52980876	0.59932667	0.544662297	0.483206898	0.412748188	1.013317227	0.307174891	0.416666687	0.934010148	0.533869147	0.555681825	0.426636547	0.179223746	0.389074713	0.541836679	0.616784573	0.914686799	0.405714273	0.73841393	0.960300446	0.76961273	0.452991456	0.607100606	0.519230783	0.564908743	0.425619841	0.516806722	0.525795877	1.080346107	0.641758263	0.574803174	1.002022147	0.753111959
10605_at	1.032917142	1.368786097	0.93757093	1.1563555	1.389450192	1.070806146	1.17009747	0.340647846	0.969733655	0.436098695	0.66438359	0.922842622	0.72904712	0.970454574	0.725733638	0.280821919	0.721293151	0.91428566	1.022244573	0.735421121	1.038857102	0.81565392	1.009656668	0.903674304	0.648351669	1.244970441	0.952488661	0.949290097	0.72210741	0.808823526	0.574094415	0.896168053	0.961538494	0.706692934	0.957532763	0.871369243
10606_at	6.028376579	3.931791782	4.148694515	4.53768301	4.154882431	4.131808281	4.341278553	2.658307314	5.99152565	7.372197628	5.678082466	5.914720535	5.822043896	4.523863792	1.750564337	2.163242102	3.008918524	3.065305948	3.825075626	4.811015129	5.15199995	6.646756172	5.979613781	4.963257313	4.247863293	4.938461304	4.688914299	3.422920942	3.260330677	3.756302595	3.664105415	5.288009644	6.248351574	4.100393772	5.99595499	5.3195014
10607_at	2.180476904	0.812716782	1.141884208	0.854893148	1.003367066	0.816993475	0.956663072	0.804597735	0.915254235	5.106502533	2.88926959	1.923857808	1.911595941	1.131818175	0.600451469	0.584474921	0.91750282	0.764285743	1.095045447	1.290496707	2.203428507	4.008238792	2.168454885	1.740814328	2.177045345	1.256804705	1.289592743	0.715010166	0.737603307	0.84663868	0.858397365	0.907292902	2.817582369	2.097440958	2.300303221	1.75103724
10608_at	2.569807053	4.169942379	4.291714191	4.291338444	3.594837189	2.899782181	2.719393253	1.714733601	1.88377738	2.581838846	2.017123222	2.482233524	3.43857646	3.712500334	2.765236855	2.235159874	3.049052477	2.021428585	1.978766322	0.909287214	1.549714327	3.102986336	3.01072979	3.178748846	1.825396895	3.415384769	4.348416328	3.209939241	3.087809801	2.980042219	1.236004472	1.207663655	2.359340668	1.433070898	2.790697575	2.6286304
10609_at	6.136208534	8.399999619	7.676503658	8.259842873	7.375982285	6.953158855	6.098591328	4.256008148	5.031476974	6.113228798	6.190639019	6.060913563	5.795637608	6.775000572	5.546275139	6.245433807	4.793756962	4.987754822	4.573306084	2.909287214	4.426285744	6.449021816	6.874463558	7.49255228	4.279609203	6.186982155	7.091629505	5.210953236	5.651859283	4.974790096	4.313941002	3.003708124	6.434066296	3.92027545	5.643073082	6.300829887
10610_at	0.584563017	0.524855494	0.566401839	0.348706424	0.464646488	0.337690622	0.470205843	0.52664578	0.440678	0.933856606	0.791095912	0.67512691	0.656716466	0.62045455	0.454853266	0.308219194	0.36566332	0.308163255	0.312436789	0.484881222	0.281142861	1.053553104	0.80901289	0.540218472	0.518925548	0.431952655	0.355203629	0.369168401	0.323347092	0.407563031	0.24478595	0.375772536	0.601098895	0.305118114	0.815975666	0.695020676
10611_at	2.834279299	2.124855518	1.797956824	2.292463541	2.505050659	2.506536007	2.934994459	2.648902893	2.750605345	2.726457596	2.710045576	2.643654823	2.820895672	2.306818247	2.346501112	1.566210032	2.602006674	2.445918322	2.450960398	3.03239727	1.462857127	2.651905298	2.156652451	2.572989225	2.709401608	2.186982393	2.696832657	2.224138021	2.755165339	2.626050472	2.02085638	2.883807182	2.4362638	1.81594491	2.357937098	1.925311208
10612_at	3.450624228	3.010404587	3.404086113	3.088864088	3.122334719	2.834422827	3.483206749	3.408568621	3.169491529	3.183856726	2.947488785	2.80304575	3.097589016	3.69204545	3.229119539	3.121004581	3.10925293	2.718367338	2.970677137	3.288336992	2.385142803	2.850669146	2.130901337	2.669314623	4.124542236	4.067455769	3.4728508	2.721095324	3.340909004	3.253151417	2.092206478	3.339925766	2.231868267	1.688976407	2.087967634	1.809128404
10613_at	5.246311188	4.915606976	5.034052372	4.689538956	4.692480564	4.248365879	4.716142654	4.146290302	3.529055834	4.988789558	4.981735229	3.783756495	5.401837349	4.597727299	3.951467276	4.291095734	3.376811504	3.260204077	3.722952366	3.057235479	6.416000366	5.147270679	4.325107574	4.720953465	5.432234287	4.738461494	4.092760086	3.107505083	3.404958725	3.38760519	2.512623549	3.446229696	5.301098824	3.345472336	3.013144493	3.265559912
10614_at	3.284903526	4.25780344	3.843359947	4.267716408	4.231201172	4.14161253	4.663054943	3.621734619	1.824455261	2.865471125	2.439497709	1.876142144	3.814007282	3.927272797	2.935665846	5.267123222	5.26867342	3.129591942	3.331647873	2.806695461	4.940571308	2.890834332	2.442060232	2.748758554	3.514041424	4.695858002	4.532805443	2.331643105	3.513429642	2.719537735	2.583973646	2.415327311	3.774725437	2.035433054	1.703741074	2.077800751
10615_at	0.165720776	0.198843941	0.190692395	0.22497189	0.4029181	0.189542472	0.31094256	0.1786834	0.111380145	0.153587446	0.159817353	0.102538072	0.323765814	0.243181825	0.291196376	0.334474891	0.109253071	0.045918368	0.247724965	0.070194386	0.271999985	0.058702365	0.143776819	0.063555114	0.336996347	0.350295871	0.079185523	0.183569998	0.2035124	0.20168069	0.064764	0.048207663	0.212087914	0.028543308	0.048533872	0.08921162
10616_at	0.018161181	0.009248555	0.055618618	0.013498314	0.01010101	0.009803921	0.016251354	0.013584116	0.010895884	0.007847534	0.014840183	0.029441625	0.048220437	0.069318183	0.015801353	0.019406393	0.0122631	0.004081632	0.005055611	0.007559395	0.010285714	0.014418125	0.006437769	0.043694142	0.118437119	0.016568048	0.023755655	0.010141988	0.012396694	0.028361347	0.004390779	0.009888751	0.032967035	0.006889764	0.01718908	0.008298755
10617_at	17.0340519	18.92716599	12.96140766	13.26096821	10.71492767	13.32461834	10.41061687	7.590386868	2.179176807	7.844171047	9.748858452	7.96142149	15.17566204	17.64772797	7.662528515	13.80593681	17.15942001	9.511223793	9.003033638	5.208423138	9.17485714	9.147271156	5.5482831	8.019861221	10.03785133	16.55739594	12.69570255	8.982759476	10.52995872	10.89705944	7.549945354	2.990111113	12.95714283	8.892716408	6.828108788	8.385891914
10618_at	4.940976143	5.583815098	3.322361231	4.725534439	2.09427619	5.248365879	4.385698318	2.784744024	1.150121093	3.293721914	3.456620932	2.79289341	4.257175922	4.450000286	2.6444695	5.280822277	6.282051086	3.796938658	3.558139324	2.160907269	4.058285713	3.250257492	1.648068786	3.2432971	3.63980484	5.107692242	5.369909763	3.396551847	4.577479362	4.09348774	3.479692698	0.960444927	4.45714283	2.477362156	2.277047396	2.81327796
10619_at	0.708286047	0.445086688	0.283768445	0.670416176	0.478114486	0.789760351	0.642470181	0.692790031	1.158595681	0.635650277	0.78652972	0.661928892	0.645235419	0.38863638	0.299097061	0.777397275	0.964325547	0.753061235	0.743174911	0.735421121	0.570285738	0.745623052	0.447424889	0.755710006	0.420024455	0.446153849	0.613122165	0.520283997	0.789256215	0.905462205	0.770581782	0.803461015	0.715384603	0.633858263	0.65318501	0.695020676
10620_at	4.532349586	9.452022552	8.679909706	5.46906662	4.533109188	5.190631866	3.412784338	3.206896544	4.434624672	2.112107754	4.849315166	3.13299489	5.548794746	8.644318581	7.893905163	6.864155293	5.472686768	4.742856979	3.016177654	2.54967618	4.882285595	3.158599377	3.404506207	4.642502785	5.461538315	8.324260712	9.055430412	4.568965912	4.353305817	3.546218634	3.110867262	3.270704508	3.835165024	3.070866108	4.28109169	4.307054043
10621_at	0.399545968	0.372254342	0.138478994	0.142857149	0.066217735	0.21895425	0.250270844	0.182863116	0.094430998	0.113228709	0.308219194	0.256852776	0.353616536	0.214772731	0.281038374	0.07191781	0.075808249	0.067346938	0.111223452	0.057235423	0.436571419	0.274974257	0.493562222	0.193644494	0.293040305	0.087573968	0.062217195	0.174442202	0.100206606	0.075630255	0.181119651	0.150803447	0.246153846	0.281496078	0.270980775	0.34439832
10622_at	0.029511917	0.027745666	0.057888761	0.033745781	0.041526377	0.020697167	0.014084506	0.060606062	0.369249403	0.047085203	0.035388127	0.024365483	0.014925374	0.030681819	0.033860043	0.026255708	0.017837236	0.014285713	0.01718908	0.259179264	0.133714288	0.017507724	0.019313304	0.019860974	0.032967035	0.034319527	0.018099548	0.035496958	0.051652893	0.027310925	0.027442371	0.386897385	0.024175825	0.016732285	0.053589482	0.016597509
10623_at	1.625425577	1.558381557	1.977298498	1.453318357	1.636363745	1.781045794	3.380281448	6.3134799	34.95883942	2.794843197	2.946347237	2.967512608	2.468427181	1.50909102	1.83634305	1.498858571	2.256410122	1.735714316	2.987866402	27.12742996	8.430857658	2.393408775	3.414163113	3.429990053	2.598290682	2.336094618	1.924208283	1.232251525	1.586776853	2.045168161	4.607025623	40.0556221	3.059340715	2.014763832	3.057633877	2.907675982
10624_at	0.248581156	0.058959536	0.17026107	0.187851533	0.269360274	0.264705867	0.424702048	0.478578895	0.657384992	0.2556054	0.278538823	0.257868022	0.315729052	0.13636364	0.125282168	0.131278545	0.243032321	0.276530623	0.391304344	0.589632809	0.204571426	0.336766213	0.219957083	0.190665349	0.188034192	0.136094674	0.170814484	0.151115626	0.244834721	0.338235319	0.254665226	0.683559895	0.242857158	0.145669296	0.192113236	0.231327772
10625_at	0.431328028	0.452023089	0.38138479	0.728908956	0.590347946	0.805010915	1.164680362	0.920585155	0.639225185	0.374439508	0.254566193	0.352284253	0.59357065	0.5090909	0.46839729	0.493150711	0.471571892	0.46938774	0.65318501	1.423326135	0.246857151	0.390319258	0.337982833	0.396226436	0.440781444	0.440236688	0.364253402	0.568965554	0.601239681	0.859243751	0.649835348	1.840543747	0.338461548	0.39468503	0.289180994	0.311203301
10626_at	0.194097623	0.238150284	0.355278075	0.172103494	0.231200919	0.23202613	0.248103991	0.211076289	0.261501223	0.184977591	0.18607305	0.174619287	0.238805979	0.211363643	0.165914223	0.254566193	0.287625402	0.18571429	0.186046496	0.186825052	0.089142859	0.120494328	0.114806868	0.117179744	0.167277172	0.138461545	0.220588237	0.159229219	0.172520667	0.242647067	0.158068061	0.270704567	0.171428576	0.104330711	0.104145601	0.108921155
10627_at	7.036322594	5.567629814	6.018161297	7.634420872	8.152638435	7.917211056	8.946911812	7.852664948	4.535109043	4.903587818	8.776255608	7.926903248	6.772675991	5.125	5.865688324	4.764840126	8.313266754	6.971428394	7.685540199	7.934125423	2.981714249	5.37899065	7.332618237	6.887785435	7.046397686	5.476922989	7.488687992	6.372210979	8.159090996	8.076681137	5.334796906	8.030901909	3.726373672	3.285433054	7.077856064	6.074687958
10628_at	1.943246245	1.220809221	1.617480159	1.749156356	1.883277297	1.846405268	2.202600241	2.444096088	4.240920067	1.512331843	2.073059559	2.217258692	2.199770689	1.343181849	1.734762907	1.486301422	1.303233027	1.427550912	2.049544811	4.543196678	1.072000027	2.050463438	2.160944223	2.57100296	1.829059839	1.198816657	1.757918477	1.491886497	1.93078506	1.919117689	1.275521398	5.859085083	1.168131948	1.150590539	2.071789503	2.053941727
10629_at	29.67309761	23.91676331	19.73552704	20.90438843	17.07631874	14.85185242	16.97508049	15.26750278	4.691283226	26.62556267	32.43036652	24.56243515	28.60275841	25.56932068	17.31941223	20.48972702	18.08138275	12.01836777	12.92214298	6.38228941	22.71999931	23.39546776	24.34656715	21.84309959	33.74603271	25.53372955	20.25339508	14.57708073	15.33884335	14.25105	7.914380074	4.379480362	20.87472534	15.13385773	17.60161781	18.70539284
10630_at	1.614074945	1.167630076	1.145289421	1.014623165	1.195286274	0.875817001	1.456121206	0.593521416	0.750605345	1.301569581	1.575342536	0.931979716	1.211251497	1.165909052	0.958239257	1.479452133	1.063545227	0.687755108	0.806875646	0.462203026	1.569142818	1.132852674	0.947424948	1.087388277	1.568986654	1.852071047	1.426470637	0.865111649	0.986570239	1.115546227	0.668496192	0.386897385	1.161538482	0.687992156	0.731041431	1.018672109
10631_at	11.35527802	15.3260107	13.03405285	16.06524086	16.28170586	13.01307201	14.19718266	11.63427448	4.22397089	8.302690506	9.570776939	9.312689781	11.5097599	16.52159119	7.541760921	17.23744392	20.23411369	12.42244911	11.90090942	7.490280628	7.896000385	7.796086311	7.247854233	7.702085495	12.12454224	15.4094677	16.46040726	11.74137974	15.70867729	13.81092548	8.42810154	5.734239578	7.790110588	5.679133892	4.993933201	6.767634869
10632_at	5.528944492	5.804624081	5.341657162	5.75365591	5.41301918	5.041394234	5.882989883	4.918495655	4.523002625	4.780269146	4.587899685	3.883248568	5.338691235	5.502273083	3.006771803	6.78538847	9.054626465	4.526530743	4.517694473	3.572354078	4.003428459	3.719876528	2.046137333	3.535253286	5.509157658	5.824852467	6.725113392	4.308316708	5.316115379	5.107142925	2.924259186	2.961681128	5.028571606	2.891732216	2.671385288	3.65767622
10633_at	2.643586874	2.400000095	2.122587919	2.280090094	1.923681259	2.44008708	2.406283855	3.170323849	4.633172035	2.937219858	3.534246683	2.205075979	2.244546652	2.723863602	1.537245989	3.052511454	3.862876177	1.953061104	2.119312286	5.336933136	2.50171423	2.417095661	1.273605108	2.135054588	1.835164905	3.501775026	2.785067797	1.637931108	2.099173546	2.362395048	1.810098767	3.422743797	3.647252798	1.890748143	1.772497416	2.127593279
10634_at	2.149829626	1.719075084	1.669693589	2.329583883	1.209876657	2.264705896	1.63921988	1.549634337	1.159806371	0.892376721	1.307077646	1.248730898	2.61079216	1.890909076	1.234763026	2.678082228	3.187290907	1.813265204	1.745197177	1.829373598	1.179428577	1.080329537	0.815450668	1.556107283	1.702075601	2.315976381	2.512443542	1.350912809	1.81921494	1.950630307	1.490669727	0.857849181	1.440659404	0.886811018	1.064711809	1.492738485
10635_at	0.429057896	0.983815014	0.20658344	0.840269923	0.160493836	0.589324594	0.218851566	0.306165099	0.409200966	0.390134543	0.659817338	0.761421323	0.624569535	0.443181843	0.287810385	0.883561671	0.981047928	0.621428549	0.487360954	0.419006467	0.19657144	0.38825953	0.149141625	0.387288988	0.346764356	0.889940798	0.783936679	0.696754575	0.866735518	0.837184846	0.199780479	0.257107526	0.548351705	0.531496048	0.461071759	0.747925222
10636_at	48.49262619	59.7052002	42.19409943	40.89538956	41.53872299	50.81154633	45.218853	56.61859894	57.2687645	33.79148102	59.13241959	36.1502533	50.4500618	47.21136475	48.65237045	62.33105469	62.49275589	44.10203934	38.15773392	36.12419128	52.6788559	31.44078064	34.26073074	35.39821243	48.01587296	47.17988205	57.71266937	39.79107666	43.12396622	44.70693588	34.27003479	52.57601547	42.2010994	34.21456528	36.91405487	37.01244736
10637_at	1.720771909	2.143352509	3.066969633	1.512935877	2.001122475	2.44989109	2.550379038	3.330198765	3.615012169	2.336323023	3.284246683	1.952284217	2.701492786	1.592045546	1.840857863	2.230593681	2.358974457	2.085714102	2.190090895	2.462203026	2.593142748	1.47682786	3.495707989	1.903674245	2.27594614	2.54911232	2.292986393	1.250507236	1.509297609	1.540966392	1.776070356	1.966625452	1.804395676	2.252952576	2.329625607	2.251037121
10638_at	4.230420113	4.751444817	5.450624466	4.919010162	4.671156406	3.894335508	3.330444098	3.703239202	3.629539967	4.286995888	6.196347237	5.078172684	4.073478699	5.072727203	4.91534996	3.989726067	5.930880547	4.194898129	2.957532644	2.782937527	5.218285561	4.392378807	4.902360439	4.368421078	5.704517841	7.881657124	5.751131058	5.268763065	5.415289402	5.175420284	3.788145065	3.152039289	4.645055294	4.491141796	5.304347515	5.216804504
10639_at	2.523269176	2.824277401	4.541430473	3.139482737	2.730639935	1.888888836	1.98808229	2.340647936	2.334140539	1.335201859	3.124429464	3.064974546	2.436280251	3.849999905	3.546275377	2.447488546	3.752508402	2.509183645	1.963599443	2.115550756	1.562285662	2.110195637	2.634120226	2.054617643	3.238095522	4.495858192	3.834841728	3.229208946	3.448346853	3.190126181	2.902305126	2.425216198	1.427472472	2.708661556	3.451971531	3.191908598
10640_at	36.43473053	14.49132919	19.54710579	24.51743698	27.15151596	22.83442116	29.41928291	37.87147522	62.63196182	42.11659622	44.34931564	39.8842659	33.6762352	19.70454597	18.52031517	20.58219147	37.92307663	26.24183655	25.36400223	47.22678375	62.16456985	31.09783745	37.33047104	31.91062546	43.00244141	20.57751656	20.15610886	23.2829628	30.8904953	34.67542267	36.69593811	55.65883255	43.02527618	31.84842491	37.84630585	37.2448082
10641_at	0.57775259	0.389595389	0.527809322	0.592800915	0.791245818	0.564270139	0.80065006	0.773249745	0.625908017	0.279147983	0.378995448	0.325888306	0.442020684	0.463636369	0.569977403	0.598173559	0.63433671	0.554081619	0.689585388	1.206263423	0.34857142	0.315139025	0.30901286	0.348560065	0.587301552	0.575147927	0.662895918	0.496957421	0.666322291	0.780462265	0.755214095	0.966625392	0.292307705	0.303149611	0.442871571	0.460580915
10642_at	6.902383327	8.25086689	7.354143143	7.77390337	7.424242973	6.078431129	7.267605305	6.915360451	10.51452827	6.679372311	6.917808533	6.309644699	7.154994965	7.955681801	8.230248451	6.264840126	6.719063759	6.29285717	6.040444851	6.713822842	13.03542805	8.650875092	9.463519096	6.954319954	5.981685162	7.515975952	6.952488422	5.89046669	5.447313786	5.817226887	6.664105415	8.049443245	9.750549316	7.338582516	6.956521511	6.761410236
10643_at	25.33598328	16.39768791	9.531214714	9.596175194	7.884399891	6.908496857	8.29577446	8.249738693	7.033898354	19.55381203	18.69406319	21.98071098	20.57405472	17.58181763	10.43679428	8.518264771	11.35897446	7.225509644	6.601617813	6.551836014	17.55657005	20.62100983	19.14055824	15.1241312	29.79487228	16.92781067	13.10067844	8.822515488	9.407024384	9.298319817	7.576290131	7.311495304	15.77032948	17.50787354	16.70778465	18.55393982
10644_at	0.633371174	0.707514465	0.57775259	0.649043918	1.026936054	0.56209147	0.722643495	0.520376205	0.529055715	0.264574021	0.422374427	0.436548203	0.683122873	0.836363673	0.722347617	0.507990897	0.692307651	0.458163261	0.456016153	0.427645773	0.680000007	0.461380005	0.669527888	0.456802398	0.594627619	0.545562148	0.73981905	0.501014233	0.485537171	0.617647052	0.623490691	0.35723114	0.528571427	0.503937006	0.418604642	0.372406632
10645_at	1.850170255	2.360693455	2.250851393	2.247469187	2.334455729	1.839869261	2.198266268	2.304075241	1.217917681	1.154708624	1.189497709	1.71878171	1.9460392	2.618181944	2.708803654	2.098173618	1.790412545	1.759183526	1.973710656	1.852051854	1.439999938	1.64057672	1.662017107	1.606752753	2.07448101	2.444970608	2.789592981	1.935091376	1.614669442	1.641806841	2.009879351	1.46353519	1.394505501	1.478346467	1.731041312	1.489626527
10646_at	5.54597044	8.319074631	9.190692902	10.04499435	10.76543236	10.02832222	10.38353157	8.757575989	2.33656168	4.5	4.192922115	2.873096466	5.688863754	8.123864174	5.846500874	11.52397251	9.290969849	7.887754917	8.293225288	5.161986828	6.258285522	4.589083195	3.905579329	3.123138189	6.468864441	7.558579922	8.395928383	6.320487022	8.048553467	7.152311325	5.172338486	3.67861557	6.17142868	2.73031497	1.939332604	2.428423166
10647_at	1.50510788	1.216184855	1.014755964	1.026996732	1.005611658	0.626361668	0.629469097	0.645768046	0.570217907	1.455157042	1.543378949	1.395939112	1.181400776	1.201136351	0.379232496	1.075342417	1.032330036	0.658163249	0.553083897	0.69654429	1.203428626	1.114315033	1.189914227	0.898709059	1.391941428	1.252071023	1.167420864	0.911764741	0.99070245	0.752100825	0.43139407	0.563658774	1.389011025	0.603346467	0.710819006	0.957468867
10648_at	7.163450241	15.11676216	8.729852676	9.433071136	7.598204613	6.671024323	6.206933975	4.378265381	1.014527917	3.557174921	3.162100554	2.477157354	7.580941677	13.80795479	4.953724384	10.03653049	11.42697906	5.135714054	4.750252247	1.320734382	2.562285662	3.041194439	1.237124443	2.563058615	7.260073185	13.26508904	9.708145142	5.75253582	6.0103302	5.053571701	3.468715906	0.960444927	4.414286137	1.775590539	1.730030298	2.690871239
10649_at	0.419977307	0.450867057	0.256526679	0.38245219	0.446689129	0.404139429	0.309859157	0.280041784	0.784503698	0.234304935	0.447488606	0.350253791	0.469575256	0.387499988	0.180586904	0.469178081	0.501672268	0.330612242	0.229524776	0.244060472	0.275428563	0.270854771	0.216738209	0.330685198	0.341880351	0.439053237	0.328054309	0.321501046	0.333677679	0.477941185	0.279912204	0.228677362	0.492307693	0.303149611	0.311425656	0.380705386
10650_at	0.96935302	0.81734097	0.395005673	0.771653533	0.264870942	0.773420453	0.395449609	0.499477535	1.070217967	1.262331843	1.561643958	1.356345177	0.76349026	0.63863641	0.249435663	0.679223776	0.87402457	0.75	0.638018131	1.075593948	0.810285747	1.199794054	0.615879834	1.083416104	0.549450576	0.868639112	0.786199093	0.702839792	0.885330558	0.945378184	0.401756316	0.621755242	1.652747273	1.119094491	1.013144493	1.098547697
10651_at	0.931895554	0.966473937	0.373439282	0.988751471	0.356902361	0.956427038	0.34886241	0.422152579	1.169491529	0.775784731	0.923516035	0.786801994	0.719862282	0.645454586	0.345372468	1.075342417	0.837235212	0.658163249	0.356926173	0.876889825	0.743999958	0.837281168	0.407725334	0.761668324	0.463980466	0.962130249	0.77036202	0.781947255	0.700413227	0.811974823	0.317233801	0.723114908	1.498901129	0.751968503	0.713852346	0.81327796
10652_at	10.11464214	6.471675873	2.574347496	1.775028229	1.66329968	1.787581801	1.715059519	1.951933146	2.119854927	5.21412611	11.32648468	5.789847374	9.872561455	4.267045498	3.162528276	2.600456715	2.618729115	2.363265276	1.750252724	1.099352121	6.921142578	6.329556942	5.947424889	6.604766369	7.471306801	5.055621624	3.416289568	1.747464657	1.808884382	1.879201651	1.007683873	1.013597012	6.151648521	5.644684792	6.337714672	7.23858881
10653_at	1.213393927	1.200000048	1.365493774	1.052868366	1.277216673	1.55010891	1.664138675	1.7356323	0.392251849	0.736547112	1.368721485	0.60609138	1.500574112	1.090909123	1.155756235	1.149543405	1.395763636	1.5367347	1.317492366	0.60691148	2.213714123	1.120494366	0.834764004	0.883813322	1.55311358	1.570414186	1.574660659	0.899594307	1.11570251	1.349789977	1.533479691	0.374536425	1.492307782	0.774606287	0.692618787	0.889004052
10654_at	38.87400818	37.94681931	41.78433609	30.81889915	29.35914803	25.52941322	23.88949013	23.98955154	12.24334145	35.45515823	52.02854156	34.21827316	47.44661713	38.34091187	33.1817131	25.30479431	27.8584156	22.05510139	18.97472	11.27429771	49.95542908	36.93614578	39.3100853	32.6673317	53.29059982	42.1491127	32.73416138	19.31440353	20.41322327	19.76785851	19.81009865	10.805933	38.87802124	33.33956909	39.4630928	39.55290222
10655_at	2.014755964	1.885549188	2.124858141	1.582677126	1.727272749	1.604575157	1.950162411	1.92685473	1.993946791	1.10538125	2.575342655	2.178680182	1.954075813	1.89318192	1.370203137	1.327625632	1.939799309	1.573469281	1.74924159	2.273218155	1.626285672	1.701338768	2.139484882	1.771598816	2.257631302	1.943195224	1.312217236	1.406693697	1.713842869	1.879201651	1.916575313	2.257107496	1.452747226	1.625984192	2.42062664	2.482365131
10656_at	0.776390493	0.991907537	1.866061211	1.57817781	1.597082019	1.12200439	1.616467953	2.373040915	12.40678024	1.575112224	2.027397394	2.240609169	0.987370908	1.546591043	1.91196382	1.367579937	2.585284233	2.189795971	1.912032366	7.844492435	2.767999887	1.366632223	2.028970003	2.186693192	1.036630034	1.853254557	1.410633445	1.61359036	1.816115737	1.821428537	2.700329304	11.04697132	1.779120803	2.176181078	3.333670378	2.45539403
10657_at	0.323496044	0.206936404	0.758229315	0.381327361	0.569023609	0.337690622	0.368364006	0.769070029	2.669491529	0.417040378	0.398401856	0.431472063	0.537313461	0.362500012	0.431151241	0.603881299	0.743589699	0.353061199	0.522750258	1.474082112	0.885714293	0.231719866	0.296137333	0.290963262	0.371184379	0.298224866	0.28054297	0.224137947	0.300619841	0.380252123	0.470911115	1.999999881	0.449450582	0.323818922	0.324570239	0.182572603
10658_at	2.351872921	1.551445007	1.933030725	1.780652523	1.815937281	0.940087199	1.455037832	2.119122267	10.51331806	6.167040348	4.297945499	3.947207928	3.299655676	1.906818271	2.107223511	1.851598144	1.460423589	1.372448921	1.457027316	5.250540257	12.42514229	6.380020618	5.452789783	5.068520546	2.721611738	1.434319496	1.958144903	1.407708049	1.324380159	1.32247901	2.023051739	7.713225842	9.245055199	5.562992096	4.981799603	4.319501877
10659_at	8.098751068	6.529479504	5.675368786	6.85264349	6.336700439	5.375816822	5.249186993	7.108673096	21.63680458	10.37892437	7.33447504	11.3939085	7.070034504	5.905682087	6.55304718	4.559360981	4.703455925	5.180612087	5.456015587	12.10691071	25.54171371	14.64366627	13.37982845	9.809334755	6.974359035	4.13846159	6.160633564	5.121704102	4.369834423	4.626050472	6.406147003	20.92706871	16.15714455	12.43503952	11.23154736	11.14626503
10660_at	6.582293034	6.432370186	5.271282673	6.764904976	6.81369257	5.789760113	6.148428917	6.030303001	6.130750656	3.762332201	4.320776463	5.857867718	6.48794508	6.045454502	5.700902939	5.114155293	5.612040043	4.598979473	5.089989662	5.605831146	7.023999691	6.246138096	6.718884468	6.296921253	6.490842342	4.55029583	6.360859871	5.049695969	5.228305817	4.878151417	5.559824467	6.724350929	6	5.120079041	5.816986561	5.542530537
10661_at	2.340522051	2.531791925	2.170261145	2.575927973	2.710437775	2.300653458	2.254604578	2.382445097	3.975786924	2.363228798	1.325342417	2.605076075	2.017221689	2.614772797	2.772009134	2.159817457	2.235228539	2.144897938	2.082911968	4.073434353	3.079999924	2.545829058	2.274677992	2.462760687	2.443223476	2.200000048	2.9864254	2.023326635	2.302685738	2.547268867	2.445664167	3.730531216	2.875824451	2.066929102	2.280080795	2.153527021
10662_at	0.435868353	0.225433528	0.355278075	0.365579307	0.637485981	0.570806086	0.778981566	1.115987539	4.924939632	0.262331843	0.3721461	0.751269042	0.481056303	0.185227275	0.426636547	0.313926935	0.482720166	0.594897926	0.998988867	4.102591515	0.454857141	0.355303794	0.596566498	0.733862996	0.461538464	0.175147936	0.553167462	0.562880337	0.611570239	0.574579835	0.886937499	5.444993496	0.421978056	0.492125988	1.06167841	0.95331949
10663_at	8.335982323	5.329479694	6.259932041	6.151856422	6.711560249	6.145969391	7.373780727	5.91327095	8.248184204	5.54035902	4.045661926	6.688324451	5.763490677	5.955681801	5.673814774	5.613013744	3.773689985	4.723469257	5.735085964	7.888768673	6.438857555	7.369721413	6.369098663	5.291956425	7.144077778	4.017751694	6.651583672	6.035497189	5.510330677	5.582983494	6.050494194	8.892459869	7.036263943	7.38877964	7.17492342	6.48858881
10664_at	1.019296288	1.061271667	1.133938789	1.415073156	1.79573524	1.56209147	1.665222049	1.517241359	2.033898354	0.9204036	0.936073065	1.540101409	0.859931171	1.40227282	1.24830699	1.331050277	1.236343384	1.507142782	1.453993917	1.705183506	1.692571521	1.362512827	1.283261776	1.110228419	0.941391945	1.3112427	1.407239914	1.777890563	1.806818128	2.086134672	1.666300893	2.200247049	1.367033005	1.402559042	1.340748191	1.267634749
10665_g_at	1.190692425	1.264739871	1.622020364	1.572553515	1.75757587	1.618736386	1.897074699	1.347962379	2.251816034	0.996636868	0.801369846	1.769543171	1.079219341	1.452272773	1.405191898	1.082191825	1.645485044	1.671428561	1.799797654	2.029157639	1.531428576	1.494335771	1.412017226	1.23336637	0.985347986	1.694674492	1.547511339	1.876267791	1.713842869	2.223739624	1.695938587	2.200247049	1.538461566	1.52657485	1.676440835	1.420124292
10666_at	1.022701502	0.929479778	1.24744606	1.415073156	1.388327718	1.381263614	1.600216627	0.824451447	1.848668337	1.271300554	0.801369846	1.349238515	0.962112606	1.288636446	0.893905163	0.599315107	1.499442577	1.341836691	1.483316422	1.558315396	1.451428533	1.45623064	1.310085773	0.897716045	0.821733892	1.246153951	1.384615421	1.392495036	1.173553705	1.764705896	1.367727757	1.885043144	1.478021979	1.420275569	1.457027316	1.246887803
10667_at	0.9284904	0.972254276	1.39160049	1.640045047	1.609427571	1.461873651	1.911159158	0.685475469	2.412832975	0.847533643	0.989726007	1.078172565	1.133180261	1.189772725	0.51580137	0.655251145	1.129320025	1.385714293	1.575328588	2.048596144	0.682285726	1.017507792	0.962446332	0.922542214	0.550671518	1.416568041	1.494343996	1.411764741	1.122933865	1.663865566	1.458836436	2.4042027	0.843956113	0.749015749	1.192113161	0.920124412
10668_at	1.09307611	0.971098244	0.666288316	1.004499435	1.186307549	0.910675347	0.860238314	0.841170371	1.392251849	1.687219858	1.244292259	1.405076027	1.237658024	1.100000024	0.497742623	0.606164396	1.095875144	0.915306091	1.013144493	1.333693266	0.971428573	1.680741429	1.109442115	1.08838129	1.070818067	0.795266271	1.044117689	1.168357015	1.223140478	1.304621816	0.785949528	1.762669921	1.026373625	1.329724431	1.423660278	1.300829768
10669_at	0.027241772	0.105202317	0.12145289	0.163104609	0.193041548	0.216775596	0.188515693	0.205851629	0.064164653	0.254484326	0.043378998	0.033502538	0.175660178	0.19204545	0.203160271	0.229452059	0.036789298	0.107142858	0.136501506	0.068034559	0.26171428	0.132852718	0.130901292	0.07646475	0.086691089	0.198816568	0.141402721	0.213995963	0.127066121	0.142857149	0.108671792	0.059332509	0.053846158	0.153543308	0.167846307	0.100622401
10670_at	1.355278134	1.464739799	1.978433609	0.624296963	1.040404081	1.064270139	1.125677109	1.878787994	3.809927702	1.290358782	2.745433807	1.771573544	1.36969018	1.184090853	1.311512351	1.356164455	1.413600922	1.346938729	1.038422585	1.993520617	3.335999966	1.736354351	1.171673775	1.395233393	1.30891335	1.420118332	1.659502268	1.079107523	1.008264422	1.090336204	1.084522605	4.501853943	1.92637372	2.221456766	2.051567078	2.099584818
10671_at	1.595913768	1.1445086	1.363223553	1.142857194	1.098765492	1.098039269	1.443120122	1.613375068	0.906779706	3.452914953	3.634703159	2.472081184	2.253731489	1.302272797	1.395033836	0.936073065	1.625418067	1.262244821	1.256825089	1.703023672	3.660571337	3.592172861	3.03433466	1.956305861	2.100122213	1.436686397	1.582579136	0.99290067	1.063016534	1.103991628	1.240395188	1.027194023	3.128571749	3.140748024	3.136501551	2.639003992
10672_at	1.862656116	2.261271715	3.032917261	1.93138361	1.786756516	1.525054455	1.931744218	2.067920446	2.549636841	1.597533703	2.718036652	2.20203042	2.022962093	2.105681896	2.432279825	1.713470459	2.32441473	1.903061152	1.744185925	1.949244022	2.742857218	2.322348118	2.401287556	2.288977146	2.197802305	2.6568048	2.295248747	1.803245544	1.852272749	1.899159789	2.184412718	1.988875031	2.035164833	2.3031497	2.928210258	2.592323542
10673_at	0.858115792	0.768786132	1.373439312	0.974128246	1.222222328	0.620915055	0.725893795	0.830721021	0.825665832	0.679372191	0.793379009	0.791878164	1.076923132	1.090909123	1.161399603	0.913242042	1.270902991	0.647959173	0.797775507	0.659827173	1.184000015	0.673532426	0.711373448	0.574975193	1.156288147	0.836686373	0.911764681	0.621703863	0.728305757	0.818277359	0.8177827	0.658838034	0.625274777	0.74999994	0.626895845	0.553941905
10674_at	2.488081694	2.514450788	2.372304201	1.798650146	2.030303001	1.820261478	2.476706266	2.552769184	4.652542114	1.331838608	2.166666746	1.79289341	2.301951885	2.326136351	1.860045195	1.90867579	2.668896198	1.980612278	2.046511412	3.775377989	2.081142902	1.682801127	2.563304663	2.090367556	2.053724051	2.323076963	1.847285151	1.22008121	1.495867729	1.943277359	3.409440279	5.082818031	1.5318681	1.491141677	1.974721909	1.87551856
10675_at	17.71850204	13.82080936	10.9239502	7.458942413	6.396184444	5.006536007	6.068254948	6.743991852	10.67312336	11.26681709	19.04337883	13.4030447	16.02296257	10.86022758	8.332957268	6.470319748	5.960981369	4.917346954	4.902932167	4.655507565	15.34514236	14.65293503	14.86051464	15.84011936	17.72893715	10.1739645	8.703619957	4.577079296	5.362603188	5.13760519	6.239297867	3.414091349	13.24065971	13.16240215	14.1506567	14.11825657
10676_at	0.211123735	0.206936404	0.167990923	0.139482558	0.108866446	0.169934645	0.143011913	0.205851629	0.047215499	0.382286996	0.226027399	0.197969541	0.166475326	0.215909094	0.178329572	0.182648405	0.157190636	0.137755096	0.137512639	0.142548591	0.485714287	0.353244066	0.320815444	0.218470708	0.222222239	0.134911239	0.089366518	0.189655185	0.16219008	0.136554629	0.188803524	0.102595791	0.389011025	0.372047246	0.236602619	0.200207442
10677_at	0.482406348	1.996531725	1.906924009	3.704161882	4.971941948	4.908496857	5.304441929	4.491117954	0.364406794	0.334080726	0.349315077	0.283248723	0.47301954	1.970454574	2.183972836	3.54109621	4.562987804	3.934693813	4.266936302	1.796976209	0.41371429	0.676621974	0.341201723	0.304865956	0.608058631	1.737278223	2.593891382	3.554766893	4.163223267	4.304621696	4.783754349	1.069221258	0.608791232	0.557086587	0.275025278	0.297717839
10678_at	2.918274879	3.021965265	2.459704876	3.030371189	2.864197731	2.83006525	2.509209156	2.621734619	3.674334288	0.932735443	0.558219194	1.40406096	2.839265347	3.16136384	2.872460365	2.021689653	2.925306559	2.429591894	2.835186958	3.876889944	1.373714209	1.092687964	1.200643778	1.329692125	3.544566393	2.674556255	3.462669849	2.530426025	2.413223267	2.816176653	2.802415133	4.452410221	0.91538465	1.033464551	1.212335706	1.114107847
10679_at	0.940976202	1.291329384	1.065834284	1.145106912	1.169472575	1.221132874	1	0.728317618	0.352300256	0.340807199	0.567351639	0.67005074	0.975889862	1.375	1.07562077	1.159817338	1.0289855	0.850000024	0.989888728	0.539956808	1.075428486	0.935118437	0.785407662	0.835153937	0.954822958	0.797633171	1.350678802	0.919878304	0.815082669	0.748949647	0.890230536	0.322620511	1.026373625	0.877952695	0.829120278	0.735477149
10680_at	5.469920635	6.712138176	6.538024902	6.578177929	7.49943924	5.704792976	5.925243855	4.132706642	4.239709854	5.184978008	2.311643839	3.861928701	5.8920784	7.439773083	6.507900238	6.223744392	3.113712311	4.312244892	5.572294712	4.628509998	4.890285492	6.582904339	4.536480427	3.472691298	4.069596767	3.843786955	6.171945572	6.530426502	5.376033306	4.51260519	4.177826881	4.265759945	7.72527504	5.859251976	4.939332485	4.066390038
10681_at	13.12939835	15.06011486	16.05221367	17.22497368	18.67564583	17.60348511	18.16467857	15.07419014	1.587167144	8.300449371	6.550228119	7.599999428	13.90700436	15.38409233	14.17945862	14.75570774	10.69119263	13.75	16.65419579	10.24837971	9.546285629	11.85169983	9.210300446	8.268122673	12.54334641	14.9940834	16.41968346	12.39655304	14.22830582	15.51155472	16.17123985	7.007416725	13.22527504	9.165354729	7.540949821	7.822613239
10682_at	0.020431329	0.009248555	0.013620886	0.015748031	0.025813693	0.013071896	0.022751894	0.011494254	0.026634384	0.024663679	0.015981736	0.038578678	0.022962114	0.020454546	0.019187359	0.014840183	0.016722407	0.013265305	0.013144589	0.01511879	0.005714286	0.010298661	0.015021459	0.018867925	0.013431014	0.020118345	0.033936653	0.020283977	0.013429752	0.009453782	0.016465424	0.009888751	0.020879121	0.010826772	0.0091001	0.010373443
10683_at	0.421112359	0.190751433	0.191827461	0.128233969	0.113355793	0.110021792	0.14517875	0.03866249	0.135593221	0.386771321	0.398401856	0.583756328	0.30539611	0.355681807	0.121896163	0.118721463	0.122630991	0.073469386	0.17492415	0.151187897	0.205714285	0.72811532	0.654506445	0.386295944	0.350427359	0.235502958	0.151583716	0.107505083	0.11363636	0.15126051	0.103183314	0.090234853	0.262637377	0.571850359	0.578361988	0.392116159
10684_at	4.662882805	7.954912663	5.049943447	7.493813515	8.150393486	6.544661999	5.622968197	2.862068892	0.910411596	2.443946362	1.581050277	2.611167669	5.902410984	8.963636398	3.413092375	3.484018564	3.700111389	5.362244606	4.334681511	1.644708395	3.964571238	2.959835052	2.840128899	2.960278273	3.312576294	6.654438019	6.817873478	5.261663437	4.613636494	4.917016983	4.353457928	1.038318872	3.84175849	2.767716646	2.468149662	2.818464756
10685_at	0.216799095	0.097109817	0.249716237	0.244094506	0.341189682	0.381263614	0.599133253	0.519331276	2.099273682	0.326233208	0.364155263	0.423350245	0.308840424	0.157954544	0.226862296	0.155251145	0.418060213	0.417346954	0.574317455	1.413606882	0.371428579	0.373841375	0.358369112	0.433962286	0.319902331	0.262721896	0.255656123	0.379310369	0.404958665	0.420168072	0.285400659	2.904820681	0.249450564	0.344488174	0.509605646	0.510373414
10686_at	2.074914932	1.433526039	1.686719775	1.735658169	2.069584846	2.098039389	2.505958796	2.123301983	1.789346337	2.282511473	1.409817338	1.897461772	2.657864571	1.771590948	0.811512411	0.942922354	1.527313232	1.604081511	2.159757376	2.776458025	1.557714343	2.112255335	2.13197422	1.693148017	1.984127045	1.695858002	1.912896037	1.465517282	1.663223147	1.779411793	1.712404013	2.436341047	1.651648402	1.469488263	1.839231372	1.962655425
10687_at	0.056753688	0.05317919	0.071509652	0.057367828	0.150392815	0.054466233	0.074756227	0.047021944	0.042372882	0.040358745	0.043378998	0.070050761	0.079219297	0.104545459	0.048532732	0.061643839	0.053511709	0.047959182	0.046511624	0.096112303	0.026285714	0.08032956	0.06223176	0.061569016	0.053724054	0.162130177	0.049773756	0.098377287	0.068181813	0.021008404	0.077936336	0.058096409	0.032967035	0.041338582	0.061678458	0.036307052
10688_at	43.60272217	52.00577927	55.2837677	56.00112534	54.91358185	46.31045532	47.75297928	52.43260193	49.80992508	39.32287216	43.58561707	42.75736237	52.46613312	55.88636398	45.18622971	33.82191849	38.43589783	33.58571243	37.0667305	43.7829361	31.44799995	32.75592041	42.60943985	35.48262405	47.69597244	42.34674835	49.59049606	35.15010452	36.77272797	38.50840378	42.07025528	52.56612778	34.80220032	25.64862061	36.70576096	35.70642853
10689_at	4.947786808	5.22658968	2.881952286	3.496062994	3.979798317	3.25381279	3.473456144	2.649947882	0.904358327	0.630044878	1.905251145	2.726903677	5.206659317	3.715909243	2.658013582	1.730593681	3.185061455	2.116326332	2.401415348	1.090712786	0.733714223	0.727085471	2.641630888	2.733862877	3.606837511	3.359763384	2.710407257	2.008113623	2.400826454	2.02415967	1.627881527	0.754017293	0.634065986	0.72342521	2.06167841	2.221991539
10690_at	0.162315547	0.075144507	0.169125989	0.187851533	0.230078578	0.189542472	0.185265437	0.312434703	0.359564185	0.196188346	0.163242012	0.112690359	0.165327221	0.200000003	0.116252825	0.157534257	0.206243038	0.204081625	0.183013141	0.387688994	0.201142862	0.192584962	0.150214598	0.141012907	0.180708185	0.115976334	0.213800907	0.178498998	0.195247933	0.196428582	0.17563118	0.458590806	0.180219784	0.116141737	0.112234578	0.107883804
10691_at	8.98183918	8.660115242	9.427922249	10.43869495	10.45005608	9.974946022	11.63271809	10.69488049	6.186440945	6.346412659	8.666666985	7.744162083	8.568312645	9.544319153	8.573363304	10.7785387	7.945373535	8.66428566	9.117289543	8.343412399	6.997714043	6.923789501	8.049356461	7.620656013	10.18559265	10.3668642	10.86085987	8.543611526	9.711776733	9.459033966	5.677278042	8.427687645	7.31978035	4.619094372	5.030333519	5.617219448
10692_at	1.242905855	1.699421883	1.740068197	1.491563678	1.869809389	1.253812671	1.351029158	1.411703348	1.248184085	1.091928363	0.737442911	1.413197875	1.800229788	2.059090853	1.619638801	1.504566312	1.804905176	1.088775516	1.21031332	1.04643631	1.989714384	1.051493287	1.230686665	0.906653464	1.570207715	1.018934965	1.518099546	0.9290061	1.045454502	1.366596699	1.321624637	1.135970354	1	1.110236287	0.85439837	0.96887964
10693_at	2.652667522	2.914450884	2.654937506	2.82339716	2.755331278	2.516339779	2.465872049	2.816092014	2.210653782	1.482062817	1.812785506	2.432487249	2.935706139	3.118181944	2.89616251	2.342465878	2.544035673	2.001020432	2.655207157	2.410367012	3.530285597	2.688980341	2.501073122	2.645481586	2.909646034	2.359763384	3.018099546	2.882353306	2.676652908	2.733193398	3.430296421	2.222496748	2.598901272	2.057086706	2.288169861	2.843360901
10694_at	1.415436983	0.953757226	0.797956884	0.983127117	0.864197552	0.813725471	0.669555783	0.685475469	0.415254235	1.033632278	1.082191825	1.903553247	1.661308885	0.930681884	0.906320572	0.777397275	0.810479343	0.705102026	0.772497475	0.676025927	1.793142796	1.910401583	1.866952777	2.015888929	1.631257772	0.782248497	0.920814514	0.909736335	0.87499994	0.865546286	0.745334864	0.5475896	1.437362671	1.859251857	1.594539881	1.867219806
10695_at	1.296254277	1.589595318	1.103291631	1.532058477	1.529742002	1.44989109	1.440953374	1.191222548	0.720339	0.510089695	0.469178081	0.634517729	0.935706139	1.63409102	1.286681652	1.310502291	1.502787113	1.22551012	1.676440835	0.654427648	1.333714247	0.940267801	0.574034333	0.607745826	0.996336997	1.362130165	1.558823586	1.459432006	1.361570239	1.434874058	0.991218507	0.388133466	0.824175835	1.002952814	0.719919026	0.696058035
10696_at	0.804767311	0.890173376	0.712826312	0.817772746	0.742985427	0.735294104	0.736728013	0.626959264	0.822033942	0.229820639	0.283105016	0.497461915	0.64293921	0.864772737	0.725733638	0.652968049	0.395763665	0.605102003	0.737108171	0.740820706	0.627428591	0.595262587	0.534334779	0.459781528	0.445665449	0.536094666	0.693438947	0.669371247	0.551652908	0.502100825	0.486278832	0.672435105	0.424175829	0.516732275	0.579373062	0.457468837
10697_at	0.241770715	0.115606934	0.116912603	0.128233969	0.057239059	0.198257089	0.237269759	0.245559037	0.237288147	0.139013454	0.134703204	0.180710644	0.251435131	0.167045459	0.159142211	0.172374442	0.196209595	0.106122442	0.183013141	0.16414687	0.148571432	0.106076211	0.094420604	0.127110228	0.231990233	0.125443786	0.159502268	0.163286015	0.121900827	0.117647059	0.156970367	0.147095174	0.057142857	0.119094491	0.085945398	0.122406632
10698_at	1.362088561	1.252023101	1.427922845	1.34308219	1.588103294	1.290849686	1.533044338	1.074190259	1.928571463	0.726457477	0.674657524	1.789847732	1.469575286	1.359090924	1.348758459	0.960045636	1.10144937	1.084693909	1.438827038	1.678185701	1.429714203	1.321318269	1.490343332	1.661370516	1.240537286	1.299408317	1.464932203	1.124746561	1.01859498	1.353991628	1.437980294	2.07169342	1.295604467	1.338582635	1.505560994	1.464730144
10699_at	1.506242871	1.991907477	2.249716282	2.232846022	2.32659936	1.836601377	1.993499398	0.90491116	0.284503639	1.271300554	0.754566193	1.062944055	2.041332006	2.329545498	1.612866759	1.382420063	1.405797124	1.675510168	1.780586481	1.234341264	1.921142936	1.254376888	1.151287556	1.089374423	1.334554434	2.371597528	2.004524946	2.083164215	1.654958606	1.80252111	1.665203094	0.891223669	1.373626351	1.160433054	1.10515666	1.227178335
10700_at	1.935300827	0.576878607	0.709421098	0.664791882	0.530864239	0.465141624	0.724810362	0.733542323	3.929782152	2.468610048	1.857305884	2.135025263	1.678530455	0.653409123	0.432279885	0.535388172	0.557413578	0.424489766	0.657229483	2.983801126	2.091428518	1.45623064	1.997853994	1.451837182	1.315018296	0.770414174	0.692307711	0.447261661	0.512396693	0.502100825	0.703622401	4.463535309	1.864835143	1.602362275	1.626895666	1.428423166
10701_at	2.574347496	2.002311945	1.24744606	1.69628799	1.873176217	1.515250564	1.641386747	0.896551788	0.236077487	0.836322904	1.617579937	1.828426361	3.132032156	2.264772892	0.887133121	1.058219194	1.35340023	1.251020312	1.397370934	1.170626402	0.366857111	1.537590146	1.954935551	1.972194791	2.913309097	1.673372746	1.497737527	1.076064944	1.14359498	1.245798349	1.296377659	0.886279285	0.324175835	1.436023593	1.785642028	2.034232378
10702_at	4.997729778	4.291329384	3.211123705	3.732283354	3.951739788	3.435729742	3.206933737	2.582027197	1.138014555	4.251121521	2.860730648	4.072081089	5.421355247	4.396591187	1.689616203	1.64611876	2.583054543	2.586734533	2.82001996	2.051835775	1.771428585	4.157569408	3.605150223	3.442899942	4.018315315	4.581065178	4.143665314	3.621704102	3.400826454	3.492647171	1.745334864	1.768850446	2.719780207	3.41338563	4.116279125	3.917012215
10703_at	0.897843361	1.338728309	1.399546027	1.183352113	1.650954127	2.065359592	1.661971688	1.733542323	4.567796707	1.479820728	0.939497769	1.280202985	0.940298557	2.063636541	0.777652383	0.544520557	1.137123704	1.697959065	1.744185925	1.347732186	0.605714262	1.259526253	1.227467775	1.23336637	0.633699656	1.143195271	1.735294104	1.494928956	1.984504104	2.143907785	1.435784936	2.063040733	1.237362623	1.096456647	1.081900835	0.970954299
10704_at	2.101021767	3.51560688	3.132803679	2.863892078	3.065095663	2.808278799	2.94691205	2.425287485	1.16828084	1.596412539	1.150684953	1.150253773	2.424799204	3.671591043	2.293453693	1.686073065	1.998885274	2.262244701	2.185035229	0.993520498	2.202285767	1.333676577	1.229613662	1.436941385	2.120879173	2.796449661	3.109728575	2.157200813	2.450413227	2.432773352	2.398463249	0.902348518	1.820879102	1.127952695	1.137512565	1.286306977
10705_g_at	0.626560748	1.172254324	0.804767311	0.843644559	0.838383853	0.835511923	0.56879735	0.655172408	0.217917681	0.307174891	0.374429226	0.455837578	0.588978231	1.327272773	0.862302482	0.41438356	0.630992174	0.705102026	0.588473201	0.352051824	0.385142863	0.45623067	0.240343347	0.451837152	0.633699656	1.005917192	0.667420805	0.816430032	0.864669383	0.801470637	0.324917674	0.181705803	0.3615385	0.206692919	0.305358946	0.315352678
10706_at	2.383655071	3.067051888	2.582292795	3.013498306	1.833894491	2.410675526	2.126760483	1.680250883	1.857142806	0.875560582	1.57876718	1.685279131	2.094144821	3.385227203	3.164785385	1.678082228	1.14046824	2.023469448	2.589484215	1.230021596	0.84799993	1.489186406	1.225321889	1.600794435	2.184371233	3.06982255	2.108597279	4.097363472	3.081611395	3.068277359	0.429198682	1.007416487	1.324175835	0.232283473	0.547017157	1.039418936
10707_at	4.598184109	3.656647205	4.57775259	4.969628811	4.676767826	4.839869022	5.87865591	6.419017792	8.673124313	5.538116932	7.310502529	6.095431805	4.273249626	5.288636684	3.86455965	5.023972988	5.284280777	5.013265133	5.113245487	7.547516346	4.234285831	5.383110046	5.146996021	4.581926346	5.688644886	4.982248783	5.641403198	4.645030499	6.233471394	6.132352829	2.458836555	8.668725967	5.030769348	3.001968384	3.06774497	3.685684204
10708_at	2.045403004	2.406936407	2.326901197	2.646794319	3.012345791	2.532679796	2.696641207	2.439916372	0.932203412	1.693946362	1.732876778	1.343147159	1.920780897	2.348863602	1.794582367	2.503424644	2.919732332	2.124489784	2.36501503	1.601511955	2.590857029	1.747682691	1.419527888	1.557100415	2.338217258	2.330177546	2.375565767	1.906693816	2.26859498	1.98844552	1.506037354	1.192830563	2.003296852	1.273622036	0.791708767	1.021784186
10709_at	1.943246245	1.892485499	2.160045385	2.454443216	2.383838415	2.42592597	3.2751894	7.087774277	26.47336578	12.35874557	10.74543381	7.948223591	4.28128624	2.264772892	1.860045195	2.923516035	3.150501728	2.326530457	3.685540676	31.69870377	17.36000061	9.014417648	9.171673775	6.878848553	5.658119678	2.524260521	2.639140368	1.615618706	2.019628048	2.428571463	3.96377635	33.36217499	12.32087898	6.074803352	5.824064255	5.932572365
10710_at	3.397275686	2.492485523	1.919409871	2.033745766	2.060606241	1.699346423	1.756229639	1.834900856	1.377724051	2.230941772	2.453196287	2.537055731	2.74397254	2.730681896	1.053047419	2.08447504	3.206243038	1.716326475	1.480283022	1.424405932	1.276571393	2.018537521	1.23605144	2.183713913	2.924298048	2.133727789	1.96606338	1.723123789	2.017561913	1.630252123	1.346871614	1.496909618	2.316483498	1.692913413	1.80485332	2.210580826
10711_at	0.259931892	0.202312142	0.25766176	0.212598428	0.208754227	0.221132889	0.146262184	0.250783712	0.243341416	0.168161437	0.232876718	0.165482223	0.223880604	0.328409106	0.115124151	0.244292244	0.308807135	0.107142858	0.15166834	0.124190062	0.076571427	0.078269824	0.09012875	0.145978153	0.162393168	0.328994066	0.230769232	0.196754575	0.176652893	0.236344546	0.09989024	0.101359695	0.163736269	0.150590554	0.074823052	0.162863061
10712_at	20.38024902	26.22427559	22.62429047	25.4848156	14.39393997	25.12091637	15.51137447	21.83385658	10.08474636	18.27242279	20.65753365	14.0670042	20.37084007	27.40795517	15.20090294	31.45890617	33.21516037	19.43061066	19.19514656	20.68898582	11.28457165	14.59938145	9.511802673	13.82423019	18.43345451	31.80946732	27.2364254	18.56490898	21.96487427	22.89600945	18.36333847	12.86650181	20.24065971	13.32775593	12.4651165	14.6721983
10713_at	0.733257651	1.054335237	0.55618614	1	0.443322122	0.736383438	0.48104009	0.42110762	0.421307504	0.815022409	0.663241982	0.539086282	0.652124047	0.863636374	0.655756176	1.023972631	1	0.706122398	0.435793698	0.516198695	0.532571435	0.652935147	0.283261806	0.574975193	0.506715536	1.099408269	0.967194617	0.461460471	0.827479303	0.72584033	0.486278832	0.457354724	0.92527473	0.610236228	0.515672386	0.51556015
10714_at	0.7423383	0.624277472	0.551645815	0.669291377	0.713804722	0.75599128	0.711809278	0.783699095	0.983050823	0.563901365	0.533105016	0.794923902	0.966704965	0.6340909	0.511286676	0.534246564	0.481605351	0.577551007	0.757330596	1	1.172571421	1.244078279	0.971030056	1.026812315	0.565323591	0.714792907	0.587104082	0.568965554	0.395661145	0.561974823	0.637760699	0.961681068	0.92527473	1.161417365	1.016177893	0.934647202
10715_at	0.62883091	0.485549122	0.415436983	0.571428597	0.665544331	0.495642692	0.652221024	0.332288414	0.44430995	0.716367781	0.272831053	0.902538061	1.246842742	0.860227287	0.469525933	0.598173559	0.410256416	0.458163261	0.418604642	0.465442747	0.690285742	1.059732199	1.450643778	0.82323736	0.934065938	0.602366865	0.539592803	0.405679524	0.441115707	0.450630277	0.40834251	0.647713184	0.903296709	1.263779521	1.001011133	0.85995847
10716_at	6.83541441	8.211560249	6.796821594	7.896512985	8.340067863	7.044662476	6.981581688	3.214211226	2.961259127	4.6423769	4.831050396	5.543147087	5.986223221	8.130681992	4.15688467	3.55479455	5.389074802	6.165306091	6.68351841	4.712742805	5.274285793	6.823892593	6.345493793	5.355511189	3.157509327	7.938461304	7.572398663	7.353955269	5.142561913	6.905462742	5.164654255	4.61557436	5.030769348	6.244094849	5.90293169	5.746887684
10717_at	9.640181541	7.671675682	7.224744797	12.18447685	11.58810425	11.02178669	12.53521061	10.8631134	28.21670723	18.02690697	11.84703255	14.34213161	7.833525181	10.94999981	6.50225687	8.182648659	10.5005579	11.24693775	10.86248779	21.02267838	15.61371326	14.12255383	12.77038574	10.75670242	8.189255714	9.218935013	13.80203629	11.67444229	11.62086773	14.63655567	10.53567505	29.76266861	14.94835281	12.52755928	14.33164787	12.71576691
10718_at	0.936435878	0.605780363	0.354143023	0.4904387	0.558922589	0.445533782	0.605633795	0.480668753	0.60895884	0.959641278	0.688356161	1.204060912	0.964408755	0.668181837	0.207674935	0.245433792	0.377926439	0.494897962	0.528816938	0.836933017	0.418285698	1.324407816	1.170600891	1.10724926	0.754578769	0.504141986	0.412895948	0.463488877	0.48140493	0.535714328	0.434687167	1.086526513	0.891208768	1.424212575	1.245702624	1.132779956
10719_at	0.988649249	0.929479778	0.738933027	1.17660296	1.135802507	1.118736386	1.157096386	1.468129635	1.812348723	1.209641337	1.400684953	1.860913754	0.832376599	1.252272725	0.801354408	0.456621021	0.795986652	1.157142878	1.428715825	2.722462177	0.507428586	1.560247183	1.430257559	1.459781528	0.575091541	0.875739634	1.188914061	1.154158354	1.210743785	1.517857194	1.02305162	3.526575804	1.243956089	1.46751976	1.928210139	1.278008223
10720_at	0.846765041	0.864739895	0.864926219	0.820022523	1.079685807	0.590413928	0.557963133	0.735632241	0.599273622	0.884529233	0.649543405	0.652791917	1.230769277	1.430681825	0.66027087	0.530821919	1.117056847	0.579591811	0.880687535	0.784017265	0.439999998	0.61174047	0.363733917	0.527308822	1.073260069	0.648520708	0.71945703	0.645030439	0.801652849	0.745798349	0.538968146	0.80964148	0.441758275	0.68405509	0.514661252	0.338174224
10721_at	47.42338181	45.19537354	36.02837753	52.88301468	62.79573822	58.51198196	63.42578506	62.29467392	39.32929993	39.73206711	57.78767395	44.52284241	54.25947571	44.79659271	28.69864464	25.01027298	57.09587479	41.16122437	50.56319427	49.6479454	27.95656967	38.69721985	45.60407639	39.3396225	57.81929016	40.92071152	33.05543137	39.46044922	50.08264542	50.26680756	41.82107544	50.0655098	36.57802582	32.59743881	34.40141296	35.60580444
10722_at	5.140748978	8.523698807	4.699205399	6.30146265	7.164983749	7.154684067	7.568796635	6.501567841	0.94430995	2.132287025	2.302511454	2.297461987	5.340987682	8.263636589	4.932279587	4.051369667	5.729097366	5.653060913	5.82507515	3.413606882	1.100571394	2.437693119	2.026823997	2.367428064	4.92551899	7.192899227	5.740950584	5.049695969	6.191115379	5.667016983	4.421514988	2.529048204	2.268131971	1.962598324	1.626895666	2.289418936
10723_at	15.94324589	19.9040451	14.11577702	16.7075367	15.76206589	14.26252747	14.95124531	13.47857952	3.60290575	9.604260445	12.82191753	11.41624355	14.34902573	21.76250076	9.644469261	12.70776272	10.82385731	11.81734657	13.21031284	8.118790627	7.0445714	10.09989738	10.95493603	9.732870102	16.64957237	18.21183395	15.44117641	14.47667408	14.79028893	15.10819435	4.846323013	6.508034229	11.15714264	7.226377964	6.312436581	9.09647274
10724_at	1.914869428	2.428901672	2.570942163	2.447694063	2.518518448	1.894335389	2.143011808	2.268547773	0.993946731	0.735426009	0.851598144	0.873096406	1.818599343	2.423863649	2.376975298	2.19520545	2.599776983	1.820408106	1.781597495	1.237581015	0.858285666	0.822863042	0.853004277	1.131082416	1.942613006	2.675739765	2.632353067	1.886409879	2.229338884	1.978991628	1.869374394	1.262051821	0.718681335	0.726377964	0.682507575	0.941908717
10725_at	17.78093147	19.07167625	12.81498337	13.76940346	14.39955139	9.442265511	9.084506989	6.285266399	2.972155094	13.08632374	15.98630238	15.56040573	20.52698135	19.46590996	11.2641077	11.42694092	9.112597466	7.593877316	6.021233082	4.714902878	21.35085678	15.11019516	19.67060089	17.96325874	18.43955994	16.89585686	11.94230747	7.561866283	7.568181515	6.164916515	6.503842354	4.580964088	21.62197876	13.72244072	10.94438839	15.22095394
10726_at	0.347332597	0.328323692	0.423382521	0.400449932	0.415263772	0.319172114	0.43986994	0.276906997	0.209443092	0.340807199	0.260273963	0.283248723	0.500574052	0.465909094	0.370203137	0.376712322	0.577480495	0.208163261	0.283114254	0.151187897	0.322285712	0.220391333	0.255364805	0.221449852	0.339438349	0.337278098	0.329185545	0.256592304	0.286157042	0.268907577	0.283205271	0.138442516	0.370329678	0.204724401	0.166835174	0.192946047
10727_at	11.71850204	10.12138748	8.51305294	9.546682358	10.23120117	9.849673271	9.027085304	8.982235909	6.375302315	8.301569939	9.376712799	7.608121872	11.36624622	9.940909386	7.381489754	10.32876682	10.89966583	7.605101585	7.483315945	5.122030258	14.15999985	7.597322464	7.648068428	9.184707642	8.970696449	10.67692375	9.914027214	5.64300251	7.827479362	6.636554718	7.778265476	4.331273079	12.93296719	7.312007904	6.774519444	7.949169636
10728_at	14.33484745	15.04277325	14.26674271	17.7176609	15.35690403	17.82352829	12.25243759	17.19644737	8.272397041	12.82623386	14.6609602	10.38578701	13.60046005	16.22272682	12.0812645	21.0034256	20.884058	14.00816345	12.51668358	13.21814251	11.77600002	11.18846512	8.816523552	11.9503479	11.7277174	18.09467506	18.10181046	12.36511135	15.62706566	15.21323586	13.42371082	8.215079308	15.14395618	10.56102371	10.02325535	11.24999905
10729_at	0.829738915	0.306358367	0.258796811	0.64679414	0.262626261	0.616557717	0.286023825	1.099268556	4.246973515	0.803811669	1.144977212	1.178680182	0.730195224	0.297727287	0.250564337	0.76826489	0.534002244	0.706122398	0.687563181	2.765658855	0.692571402	0.808444858	0.590128779	0.774577975	0.396825403	0.326627225	0.435520381	0.597363114	0.688016474	0.858193278	0.501646578	2.197774887	1.092307687	0.694881856	1.100101113	1.102697015
10730_at	0.373439282	0.197687864	0.374574363	0.673790812	0.221099913	0.92810452	0.521126747	1.127481699	5.598062992	0.790358782	0.839041114	0.489340097	0.439724475	0.301136374	0.296839714	0.939497769	0.953177273	0.752040744	0.639029324	3.390928745	0.985142827	0.630278051	0.32296139	0.430983156	0.278388262	0.469822496	0.557692289	0.654158235	0.697314024	1.13340342	0.638858438	3.923362017	0.774725318	0.461614192	0.575328588	0.85995847
10731_at	9.670828819	19.58034515	19.56186104	13.48818874	21.58473587	14.5882349	11.80173302	11.81818199	2.806295395	7.274664402	9.85159874	5.829441547	13.55223942	19.25113678	17.25959206	16.63698769	17.45596504	13.74693775	9.204246521	4.443844318	11.96457195	7.906281948	6.992489338	5.473684311	11.49572659	16.13491249	16.69683266	10.71703815	14.7892561	12.18487453	10.47859478	4.42645216	9.779121399	6.899606228	7.361981392	7.674273491
10732_at	37.39387131	42.09479523	42.13280106	32.22272491	29.46576881	24.93354988	18.81365013	21.98223686	8.43099308	37.39237595	44.6289978	33.69441605	42.9403038	45.43523026	38.37358856	31.87214661	29.52173996	22.5877552	16.87967682	16.27861786	44.29142761	29.77136993	32.759655	26.26613808	63.3406601	52.56804657	42.85746765	25.56389618	25.41322327	24.18487358	17.22502708	12.13596916	33.84175873	26.93897629	33.51769257	36.72821426
10733_at	1.710556149	2.128323793	2.587968349	2.08886385	2.205387354	2.038126469	1.966413736	1.983281136	0.840193748	1.232062817	1.844748974	1.150253773	1.670493841	2.1340909	2.186230183	2.156392574	2.418060064	1.857142806	1.498483181	1.042116642	1.748571396	1.408856869	1.20493567	1.156901717	1.984127045	2.595266342	2.350678921	1.743407726	2.069214821	1.968487382	2.023051739	0.838071704	1.504395604	1.537401557	1.412537813	1.372406602
10734_at	0.536889911	0.582658947	1.049943209	0.842519701	0.883277237	0.505446613	0.658721507	0.819226801	1.313559294	0.649103165	0.92694062	0.86700505	0.792192936	0.734090924	0.845372438	0.723744333	0.930880725	0.896938801	0.936299205	1.190064788	0.914285719	0.857878506	1.022532225	0.830188692	0.730158746	0.784615457	0.72624433	0.832657218	0.81921488	0.912815154	0.96597147	1.488257051	0.816483557	0.913385868	1.051567197	0.919087052
10735_at	7.861520767	4.24508667	3.061294079	2.092238426	1.827160597	1.021786571	1.635969639	1.574712634	1.372881413	4.386771202	7.160958767	6.009137154	8.184845924	4.359091282	2.402934313	1.860730648	2.181716919	1.811224461	1.293225408	1.313174963	3.960000038	5.396498203	6.025750637	6.039721966	8.07448101	5.493491173	2.485294104	1.574036598	1.580578446	1.711134434	1.859495044	1.343634009	4.335165024	5.807086468	6.558138847	6.708506107
10736_at	10.42224789	6.608091831	2.918274879	2.221597433	1.725028157	0.750544667	1.102925181	1.966562152	1.592009783	5.596413136	10.49429226	7.88020277	8.958668709	6.276136398	2.857787609	1.764840245	2.750278711	1.397959113	1.302325606	1.558315396	4.905142784	7.12976265	6.343347549	6.389275551	11.46642208	5.944378853	3.740950346	2.030426025	2.45867753	2.261554718	1.50054884	1.166872621	4.005494595	7.583661556	7.82305336	6.770746708
10737_at	9.26560688	6.313294411	9.686719894	8.762655258	9.767677307	9.604575157	10.56446266	13.44723129	27.94067764	13.18834209	10.45319653	10.89035416	10.97703838	7.337500572	6.82957077	3.944063902	8.77926445	7.103060722	9.195146561	19.63607025	14.20685673	10.04016495	10.07081509	9.528302193	9.551892281	5.972781181	8.975113869	7.055781364	7.936983109	9	8.664105415	28.05067825	14.57692337	8.528543472	8.504549026	9.33921051
10738_i_at	22.10215569	12.75028896	23.58569717	22.32395935	29.06285286	24.83769226	31.08017159	30.57262421	57.48789597	41.60762405	35.77968216	30.44060707	23.20780945	15.08977318	21.2257328	16.23858452	22.56967735	22.51122475	22.48432541	40.67386627	45.68571472	37.03398514	38.10193253	28.8282032	28.24542236	11.93727875	23.35746765	15.27383423	21.41425514	21.89390945	24	52.76514053	48.73516464	29.42125893	27.64408302	27.01452065
10739_f_at	16.9409771	10.26011562	14.88649273	16.84589386	13.5768795	17.43464088	17.91874313	20.25914383	40.83050919	23.93273735	23.51255608	21.06801987	17.95522499	11.7681818	17.02257156	6.140411377	12.5462656	14.23877525	17.98584366	27.56263542	20.12914276	23.45005035	21.71673775	18.98907661	17.16117287	9.485207558	15.18665218	13.64300251	15.62086678	17.56722832	10.63776112	32.56736374	31.03186798	17.71948814	14.97977638	18.01555824
10740_at	3.646991968	3.99306345	3.864926338	4.223846912	4.470258236	3.321350574	4.015167713	3.975966692	2.140435934	2.819506884	4.238584518	3.669035435	4.219288349	4.367045403	2.886004448	2.793379068	2.756967783	3.291836739	3.4357934	3.443844318	2.10971427	3.594232559	3.773605347	3.38232398	3.833943844	3.630769253	4.093891621	3.079107761	3.77376008	3.643907547	1.503841996	2.888751268	3.129670382	2.876968384	2.31850338	3.043568134
10741_at	0.586833179	0.365317911	0.217934176	0.528683901	0.547699213	0.492374748	0.672806025	0.652037621	0.934624672	0.912556112	0.537671208	0.397969544	0.474167645	0.355681807	0.246049643	0.382420093	0.696767032	0.443877548	0.588473201	0.485961109	1.121142864	0.610710561	0.509656668	0.518371403	0.73382175	0.371597648	0.380090475	0.378296167	0.479338855	0.594537795	0.43139407	0.370828152	1.098901153	0.411417305	0.25075832	0.319502056
10742_at	0.022701476	0.055491332	0.026106697	0.026996627	0.103254773	0.03594771	0.043336943	0.099268548	0.13680388	0.168161437	0.029680366	0.080203041	0.040183701	0.071590915	0.025959367	0.037671234	0.214046836	0.072448976	0.030333668	0.127429813	0.110857137	0.020597322	0.03218884	0.016881827	0.078144081	0.033136096	0.03846154	0.076064914	0.125	0.159663871	0.082327113	0.110012352	0.036263738	0.086614177	0.006066734	0.029045641
10743_at	2.005675316	2.03121376	2.065834284	1.923509598	2.177328825	1.929193974	1.555796266	1.97805655	2.72033906	1.615471005	1.657534242	1.954314709	1.669345617	2.284090996	0.922121823	2.089041233	3.100334644	1.948979497	1.781597495	1.80021596	1.504000068	1.54376924	1.142703891	2.020853996	1.532356501	1.736094713	1.790724039	2.025355101	2.292355299	2.454832077	1.466520429	2.161928177	2.298901081	1.478346467	1.277047515	1.874481201
10744_at	4.133938789	3.802311897	4.179341793	3.922384977	4.485970974	4.624183178	4.253520966	4.86102438	4.242130756	3.531390429	3.613013744	2.877157211	3.633754492	3.829545498	2.474040508	4.78538847	5.465997696	3.635714054	4.025278091	3.449244022	3.333714485	2.781668425	2.009656668	3.506454945	3.369963408	4.082840443	4.488687515	2.949290037	3.858470917	3.892857313	3.705817938	3.1903584	4.668131828	2.850393772	2.526794672	3.104771376
10745_at	1.817253232	1.456647396	1.305334806	1.928008914	1.12233448	2.360566378	1.014084458	2.832810879	3.659806252	1.683856606	2.212328911	1.668020248	1.429391623	1.476136327	0.851015806	2.510273933	2.562987566	1.728571296	2.133468151	2.78941679	0.84799993	0.982492268	0.494635165	1.369414091	1.210012197	1.708875656	1.893665075	1.483772874	2.012396574	2.243697643	1.456641078	0.932014823	1.362637401	1.033464551	1.255813837	1.605809093
10746_at	1.409761667	1.536416054	1.255391598	2.080989838	0.983165026	2.679738522	0.898158133	2.045977116	3.313559532	1.069506764	0.840182662	0.86700505	0.87944895	1.898863792	1.037246108	2.375570774	2.076923132	2.174489737	1.59757328	2.237581015	0.897142828	1.16477859	0.662017167	0.665342629	0.903540909	1.603550315	1.73981905	1.485801339	2.223140478	2.034663916	1.169045091	1.362175465	1.645054936	1.185039401	1.104145527	1.229253054
10747_at	0.524404109	0.526011527	0.734392703	1.040494919	0.450056106	1.18409586	1.122426748	2.564263344	10.34745789	1.267937303	1.175799131	1.504568458	0.679678559	0.438636363	0.52821666	1.486301422	1.591973305	1.553061128	1.320525765	6.214902878	1.54400003	0.974253297	0.891630888	1.068520308	0.666666687	1.005917192	1.208144903	0.938133895	1.484504104	1.498949647	1.184412837	8.222496986	1.758241773	1.129921317	1.582406402	1.827800632
10748_at	3.241770744	6.012716293	4.251986504	3.340832472	3.662177324	3.952069521	3.07583952	3.288401365	1.187651396	1.374439478	2.507990837	1.884263992	4.049368858	4.0625	4.678329468	4.964612007	4.146042347	3.4683671	2.26895833	1.003239751	3.172571421	1.999999881	2.431330442	2.355511427	3.023199081	5.933727741	5.398190498	3.012170553	2.850206375	2.814075708	2.088913441	1.029666185	2.218681335	1.893700719	2.221435547	2.29979229
10749_at	10.92621994	8.032369614	6.980703831	3.599550247	3.572390556	4.395424843	3.484290361	3.732497692	3.041162252	7.894619465	12.63127899	9.056852341	11.31687832	8.442046165	5.233634472	4.202054977	4.989966869	4.074489594	3.001010895	1.713822842	9.202285767	8.838311195	8.242489815	7.291956425	13.72039032	8.956212997	5.575791836	3.504056931	3.958677769	3.92331934	2.746432543	2.610630274	7.297801971	8.988188744	10.28816891	11.23651314
10750_at	2.013620853	1.331791878	2.234960318	1.463442206	1.005611658	1.253812671	1.032502651	1.518286347	1.227602959	1.806053996	2.155251265	1.219289303	2.96555686	2.139772892	1.501128674	1.350456715	1.633221865	0.870408177	0.870576262	0.669546425	1.658285737	1.512873173	1.318669558	1.131082416	3.780220032	1.579881668	1.44570148	0.735294163	0.92148757	0.867647052	1.315038443	0.609394252	1.231868148	1.647637725	1.174924135	0.832987547
10751_at	1.069239497	0.971098244	1.839954734	1.426321745	1.429854155	1.162309289	1.204766989	1.306165099	0.303874105	0.699551642	1.311643839	0.798984706	1.133180261	1.197727323	1.407449126	1.289954305	1.567447066	1.337755084	1.082911968	0.775377989	0.795428574	0.923789859	0.752145886	0.764647484	1.358974457	1.544378757	1.495475054	1.391480803	1.373966932	1.351890802	1.619099975	0.362175494	0.869230747	0.935039341	0.914054573	0.865145206
10752_at	9.841090202	5.649711132	5.735527515	4.541057587	3.766554594	3.41176486	3.807150364	3.855799437	3.900726557	8.33408165	10.80821896	8.458883286	8.696900368	5.869318485	4.457110405	4.426940441	4.876254082	3.753061056	3.119312286	3.427645683	9.036571503	9.125642776	9.590128899	7.363455772	9.561660767	6.259171963	5.01696825	3.201825857	4.129132271	3.699579954	4.064764023	3.480840445	10.04835224	8.32381916	9.554095268	9.29979229
10753_at	0.465380251	0.387283236	0.339387059	0.269966245	0.433221102	0.246187374	0.342361838	0.619644701	1.83292973	0.49439463	0.850456655	0.696446657	0.45809418	0.293181807	0.341986448	0.326484025	0.313266456	0.353061199	0.429726988	1.265658736	1.10857141	0.65087539	0.840128779	0.792452872	0.376068383	0.321893513	0.358597308	0.289046675	0.528925598	0.493697494	0.582875967	1.385661244	0.748351634	0.757874012	0.990899861	0.707468808
10754_at	3.584562778	2.337572098	1.954596996	1.980877519	1.869809389	1.480392098	1.678223014	2.072100401	1.742130756	4.958520412	4.58447504	4.862944126	3.707233191	2.164772749	2.116252899	1.592465758	1.997770309	1.421428561	1.459049463	1.954643607	4.267428398	6.593203068	5.721030235	3.751737833	4.255189419	1.689940929	1.960407376	1.57809341	1.73140502	1.893907666	1.688254714	1.533992529	4.598901272	5.273622036	4.960566044	4.459543228
10755_at	2.074914932	41.01155853	47.87854767	41.15747833	39.11672592	27.31372452	11.74214554	4.87356329	2.796610355	0.813901365	0.772831023	0.960406065	3.253731489	53.22954941	47.12415314	32.82191849	25.48606682	17.10612297	8.383214951	2.82505393	3.467428446	1.340885639	1.129828334	1.051638603	5.836385727	47.27692413	45.59954834	26.1480732	23.54751968	15.40021038	8.934139252	2.779975176	1.653846145	0.985236228	0.759352803	0.801867187
10756_at	0.507377982	1.862427831	1.913734436	2.728909016	3.901234865	4.991285324	5.843986988	6.576802731	1.905568957	0.545964181	0.478310525	0.545177639	0.785304308	1.802272797	2.113995552	2.069634676	2.763656616	3.498979568	5.169867992	2.920086384	2.034285784	0.710607588	0.7081545	0.508440912	0.609279633	1.427218914	1.337104082	1.540567994	2.024793386	3.255252123	4.138309479	2.648949146	0.932967067	0.601377964	0.453993917	0.395228177
10757_at	1.053348541	1.369942188	1.098751426	1.1563555	1.142536521	0.981481433	0.777898133	0.814002097	0.208232462	0.412556052	0.329908669	0.544162393	0.881745219	1.436363697	1.155756235	1.222602725	0.993311048	0.741836667	0.855409443	0.482721388	0.862857163	0.604531407	0.428111613	0.48262164	0.903540909	0.96568048	1.288461566	1.183570027	0.904958665	0.83088237	0.754116356	0.310259581	0.548351705	0.556102335	0.535894811	0.56327796
10758_at	0.239500567	0.209248558	0.324631095	0.34308213	0.340067357	0.422657937	0.335861295	0.29467085	0.152542382	0.141255617	0.150684938	0.25076142	0.228473023	0.301136374	0.22799097	0.350456625	0.25418058	0.313265294	0.401415557	0.154427648	0.129142851	0.33985582	0.2081545	0.254220456	0.199023187	0.176331356	0.300904989	0.275862098	0.278925627	0.372899175	0.219538972	0.106304079	0.120879121	0.270669281	0.289180994	0.266597509
10759_at	11.09648132	9.295952797	8.367764473	9.323960304	9.437710762	8.088234901	9.414950371	8.126437187	7.611380577	6.371076584	5.457762718	10.39289284	10.61538506	11.20795441	9.365688324	8.285387993	5.674470425	8.172449112	7.419615269	8.318573952	7.993143082	7.945416927	8.758583069	7.661370754	12.13430977	8.640236855	9.927601814	8.36714077	8.997933388	9.961134911	8.233809471	9.331273079	6.756043911	7.680118084	9.247724533	9.601658821
10760_at	2.0715096	3.120231152	3.600454092	1.322834611	2.034792423	2.14379096	2.153846025	2.338557959	1.711864352	1.61098659	2.513698578	1.483248711	2.13318038	2.522727251	2.665914059	2.593607426	2.502787113	2.440816164	1.769464016	1.137149096	3.008000135	1.607621074	1.508583784	1.598808408	1.997558117	3.675739765	3.225113153	1.849898577	1.825413108	1.819327712	1.679473162	1.891223669	2.023077011	1.799212575	1.672396183	1.849584937
10761_at	0.492622048	0.449710995	1.107831955	0.65691793	0.70145905	0.86601305	0.606717229	0.91536051	2.815980673	0.868834138	1.224885941	1.114720821	0.692307711	0.653409123	0.791196346	0.519406378	0.983277559	1.068367243	0.821031272	0.996760309	2.210285664	1.173017502	1.194205999	0.957298934	0.576312602	0.582248509	0.72963804	0.511156201	0.65289253	1.015756249	0.735455573	1.6897403	1.341758251	1.251968503	1.483316422	1.628630638
10762_at	4.197502613	5.132947922	5.958002567	4.968503952	5.304152966	4.559912682	3.897074699	4.163009644	2.662227631	2.967489004	4.353881359	3.429441452	5.192882061	5.128408909	5.269751549	4.842465878	5.198439121	4.015305996	3.345803738	3.376889944	4.6068573	3.907311916	4.4517169	4.041707993	4.80097723	5.76213026	5.140271664	3.349898577	3.503099203	3.462185144	4.420417309	3.48825717	4.114285946	3.397637844	3.521738768	3.756223917
10763_at	2.780930758	2.241618395	3.339387178	3.125984192	3.336700439	2.284313679	3.007583857	2.68234086	2.254237413	2.108744621	2.87214613	2.725888252	2.765786648	2.905681849	2.832957029	2.920091391	4.191750526	3.134693861	2.650151491	2.627429724	2.798856974	2.376930952	2.654506445	2.56802392	3.352869511	3.789349318	3.397058725	2.941176653	3.34297514	3.313025236	3.380900145	2.339925766	2.459340811	2.513779402	2.955510378	2.977178335
10764_at	0.580022693	0.495953768	0.70147562	0.489313841	0.702581406	0.301742941	0.499458253	0.449320793	0.531477034	0.332959652	0.456621021	0.296446711	0.639494896	0.505681813	0.574492097	0.493150711	0.754737973	0.2867347	0.322548002	0.54643625	0.517714262	0.282183319	0.257510722	0.250248283	0.509157538	0.420118362	0.429864258	0.338742435	0.330578506	0.432773143	0.400658637	0.605686009	0.268131882	0.311023623	0.23356925	0.229253098
10765_at	1.77298522	2.109826565	2.013620853	2.064116955	2.407407522	1.913943291	2.725893736	2.443051338	0.584745765	0.959641278	1.13356173	0.860913694	1.925373197	1.76818192	1.765236974	2.189497709	2.285395861	1.664285779	1.849342585	1.804535747	1.058285713	0.959835172	1.150214553	1.027805328	2.268620253	1.704142094	2.026018143	1.472616673	1.879132152	1.858193278	2.4083426	1.091470957	1.029670358	1.001968503	1.075834155	1.092323661
10766_at	9.388195038	12.1965313	9.566401482	11.15073109	10.73064041	8.688452721	8.743227959	9.176593781	6.622276306	9.12556076	8.493150711	10.18781662	7.854190826	13.83863735	12.02144432	10.72831059	12.69342232	10.64489746	7.607684612	9.462203026	10.0525713	9.086508751	9.22532177	9.139026642	11.84126949	12.03313637	12.48981857	10.43002129	12.25206566	11.51260567	10.50603771	8.666254044	10.23186779	10.22244072	9.726996422	8.544605255
10767_at	12.81271362	11.2959528	7.26106739	5.528684139	4.962963104	4.399782181	4.250270367	3.829676151	1.525423765	7.966367722	10.2214613	10.09035492	12.50975895	10.32841015	6.206546307	4.505708218	5.91750288	4.363265514	3.325581074	2.152267933	8.051428795	10.3542738	11.31545067	10.35551167	14.55677605	9.287573814	6.27375555	4.769776821	4.44524765	4.024159908	4.288693905	1.462299109	8.984615326	10.47342491	11.46916103	10.89937687
10768_at	2.012485743	1.107514501	0.508513033	0.319460064	0.460157156	0.362745076	0.234019488	0.345872521	0.243341416	1.158071876	1.436073065	1.420304537	1.800229788	0.904545486	0.374717832	0.41438356	0.511705697	0.328571439	0.376137495	0.255939543	1.349714279	1.634397507	1.488197446	1.705064535	1.886446953	0.659171641	0.424208164	0.342799187	0.283057839	0.269957989	0.374313951	0.196538925	1.473626494	1.73031497	1.649140477	1.436721921
10769_at	2.891032934	5.320231438	5.019296646	4.57705307	4.52300787	3.99019599	3.258938074	3.434691906	0.435835361	1.315022469	1.6095891	1.81319797	2.887485743	5.465909481	4.439051628	3.719177961	3.062430382	3.407142639	2.719918966	1.697624207	2.258285761	2.189495325	2.0482831	1.69712019	3.028083086	2.076923132	4.665158272	3.821501017	3.231404781	2.95168066	3.712404251	1.03584671	1.661538482	2.228346348	2.161779404	1.890041351
10770_at	17.62315559	14.49248505	8.82065773	9.359954834	7.760942936	7.101307392	7.136511326	7.826541424	4.433414459	12.41592026	10.47374439	13.63451767	19.00115013	12.12045479	8.642211914	7.658676147	7.139353752	5.531632423	6.088978767	5.377969742	14.13828564	13.91452026	17.03755379	13.27606773	18.64468956	10.3230772	9.288461685	5.630832195	5.970041275	5.760504723	7.423710346	5.425216198	13.6802206	13.4379921	14.83619785	15.7012434
10771_at	1.76276958	1.261271596	1.441543698	2.209223747	2.624018192	2.960784197	3.053087473	3.985370874	10.25544834	1.912556171	1.917808294	2.583756208	2.030998945	1.156818271	1.714446902	1.886986375	2.445930719	2.31632638	3.357937098	6.402808189	5.436571598	2.25231719	2.888412237	2.891757965	2.221001148	1.235502958	1.824660659	1.816430211	2.173553705	2.964285851	3.789242744	8.829418182	2.579120874	2.1968503	2.555105925	2.810165644
10772_at	2.034052134	2.057803392	2.138478994	3.446569204	3.67564559	3.165577412	1.960996628	2.12643671	1.824455261	1.508968711	1.162100554	2.591878176	2.763490438	3.12954545	2.935665846	1.472602725	2.534002304	2.353061199	1.700707674	2.263499022	2.884571314	1.581874371	3.560085773	2.220456839	1.79853487	1.701775193	2.340497732	2.42596364	1.861570239	1.504201651	2.199780464	2.327564716	2.1692307	2.485236168	1.824064612	2.429460287
10773_at	5.048808098	6.104045868	4.839954376	5.660292625	5.447811604	5.288671017	4.048754215	5.13584137	3.598063231	3.368834257	2.408675909	4.116751194	5.172215939	6.074999809	5.124153614	5.357306004	4.091415882	4.002040863	4.817997932	5.139308929	6.851428509	4.664263248	4.477467537	3.550148964	3.907203913	3.75621295	5.283936977	4.61359024	3.780991554	3.800420046	4.281010151	4.16810894	3.565934181	4.43503952	4.47320509	4.310165882
10774_at	3.364358664	5.305202007	3.787741423	3.615298033	3.129068375	2.618736267	2.085590363	1.769070029	1.697336555	0.959641278	0.7442922	1.550253749	3.267508984	5.590909481	4.22347641	2.771689653	1.175027847	2.1765306	2.052578211	0.875809908	2.427428484	1.927909255	1.552575111	1.5302881	2.560439587	3.54792881	3.777149439	2.669371367	2.258264542	2.018907547	1.78375423	1.098887444	1.226373672	1.581692934	1.435793638	1.385892153
10775_at	6.220204353	7.656647205	6.249715805	5.641170025	5.209877014	5.204792976	4.854821205	4.027168274	0.588377714	0.196188346	0.184931517	0.470050752	6.715270519	7.789772987	5.961625099	4.388127804	1.983277559	3.893877506	4.206268787	1.43196547	0.222857147	0.299691051	0.362660944	0.778550208	6.492063522	4.076922894	4.795248985	4.545639038	3.886363745	4.577731133	3.855104446	1.021013498	0.201098904	0.32874018	0.450960517	0.908713639
10776_at	4.468785763	19.42427635	13.239501	13.07311535	13.74298573	12.58278847	11.03033543	6.03866291	1.536319613	0.206278026	0.228310511	0.375634521	5.638347149	20.3647728	14.60045052	9.39497757	9.143813133	10.18979549	9.742163658	4.251619816	0.331428558	0.547888756	0.483905554	0.39126119	4.489621639	19.89704132	14.90610886	11.19979858	9.7706604	10.67752171	10.23161411	3.389369488	0.248351663	0.612204731	0.478260845	0.521784186
10777_at	1.007945538	1.331791878	2.524404049	1.934758186	2.066217899	1.861655712	2.056338072	1.104493141	3.067796707	1.186098695	1.116438389	1.555329919	1.391504049	1.875	1.506772041	1.738584518	1.67781496	1.616326451	1.840242624	2.112311125	1.638857007	1.765190482	1.234978557	1.121151924	1.257631302	1.917159796	1.968325853	1.588235378	1.59297514	1.863445401	1.969264507	2.556242228	1.162637472	1.219488144	1.443882704	1.459543467
10778_at	1.743473411	15.6057806	21.76730919	17.98650169	18.76318932	12.18082714	8.524376869	3.935214281	2.565375328	2.40358758	1.937214613	1.394923806	2.64064312	21.65454674	10.19300175	9.937214851	9.380156517	7.691836357	5.285136223	2.854211569	2.625142813	2.873326302	2.256437778	1.492552161	2.091575146	20.38106537	20.09954834	9.72819519	7.835743427	6.121848583	5.012074947	2.845488071	2.592307806	2.336614132	1.914054513	1.144190788
10779_at	4.388195515	3.359537601	2.839954615	3.501687288	4.046015739	3.499999762	3.771397591	2.952978134	4.619854927	4.036995888	2.816210032	3.766497374	5.277842045	3.209090948	1.554175973	2.308219194	2.493868351	2.554081678	3.079878569	3.881209373	3.841142893	4.259526253	4.668455124	4.086395264	4.583638668	2.628402472	3.41176486	2.607505322	2.573347092	2.746848822	2.867179155	5.135970116	5.242857456	3.995078564	4.166834831	4.005186558
10780_at	1.086265564	0.922543347	1.179341674	1.20584929	1.228956342	0.891067564	1.320693374	1.079414845	1.468523026	1.208520293	0.818493128	0.957360446	0.971297383	0.993181884	0.733634293	1.071917892	1.100334406	0.879591763	1.062689543	1.768898487	0.93599999	0.82595259	0.924892664	1.091360569	1.186813116	1.469822526	1.213801026	0.969574094	1.061983466	1.220588207	0.904500604	2.231149435	1.230769277	0.767716527	1.042467117	1.082987547
10781_at	17.00453949	18.84508514	23.48467636	24.0562439	19.70370483	24.47385597	23.63705063	23.55694771	11.23607731	13.73542595	17.83447647	16.42233467	16.66934776	23.78295326	16.08916473	12.66895103	19.20847321	18.52652931	23.45601463	19.30885506	4.997714043	17.2852726	16.03111649	15.25819302	12.48351669	22.06272316	28.682127	23.26774979	22.1611557	24.24159813	21.13940811	20.00865173	13.16483593	15.65354347	16.44994926	13.89315319
10782_at	0.393870622	0.550288975	0.486946672	0.553430855	0.398428738	0.359477133	0.430119157	0.318704277	1.006053329	0.720852077	0.312785387	0.527918756	0.363949507	0.618181825	0.506772041	0.442922384	0.371237457	0.2867347	0.344792694	0.222462207	1.443428636	0.511843443	0.5139485	0.468718976	0.412698418	0.590532541	0.582579195	0.369168401	0.321280986	0.342436969	0.380900145	0.498145819	0.938461602	0.403543293	0.534883738	0.607883751
10783_at	0.011350738	0.002312139	0.004540295	0.008998876	0.014590348	0.008714597	0.007583965	0.014629049	0.016949153	0.056053814	0.022831051	0.059898477	0.071182549	0.007954545	0.009029346	0.006849315	0.00780379	0.004081632	0.011122346	0.004319654	0.014857142	0.030895982	0.03218884	0.009930487	0.017094018	0.009467456	0.007918552	0.022312375	0.010330578	0.010504202	0.005488474	0.012360939	0.069230773	0.032480314	0.033367034	0.012448133
10784_at	0.173666298	0.181502879	0.228149831	0.271091133	0.260381609	0.15795207	0.146262184	0.143155694	0.306295395	0.393497765	0.223744303	0.308629423	0.225028723	0.318181813	0.218961611	0.223744303	0.325529546	0.154081628	0.225480258	0.077753775	0.638857126	0.318228632	0.206008598	0.247269124	0.282051295	0.170414194	0.442307681	0.260649115	0.183884293	0.377100855	0.12513721	0.096415326	0.38351652	0.419291317	0.197168842	0.335062206
10785_at	0.085130535	0.132947981	0.088535756	0.101237349	0.078563415	0.05882353	0.117009744	0.089864165	0.140435845	0.091928251	0.111872151	0.136040598	0.122847304	0.181818187	0.039503384	0.093607306	0.022296544	0.041836731	0.099089988	0.014038877	0.403428555	0.191555098	0.086909875	0.090367436	0.020757021	0.186982259	0.097285077	0.07707911	0.034090906	0.068277314	0.108671792	0.049443755	0.156043962	0.093503937	0.094034374	0.147302896
10786_i_at	0.001135074	0.001156069	0.003405222	0.001124859	0.001122335	0	0.041170094	0.042842217	0.001210654	0.002242153	0.002283105	0.007106599	0.003444317	0.002272727	0.001128668	0	0.001114827	0.002040816	0.002022245	0.001079914	0.003428572	0.002059732	0.001072961	9.93E-04	0.004884005	0.002366864	0.029411765	0.001014199	0.001033058	0.00105042	0.00219539	0.001236094	0.001098901	0.015748031	0.001011122	0.001037344
10787_at	0.146424517	0.183815017	0.253121436	0.177727789	0.17845118	0.112200439	0.094257846	0.089864165	0.352300256	0.774663687	0.309360743	0.802030444	0.137772679	0.310227275	0.30812639	0.216894984	0.107023418	0.167346925	0.106167838	0.063714907	0.952000022	0.659114301	0.351931334	0.393247277	0.278388262	0.211834311	0.308823526	0.418864101	0.283057839	0.260504216	0.140504941	0.126081571	1.130769253	0.720472395	0.574317455	0.67219919
10788_at	0.064699203	0.078612715	0.021566402	0.101237349	0.096520774	0.03594771	0.104008667	0.052246604	0.052058116	0.032511212	0.050228313	0.059898477	0.004592423	0.102272734	0.037246048	0.043378998	0.035674471	0.01122449	0.053589482	0.045356371	0.045714285	0.072090626	0.06223176	0.025819264	0.006105006	0.065088756	0.032805432	0.04462475	0.006198347	0.060924374	0.069154777	0.027194066	0.047252752	0.062992126	0.0182002	0.061203316
10789_f_at	0.893303037	2.75491333	1.744608402	1.926884174	2.314253807	1.946623087	1.676056266	0.523510993	0.731234908	0.526905835	0.545662105	0.8081218	0.842709601	2.464772701	1.629796743	1.194063902	1.612040162	1.366326451	1.221435785	0.723542094	1.033142805	0.705458283	0.713519335	0.787487626	0.71306473	3.089941025	2.092760324	1.998986006	1.536157012	1.608193398	1.294182301	0.721878827	0.810989082	0.802165329	0.745197117	0.758298695
10790_at	0.37116915	0.480924815	0.271282643	0.370078772	0.718294084	0.56209147	0.485373765	0.212121204	0.395883799	0.242152482	0.16780822	0.304568529	0.486796826	0.419318199	0.211060956	0.25	0.192865103	0.508163273	0.470171869	0.274298042	0.301714271	0.402677625	0.386266083	0.289970219	0.280830294	0.358579874	0.347285092	0.55679518	0.457644612	0.486344546	0.330406159	0.378244728	0.272527456	0.486220479	0.401415557	0.311203301
10791_at	0.377979577	0.346820801	0.208853573	0.457817793	0.388327718	0.459694982	0.531960964	0.245559037	0.112590805	0.262331843	0.208904102	0.18680203	0.292766958	0.407954574	0.164785549	0.22260274	0.439241946	0.343877554	0.573306322	0.239740834	0.254857123	0.183316156	0.2081545	0.163853034	0.304029316	0.440236688	0.418552041	0.354969591	0.254132241	0.473739505	0.419319451	0.150803447	0.269230783	0.293307066	0.14863497	0.221991688
10792_at	0.407491505	0.457803428	0.367763937	0.336332947	0.445566803	0.356209159	0.385698766	0.200626969	0.302663445	0.263452917	0.237442926	0.296446711	0.390355945	0.438636363	0.108352147	0.052511416	0.285395771	0.27448979	0.298281074	0.092872575	0.206857145	0.288362503	0.324034333	0.273088396	0.306471318	0.415384591	0.282805443	0.245436117	0.257231385	0.319327742	0.215148196	0.199011117	0.250549436	0.29625985	0.268958539	0.335062206
10793_at	0.978433549	1.110982656	0.683314443	0.905511856	0.98204267	1.061002135	0.953412771	0.830721021	0.886198521	0.599775791	0.53652972	0.602030456	0.938002288	0.904545486	0.281038374	0.472602755	0.884057999	0.908163249	0.853387237	0.534557223	0.358857125	0.734294534	0.467811137	0.725918591	0.672771692	0.899408281	0.709276021	0.888438165	0.896694243	1.267857194	0.904500604	0.673671186	0.703296721	0.892716527	0.65621841	0.597510338
10794_at	1.785471082	3.745664597	0.746878564	0.866141737	1.024691463	0.915032685	0.897074759	0.575757563	0.474576294	0.689461946	0.995433748	1.051776648	2.326062202	3.371591091	0.975169301	0.66438359	0.808249712	0.696938813	0.71486342	0.397408187	0.906285763	0.863027811	0.964592278	1.178748727	1.873015881	2.499408245	1.139140248	0.628803253	0.677685916	0.743697524	0.8177827	0.57107538	1.428571463	1.035433054	0.964610696	1.435684443
10795_at	42.57661819	51.96878433	60.05448151	54.83464432	52.10999298	49.97276688	49.3943634	47.39812088	11.94552135	15.59192944	19.35959053	20.31573486	47.85648727	57.9954567	41.9119606	25.04566193	50.03121185	30.86122322	40.49443436	24.85853004	14.14742851	17.64160538	19.32832718	17.68917656	41.80464172	46.26153946	55.53619766	37.68255615	42.08470917	42.0892868	26.91877174	19.55747604	18.88901138	16.22834778	12.92113209	18.74481201
10796_at	3.623155594	1.062427759	2.365493774	2.896512985	3.035914898	3.590414047	5.10184145	6.055381298	22.23244667	4.734304905	3.82305932	5.723857403	3.677382469	1.43295455	2.264108419	0.820776284	2.653288841	3.360203981	4.675429344	12.04103661	4.191999912	4.725025654	5.491415977	4.408143044	3.532356501	1.217751503	2.520362139	2.48985815	3.15289259	4.106092453	3.147091389	16.88009834	4.452747345	3.96751976	3.589484215	4.965767384
10797_at	2.709421158	2.611560583	2.093075991	2.179977655	2.20650959	1.911764741	2.135427952	1.849529862	0.920096874	1.984305024	2.150684834	1.908629417	2.665901423	2.681818247	1.310383677	1.102739692	1.312151551	1.580612183	1.621840119	1.247300267	1.618285775	2.061791897	2.060085773	2.166832209	2.694749594	2.55739665	2.180995464	1.517241478	1.951446176	1.573529482	0.827661932	1.153275609	2.243956089	1.731299162	1.404448867	1.540456295
10798_at	5.253121376	4.166473866	3.236095428	4.780652523	5.180696011	4.44989109	3.994582891	4.384535313	3.487893581	4.29035902	4.374429226	4.19695425	5.447761536	4.477272987	3.268623114	3.837899685	4.934225082	4.051020145	3.440849066	3.970842361	3.702857018	3.773429394	3.983905554	3.575968266	4.264956951	4.250887871	4.604072571	3.294117689	4.109503746	3.815126181	3.400658607	4.255871296	4.446154118	3.21653533	2.02123332	2.794605494
10799_at	6.231554985	6.23121357	5.611804962	6.758155346	6.762065411	6.051198006	6.08125639	6.020898819	1.782082319	4.374439716	4.801370144	4.10761404	5.366245747	6.727272987	4.891647816	7.28538847	7.833890915	4.303061485	5.392314911	5.122030258	3.461714268	4.838310719	4.040772438	4.543197632	6.090353966	7.041419983	7.747737885	3.970588446	5.387396812	4.908613682	4.588364601	3.179233551	4.18241787	3.826771498	2.45803833	3.698132515
10800_at	7.375709534	2.990751505	4.149829865	3.502812147	3.730639935	2.703703642	2.526543617	3.822361469	13.7687664	9.197310448	7.908675671	6.798984528	6.48105669	2.773863792	2.025959253	3.388127804	2.781493902	2.305101871	2.754297018	7.20410347	10.76457119	7.227600098	5.096566677	7.188679695	6.549450874	2.945562124	3.76018095	2.109533548	2.598140478	2.038865566	2.833150625	10.68850422	9.453845978	6.262794971	4.137512684	5.844398022
10801_at	2.670828581	2.038150311	2.80476737	1.941507459	1.905724049	2.126361609	1.772481084	3.028213024	2.681598186	2.228699684	2.204338074	2.05888319	2.319173574	1.927272797	1.168171525	2.302511454	3.057971001	2.155102015	2.889787436	2.562634945	1.526857138	1.441812515	0.815450668	2.408143044	2.29914546	2.304141998	2.427602053	1.505071044	2.170454502	2.614495754	1.702524781	1.744128585	2.652747154	1.738188982	1.342770457	2.270746708
10802_at	9.320090294	14.78034687	11.92508507	14.83914471	12.02918148	13.01198292	8.579631805	11.08046055	3.518159866	5.929372787	8.077625275	7.009137154	9.004592896	15.11022758	11.33069992	15.37785435	13.14492702	9.938775063	9.788674355	7.052915573	5.227428436	6.830071926	4.815450668	7.922542095	7.217338085	14.13254356	13.25452423	9.874239922	11.26446247	9.711134911	8.190999031	4.199010849	8.568132401	6.837598324	6.186046124	7.2188797
10803_at	0.503972769	0.498265862	0.492622048	0.574803174	0.241301924	0.687363803	0.26110509	0.64158833	0.215496361	0.209641278	0.398401856	0.262944162	0.445464998	0.453409135	0.287810385	0.551369846	0.573021173	0.482653052	0.517694652	0.331533492	0.214857131	0.239958793	0.126609445	0.244289979	0.236874238	0.492307693	0.460407257	0.333671421	0.501033068	0.483193278	0.264544457	0.107540168	0.350549459	0.255905509	0.274014145	0.302904546
10804_at	2.040862799	1.255491257	0.561861515	1.001124859	0.408529788	0.795206964	0.830985844	1.256008387	1.174334168	1.603139043	1.521689534	1.201015234	1.726750851	1.078409195	0.553047419	1.090182662	1.166109204	0.968367338	0.840242624	0.990280747	1.909714341	1.108135939	0.94098711	0.935451806	1.135531187	1.764497161	1.033936739	0.779918909	0.901859522	0.890756369	0.661909997	0.683559895	1.981318712	1.119094491	1.103134394	1.384854674
10805_at	3.523268938	3.339884281	3.127128363	3.472441196	2.368125916	2.752723217	2.971830606	3.16927886	2.823244572	3.057175159	3.464612007	2.250761271	4.043628216	2.723863602	2.687358856	3.979452133	4.122631073	2.752040863	2.324570179	2.610151052	3.810285568	2.609680653	2.634120226	2.435948372	3.041514158	4.846153736	3.906108618	2.38640976	2.836776972	2.577731133	2.365532398	2.708281755	3.165934324	2.34251976	2.747219324	2.967842102
10806_at	0.006810443	0.001156069	0.007945516	0.003374578	0.004489338	0.003267974	0.003250271	0.010449321	0.021791767	0.006726458	0.007990868	0.005076142	0.002296211	0.005681818	0.003386005	0.015981736	0.006688964	0.002040816	0.002022245	0.002159827	0.012571429	0.004119465	0.002145923	0.002979146	0.003663004	0.003550296	0.002262444	0.002028398	0.002066116	0.025210086	0.00219539	0.002472188	0.016483517	9.84E-04	0.012133468	0.002074689
10807_at	0.076049939	0.198843941	0.207718492	0.307086617	0.390572399	0.438997805	0.503791988	0.62068969	0.182808727	0.024663679	0.034246575	0.047715735	0.03444317	0.125	0.238148987	0.162100464	0.38015607	0.424489766	0.719919026	0.287257016	0.148571432	0.076210089	0.050429184	0.01489573	0.036630038	0.04852071	0.135746613	0.361054778	0.387396693	0.588235319	0.366630107	0.07169345	0.137362644	0.028543308	0.029322548	0.04460581
10808_at	0.061293986	0.013872833	0.128263339	0.098987631	0.094276093	0.112200439	0.098591551	0.064785786	0.083535112	0.015695067	0.014840183	0.074111678	0.040183701	0.014772727	0.023702031	0.047945205	0.025641026	0.04285714	0.112234578	0.145788342	0.026285714	0.024716787	0.039699573	0.065541215	0.01953602	0.108875737	0.054298647	0.023326572	0.08471074	0.085084043	0.045005489	0.185414076	0.093406595	0.096456692	0.006066734	0.095435679
10809_g_at	0.249716237	0.183815017	0.173666298	0.191226095	0.176206514	0.23202613	0.166847229	0.196447223	0.489104152	0.192825124	0.235159829	0.208121821	0.177956387	0.174999997	0.091422126	0.16780822	0.079152733	0.172448978	0.24469161	0.434125274	0.154285714	0.217301756	0.209227473	0.165839136	0.301587313	0.320710063	0.160633489	0.133874238	0.211776853	0.256302536	0.158068061	0.573547602	0.229670331	0.263779521	0.183013141	0.173236519
10810_i_at	0.112372302	0.135260105	0.149829745	0.110236228	0.224466905	0.206971675	0.193932816	0.22048068	0.361985475	0.123318389	0.20091325	0.22131978	0.160734802	0.167045459	0.077878103	0.138127863	0.208472699	0.177551016	0.183013141	0.397408187	0.139428571	0.173017502	0.170600861	0.16087389	0.1965812	0.134911239	0.124434389	0.191683576	0.272727251	0.320378155	0.197585076	0.598269463	0.212087914	0.271653533	0.153690591	0.184647277
10811_at	0.424517602	0.917919099	0.811577737	0.570303738	1.0561167	0.571895421	0.357529789	0.3573668	0.347457647	0.306053817	0.260273963	0.337055832	0.561423719	0.777272761	0.278781056	0.552511454	1.027870655	0.525510192	0.692618787	0.154427648	0.511999965	0.219361469	0.183476403	0.270109236	0.302808285	0.346745551	0.424208164	0.527383387	0.535123944	0.415966392	0.298573017	0.174289241	0.291208804	0.299212605	0.182002008	0.26556015
10812_s_at	0.496027261	0.357225418	0.441543728	0.336332947	0.384960741	0.374727696	0.095341273	0.300940424	0.251815975	0.32399103	0.333333343	0.360406071	0.275545359	0.344318181	0.110609479	0.267123282	0.476031214	0.267346948	0.311425656	0.165226787	0.318857133	0.372811526	0.050429184	0.521350563	0.279609293	0.262721896	0.25339368	0.291075081	0.33780992	0.469537824	0.1931943	0.186650187	0.417582422	0.332677156	0.114256822	0.338174224
10813_s_at	0.828603864	0.752601147	0.925085127	1.148481488	0.860830545	0.970588207	1.057421446	0.856844306	0.314769983	0.524663687	0.558219194	0.53197968	0.717566073	0.496590942	0.627539456	1.009132504	1.308807135	0.879591763	0.95045495	0.640388787	0.437714279	0.57260555	0.437768221	0.58689177	0.661782682	0.763313591	0.852941215	0.63488847	0.849173486	0.75420171	0.789242625	0.407910973	0.678022027	0.511811018	0.383215368	0.575726092
10814_s_at	10.03859329	8.996531487	7.597048759	8.109111786	8.28731823	7.599128246	4.811484337	6.52560091	5.917675495	5.86659193	8.41324234	7.71167469	8.702641487	9.443181992	8.045145988	9.996575356	8.730211258	5.73877573	4.971688271	3.327213764	6.929142475	6.979402542	5.923819542	9.72591877	7.537240505	9.043787003	8.415159225	5.029411793	6.933884144	6.302521229	4.250274658	2.535228729	6.960440159	5.715551376	5.951465607	7.130705357
10815_at	0.362088531	0.297109842	0.273552775	0.454443216	0.213243559	0.221132889	0.280606687	0.318704277	0.338983059	0.134529158	0.272831053	0.166497454	0.346727937	0.251136363	0.213318273	0.471461177	0.385730207	0.158163264	0.325581402	0.197624177	0.184	0.127703398	0.153433472	0.077457801	0.15384616	0.514792919	0.425339371	0.210953355	0.196280986	0.259453803	0.265642166	0.121137202	0.136263728	0.137795269	0.06875632	0.151452273
10816_at	0.012485811	0.024277454	0.029511917	0.007874016	0.008978676	0.029411765	0.010834236	0.039707419	0.007263923	0.026905833	0.034246575	0.007106599	0.017221585	0.005681818	0.001128668	0.00456621	0.056856185	0.014285713	0.012133468	0.020518359	0.046857141	0.016477859	0.001072961	0.001986097	0.06349206	0.061538462	0.013574662	0.019269777	0.015495867	0.024159664	0.004390779	0	0.003296704	0.022637794	0.013144589	0
10817_at	0.569807053	0.690173388	0.39160046	0.355455577	0.540965259	0.531590402	0.607800603	0.570532918	0.529055715	0.37780273	0.394977152	0.320812166	0.639494896	0.603409111	0.428893894	0.667808235	0.705685616	0.569387734	0.326592505	0.433045328	0.659428596	0.3007209	0.285407722	0.246276066	0.366300374	0.520710051	0.592760205	0.42190671	0.611570239	0.467436999	0.373216271	0.237330034	0.398901105	0.345472425	0.280080885	0.358921111
10818_at	0.382519871	0.323699415	0.370034039	0.236220479	0.231200919	0.263616562	0.247020572	0.221525609	0.859564185	0.290358752	0.382420093	0.349238575	0.329506338	0.398863643	0.316027075	0.353881299	0.332218498	0.23469387	0.15773508	0.137149021	0.665142834	0.268795043	0.252145916	0.253227413	0.29792431	0.478106529	0.334841639	0.252535492	0.211776853	0.239495799	0.173435792	0.339925826	0.338461548	0.319881886	0.328614742	0.440871358
10819_at	2.473325729	2.750288963	3.517593622	2.478065252	2.426487207	2.552287579	2.383531809	2.377220631	2.378934622	1.421524763	1.92694068	1.694416165	2.246842861	2.836363792	2.839729071	2.712328911	3.426978827	2.471428394	2.126390219	1.512959003	2.645714283	1.285272956	1.330472112	0.928500533	2.754578829	4.097041607	3.185520411	2.848884344	2.962809801	3.206932783	2.562019825	1.412855387	1.659340739	1.337598324	1.607684493	1.832987428
10820_at	3.020431519	3.679768562	3.738933086	2.59842515	2.641975403	1.750544667	1.970747352	1.647857904	2.411622286	2.079596519	2.691780806	2.306598902	2.664753437	3.412499905	2.928893805	2.52397275	3.25418067	1.982653022	1.663296223	0.599352062	3.333714485	1.948506594	2.022532225	2.117179871	3.566544771	4.123076916	3.191176653	2.104462624	2.506198406	2.287815332	2.082327127	0.925834358	2.460439444	1.767716646	2.107178688	2.696057796
10821_g_at	0.359818399	0.269364148	0.589103341	0.309336334	0.331088692	0.148148149	0.270855904	0.119122252	0.27723971	0.097533636	0.295662105	0.234517768	0.25602755	0.404545456	0.247178316	0.316210061	0.412486076	0.228571415	0.183013141	0.11339093	0.307428569	0.153450042	0.160944209	0.175769627	0.302808285	0.384615391	0.289592773	0.291075081	0.251033038	0.191176489	0.234906703	0.093943134	0.202197805	0.151574805	0.212335676	0.219917014
10822_at	0.032917142	0.040462427	0.007945516	0.03824522	0.090909101	0.033769064	0.014084506	0.011494254	0.050847456	0.006726458	0.030821919	0.036548223	0.089552246	0.076136366	0.011286682	0.057077628	0.041248608	0.006122449	0.03943377	0.021598272	0.009142857	0.002059732	0.033261802	0.003972195	0.00976801	0.039053254	0.010180996	0.010141988	0.010330578	0.073529415	0.050493963	0.024721878	0.041758243	0.001968504	0.024266936	0.03838174
10823_at	0.903518736	0.7421965	0.836549342	0.818897665	0.783389509	0.462962955	0.799566627	0.624869406	0.466101706	0.405829638	0.569634736	0.663959384	1.068886399	0.753409147	0.834085763	0.773972631	0.722408056	0.632653058	0.613751233	0.633909285	1.022857189	0.576725006	0.536480665	0.726911604	0.908424914	0.634319544	0.766968369	0.587221146	0.68491739	0.60084039	0.743139386	0.487020999	0.545054913	0.536417305	0.592517674	0.602697015
10824_at	0.113507375	0.109826587	0.143019304	0.214848146	0.116722785	0.091503263	0.247020572	0.29467085	0.077481844	0.107623331	0.277397245	0.037563451	0.044776123	0.222727284	0.167042881	0.133561641	0.248606458	0.029591838	0.208291203	0.045356371	0.181714281	0.022657055	0.050429184	0.042701095	0.062271062	0.236686394	0.234162912	0.060851932	0.034090906	0.121848747	0.26125136	0.180469707	0.018681319	0.037401576	0.042467136	0.02385892
10825_at	0.334846765	0.287861258	0.331441551	0.38245219	0.521885574	0.246187374	0.447453916	0.330198556	0.290556908	0.260089695	0.331050247	0.231472075	0.293915063	0.313636363	0.393905193	0.40867579	0.577480495	0.248979583	0.302325577	0.266738653	0.269714296	0.214212134	0.19957082	0.149950355	0.362637371	0.281656802	0.382352948	0.253549695	0.255165279	0.328781515	0.353457749	0.236093938	0.252747267	0.186023623	0.153690591	0.100622401
10826_at	0.098751418	0.150289014	0.094211124	0.10798651	0.152637497	0.040305011	0.073672801	0.075235106	0.193704605	0.109865479	0.092465758	0.097461931	0.137772679	0.163636371	0.069977425	0.084474891	0.088071354	0.088775508	0.097067744	0.046436287	0.175999999	0.072090626	0.06759657	0.062562071	0.053724054	0.065088756	0.091628969	0.06997972	0.092975207	0.106092446	0.108671792	0.12237329	0.092307687	0.152559057	0.085945398	0.064315349
10827_s_at	0.754824042	1.117918968	0.633371174	0.508436441	0.331088692	0.337690622	0.371614277	0.191222563	0.406779647	0.232062802	0.402968049	0.487309635	0.781859934	0.99545455	0.538374722	0.267123282	0.297658861	0.356122464	0.338725984	0.31425485	0.47771427	0.422245085	0.436695278	0.457795411	1.107448101	0.72544378	0.580316722	0.374239385	0.373966932	0.415966392	0.375411659	0.24969098	0.272527456	0.447834641	0.632962525	0.745850623
10828_at	0.015891032	0.084393062	0.143019304	0.032620925	0.210998878	0.132897601	0.190682545	0.092998952	0.175544798	0.041479822	0.023972603	0.012182741	0.041331805	0.18295455	0.084650114	0.170091316	0.064659983	0.178571418	0.028311424	0.103671707	0.085714288	0.064881563	0.045064375	0.033763655	0.03174603	0.124260359	0.127828062	0.031440161	0.144628093	0.021008404	0.073545553	0.150803447	0.035164837	0.068897635	0.0728008	0.072614104
10829_at	0.052213393	0.089017339	0.162315547	0.074240722	0.011223345	0.080610022	0.131094262	0.09195403	0.036319613	0.057174891	0.109589048	0.030456852	0.087256029	0.0625	0.092550784	0.08561644	0.072463766	0.046938773	0.069767438	0.038876887	0.088	0.036045313	0.077253215	0.066534258	0.112332113	0.092307694	0.105203621	0.041582152	0.04442149	0.074579835	0.068057083	0.039555006	0.074725278	0.026574804	0.014155712	0.047717839
10830_at	0.052213393	0.030057801	0.049943246	0.035995502	0.058361392	0.038126361	0.047670636	0.027168233	0.030266345	0.041479822	0.051369864	0.028426396	0.037887488	0.046590909	0.045146726	0.063926943	0.030100334	0.031632651	0.025278058	0.029157668	0.099428572	0.033985581	0.08583691	0.032770608	0.047619049	0.046153847	0.109728508	0.027383368	0.040289257	0.024159664	0.040614709	0.022249689	0.030769231	0.024606299	0.03134479	0.088174269
10831_s_at	0.356413156	0.71676302	0.615209997	0.484814405	0.452300787	0.419389963	0.41061756	0.254963428	0.38861984	0.428251147	0.527397275	0.426395923	0.492537349	0.574999988	0.469525933	0.40867579	0.523968816	0.338775516	0.316481262	0.193304524	0.801142812	0.518022656	0.509656668	0.282025814	0.586080611	0.663905323	0.628959298	0.459432065	0.381198347	0.406512618	0.332601547	0.155747831	0.646153867	0.441929162	0.365015119	0.348547667
10832_s_at	0.161180481	0.282080919	0.326901257	0.251968503	0.257014602	0.265795201	0.21560128	0.159874618	0.205811143	0.14910315	0.14611873	0.160406083	0.213547662	0.246590927	0.317155749	0.221461192	0.375696778	0.242857128	0.156723961	0.104751617	0.212571427	0.196704432	0.152360514	0.126117185	0.272283256	0.373964518	0.325791866	0.226166338	0.209710732	0.27836135	0.208562031	0.067985162	0.13296704	0.117125981	0.119312435	0.118257247
10833_at	0.003405222	0.001156069	0.005675369	0.003374578	0.014590348	0.029411765	0.049837485	0.009404388	0.010895884	0.00896861	0.027397262	0.002030457	0.006888635	0.003409091	0.007900677	0.003424658	0.008918618	0.001020408	0.003033367	0.005399568	0.003428572	0.009268794	0.004291845	0.003972195	0.003663004	0.004733728	0.050904978	0.003042597	0.003099174	0.033613447	0.004390779	0.004944376	0.005494506	9.84E-04	0.006066734	0.001037344
10834_at	0.439273566	0.96878612	0.585698068	0.563554525	1.070707083	0.431372523	0.435536295	0.633228838	0.572639227	0.475336373	0.486301363	0.475126892	0.889781892	1.094318271	0.768622994	0.660958946	0.988851726	0.374489784	0.497472167	0.536717057	0.606857121	0.457260549	0.29506439	0.350546181	0.993895054	0.349112421	0.546380103	0.342799187	0.581611574	0.453781545	0.34028542	0.463535219	0.218681321	0.568897605	0.416582406	0.246887937
10835_at	0.202043131	0.320231229	0.32009083	0.385826766	0.399551064	0.225490198	0.214517862	0.393939406	0.309927374	0.349775821	0.226027399	0.238578677	0.350172222	0.204545468	0.250564337	0.302511424	0.445930898	0.232653052	0.237613738	0.214902803	0.451428562	0.346035004	0.321888417	0.232373387	0.515262544	0.365680486	0.371040732	0.389452368	0.177685961	0.121848747	0.374313951	0.169344857	0.419780225	0.179133862	0.269969672	0.182572603
10836_at	19.09307671	30.30057716	20.67763901	21.8605175	19.85970879	15.70915031	15.39328289	17.37304115	27.04358482	20.58744431	19.89497757	18.25888252	21.74167633	28.06932068	19.21670341	15.46118736	16.65663338	14.44489765	13.34984779	19.06155396	32.21028519	21.74768257	22.91094398	18.80039787	21.12088013	18.96686363	19.0599556	14.94117641	14.38636303	13.06827736	17.19429207	21.84177971	29.37033081	20.67027664	21.3255806	18.82987404
10837_at	0.182746887	0.208092481	0.253121436	0.21597302	0.163860843	0.206971675	0.156012997	0.207941487	0.174334139	0.18049328	0.097031966	0.144162431	0.152698055	0.173863649	0.117381483	0.138127863	0.16833891	0.089795917	0.153690591	0.122030236	0.190857142	0.088568486	0.134120166	0.082423039	0.189255193	0.143195271	0.313348442	0.192697778	0.155991733	0.252100855	0.201975852	0.112484545	0.221978039	0.114173234	0.110212326	0.075726137
10838_at	4.262202263	4.485548973	4.759364128	4.893138409	5.202020645	4.05010891	3.782231808	3.508881807	4.113801479	3.233183861	3.017123222	3.589847803	5.105626106	4.252273083	4.212189674	4.809360504	3.627647638	3.458163023	2.819008827	3.798056364	5.836571693	3.988671303	4.491416454	4.048659801	4.59829092	3.55147934	4.652714729	3.749493122	3.467975378	3.359243631	4.331503868	4.883807182	4.232967377	4.009842396	4.340747833	4.094398022
10839_at	0.254256517	0.45895955	0.309875131	0.514060736	0.439955145	0.471677542	0.305525452	0.307210028	0.133171916	0.142376691	0.122146122	0.170558363	0.223880604	0.517045498	0.426636547	0.373287678	0.274247497	0.361224502	0.391304344	0.172786176	0.34857142	0.163748711	0.253218889	0.162859976	0.244200245	0.450887561	0.537330329	0.411764711	0.491735518	0.410714269	0.562019765	0.138442516	0.282417595	0.25	0.262891799	0.175311193
10840_at	0.167990923	0.072832368	0.111237235	0.084364459	0.164983168	0.246187374	0.177681461	0.188087776	0.043583535	0.078475341	0.031963471	0.218274102	0.275545359	0.102272734	0.162528217	0.046803653	0.094760314	0.136734694	0.172901914	0.031317495	0.04342857	0.105046339	0.03111588	0.082423039	0.045177046	0.037869822	0.136877835	0.159229219	0.126033053	0.14915967	0.13062568	0.059332509	0.151648358	0.137795269	0.048533872	0.125518665
10841_at	0.214528948	0.468208075	0.404086262	0.384701937	0.446689129	0.282135069	0.264355361	0.264367819	0.453995168	0.2982063	0.261415511	0.358375609	0.353616536	0.473863661	0.498871326	0.287671238	0.261984408	0.241836742	0.279069752	0.190064803	0.519999981	0.261585981	0.316523612	0.277060568	0.350427359	0.364497036	0.376696825	0.312373221	0.22933884	0.27836135	0.223929748	0.229913473	0.237362653	0.351377964	0.236602619	0.225103736
10842_at	4.282633305	3.658959389	3.317820549	4.259842873	5.54321003	4.490196228	4.369447231	5.143156052	3.128329277	3.699551821	3.187214851	4.10761404	4.439724922	4.714772701	3.96501112	4.394977093	4.542921066	4.915306091	4.472193718	4.036716938	5.253714561	3.960865021	3.567596674	3.299900532	4.068376064	3.143195391	4.143665314	3.541582346	4.245867729	4.703781605	4.578485489	3.83312726	3.531868219	3.567913294	3.395348549	3.742738247
10843_at	0.190692395	0.241618484	0.247446075	0.247469068	0.408529788	0.369281054	0.271939307	0.296760708	0.085956417	0.136771306	0.038812786	0.170558363	0.274397254	0.275000006	0.195259586	0.321917832	0.256410271	0.19795917	0.331648111	0.124190062	0.254857123	0.154479921	0.112660944	0.118172787	0.188034192	0.271005929	0.244343907	0.333671421	0.228305787	0.336134464	0.260153681	0.116192818	0.184615374	0.16141732	0.15470171	0.153526962
10844_at	0.165720776	0.134104043	0.223609552	0.105736777	0.173961848	0.103485838	0.150595874	0.193312436	0.175544798	0.086322874	0.051369864	0.113705583	0.16762343	0.205681831	0.146726862	0.187214613	0.105908588	0.104081631	0.144590497	0.123110145	0.17485714	0.116374873	0.109442055	0.063555114	0.191697195	0.13727811	0.141402721	0.164300218	0.083677687	0.159663871	0.127332613	0.108776264	0.10879121	0.120078735	0.126390293	0.08609958
10845_at	0.125993192	0.119075142	0.064699203	0.020247469	0.102132447	0.172113284	0.248103991	0.131661445	0.234866828	0.146861002	0.018264841	0.1177665	0.049368545	0.110227272	0.099322796	0.124429218	0.093645483	0.096938774	0.084934272	0.018358532	0.018285714	0.107106067	0.189914167	0.025819264	0.083028086	0.037869822	0.196832582	0.063894525	0.05268595	0.15336135	0.129528001	0.023485783	0.01978022	0.082677163	0.114256822	0.018672198
10846_at	0.251986384	0.135260105	0.230419964	0.211473554	0.25252527	0.203703716	0.341278434	0.119122252	0.248184025	0.228699565	0.139269412	0.195939079	0.179104492	0.142045453	0.143340856	0.215753421	0.214046836	0.114285707	0.161779568	0.060475159	0.132571429	0.135942325	0.201716736	0.081429988	0.168498173	0.223668635	0.165158376	0.085192695	0.15495868	0.097689077	0.107574098	0.102595791	0.1967033	0.15452756	0.187057629	0.14107883
10847_at	0.213393867	0.112138726	0.155505106	0.193475828	0.245791256	0.18409586	0.213434458	0.135841176	0.242130756	0.200672656	0.224885851	0.101522841	0.299655586	0.140909091	0.126410827	0.171232879	0.164994434	0.107142858	0.20728007	0.145788342	0.209142849	0.173017502	0.256437778	0.113207549	0.189255193	0.158579886	0.234162912	0.114604473	0.129132226	0.152310923	0.173435792	0.158220023	0.181318685	0.108267717	0.140545994	0.084024899
10848_at	1.222474456	1.258959532	1.654937625	1.466816664	1.254770041	0.924836636	1.09642458	0.733542323	0.740920126	0.732062876	0.775114179	0.793908596	0.988519013	1.344318271	0.673814893	0.89611876	1.127090335	0.775510192	0.947421551	0.622030199	0.650285721	0.548918605	0.812231719	0.55511421	1.371184468	1.75621295	2.081448078	1.025354981	0.91219008	0.887605071	0.543358982	0.461062998	0.827472568	0.547244072	0.891809821	0.948132753
10849_at	0.245175943	0.335260093	0.175936431	0.298087746	0.267115593	0.1949891	0.277356446	0.282131672	0.232445538	0.038116597	0.084474891	0.147208124	0.182548806	0.288636357	0.161399543	0.231735155	0.276477128	0.129591838	0.189079881	0.069114469	0.155428573	0.084449016	0.204935625	0.150943398	0.151404142	0.291124254	0.24321267	0.251521289	0.197314054	0.189075634	0.135016471	0.042027194	0.15384616	0.107283458	0.167846307	0.122406632
10850_at	0.423382521	0.307514459	0.208853573	0.237345338	0.278338939	0.227668837	0.26110509	0.218390808	0.089588381	0.184977591	0.192922369	0.233502537	0.30539611	0.285227299	0.113995485	0.302511424	0.192865103	0.152040809	0.229524776	0.153347731	0.057142857	0.191555098	0.201716736	0.215491578	0.186813191	0.243786991	0.27375567	0.246450305	0.239669427	0.289915979	0.18770583	0.087762661	0.109890111	0.192913383	0.270980775	0.252074659
10851_at	1.387060165	5.349133015	2.229284763	1.125984311	0.976431012	0.736383438	0.611050904	0.649947762	0.262711883	0.418161452	0.550228357	0.543147206	1.569460392	4.756818295	1.779909611	0.934931517	0.885172844	0.621428549	0.547017157	0.30345574	0.830857098	0.66014415	0.770386279	0.669314802	1.652014732	2.985798836	1.599547505	0.879310369	0.627066135	0.612394989	0.700329304	0.278121114	0.551648378	0.667322874	0.760363936	0.869294584
10852_at	0.146424517	0.114450857	0.145289451	0.214848146	0.029180696	0.098039217	0.112676047	0.08672937	0.176755458	0.052690584	0.059360731	0.056852791	0.134328365	0.077272728	0.135440171	0.148401827	0.137123749	0.056122448	0.175935283	0.099352047	0.186285704	0.043254375	0.14592275	0.077457801	0.017094018	0.151479289	0.059954755	0.073022313	0.103305787	0.121848747	0.158068061	0.063040785	0.115384616	0.076771654	0.019211324	0.087136917
10853_at	2.526674271	3.053179264	2.270147562	2.991001129	3.056116819	2.997821569	2.99674964	2.364681482	0.802663505	1.214125633	1.301369905	1.183756351	2.771527052	2.439772844	2.492099285	2.348173618	2.246376753	2.369387627	2.770475149	1.088552952	2.63314271	2.035015583	1.678111553	1.753723979	2.532356501	2.846153975	3.373303413	1.664300323	2.026859522	2.184874058	2.419319391	0.930778742	2.113186836	1.402559042	1.197168827	1.708506107
10854_at	7.264472008	2.0878613	1.549375772	1.690663695	2.141414165	1.954248309	1.855904579	2.459770203	8.401937485	7.667040825	1.583333373	3.35532999	9.420207024	2.607954741	1.7358917	1.429223776	1.672240853	1.568367243	1.949443817	3.506479502	33.84228516	4.483006954	3.39914155	4.72591877	7.72527504	2.092307806	1.944570065	1.226166368	1.221074343	1.517857194	2.114160299	5.050679684	20.33076859	3.344488144	3.243680239	6.37655592
10855_at	0.26787743	0.149132937	0.258796811	0.209223852	0.235690251	0.25599128	0.196099669	0.221525609	0.33535111	0.168161437	0.206621006	0.128934011	0.259471893	0.19204545	0.186230242	0.236301377	0.246376812	0.151020408	0.208291203	0.19654429	0.271999985	0.220391333	0.211373404	0.177755713	0.224664226	0.160946757	0.199095026	0.172413796	0.108471073	0.17542018	0.184412733	0.187886268	0.216483533	0.21062991	0.121334672	0.160788372
10856_at	0.872871757	0.517919064	0.846765041	0.930258691	1.379349113	1.370370388	0.87107259	1.177638412	3.200968504	1.261210799	0.738584459	1.74416244	1.378874898	0.919318199	1.036117435	1.005707741	0.521739125	1.144897938	1.475227356	1.477321863	2.707428455	2.828012466	2.247853994	1.72889781	1.261294365	0.506508887	1.322398186	1.210953474	0.924586773	1.488445401	1.599341393	3.039554834	3.265934229	3.169291258	2.297269821	1.745850563
10857_at	3.393870592	2.969942093	2.651532412	4.4094491	5.547699451	5.656862736	5.080173016	4.437826633	11.96489143	4.744394779	4.932648659	6.392893314	5.086108208	3.986363649	4.681715488	3.45776248	3.529542923	5.860203743	5.805864334	6.141469002	9.749713898	9.783727646	7.700644016	5.294935703	4.655677795	3.125443935	4.829185486	4.29513216	4.944214821	5.919117928	5.723381519	9.671198845	9.395605087	8.817914009	7.663296223	7.096472263
10858_s_at	14.66174793	12.27514458	9.430192947	9.674915314	11.53423119	9.237472534	6.434453011	4.109717846	2.401937008	7.145740509	5.022830963	14.3096447	18.54649925	15.20227337	10.55981922	7.789954662	5.544035435	7.893877029	6.410515308	4.804535389	7.815999985	12.19670486	13.71781158	14.93445969	12.27350426	16.80236816	12.34954739	10.23326588	7.985537052	8.65336132	7.148189068	4.002471924	11.54835224	13.32480335	15.42669201	16.94502068
10859_at	0.41203177	0.450867057	0.513053358	0.645669341	0.72166115	0.65795207	0.411700964	0.19435738	0.491525412	0.394618869	0.381278574	0.538071036	0.518943787	0.535227299	0.545146704	0.416666687	0.400222987	0.634693861	0.64711827	0.317494601	0.531428576	0.541709542	0.623390555	0.414101303	0.2869353	0.498224854	0.638009071	0.727180541	0.530991733	0.734243751	0.464324921	0.30902347	0.591208816	0.557086587	0.60667336	0.654564261
10860_s_at	1.158910275	0.578034639	0.491486937	0.507311583	0.604938328	0.525054455	0.486457199	0.276906997	0.322033912	1.359865546	1.083333373	1.802030444	1.452353716	0.625	0.269751698	0.374429226	0.342251956	0.326530606	0.496461034	0.231101513	2.572571516	2.026776552	2.13519311	1.517378449	0.915750921	0.3810651	0.535067856	0.502028406	0.33780992	0.401260525	0.417124063	0.273176759	2.449450493	1.601377964	1.441860437	1.475103617
10861_s_at	1.197502851	0.937572241	0.879682183	1.173228383	1.195286274	1.099128604	1.273022652	0.946708441	0.397094429	0.891255677	0.735159874	1.06903553	1.284730315	1.1159091	0.521444678	1.045662045	1.081382394	0.894897938	1.081900835	0.808855295	0.681142807	0.921730161	1.076180339	1.03177762	1.054945111	1.147928953	1.036199093	1	1.054751992	1.380252123	1.186608195	0.741656303	0.93626374	0.943897665	0.938321531	1.017634749
10862_s_at	0.733257651	0.751445055	0.279228151	0.373453349	0.404040426	0.310457528	0.283856988	0.180773243	0.269975781	0.279147983	0.253424674	0.475126892	1.250287175	0.81704551	0.116252825	0.247716904	0.237458184	0.236734703	0.312436789	0.258099347	0.243428558	0.45623067	0.4581545	0.574975193	0.804639816	0.543195307	0.350678742	0.288032472	0.288223118	0.327731103	0.299670696	0.364647686	0.368131876	0.484251976	0.361981779	0.504149318
10863_i_at	0.05107832	0.031213872	0.030646993	0.023622047	0.028058363	0.059912853	0.053087756	0.033437829	0.338983059	0.125560537	0.077625573	0.106598981	0.096440874	0.036363639	0.025959367	0.018264841	0.188405797	0.019387754	0.0364004	0.153347731	0.045714285	0.063851699	0.163090125	0.032770608	0.075702071	0.022485208	0.079185523	0.02535497	0.00929752	0.036764707	0.025246982	0.2435105	0.224175826	0.034448817	0.032355916	0.102697082
10864_r_at	0.620885372	0.276300579	0.534619749	0.55905515	0.23456791	0.454248369	0.617551446	0.481713682	0.60895884	0.519058287	0.545662105	0.419289321	0.916188359	0.518181801	0.418735862	0.570776284	0.597547352	0.23163265	0.505561173	0.354211658	0.507428586	0.361482978	0.510729611	0.213505462	0.579975605	0.338461548	0.597285092	0.355983764	0.290289253	0.365546227	0.380900145	0.377008647	0.45714286	0.308070868	0.257836193	0.407676309
10865_at	0.284903526	0.313294798	0.306469917	0.277840286	0.29068464	0.295206964	0.29902491	0.228840128	0.491525412	0.387892365	0.334474891	0.491370559	0.405281305	0.44204548	0.270880342	0.14611873	0.248606458	0.276530623	0.277047515	0.281857461	0.234285712	0.335736334	0.362660944	0.312810332	0.332112342	0.349112421	0.313348442	0.40060854	0.488636345	0.543067276	0.2381998	0.375772536	0.434065938	0.462598413	0.249747217	0.342323631
10866_at	6.548241138	4.435838223	2.097616434	2.839145184	2.344556808	2.022875786	1.481040001	2.43051219	2.756658554	3.976457834	6.037671566	7.130964756	5.464982986	4.932954788	1.30812645	0.546803653	1.54960978	2.022449017	1.873609662	2.245140314	1.061714292	4.399588108	5.325107098	4.855014801	6.021978378	3.807100773	3.036199093	3.4543612	3.270661116	3.263655663	0.793633401	3.004944324	3.201098919	5.011811256	2.540950298	5.047717571
10867_s_at	4.603859425	3.624277353	2.299659491	2.817772865	2.03591466	0.545751631	0.253521115	0.280041784	0.784503698	0.690582991	2.08447504	2.519796848	3.950631857	3.064772844	2.422122002	0.989726007	1.53511703	0.465306103	0.243680477	0.347732186	0.546285689	1.017507792	1.70815444	2.582919598	5.094017506	2.872189283	3.218325853	1.482758641	0.995867789	0.373949587	0.166849613	0.430160671	0.465934098	0.842519641	1.097067714	2.648340225
10868_at	58.15664291	56.9872818	51.59137726	42.43419647	43.02357101	32.88235474	30.5796299	25.73981285	48.18523407	58.41480255	60.29224014	49.56040573	66.45121002	57.84772873	42.23589325	41.92580032	46.94314194	25.42040634	23.93933296	20.16630745	65.55085754	40.30175018	45.1491394	46.79542923	71.51038361	59.93728256	53.01131439	27.35598564	33.65495682	27.61764717	27.00878334	19.86773682	52.37362671	35.95767593	36.07785416	42.73443985
10869_at	4.437003136	2.910982609	3.342792273	3.464566946	3.948372602	3.406318188	1.876489639	2.869383574	3.1113801	2.927130222	3.562785625	3.85685277	3.471871614	3.1875	1.670428872	3.1095891	4.809364319	3.456122398	3.235591412	2.733261347	2.746285677	2.342945337	1.571888447	3.346574068	3.956043959	3.79171586	3.595022678	3.474645138	4.512396336	4.284664154	2.871569872	3.088998556	2.615384579	2.942913294	1.396359921	2.465767384
10870_i_at	0.002270148	0.001156069	0.001135074	0.001124859	0.011223345	0.055555556	0.026002167	0.059561126	0.083535112	0.017937221	0.026255708	0.007106599	0.020665903	0.048863638	0.015801353	0.001141553	0.002229654	0.003061224	0	0.004319654	0.007999999	0.024716787	0.019313304	0.001986097	0.007326008	0.008284024	0.03167421	0.003042597	0.004132231	0.012605043	0.007683864	0.055624224	0.001098901	0.02559055	0.01718908	0.033195019
10871_s_at	0.565266728	0.37109825	0.380249709	0.280090004	0.327721685	0.220043585	0.21993497	0.509926856	0.585956454	0.397982091	0.360730618	0.507614195	0.467279017	0.402272761	0.415349871	0.358447492	0.372352302	0.214285716	0.159757331	0.250539958	0.368000001	0.307929963	0.119098715	0.339622647	0.622710645	0.358579874	0.386877835	0.19878298	0.33780992	0.27836135	0.173435792	0.412855387	0.3615385	0.359251976	0.282103121	0.274896264
10872_at	0.112372302	0.501734138	0.318955749	0.615298092	0.547699213	0.303921551	0.332611054	0.145245552	0.912832975	1.459641337	0.718036532	0.855837584	0.396096468	0.744318187	0.583521426	0.740867615	0.671126008	0.348979592	0.123356916	0.063714907	1.385142803	0.637487113	0.365879804	0.670307875	0.743589759	0.76094681	1.105203629	0.67038542	0.697314024	0.461134493	0.09659715	0.079110011	1.559340596	0.753937006	0.575328588	0.644190788
10873_at	0.112372302	0.028901733	0.048808176	0.121484816	0.035914704	0.027233116	0.039003249	0.114942528	0.121065378	0.122197308	0.105022833	0.090355322	0.059701495	0.028409092	0.034988713	0.075342469	0.086956523	0.051020406	0.07886754	0.032397408	0.123428576	0.063851699	0.043991417	0.036742803	0.062271062	0.037869822	0.140271485	0.045638949	0.088842981	0.039915968	0.108671792	0.039555006	0.062637359	0.022637794	0.037411526	0.03838174
10874_at	17.38252068	15.05086708	6.313280582	6.30146265	3.184063196	4.400871277	4.80606699	4.807732582	2.900726557	10.75224209	16.38127899	11.89441586	15.08840466	10.35000038	4.576749325	6.997716904	6.639910698	4.422448635	4.226490974	3.657667398	9.494856834	8.816683769	11.8669529	10.72591877	11.28083038	14.98816586	7.385746956	4.120689869	5.026859283	4.20168066	4.02085638	1.830655098	10.61538506	8.376968384	12.27097988	13.87966728
10875_at	2.382519722	3.018497229	2.005675316	2.880764961	3.181818247	2.898692846	2.125677109	1.738766909	2.048426151	1.506726503	1.668949723	2.002030373	2.698048353	3.172727585	1.532731414	2.086758137	1.875139356	2.337755203	2.122345686	1.754859567	1.357714295	1.988671541	2.327253103	2.659384251	1.611721635	2.927810669	2.828054428	2.154158354	2.324380159	2.201680899	2.178924322	2.747836828	2.226373672	1.843503952	1.707785487	2.276970863
10876_at	0.052213393	0.099421971	0.018161181	0.058492687	0.025813693	0.016339868	0.013001083	0.021943573	0.010895884	0.024663679	0.013698631	0.013197969	0.033295065	0.048863638	0.016930021	0.090182655	0.015607581	0.012244898	0.011122346	0.017278617	0.033142857	0.024716787	0.017167382	0.018867925	0.013431014	0.01775148	0.042986427	0.033468559	0.011363637	0.019957984	0.014270033	0.01606922	0.027472528	0.01476378	0.0091001	0.010373443
10877_at	1.398410916	0.890173376	1.044267893	1.259842515	1.355780125	1.311546803	1.628385663	1.657262325	2.698547125	1.63340807	1.79223752	1.643654704	1.801377773	0.947727323	0.85214448	0.711187243	1.083611965	1.128571391	1.499494433	2.470842361	1.121142864	1.606591105	1.757510781	1.637537241	1.36141634	0.891124308	1.24660635	0.849898636	1.260330558	1.272058845	1.392974854	2.975277901	1.373626351	1.36811018	1.342770457	1.428423166
10878_at	3.454029322	2.768785954	3.213393927	3.737907648	5.198653698	4.301743031	3.66847229	5.38871479	2.061743498	2.263453007	2.976027489	3.29137063	2.796785593	3.397727489	2.17945838	1.229452014	3.021181822	4.501020432	5.583417416	3.383369207	1.396571398	2.77857852	2.523605108	2.554121256	3.300366163	2.583431959	3.084841728	4.196754456	5.319214821	5.741596699	2.698133945	2.621755123	2.449450493	3.12401557	1.669363022	2.645228148
10879_at	0.751418829	0.527167618	0.622020423	0.914510727	1.07407403	0.844226599	0.887323916	0.916405439	0.757869244	0.769058347	0.880136967	0.736040592	0.877152741	0.50454551	0.553047419	0.474885851	0.656633258	0.808163226	0.912032306	0.88552916	0.468571424	0.897013366	0.902360499	0.745779514	0.567765594	0.340828389	0.566742063	0.781947255	0.861570239	0.882352948	0.597146034	0.888751507	0.934065938	1.024606228	0.468149602	0.584024847
10880_at	0.724177063	0.643930614	0.654937565	0.778402686	0.905723929	0.772331178	0.61863482	0.8213166	4.778450489	1.072870016	1.093607306	1.094416261	0.734787643	0.607954562	0.593679428	0.3721461	0.878483891	0.742857158	0.803842247	1.561555147	1.291428566	0.925849617	0.565450668	0.950347543	0.731379747	0.524260342	0.77714932	0.547667384	0.727272749	0.602941215	0.610318363	2.54758954	1.026373625	1.058070898	0.59757328	0.735477149
10881_at	26.35073853	12.10520172	11.06469917	9.613048553	8.053872108	7.675381184	6.548212528	7.92476511	8.171913147	11.81278038	17.50456619	16.82741165	24.03674126	12.27272797	8.218961716	8.30593586	9.259754181	5.976530552	6.37411499	7.550755978	11.31657124	9.985581398	13.87446308	19.45878792	28.81074715	12.76213074	10.36877823	5.438134193	6.147727013	5.88445425	7.289791584	6.046971321	9.548352242	9.943897247	11.33468056	16.57676315
10882_at	0.633371174	0.574566483	0.699205458	0.596175492	0.573512912	0.466230929	0.404116988	0.56844306	0.766343832	0.672645748	0.722602725	0.565482259	0.722158492	0.651136398	0.462753952	0.555936098	0.6198439	0.666326523	0.669362903	0.680345595	0.868571401	0.826982498	0.189914167	0.805362463	0.800976813	0.582248509	0.50339365	0.401622713	0.635330558	0.601890743	0.525795877	0.582200229	1.065934062	0.742125988	0.315470159	0.655601621
10883_at	0.416572094	0.248554915	0.335981846	0.397075355	0.39281708	0.21895425	0.231852636	0.416927934	0.33535111	0.280269086	0.360730618	0.312690347	0.281285882	0.330681831	0.272009015	0.424657553	0.420289874	0.403061211	0.375126362	0.302375793	0.22857143	0.240988657	0.042918455	0.344587892	0.379731387	0.489940852	0.219457015	0.369168401	0.576446235	0.497899204	0.207464322	0.155747831	0.420879126	0.264763772	0.202224463	0.302904546
10884_at	0.622020423	0.839306295	0.832009137	0.896512926	0.625140309	0.700435758	0.632719398	0.748171389	0.814770043	0.394618869	0.479452074	0.471065998	0.509758949	0.636363626	0.627539456	0.867579937	1.139353395	1.035714269	0.766430736	0.375809938	0.532571435	0.383110195	0.156652361	0.692154884	0.566544592	1.039053321	0.790724039	0.695740402	0.918388426	0.953781545	0.60263449	0.247218773	0.53186816	0.311023623	0.442871571	0.541493773
10885_at	17.35300827	5.433526039	8.384790421	11.96063042	5.597082138	10.96623135	12.80823326	13.99686527	26.7857151	18.54260254	23.13127899	18.10761452	13.67393875	3.992045403	4.694130898	12.20091438	14.18171692	11.99591827	12.32962513	17.59287262	29.37942696	8.38105011	8.567596436	9.466732979	10.71550655	5.482840061	9.048643112	8.647059441	11.5444212	11.02521038	11.53896809	11.66007328	24.19340897	9.726378441	16.45904922	18.14833832
10886_at	1.021566391	0.966473937	0.743473351	1.03937006	0.437710464	1	0.978331506	0.93730408	0.682808757	0.724215269	0.724885881	0.633502543	0.966704965	0.618181825	0.557562113	1.281963587	1.246376872	1.053061128	0.905965567	0.923326135	1.21828568	0.535530388	0.526823997	0.618669331	0.41514042	0.96568048	0.892533958	0.811359048	1.131198287	0.769958019	0.737650931	0.498145819	1.030769348	0.455708653	0.895854354	0.90767628
10887_at	26.71396255	22.08439255	18.92621994	18.5579319	15.11560154	18.49346352	19.12459183	20.45454597	24.19128418	20.73318481	29.08333397	18.25076103	25.25602913	17.85454559	17.05643272	21.91324234	22.77926445	16.58367348	15.14560127	18.11663055	29.22400093	17.88259506	20.6738205	22.20556259	22.55799866	28.11715889	23.28393745	16.75862122	16.42148781	15.34979057	14.62678432	19.88751411	24.79450607	17.14665413	23.65520668	24.43153381
10888_at	2.030647039	1.443930626	1.34052217	0.890888631	1.245791316	1.50980401	1.600216627	1.687565327	1.687651277	1.186098695	2.407534122	1.470050812	1.924225211	1.223863602	1.255078912	1.413242102	1.756967783	1.287755013	1.240647078	0.900647938	1.713142753	1.408856869	1.597639441	1.824230433	1.956043959	1.497041464	1.348416328	1.032454491	1.077479362	1.18172276	1.264544487	1.323856473	1.262637377	1.492125988	1.852375984	1.979253054
10889_at	0.972758174	0.799999952	0.977298498	0.865016878	0.845117927	0.842047989	0.603466928	1.012539268	1.012106538	0.595291495	0.893835664	0.955329895	0.810562611	0.842045486	0.863431156	0.784246564	1.152731299	1.053061128	0.842264891	0.817494571	0.97714287	0.720906258	0.765021503	0.574975193	0.896214902	1.218934894	0.998868823	1.105476737	1.186983466	1.234243751	0.848518193	0.777503073	0.660439551	0.820866168	0.872598588	0.764522731
10890_at	1.221339345	1.420809269	2.004540443	0.988751471	0.894500554	0.910675347	0.906825483	0.952978015	0.351089597	0.479820639	1.066210032	0.785786808	0.967853129	1.434090972	1.038374662	1.047945261	1.235228539	1.074489832	0.949443877	0.663066983	0.963428617	0.833161712	0.901287556	0.756703079	1.390720487	1.663905382	1.151583791	1.128803372	0.894628048	1.178571463	1	0.536464751	0.7868132	0.904527545	0.89787662	0.93775928
10891_at	5.746878624	1.795375705	2.399545908	2.231720924	2.336700439	1.706971645	2.008667231	2.874608278	6.121065617	7.091928482	8.778538704	7.874111176	5.375431061	2.078409195	1.928893805	1.907534361	1.972129226	1.745918393	1.861476183	4.319654465	7.421714306	8.70957756	7.833690643	6.718966961	6.449328899	1.970414281	1.943439007	1.494928956	1.667355299	1.756302595	2.859495163	5.883806705	6.108791828	7.120079041	7.103134155	6.409750938
10892_at	3.685584784	2.539884329	3.446084023	3.115860462	2.68125701	1.837690592	3.018418074	3.382445335	2.878934622	3.22757864	5.213470459	3.161421299	3.445465326	3.123863697	3.053047419	2.840182781	3.565217257	2.60918355	2.557128191	4.278617859	4.267428398	3.930999041	3.727467775	3.376365423	3.918192863	3.830769539	3.545248985	2.747464657	2.842975378	2.811975002	3.351262331	4.419035435	3.546154022	3.636811018	4.42062664	3.874481201
10893_s_at	23.80817223	21.45895767	25.98637772	31.54668236	33.36588287	18.79629707	27.53520966	29.50992775	46.08716965	28.63341141	34.36301422	26.89441681	26.73938179	20.73295593	29.78555298	24.90182495	30.37458229	25.09591675	22.7421627	38.79481506	51.85142899	29.43151283	34.03326035	27.87289047	30.6288166	12.73609447	25.13235283	25.6480732	25.78925514	25.99054718	33.71789169	41.02348328	36.92637634	30.26574707	34.14964294	27.22095299
10894_at	0.087400682	0.043930635	0.047673099	0.109111361	0.14927049	0.01416122	0.040086672	0.012539186	0.075060531	0.035874441	0.063926943	0.078172587	0.067738235	0.084090911	0.068848759	0.030821919	0.046822742	0.057142854	0.045500502	0.158747301	0.125714287	0.087538615	0.103004299	0.054617677	0.166056171	0.181065097	0.048642538	0.041582152	0.055785123	0.048319329	0.132821083	0.222496897	0.131868139	0.069881886	0.0728008	0.070539415
10895_at	0.043132804	0.039306358	0.064699203	0.289088875	0.226711586	0.148148149	0.065005414	0.055381402	1.370460033	0.253363252	0.418949783	0.270050764	0.25373137	0.046590909	0.179458231	0.132420093	0.052396875	0.06530612	0.050556116	0.404967606	0.688000023	0.408856839	0.316523612	0.293942422	0.078144081	0.151479289	0.11990951	0.080121711	0.204545438	0.037815128	0.086717896	1.196538925	0.5	0.438976347	0.45500502	0.243775919
10896_at	17.65039825	40.15259933	30.62202072	21.10236168	15.43209934	12.20479298	10.56446266	10.09299946	5.514527798	5.718610287	6.617580414	7.560406208	18.86452484	36.35227203	24.65236855	17.53881264	13.15050125	10.87346935	9.040444374	8.285097122	10.10514259	8.72914505	8.525751114	8.428004265	20.01099014	32.85799026	26.58823395	16.80831718	13.16218948	11.2867651	12.07025242	8.845487595	8.559341431	8.312007904	10.31749249	10.20746803
10897_at	42.40181732	47.92369843	42.88195038	52.72216034	29.62738609	45.13834763	44.01516724	32.52769089	24.16585922	30.63789368	35.20319748	29.07208252	41.78760147	43.84545517	32.30361176	58.08675766	57.7703476	35.49897766	33.08088684	28.67278671	45.34057236	15.90113258	18.90987206	24.5531292	35.3992691	50.19645309	51.82579041	34.18052673	40.02789307	33.46848679	39.49286652	18.79975128	36.98022079	18.53248024	28.05662155	31.9668045
10898_at	26.86379051	9.530635834	13.826334	15.32845879	9.57575798	11.94880199	14.31744289	14.88401318	37.8196106	22.40919495	25.46575356	21.35532951	26.80826759	8.37613678	10.12189579	17.69520569	16.40022278	10.54489803	11.10313416	22.48920059	38.95885468	13.71678638	19.54399109	22.74975204	23.10134315	13.50532532	16.52036285	8.990872383	10.92355347	10.43382359	12.15477562	23.8714447	24.27362633	12.21358299	20.59959412	22.86514282
10899_at	0.266742349	0.250867069	0.329171389	0.282339722	0.310886681	0.518518507	0.440953404	0.584117055	0.205811143	0.280269086	0.366438359	0.262944162	0.295063168	0.277272731	0.330699772	0.479452074	0.390189528	0.431632638	0.357937306	0.329373658	0.490285724	0.313079298	0.366952807	0.41310823	0.336996347	0.24142012	0.349547505	0.326572031	0.378099144	0.324579835	0.430296391	0.363411605	0.386813194	0.367125988	0.30030334	0.274896264
10900_at	1.978433609	1.709826469	2.044267893	0.971878529	1.722783446	1.677559853	1.581798434	1.523511052	0.859564185	1.06278038	1.858447552	1.289340019	2.030998945	1.529545546	1.690744877	1.826484084	2.196209669	1.48163259	1.231546998	0.625270009	2.030857086	1.357363582	1.414163113	1.431976199	2.014652014	1.779881597	1.751131296	1.381338716	1.660123944	1.503151417	1.230515957	0.804697096	1.243956089	1.366141796	1.497472167	1.64211607
10901_at	0.177071512	0.158381492	0.414301932	0.100112483	0.154882163	0.137254909	0.096424691	0.117032394	0.157384992	0.084080718	0.086757995	0.056852791	0.098737091	0.174999997	0.172686234	0.184931517	0.263099223	0.131632641	0.112234578	0.066954643	0.129142851	0.055612769	0.133047208	0.052631583	0.145299137	0.233136103	0.208144799	0.097363092	0.15289256	0.213235289	0.113062575	0.097651415	0.101098903	0.067913383	0.082912028	0.059128623
10902_at	6.839954376	6.602311611	13.43132877	10.02024746	14.63636398	14.06535912	14.80714893	13.04493237	6.421308041	3.389013529	8.031963348	7.897461891	7.231917858	7.868182182	11.60609531	9.947488785	15.29542923	15.05816269	12.83013153	10.42548656	7.507428646	5.884654999	8.295063972	7.096325397	7.658120155	7.789349556	12.35294151	9.427991867	13.26136303	16.19957924	17.51811218	9.561185837	5.325274944	6.850393772	9.010110855	8.553940773
10903_at	0.681044281	0.759537518	1.107831955	0.75478065	0.80359149	0.55991286	0.676056325	0.690700114	0.420096874	0.569506764	0.94520551	0.834517717	0.865671694	1.102272749	0.928893924	0.924657524	0.960981011	0.826530576	0.601617754	0.605831504	0.954285681	0.685890794	0.777897	0.814299941	0.800976813	1.153846145	1.040724039	0.961460531	0.90289259	0.95588237	0.888035178	0.466007411	0.685714304	0.799212575	0.95348835	0.903526902
10904_at	0.810442686	0.924855471	1.431328058	1.357705235	1.74747479	1.164488077	1.874322772	2.58829689	2.457627296	0.668161452	1.471461177	0.903553307	1.095292807	0.986363709	1.42437923	0.913242042	1.517279863	1.538775563	1.626895666	3.595032215	1.250285745	1.228630304	1.416308999	1.571996093	1.107448101	1.244970441	1.403846145	1.213995934	1.52789247	1.628151298	2.262349129	5.080345631	1.079120874	1.501968503	1.595551014	1.415974975
10905_at	0.889897883	1.524855375	1.93870604	1.736782908	2.333333254	1.596949935	2.511375904	2.824451447	0.921307504	0.757847548	2.599315166	1.481218219	1.638346791	1.457954645	1.855530381	1.740867615	2.714604139	1.467346907	1.831142545	3.779697657	0.699428558	1.562306881	2.143776894	2.080436945	2	1.430769324	2.504524946	1.41480732	1.861570239	1.731092572	2.872667551	2.453646421	0.648351669	1.290354371	1.852375984	1.827800632
10906_at	15.62769604	12.02659035	7.581158161	6.850393772	6.194164276	5.313725471	7.159262657	5.897596836	4.567796707	11.8251133	14.19520569	10.31167507	18.27325058	11.17500019	7.365687847	7.155251026	6.617614269	4.743877411	4.777553082	4.722462177	12.97371387	12.23480892	13.58476353	12.17974186	20.19658089	12.00946712	8.138009071	4.193712234	5.246900558	4.84663868	7.027442932	4.467243195	12.48571396	10.40846443	12.06471062	12.39419079
10907_at	0.975028396	0.410404623	0.395005673	0.327334106	0.558922589	0.386710227	0.495124578	0.435736686	0.329297841	0.747757852	0.582191765	0.621319771	1.08381176	0.657954574	0.529345393	0.401826501	0.542920887	0.2867347	0.30637005	0.205183581	0.660571396	0.561277032	0.54506439	0.574975193	1.086691141	0.427218914	0.464932114	0.229208946	0.354338825	0.425420195	0.311745346	0.247218773	0.493406624	0.758858263	0.566228509	0.423236489
10908_at	1.984109044	1.708670497	1.144154429	1.466816664	1.821548939	2.295207024	2.604550123	1.928944707	1.142857194	1.531390309	0.651826501	0.549238563	1.768082738	1.570454597	1.252821684	1.593607426	1.458194017	1.596938729	1.460060477	0.81425488	3.188571453	0.904222488	0.721029997	0.483614713	1.41514051	1.315976262	1.240950227	1.132860065	1.561983466	1.716386557	2.439078093	0.758961678	3.227472782	0.705708623	0.768452942	0.669087112
10909_at	1.85584569	1.684393048	1.576617479	1.596175432	1.492704868	1.685185194	1.514626145	1.530825496	0.895883799	1.390134573	1.255707741	1.289340019	1.774971485	1.645454645	1.327313781	1.505707741	1.393534064	1.046938777	1.222446918	0.850971937	2.396571398	1.853758931	1.695279002	1.132075548	1.639804721	1.256804705	1.425339341	1.14198792	1.251033068	1.238445401	1.598243833	0.959208846	1.881318688	1.579724431	1.354903936	1.214730144
10910_at	4.77071476	7.26473999	5.996594906	8.566928864	9.556678772	8.996732712	7.11700964	6.212121487	3.208232403	3.747757912	2.738584518	3.627410889	4.40413332	6.367045403	6.679458141	7.41552496	7.735786438	7.253060818	7.00202179	3.222462177	7.202285767	5.663233757	5.062231541	4.118173122	4.468864441	5.112426281	7.279411793	6.807302475	6.686983109	7.528361797	7.047201157	2.740420103	6.058241844	5.008858204	4.309403419	4.217842102
10911_at	2.661747932	2.391907454	1.4846766	2.113610744	2.415263891	2.17211318	1.611050844	1.781609178	1.098062992	2.303811789	1.876712322	3.867004871	2.377727032	2.785227537	1.990970492	1.514840126	1.716833949	2.253061295	1.575328588	1.555075645	2.950857162	3.740473747	3.048283339	3.281032801	2.345543385	1.678106546	1.98303175	2.481744528	2.30991745	2.894958019	1.655323863	1.77379477	2.779120922	4.64566946	3.430737734	3.404564142
10912_at	0.544835448	0.35838151	0.280363232	0.521934807	0.637485981	0.592592597	0.583965302	0.822361529	1.421307564	0.394618869	0.3721461	0.823350251	0.396096468	0.473863661	0.45598194	0.441780835	0.591973245	0.658163249	0.719919026	1.209503174	0.946285725	0.594232738	0.63197428	0.625620663	0.339438349	0.330177516	0.458144814	0.832657218	0.703512371	0.823529422	0.609220684	1.265760183	0.600000024	0.746062994	0.634984791	0.7510373
10913_at	0.20658344	0.10867051	0.122587971	0.071991004	0.160493836	0.169934645	0.163596958	0.099268548	0.019370461	0.099775784	0.013698631	0.118781723	0.059701495	0.075000003	0.171557561	0.063926943	0.18171683	0.066326529	0.061678458	0.076673865	0.229714289	0.018537588	0.096566521	0.065541215	0.042735044	0.194082841	0.177601814	0.180527389	0.166322321	0.194327742	0.090010978	0.100123607	0.181318685	0.08070866	0.104145601	0.090248957
10914_at	24.32349586	25.96878624	20.60045433	20.8571434	20.35241508	16.87036896	9.878656387	13.03134823	8.463680267	11.96524811	12.07876682	21.01319885	24.41446686	29.24090958	20.7720089	17.35388184	7.75027895	11.80918407	12.75227356	10.3336935	21.77828598	20.22142029	21.53862762	20.29692268	27.69108582	15.68165684	20.48077011	15.5669384	12.47727299	13.53046227	13.58507156	12.88627911	22.59890175	22.78838539	23.73306274	21.64211464
[truncated: 3,667,037 more chars]
