# Supplementary material for: A Geometric Clustering Tool (AGCT) to robustly unravel the inner cluster structures of time-series gene expressions
Source: PLoS One. 2020 Jul 6;15(7):e0233755. doi: 10.1371/journal.pone.0233755 (PMC7337352; doi:10.1371/journal.pone.0233755)
Supplement: S4 File — (ZIP) [file pone.0233755.s004.zip › ScriptFiles/Periodic_genes3565.txt]

Species	Yeast.txt																																			
E (entity)	3	Cycle1	Cycle2	Cycle3																																
EG (entity groupping)	3	1	2	3																																
T (time)	12	1	2	3	4	5	6	7	8	9	10	11	12																							
R (replicate)	1																																			
Data	3565																																			
10001_at	1.994324565	1.805780292	1.173666358	1.147356629	0.940516353	0.930283248	0.83856988	1.067920566	3.21670723	1.644618869	2.239726067	2.690355301	2.165327311	1.929545522	1.509029269	0.821917832	1.030100346	0.888775468	0.864509583	2.977321863	2.731428623	2.197734118	2.706008434	2.676266193	2.572649479	1.478106499	1.255656123	1.015213013	1.010330558	0.857142866	0.97694844	3.526575804	2.535164833	2.319881916	2.673407316	2.965767384
10003_f_at	22.51645851	11.07745647	19.84449577	17.49943733	17.20314407	18.38671112	19.45720482	23.99895477	50.00363159	33.29484177	36.15296936	24.93908501	15.49827862	12.37727261	14.69864559	17.03881264	23.16387939	16.66530609	19.61880684	32.13822937	36.33371353	24.51184464	24.52575111	20.65739822	25.64957237	14.42366982	18.35859871	15.59837818	17.62809944	18.91281509	22.45773888	40.59085083	28.93186951	20.94881821	21.2800808	21.81431389
10005_at	2.220204353	1.906358242	2.366628885	1.8436445	1.734006763	1.860566497	1.684723616	2.013584137	3.176755428	1.928251266	2.340182781	2.655837536	2.165327311	1.9284091	1.809255123	1.739725947	2.066889524	1.733673334	1.847320437	2.687904835	2.93599987	2.417095661	2.82618022	2.370407104	2.623931646	2.113609552	1.9864254	1.758620739	1.586776853	1.801470637	1.962678432	2.978986263	2.278022051	2.288385868	2.733063459	2.856846333
10006_at	0.657207727	0.635838151	0.656072617	0.905511856	1.127946138	1.001089334	1.069339037	1.022988558	2.917675495	0.491031408	0.603881299	1.389847636	0.475315779	0.474999994	0.738148987	0.643835664	1.512820482	1.360204101	0.977755249	2.53887701	0.89028573	0.745623052	0.916308999	1.083416104	0.601953626	0.604733706	0.835972905	0.980730236	1.216942191	1.491596699	1.032930851	4.370828152	0.647252798	0.806102395	0.938321531	0.895228207
10010_at	29.91146469	26.66589737	32.16685486	22.47244263	15.67227936	10.69390011	14.95232868	12.48484898	13.65375423	20.60201836	32.72602844	24.74111557	29.53157425	25.42159271	24.12415123	16.34132385	15.13377953	13.82551003	12.21233559	14.14686775	22.53257179	21.32440758	25.23283195	20.12214661	29.2832737	29.08639145	23.84615517	17.1217041	13.15082645	15.90861416	16.15148354	14.25834274	26.07692337	21.38287354	26.29423523	26.56638908
10011_at	0.264472187	0.116763011	0.17026107	0.15185602	0.14927049	0.077342048	0.162513539	0.101358414	0.177966103	0.205156952	0.389269382	0.389847726	0.258323789	0.209090918	0.162528217	0.015981736	0.139353395	0.075510204	0.106167838	0.070194386	0.355428576	0.237899065	0.296137333	0.353525311	0.269841284	0.170414194	0.245475128	0.116632864	0.1053719	0.12079832	0.143798038	0.145859078	0.253846169	0.192913383	0.296258837	0.380705386
10012_at	1.585698009	3.213872671	3.719636917	3.665916681	4.057239056	4.177559853	4.202600002	2.95715785	1.439467311	1.572870016	1.890411019	1.082233429	1.863375545	3.438636541	2.793453693	2.48744297	4.86176157	3.648979664	3.662285089	2.068034649	1.973714232	1.455200791	1.075107217	1.021847129	2.438339472	3.211834192	3.424208403	3.420892477	3.751033068	4.290966511	4.806805611	1.885043144	2.495604515	1.771653533	1.183013082	1.241701126
10013_at	0.700340509	0.897109807	1.055618644	0.942632198	0.940516353	1	0.97941494	0.996865213	1.415254235	0.470852047	0.952054858	0.91065985	0.673938036	1.139772773	1.227990985	0.929223776	1.358974338	1.100000024	0.864509583	1.26781857	0.903999984	0.662203908	0.692060113	0.827209592	0.946275949	1.268639088	1.176470637	1.105476737	1.306818128	1.268907666	1.217343688	1.224969029	0.718681335	0.704724371	0.869565189	0.836099505
10015_at	4.947786808	9.030056953	14.13961411	9.087739944	9.347924232	6.636165619	5.339111328	6.605015755	12.39346313	8.381166458	12.69748974	10.60406113	5.012629509	11.75568199	9.737020493	8.164383888	8.79821682	5.23163271	5.162790298	12.03347778	7.195428371	9.894953728	12.13948536	9.315789223	5.352869511	12.45443821	10.20814514	6.883367538	5.984503746	5.296218872	6.276618958	15.84301472	6.230769157	10.10137844	11.57836151	10.90248871
10016_at	3.312145233	2.530635595	2.947786808	3.011248827	2.66554451	2.198257208	2.811484098	3.402298927	2.578692436	1.902466416	2.811643839	3.6294415	2.865671873	3.305681944	3.177200794	2.675799131	3.916387796	2.854081631	2.619817972	3.754859686	2.305142879	2.250257492	3.316523552	2.950347662	4.195360184	2.533727884	2.849547625	2.702839851	2.864669323	2.931722879	3.110867262	4.20148325	1.815384626	2.649606466	3.325581074	3.569501877
10018_at	43.29738998	25.93988419	41.94778824	43.53430939	36.99775696	33.83224487	36.01300049	31.30094147	37.91162491	40.99888229	40.19292068	41.7350235	44.92996597	24.32159233	38.29684067	26.66095924	35.81716919	26.95918274	28.85237503	40.49892044	63.46628189	37.38516998	45.5729599	35.91062546	48.06593704	22.62958527	36.46154022	28.10142136	31.34193993	32.3592453	35.39187622	43.68849945	44.58461761	34.723423	39.03336334	39.13174057
10019_at	40.52213287	39.93179321	34.62996674	26.75140572	24.3254776	23.30827904	22.20476532	16.35527611	6.865617275	27.68946266	27.48287773	26.52081299	36.75430679	36.49090958	25.96388054	25.46118736	26.94537354	17.0908165	20.27098083	12.19762421	30.42514229	33.77548981	32.1738205	28.75372505	45.76678848	40.39289856	29.88801003	19.10243416	19.97210693	19.27205849	19.22612572	7.27317667	30.56373787	27.19389725	29.23356819	28.65559959
10021_at	0.60839951	0.893641651	0.679909229	0.782902122	0.912458003	0.751634002	0.648970723	0.67398119	0.313559324	0.395739913	0.430365324	0.525888324	0.619977057	0.902272761	0.858916461	0.785388172	0.452619821	0.673469365	0.546006024	0.406047493	0.307428569	0.554067969	0.581545055	0.601787508	0.587301552	0.736094713	0.666289628	0.810344875	0.621900797	0.597689092	0.639956117	0.433868945	0.230769232	0.549212575	0.622851312	0.62551862
10026_at	1.220204353	2.546820879	1.316685557	2.213723421	2.059483767	1.745097995	1.373781085	1.847440004	0.480629563	0.756726503	0.646118701	0.817258894	1.318025351	2.494318247	1.471783161	1.3595891	1.390189528	1.222448945	2.096056461	0.852051854	1.005714297	0.787847579	0.857296169	0.790466726	0.710622728	2.151479244	1.808823466	2.710953236	1.996900797	1.20588243	1.594950676	0.191594556	1.030769348	0.726377964	0.791708767	0.965767562
10027_at	6.491487503	10.24624252	7.511918068	8.645668983	8.375982285	7.60566473	7.594799042	7.028213024	1.486682892	1.800448537	1.742009282	2.220304489	5.569460869	10.47386456	7.010157585	8.010273933	6.614269733	5.733673573	6.768453121	3.244060278	2.007999897	1.826982379	1.417382002	2.474677324	3.877900124	11.56094742	8.234163284	7.670385838	7.524793625	8.12815094	6.010976791	1.674907207	2.694505453	1.827755928	2.019211292	2.84439826
10028_at	0.648127139	0.582658947	0.740068078	0.373453349	0.718294084	0.698257089	0.729144096	0.61024034	0.285714298	1.430493355	0.995433748	0.854822278	0.603903592	0.605681837	0.415349871	0.624429226	0.569676697	0.517346919	0.604651153	0.533477306	0.881142855	1.474768162	1.272532225	1.059582949	0.666666687	0.681656778	0.657239795	0.42190671	0.530991733	0.609243691	0.702524722	0.281829387	1.278022051	1.217519641	0.96258837	0.725103736
10029_at	2.457434654	2.38959527	2.039727449	1.480315089	0.854096532	0.957516372	0.985915422	0.360501587	1.55084753	1.336322904	2.490867615	2.537055731	2.275545359	2.587500095	1.24830699	1.244292259	0.87179482	0.724489808	1.20728004	1.336933017	1.886857152	2.432543755	2.421673775	2.413108349	1.108669162	2.217751503	1.298642635	1.474645019	0.987603247	1.051470637	0.278814495	1.658837914	1.891208887	2.811023712	2.624873638	2.684647083
10031_at	1.404086232	1.365317822	1.769580007	1.519685149	1.904601574	1.624183059	1.969664097	2.297805548	3.698547363	1.419282556	1.625570774	1.25076139	1.561423779	1.389772773	1.712189555	1.503424644	1.059085846	1.251020312	1.663296223	3.908207178	1.689142823	1.648815632	1.712446451	1.890764594	0.976800978	1.313609481	1.668552041	1.0851928	1.397727251	1.59663868	1.875960469	5.794807911	1.583516598	1.430118084	1.441860437	1.579875469
10032_at	0.936435878	1.253179193	1.657207727	1.600674987	1.722783446	1.318082809	1.499458194	1.889237285	3.651331902	2.424888134	1.400684953	1.249746203	0.904707313	1.531818271	1.790067792	1.778538942	1.317725778	1.345918298	1.505560994	2.221382141	3.665143013	1.767250299	1.421673775	1.351539254	1.284493327	1.660355091	2.073529482	1.523326635	1.407024741	1.241596699	1.709110856	2.683559895	3.104395628	1.65157485	1.353892684	0.99999994
10036_at	1.644721866	1.964161754	2.013620853	2.424072027	2.099887848	2.165577412	2.180931568	2.667711735	3.11501193	1.507847667	1.650685072	1.631471992	1.733639598	2.0090909	1.331828475	1.45091331	2.079152822	1.718367219	2.646107197	3.683585405	1.371428609	1.701338768	1.565450549	1.4637537	1.449328423	2.424852133	2.75339365	1.716024399	1.985537171	1.314075708	2.529088974	2.682323694	1.403296709	1.141732335	1.563195109	1.677385807
10040_at	1.405221343	1.531791925	1.38138473	1.394825697	1.564534187	1.310457587	1.121343374	0.648902833	0.197336555	0.871076226	0.941780865	0.855837584	1.291618943	1.454545498	1.009029388	1.425799131	1.186176181	0.998979568	1.027300239	0.471922249	0.502857149	0.740473747	0.777897	0.847070575	0.997557998	1.981065035	1.885746598	1.359026432	1.436983466	1.353991628	0.917672873	0.419035852	0.712087989	0.864173234	0.748230517	0.90663898
10043_at	9.01816082	19.66589546	13.46765041	11.17660332	11.27833939	9.603485107	8.621884346	8.042842865	1.432203412	0.841928303	0.941780865	1.150253773	9.151550293	21.64318275	13.2708807	11.96118832	8.899665833	7.844897747	7.085945129	4.537796974	0.688000023	0.866117358	0.939914167	1.571996093	9.450550079	16.62366867	14.20588303	9.144016266	10.11053753	8.933823586	7.201975822	3.215080261	0.805494547	0.863188922	0.965621769	1.404564142
10044_at	2.707150936	1.81734097	1.460839987	1.646794081	1.404040456	1.36601305	1.440953374	2.413793087	4.117433548	2.106502295	2.018265009	2.282233477	2.513203382	1.930681825	1.306997776	1.036529779	1.177257538	1.140816331	1.722952366	3.187905073	1.185142756	2.273944378	1.901287556	2.626613855	2.908424854	1.611834288	1.518099546	1.330628872	1.522727132	1.493697524	1.387486339	4.304079056	1.052747369	1.93405509	2.01213336	1.965767503
10045_at	2.922815084	8.425433159	45.61407471	69.77278137	60.65769196	49.42483902	40.19393158	23.50574684	19.00605392	4.121076584	4.4691782	3.299492359	3.678530455	11.42613697	52.52821732	65.38356781	56.18060303	31.69897842	28.14054489	14.71166325	10.03199959	4.346035004	4.682403564	3.753724098	3.741147757	17.12662697	55.12443542	42.64300537	41.5774765	35.37395096	28.04939842	19.80222321	6.08571434	3.934055328	3.785641909	2.899377346
10046_at	0.124858119	0.171098262	0.246311024	0.269966245	0.407407403	0.352941185	0.39003247	0.74712646	0.909200966	0.239910319	0.373287678	0.418274105	0.227324918	0.126136377	0.341986448	0.381278574	0.439241946	0.421428561	0.482305348	1.386608958	0.26057142	0.363542736	0.346566528	0.487586886	0.203907222	0.196449712	0.28054297	0.462474644	0.458677679	0.483193278	0.437980264	1.88009882	0.181318685	0.363188982	0.347826093	0.332987517
10048_at	1.293984175	1.376878619	1.248581171	1.933633208	1.758698106	2.035947561	2.400866747	2.387669802	1.269975781	1.104260087	1.541095972	1.052791834	1.482204556	1.45568192	1.627539396	2.264840126	2.879598618	1.764285564	1.922143579	1.575593829	1.549714327	1.343975306	1.356223226	1.508440852	1.522588491	1.305325508	1.812217236	1.463488936	1.932851315	1.851890802	1.349066973	1.629171729	1.148351669	1.323818922	1.338725805	1.17323637
10049_at	1.916004539	1.108670473	0.555051088	0.73453325	0.59932667	0.636165619	0.713976145	0.69487983	0.622276068	0.876681626	1.767123342	1.07918787	1.956372023	1.190909147	0.72009027	0.812785387	0.775919735	0.529591858	0.704752207	0.588552892	1.666285753	1.562306881	1.546137452	1.564051628	1.866910815	0.697041452	0.765837073	0.4290061	0.616735518	0.497899204	0.357848525	0.637824416	1.070329666	1.77657485	1.666329622	1.841286182
10050_at	3.827468872	4.931791782	3.595913649	5.411698818	2.720538855	5.583877563	5.054171085	6.029258251	1.124697328	2.506726742	3.751141787	2.65989852	4.047072411	5.240909576	4.816027164	6.547945023	6.918617249	4.955101967	4.045500278	3.273218155	3.114285707	2.849639654	3.079399109	3.233366489	4.764347076	4.011834145	5.713800907	4.519269943	6.252066135	6.373949528	3.515916586	2.776267052	2.714285851	3.208661318	2.981799603	2.794605494
10051_at	1.748013616	2.60346818	1.782065868	2.811023712	2.499439001	2.824618578	3.166846991	3.253918409	6.317191124	2.08295989	2.276255608	1.967512727	2.528128624	2.10340929	1.891647935	2.965753317	2.882943153	2.064285755	2.293225288	4.694384575	5.729142666	2.719876528	3.531116009	3.468719006	2.156288385	1.03195262	2.581448078	1.68458426	2.245867729	2.25	2.34028554	8.611865997	4.518681526	2.791338682	2.537916899	2.475103617
10052_at	1.860385895	1.643930554	1.703745842	1.830146194	1.493827343	1.503268003	1.847237229	2.33751297	3.958837986	2.292601109	3.24885869	2.69340086	1.996555686	1.920454621	1.950338602	1.866438389	2.081382275	2.272449017	1.139534831	2.072354078	3.036571503	2.237899065	2.611588001	2.260178804	2.008547068	2.418934822	2.345022678	2.375253677	1.905991673	2.209033728	1.383095503	4.263287544	3.023077011	2.719488144	3.05864501	2.800829649
10053_at	8.368899345	4.337572098	9.069239616	7.421822071	9.430976868	6.896513939	7.501625061	8.552769661	28.86319733	9.869956017	15.12785339	12.12893295	11.14236546	6.205681801	8.036117554	6.353881359	5.151616573	7.85816288	6.133467674	18.27537918	15.75428581	12.49639511	15.22532177	10.84607697	9.995116234	6.685207367	7.445701599	6.600405693	5.332644463	7.774159431	9.032931328	29.82200241	14.38571453	13.02362156	16.94742012	15.9221983
10054_at	23.40522194	23.17687798	29.45857048	19.60517502	17.40067482	11.58060932	13.32610989	11.63427448	11.62469769	15.58408165	29.09703064	21.20507431	24.08036804	24.09204674	21.91083527	15.59589005	14.69453716	13.6428566	12.7896862	11.24298	20.52342796	17.24613762	21.60407639	16.91360474	26.29303932	29.22721863	24.29185486	15.29209042	14.0103302	14.01260567	13.42151451	11.61928272	20.11318779	17.45767593	21.39029312	23.29564095
10055_at	8.177071571	4.02543354	2.634506226	2.452193499	2.268238068	1.979302764	2.321776628	2.624869347	2.783293009	4.750000477	7.396119118	6.528933525	8.390356064	3.339772701	2.387133121	2.131278515	1.676699996	1.634693861	2.138523579	2.873650074	4.21600008	6.735324383	6.695279121	7.740814686	6.164834976	2.224852085	2.468325853	1.749493003	1.947314024	1.834033728	1.586169124	2.872682095	3.87142849	5.937992096	6.336703777	7.209543228
10056_at	2.304199696	5.123699665	3.113507271	4.482564926	4.317620754	3.967320442	4.068255424	4.476489067	2.510895967	2.405829668	2.141552687	1.563451767	2.647531748	5.011363983	4.516930103	4.518264771	4.602006435	4.048979282	3.602628708	3.010798931	2.401142836	2.547888756	1.548283339	1.714995027	2.880341768	4.356213093	4.520362377	4.163286209	4.386363506	4.534664154	3.770581961	3.49814558	2.232967138	2.370078802	1.401415586	1.467842221
10058_at	2.39160037	5.872832298	6.331441402	7.707536697	8.800224304	8.18954277	7.976164341	7.036572933	4.768764973	3.226457357	2.8904109	2.055837631	2.319173574	3.905682087	6.388261795	8.372146606	8.110367775	7.084693432	8.05561161	3.528077841	4.596571445	3.442842245	1.903433442	2.638530493	2.40415144	5.401183605	7.668552399	6.590263844	7.917355537	7.523109436	6.811196804	3.960444689	3.5637362	2.957677126	2.034378052	2.106846333
10059_at	4.858115673	4.272832394	3.374574184	4.865016937	5.373737335	4.647058964	4.605633736	5.384534836	6.138014793	5.915919781	6.101598263	5.24771595	5.494833946	4.523863792	4.262979984	5.119863033	5.759197235	4.366326332	4.05561161	4.457883358	13.59771442	6.452111244	4.671673775	6.875869274	5.250305176	3.743195057	4.292986393	4.633874416	4.852272987	5.113445282	4.218441486	6.228676796	8.938462257	6.238188744	4.70576334	5.482364655
10060_at	3.417707205	12.13410378	9.771850586	11.81439877	9.334456444	8.826797485	8.968580246	6.019853592	0.521791756	1.630044818	1.544520617	1.211167574	3.700344563	11.39545441	11.42889309	11.83904076	13.42586422	6.165306091	5.704751968	1.984881282	2.007999897	1.725025654	1.270386338	1.589871049	3.907203913	13.24852085	13.85181046	7.049695969	7.72210741	6.268907547	4.757409573	1.15451169	1.427472472	1.441929102	0.95348835	1.29668045
10061_at	42.83314514	45.29364014	31.3689003	38.09674072	32.96408844	31.83660316	35.67713928	32.72413635	14.37530327	36.52242279	53.81620789	33.49035645	51.67623901	35.35113525	27.24266243	36.10160065	40.36789322	22.0714283	22.36905861	17.70410347	42.58171082	36.24407959	38.18240356	35.53922653	51.81196594	36.40473175	31.98303223	18.08316422	25.75309753	25.04411697	22.14818954	14.38936901	34.94835281	32.10826874	34.72800827	36.21472931
10068_i_at	14.54370117	7.721387386	13.72077274	16.03599548	18.19079781	15.3932457	16.06608772	23.80773163	51.88256836	34.60538483	30.00570869	29.04162407	17.0241127	8.739772797	14.64672565	13.96803665	13.01114845	18.39387703	13.1506567	33.81641388	42.74628448	29.15962791	33.97854233	20.41410065	16.48718071	6.615384579	12.79524899	9.933063507	14.33057785	18.92542076	20.21075821	49.64770889	42.64505386	24.79822731	26.24266624	23.56223869
10069_f_at	9.527810097	6.567629814	11.72304249	11.0731163	10.35241413	8.009803772	9.299024582	10.56008339	31.01210785	17.54596519	16.32305908	15.37258816	8.743972778	7.099999905	11.15011311	7.995434284	9.826086998	10.25101948	8.148634911	17.48920059	19.893713	14.29866123	15.97103024	10.75570965	8.748474121	6.699408054	9.959276199	9.647059441	9.113636017	11.81092453	12.62897968	26.1742878	20.22857285	14.03543282	14.88877583	13.36514473
10071_at	0.402951181	0.436994195	0.712826312	0.512935877	0.586980939	0.412854046	0.374864548	0.347962379	0.273607761	0.411435008	0.555936098	0.391878158	0.373134345	0.689772785	0.443566561	0.456621021	0.622073591	0.5734694	0.34378159	0.142548591	0.316571444	0.420185357	0.335836887	0.378351539	0.518925548	0.500591695	0.450226247	0.512170434	0.567148745	0.559873939	0.366630107	0.200247213	0.363736242	0.513779521	0.564206243	0.423236489
10072_at	0.473325789	1.161849737	1.089670897	1.17660296	1.125701547	1.058823466	0.827735603	0.85266459	0.211864412	0.246636778	0.583333313	0.364467025	0.590126336	1.160227299	0.80812639	0.71347034	1.272017837	1.053061128	0.786653161	0.401727855	0.155428573	0.369721949	0.406652391	0.224429011	0.369963378	1.10532546	0.849547505	0.923935115	0.850206614	0.902310967	0.978046119	0.281829387	0.30879122	0.379921257	0.360970676	0.242738575
10075_at	4.026106834	8.524855614	7.23836565	6.957255363	6.342311859	5.892157078	5.318526268	4.496342659	0.814770043	2.343049526	1.910958886	2.214213133	4.021813869	8.164772987	6.674943924	5.591324329	5.319955349	4.965306282	4.835186958	2.761338949	3.695999861	3.09680748	2.387339115	2.158887863	4.376068592	6.844970703	6.600678921	5.832657337	4.708677292	5.175420284	5.547749996	2.066748857	3.21208787	3.212598324	2.418604612	2.759335995
10076_at	0.676503956	0.535260081	0.528944373	0.544431984	0.419753134	0.538126349	0.591549277	0.516196489	0.11380145	0.276905864	0.353881299	0.337055832	0.57634908	0.5715909	0.521444678	0.707762599	0.950947642	0.574489772	0.529828072	0.478401721	0.322285712	0.404737353	0.357296139	0.306852043	0.587301552	0.643787026	0.584841669	0.643002093	0.804752052	0.692226946	0.541163564	0.283065498	0.354945064	0.470472425	0.334681451	0.379667997
10077_at	0.933030605	0.646242797	0.657207727	0.660292506	0.632996678	0.498910666	0.561213374	0.501567423	0.990314841	0.758968592	1.065068603	1.043654799	0.810562611	0.585227311	0.567720056	0.602739751	0.740245283	0.447959185	0.630940318	0.692224622	0.650285721	1.217301726	1.139485002	1.141012907	1.069597125	0.678106487	0.583710432	0.530425966	0.450413197	0.549369752	0.565312862	0.867737889	0.668131888	1.381889701	1.288169861	1.163900256
10078_at	0.716231525	2.298265934	3.367763996	2.712036133	2.195286274	2.452069759	1.981581688	1.856844306	0.509685218	1.427130103	0.769406438	0.682233453	0.908151567	2.492045641	2.574492216	2.335616589	2.620958805	1.816326499	2.006066561	1.305615544	1.811428547	1.091658115	0.733905613	0.576961279	1.335775375	2.331361055	2.398190022	1.725152254	1.833677649	1.982142925	2.031833172	0.592088997	2.072527647	1.014763713	0.737108171	0.585062206
10085_at	12.51645851	13.17687893	17.07037544	30.58942604	37.87654495	37.44008636	36.67713928	41.66980362	70.93099213	24.01906013	21.32876778	20.23756409	17.36050606	12.77954578	19.77878189	27.69406509	34.01895142	33.70918274	30.6258831	58.33369446	48.05828476	20.78681755	27.87553596	20.69513512	14.62637424	12.61183357	17.88461494	19.09127808	28.54855347	30.09453964	44.0032959	75.75401306	32.17802048	18.39862251	22.55308342	20.41908646
10087_at	4.224744797	3.107514143	2.239500523	1.852643371	1.519640803	1.409585953	1.651137471	1.419017792	0.808716774	2.943946362	3.203196526	2.97461915	4.032147408	2.488636494	1.641083479	1.019406438	1.314381242	1.42040813	1.498483181	1.42116642	2.497142792	3.450051308	3.361587763	3.505461931	4.073260307	2.802366972	1.978506804	0.987829685	1.184917331	1.297268987	1.668496251	1.008652568	2.162637472	3.135826826	3.261880636	3.544605732
10089_at	3.466515303	3.941040277	3.788876057	4.079865456	3.875420809	4.038126469	3.351028919	3.007314444	0.972155035	2.162556171	2.02397275	2.335025311	2.89667058	3.470454693	3.348758459	3.004566431	3.596432686	3.059183598	3.126390219	2.457883358	2.516571283	2.783727884	2.698497772	2.176762581	2.870573997	3.185798883	3.5067873	3.277890682	3.232437849	2.842437029	3.203073502	1.762669921	2.141758204	2.748031616	2.453993797	2.511410713
10091_at	1.467650414	1.365317822	1.990919352	1.877390265	1.636363745	1.632897496	2.028168917	2.803552628	7.049636841	1.831838608	1.589041114	1.849746108	1.497129798	1.535227418	1.590293407	1.780821919	1.534002304	1.496938705	2.382204294	5.872570038	2.659428596	1.906282187	1.67381978	1.882820368	1.820512891	1.983432055	2.052036285	1.502028584	1.525826335	1.615546346	2.409440279	7.117428303	1.639560461	1.778543234	1.800808907	1.877593279
10092_at	0.791146398	1.017341018	1.129398465	1.311586022	1.306397438	1.187363863	1.538461447	1.85266459	5.579903126	1.078475356	0.977168977	1.470050812	0.719862282	0.960227311	1.189616203	0.523972631	0.87179482	1.330612183	1.64408493	4.724621773	2.902857065	1.809474707	1.666308999	1.587884784	0.890109897	0.944378734	0.980769217	1.213995934	1.092975259	1.148109317	1.937431455	6.024721622	1.10659337	1.611220479	1.657229424	1.31327796
10093_at	1.137343884	1.128323674	1.26787734	1.281214833	1.462401867	1.13398695	1.15817976	1.602925777	1.853510976	0.859865487	0.687214613	1.21218276	1.258323789	1.4284091	1.27990973	0.587899566	1.513935328	1.003061295	1.296258807	2.87149024	1.620571494	1.15550971	1.671673894	1.510427117	1.124542117	0.998816609	1.160633445	1.251521349	1.126033068	1.176470637	1.351262331	2.906056881	1.08571434	1.11811018	1.333670259	1.273858905
10096_at	8.047673225	7.463583469	6.734392643	8.988751411	9.419753075	8.197167397	9.065005302	7.768025398	8.376513481	8.098655701	5.619863033	5.975634098	9.818599701	7.831818581	5.101580143	7.192922115	6.635451794	5.454081535	7.491405487	7.941684723	10.8239994	7.754891872	7.424892902	5.956305981	8.724054337	6.571597576	8.311086655	6.924949646	6.885330677	6.069327831	8.754117012	6.835598946	9.883517265	6.917322636	6.632962227	7.245850086
10097_at	35.21680069	11.35606861	18.47332573	23.06861687	25.68911362	24.91394424	32.93174362	38.73040771	76.51937103	44.65807343	39.95548248	39.78781891	39.82548904	13.93636417	14.67494297	22.71232986	20.347826	19.34897804	30.86349678	55.32937241	42.93257141	34.64778519	40.04935837	35.4240303	26.50427246	13.79881668	21.60972977	18.43306351	20.21384239	25.43487358	34.78814697	60.18170547	41.17472458	31.94980431	37.14964676	40.0943985
10099_at	2.128263235	2.702890158	2.767309904	3.575927973	4.090909481	3.764705896	3.848320723	2.870428562	0.617433429	1.040358782	1.478310585	1.159390807	2.050516844	3.343182087	2.532731295	3.614155293	3.762541771	3.380612135	3.218402147	1.428725719	1.06514287	1.519052505	1.055794001	0.969215512	1.722832799	2.937278032	3.102941036	3.789047003	4.28305769	4.822479248	2.945115328	1.163164377	1.101098895	1.528543353	0.814964533	0.931535244
10100_at	2.740067959	2.847398758	3.26787734	3.670416117	3.964085579	3.644880295	3.582881927	3.797283173	0.717917681	1.245515704	1.812785506	1.437563539	2.408725739	3.423863649	3.259593487	3.316210032	2.850613117	3.191836596	3.691607475	1.747300267	0.970285714	1.760041118	1.160944223	1.368421078	2.06471324	3.093491077	3.356335163	3.712981939	3.792355299	3.851891041	2.930845261	1.128553748	1.367033005	1.481299162	1.10515666	1.25103724
10101_at	3.358683348	3.161849737	2.427922726	2.542182207	2.187429905	1.831154704	2.125677109	2.013584137	1.99757874	2.828475475	3.143835545	3.449745893	3.812859058	2.762500048	2.268622875	2.251141548	2.196209669	1.677550912	1.917087913	2.492440701	3.706285477	4.153450012	4.180257797	3.533267021	3.710622787	2.760946751	2.331448078	1.856998086	1.556818128	1.655462265	2.065861702	2.697156906	3.027472496	3.937007904	3.836197853	3.79979229
10103_at	1.263337135	1.495953679	2.615210056	1.827896595	2.136924744	1.659041405	2.664138556	2.290491104	0.453995168	1.015695095	0.827625573	0.777664959	1.30539608	1.885227203	2.352144241	1.732876778	1.867335558	2.514285564	2.171890736	1.53563714	1.093714237	0.943357348	0.825107336	1.01588881	1.526251554	2.278106451	2.884615421	1.483772874	2.560950279	1.905462146	2.948408604	0.793572247	0.874725282	0.788385808	0.968655169	0.758298695
10104_at	1.658342838	1.291329384	1.506242871	1.313835859	0.952862024	0.920479298	1.100758314	1.201671958	0.795399487	1.732062817	1.515981793	1.668020248	1.507462859	1.248863697	1.120767474	0.550228357	0.83054626	0.834693909	1.196157694	1.11771059	2.3931427	2.465499401	2.027896881	1.706057668	1.568986654	1.086390615	1.340497732	1.012170434	0.858471036	0.829831958	1.158068061	0.826946855	1.574725389	1.845472455	1.871587396	1.556016445
10105_at	0.182746887	0.304046214	0.28830874	0.373453349	0.291806966	0.270152509	0.244853735	0.331243485	0.370460063	0.214125574	0.253424674	0.178680196	0.225028723	0.38863638	0.329571098	0.163242012	0.387959868	0.24693878	0.334681451	0.3714903	0.328000009	0.25231719	0.202789694	0.16087389	0.257631272	0.383431971	0.298642546	0.344827592	0.313016504	0.348739505	0.354555428	0.501854122	0.18571429	0.165354326	0.226491392	0.20331949
10107_at	0.75255394	0.650867045	0.646992087	1.026996732	1.101010084	1.163398743	1.12026	1.712643623	2.573849916	1.008968711	0.845890403	0.966497421	0.902411044	0.650000036	0.453724593	0.635844767	0.772575319	0.873469353	1.415571213	2.363930702	0.932571411	1.106076241	1.085836887	0.923535287	0.747252762	0.805917144	0.908371091	0.995943248	1.003099084	0.994747877	1.418221712	1.482076526	0.818681359	0.893700838	1.170879602	1.12448132
10108_at	9.263337135	15.18959522	12.91373348	21.32395935	24.29180717	20.62745094	21.65330315	17.74921608	5.358353615	11.50672722	9.83904171	8.47614193	9.799081802	14.51591015	10.25620747	17.16095924	17.34002304	15.348979	18.78361893	13.96868229	8.673143387	13.02265644	10.61480713	7.279047012	6.054944992	13.26153851	16.82918549	18.15415955	18.06404877	18.17226982	19.10647583	9.106304169	10.53186893	12.49606228	8.396359444	8.914937019
10109_at	0.36095345	0.436994195	0.558456302	0.767154098	1.296296358	0.698257089	0.815817952	0.516196489	0.254237294	0.461883426	0.280821919	0.34010151	0.459242284	0.742045522	0.431151241	0.869862974	0.777034521	0.467346907	0.759352803	0.476241887	0.318857133	0.416065931	0.316523612	0.270109236	0.35164836	0.418934941	0.600678742	0.5425964	0.630165279	0.757352948	0.478594959	0.34487018	0.353846163	0.601377964	0.214357927	0.186721981
10110_at	4.916004658	3.123699427	2.286038637	1.929133892	1.720538855	1.33006537	1.433369398	1.252873659	0.242130756	2.140134573	2.583333492	2.828426361	4.140069008	3.222727537	1.85214448	1.834474921	1.924191833	1.435714245	1.278058648	0.470842302	1.864000082	2.327497482	2.115879774	2.869910717	4.313797474	3.782248735	2.599547625	1.687626839	1.802685857	1.764705896	1.52250278	0.233621746	1.9362638	2.044291258	1.948432684	2.591286182
10111_at	4.486946583	5.201155663	6.070374489	6.024746895	6.030303001	5.778867245	5.993499279	5.820271969	1.395883799	2.036995649	3.05479455	2.736040592	4.889781952	4.761363983	4.828442097	5.634703159	4.881828308	4.226530552	5.215368748	3.414686918	2.638857126	2.861997843	3.026823997	3.078450918	4.106226921	5.831952572	5.92307663	4.807302475	5.072313786	5.026260853	4.625686169	2.137206316	2.570329666	2.549212694	2.422649145	2.50207448
10115_at	0.535754859	0.443930656	0.703745723	0.827896535	0.96408534	0.90196079	1.279523253	1.784744024	4.236077309	0.857623339	1.35388124	1.278172612	0.749713063	0.411363661	0.889390528	0.87214613	1.423634291	0.904081583	1.242669344	6.510799408	0.405714273	0.852729142	1.351931334	1.411122203	0.73382175	0.417751461	0.835972905	0.881338775	1.023760319	1.071428657	1.279912233	8.873918533	0.338461548	0.875	1.269969583	1.20435679
10116_at	1.945516348	1.302890062	1.492622018	1.517435312	1.872053981	1.753812671	2.391115904	3.13793087	3.345036268	1.445067286	1.934931517	1.482233524	2.048220396	1.047727227	1.200902939	1.889269471	2.127090454	1.504081488	2.257836103	5.82937336	2.572571516	1.54376924	1.797210336	2.121151924	2.366300344	1.340828419	1.580316782	1.181541681	1.525826335	1.736344576	2.007683754	5.307786942	1.401098967	1.276574731	1.668351769	1.732365012
10118_at	0.565266728	0.610404611	0.682179332	0.803149641	0.87991029	1.031590343	1.021668434	1.770114899	1.714285851	0.954035878	1.047945261	0.785786808	0.892078102	0.369318187	0.705417573	0.976027429	1.307692409	0.801020384	0.898887753	3.912526846	2.084571362	1.151390314	1.211373448	1.363455892	0.694749713	0.524260342	0.800905049	0.654158235	0.916322291	1.07247901	0.727771759	5.326328278	1.307692289	1.475393653	1.471182942	1.168049693
10119_at	0.280363232	0.726011515	0.603859246	0.460067511	0.514029205	0.428104579	0.509209096	0.525600851	0.745762706	0.252242178	0.428082198	0.303553283	0.523536205	0.838636398	0.695259571	0.773972631	0.977703452	0.48775509	0.394337684	0.754859626	0.562285721	0.327497423	0.195278972	0.269116193	0.389499396	0.79171598	1.074660659	0.439148098	0.778925598	0.625	0.174533486	0.933250904	0.280219793	0.379921257	0.324570239	0.263485461
10120_at	2.440408707	3.164161921	2.510783195	3.496062994	0.875420928	2.92592597	2.281690121	2.043887138	1.544794202	0.789237738	1.504566312	1.201015234	2.77841568	2.702272892	2.270880222	3.716895103	3.301003456	2.203061104	1.924165726	0.914686799	2.500571489	1.134912372	1.536480665	1.633565068	2.449328661	2.476923227	4.06334877	2.361054897	2.639462709	2.483193398	1.114160299	1.102595687	1.619780183	1.262795329	1.392315388	1.635892034
10121_at	13.69579983	13.20462322	8.028376579	10.88863945	6.263748646	9.652504921	11.30335903	11.64158821	16.07627106	14.10986614	13.35616493	8.25583744	15.17680931	11.22954559	8.023702621	11.79337883	12.06465912	7.347958565	8.200201988	10.74730015	20.19428635	12.62718773	13.90557957	14.69215488	14.1282053	6.86153841	10.99095058	6.662272453	8.661156654	8.380251884	5.218441486	15.24598217	16.9252739	11.16633892	12.17795753	12.25103664
10125_at	5.397275925	5.817340851	4.020431519	3.925759315	2.803591728	2.506536007	2.228602171	2.118077278	0.970944285	1.572870016	1.852739811	2.391878128	5.319173336	3.863636494	4.470654488	3.3287673	2.741359949	1.796938777	1.931243539	1.862850904	1.270857096	2.15550971	2.335836887	3.742800474	4.759462833	2.866272211	4.179864407	2.735294342	2.448347092	1.701680779	1.983534575	1.58220017	1.829670429	2.016732216	2.218402147	3.231327534
10126_at	1.955732226	0.783815026	0.75255394	0.987626612	0.835016906	0.894335508	1.056337953	1.240334392	1.353510976	1.125560641	1.754566193	1.336040616	1.831228614	0.561363697	0.887133121	0.949771702	1.139353395	0.813265264	1.040444851	1.120950341	0.932571411	1.366632223	1.547210217	1.92750752	2.067155123	0.848520696	0.917420805	0.80831641	0.825413227	0.851890743	1.006586194	1.153275609	0.815384626	1.323818922	1.423660278	1.5
10129_at	1.670828581	6.323699474	10.23496056	7.002249718	6.068462849	4.716775417	3.756229639	3.278996706	4.974576473	2.790358782	2.787671328	2.057868004	1.895522594	6.545454979	7.837471962	6.861872196	6.188405514	3.041836739	2.486349583	1.821814179	3.653714418	2.248197794	1.953862667	2.202581882	1.675213695	9.317159653	8.140271187	3.899594545	3.706611395	2.655462265	1.769484162	2.111248493	1.818681359	1.441929102	1.351870537	1.396265507
10130_at	2.324631214	1.137572289	0.970488071	1.269966245	1.14029181	1.302832246	1.294691205	1.963427305	2.895883799	2.697309732	3.300228357	2.274111748	2.483352661	1.155681849	1.383747101	1.566210032	1.88628757	1.370408177	1.351870537	2.593952417	3.208000183	2.807415009	2.261802673	2.457795382	2.455433607	1.370414257	1.69230783	1.09939158	1.590909004	1.424369812	0.559824407	3.467243433	2.63846159	2.795275688	2.730030298	2.331950188
10132_at	1.698070407	0.544508636	1.281498313	1.308211565	0.371492714	1.651416183	2.118093014	4.068965435	17.99878883	3.540358782	3.24885869	3.20203042	2.048220396	0.598863661	0.805869102	1.751141548	1.933110356	1.526530623	2.252780437	10	7.617142677	3.128733158	3.493562222	4.811320782	2.035408974	0.623668671	1.421945691	1.028397679	1.594008207	1.913865566	1.186608195	17.24350929	4.483516693	3.32283473	3.891809702	3.911825657
10133_at	0.827468812	0.359537572	0.555051088	0.799775004	0.396184087	0.956427038	0.733477712	1.5360502	3.008474588	1.077354312	0.616438389	0.557360411	1.182548881	0.468181849	0.490970641	1.115296841	1.214046836	0.593877554	0.812942326	1.855291605	2.201142788	0.690010309	0.745708168	1.066534281	0.802197754	0.301775157	0.649321318	0.512170434	0.729338825	1.069327831	0.417124063	2.606921911	0.957142889	0.862204731	0.864509583	0.701244771
10136_at	5.836549759	7.004624367	8.954597473	6.285714149	5.820426464	3.835511923	5.458287716	4.070010662	2.230024338	3.16479826	5.455479622	4.050761223	6.443169117	7.503409386	6.800225735	4.850456715	5.060200691	5.071428299	4.03336668	3.105831623	3.477714062	4.04840374	4.516094208	3.019860983	5.197802544	9.500591278	7.650452614	5.129817486	4.442148685	5.664916039	5.736553192	3.540172815	3.865934134	3.885826588	4.37411499	4.64211607
10137_at	0.429057896	0.907514453	0.78320092	0.659167588	0.625140309	0.369281054	0.325027078	0.259143144	0.251815975	0.252242178	0.534246564	0.389847726	0.487944931	0.918181896	0.598194122	0.369863033	0.400222987	0.421428561	0.377148598	0.143628508	0.572571397	0.377960861	0.587982833	0.322740823	0.556776524	0.661538482	0.581448019	0.495943248	0.283057839	0.488445401	0.422612518	0.268232375	0.386813194	0.426181108	0.311425656	0.342323631
10138_g_at	1.300794601	2.265895844	2.213393927	1.879640102	1.414141536	0.668845356	0.971830904	0.546499491	0.305084765	0.577354312	1.259132504	1.174619198	1.274397373	2.256818295	1.814898372	0.925799072	1.061315417	1.568367243	0.836198092	0.779697597	0.65257138	1.233779669	1.327253222	0.8202582	0.715506732	1.938461542	1.634615421	1.60649085	1.439049602	1.198529482	1.334796906	0.804697096	1.049450517	1.260826826	1.056622744	1.432572603
10139_i_at	23.88535881	23.11676216	23.79341698	15.60742474	13.86756516	11.54901886	10.48970699	10.22257042	13.39467335	19.22982216	20.53652954	19.24060822	25.03100014	26.00227356	15.6173811	9.833333969	12.1047945	10.85204029	9.682506561	9.59287262	16.21028519	22.89289284	21.49463654	18.4121151	26.19413948	24.21183586	17.50339508	10.59736347	12.25	12.0714283	14.04939747	10.66378212	22.31318665	19.29921341	22.05358887	24.06950188
10140_r_at	8.392735481	14.14219666	8.080590248	4.888638973	7.538721085	5.781045914	4.507041931	3.341692686	3.082324505	6.754484653	7.272830963	8.018273354	7.763490677	13.14545536	5.531602859	2.388127804	3.829431534	5.038775444	2.928210258	2.561555147	4.639999866	9.240988731	8.231760025	10.57100296	7.496947765	7.401183605	5.004524708	3.380324602	5.213842869	4.665966511	3.903403044	3.487020969	7.604395866	12.46259785	8.735085487	6.869294167
10141_at	6.870601654	9.729478836	4.874006748	4.628796577	4.306397438	3.740740776	3.994582891	3.121212244	3.088377953	7.610987186	8.04337883	6.678172112	9.487945557	8.463636398	4.462753773	3.555936098	3.668896437	2.954081535	2.96258831	2.437365055	7.886856556	8.950566292	8.559013367	7.371400356	10.51282024	7.429585934	4.279411793	2.551724195	3.094008207	2.75840354	3.962678432	2.601977587	8.735165596	8.415354729	7.956521511	7.961617947
10142_at	7.95913744	6.095953465	4.419977188	3.640045166	2.575757742	2.293028355	2.483206749	2.122257233	1.777239799	6.001121044	7.344749451	6.855837345	8.105626106	5.706818581	3.448081255	3.41438365	3.4503901	2.259183645	1.973710656	1.587473035	4.52342844	6.213181973	5.711373329	5.67825222	8.531135559	6.704142094	4.412896156	2.776876211	2.935950518	2.461134672	2.770581722	1.327564836	5.09560442	5.134842396	6.179979801	6.793568134
10143_at	10.1884222	19.35028839	17.28717422	9.718785286	6.217733383	4.601306915	4.511375904	3.901776314	1.537530303	0.984305024	1.791095853	2.485279083	10.73478794	20.21363831	15.4616251	8.517123222	5.068004608	3.450000048	3.273003101	2.064794779	3.164571285	0.935118437	1.972103	3.51439929	11.10134315	19.82485199	15.7703619	5.693712234	3.386363506	2.614495754	4.075740814	1.112484455	1.334066033	0.970472395	2.130434752	3.869294405
10144_at	3.181611776	4.335259914	4.182746887	3.64791894	3.328844309	3.150326967	2.999999762	2.053291559	1.55569005	2.152466536	2.187214613	2.324872971	3.323765993	4.35340929	3.689616203	3.12214613	3.265328884	2.925510168	2.842264891	1.437365055	4.345142841	2.852729082	2.967811108	3.165838957	3.523809671	4.1396451	3.863122225	2.761663198	2.516528845	2.470588207	2.947310686	1.281829357	3.448351622	2.543307066	2.317492247	2.682572603
10146_at	10.69807053	12.16300488	11.06923962	11.52530956	11.49494934	10.23965168	10.89924145	10.14629078	8.098063469	7.710762501	6.222602367	8.442639351	10.49368572	12.65681934	11.1128664	9.529680252	10.75027847	8.194897652	8.989888191	9.368250847	10.42514324	8.395468712	8.815450668	7.584905624	9.769230843	10.9384613	11.3167429	8.293104172	8.736570358	9.15756321	10.21844196	9.170580864	7.573626518	7.95374012	8.586450577	8.150414467
10148_at	5.178206921	1.40231216	1.970488191	1.222722173	0.85970819	0.63398695	0.842903554	1.077324986	3.83292985	2.90358758	8.689497948	7.955329418	5.321469784	1.889772773	1.714446902	0.815068543	0.888517261	1.039795876	0.569261849	1.688984752	7.860571384	5.129763126	8.284334183	6.043694019	4.387057304	1.853254557	1.420814514	1.117647052	0.613636374	0.969537854	0.792535663	2.405438662	5.312088013	5.747047424	8.425682068	8.526970863
10151_at	0.492622048	0.432369947	0.735527873	0.471316099	0.562289596	0.289760351	0.346695542	0.384535015	0.420096874	0.348654717	0.485159814	0.445685297	0.59127444	0.6159091	0.711060941	0.576484025	0.532887399	0.391836733	0.373104155	0.334773213	0.425142854	0.301750749	0.422746807	0.267130077	0.455433458	0.569230735	0.488687813	0.408722132	0.373966932	0.355042011	0.509330451	0.306551278	0.414285719	0.371062994	0.369059652	0.338174224
10152_at	4.751419067	1.715606809	3.788876057	3.908886433	3.758698225	3.336601257	4.644637108	4.256008148	11.78208256	4.598655224	5.173516273	5.174619198	5.710677624	1.907954574	3.092550755	3.315068483	4.002229691	3.09795928	3.183012962	6.457883358	7.694857121	3.660144091	5.324034691	5.323733807	5.333333492	1.992899418	3.605203867	2.519269943	2.927685738	2.635504246	4.479692936	10.0642767	5.45714283	3.276574612	5.144589901	5.893152714
10153_at	0.402951181	0.309826583	0.502837658	0.75478065	0.760942817	0.697167754	0.734561205	0.889237225	0.406779647	0.273542613	0.440639257	0.493400991	0.499425977	0.265909106	0.57562077	0.674657524	0.870680034	0.764285743	0.686552048	0.987041056	0.71657145	0.449021608	0.495708168	0.702085376	0.608058631	0.370414197	0.664027154	0.605476737	0.716942132	0.710084021	0.933040619	0.875154495	0.389011025	0.427165359	0.527805865	0.616182566
10154_at	10.77866077	11.80578041	12.76731014	11.00562477	9.349046707	8.409585953	7.543878078	6.491118431	1.927360773	2.569506884	5.042237759	6.059898376	11.32491493	13.04431915	11.01918697	9.825343132	10.5340023	7.801020145	6.510616779	4.793736458	5.053714275	4.105046272	5.320815563	5.195631027	11.39316273	13.4721899	11.30995464	8.884381294	8.013429642	7.477941513	7.458836555	3.746600628	3.73406601	4.745078564	5.900909424	6.577800274
10155_at	3.713961601	1.545664668	5.036322594	4.925759315	4.945005894	4.98583889	6.435535908	10.35527706	35.63075256	8.393498421	9.165525436	9.953299522	5.365097523	2.125	4.646727085	4.665525436	4.627647877	5.188775539	7.138523579	24.3488121	16.06285667	8.407827377	9.696352005	8.873882294	4.989011288	2.143195391	4.742081642	3.601420164	4.180785179	5.261554718	9.462129593	31.59579659	8.752747536	7.139763832	10.21536827	9.320538521
10156_at	1.234960318	1.05664742	1.081725359	1.016872883	0.934904695	0.884531558	0.897074759	0.911180735	2.27602911	1.290358782	1.253424764	1.299492359	1.138920784	1.046590924	0.959367931	0.792237461	0.724637687	0.760204077	0.911021173	1.280777574	1.868571401	1.535530448	1.181330442	1.317775607	1.144078135	0.734911263	1.010181069	0.835699856	0.849173486	0.801470637	0.906695962	1.58343637	1.713186741	1.544291258	1.245702624	1.307053804
10157_at	5.28944397	3.840462446	2.91713953	2.487064123	2.419753313	2.21786499	2.338028193	1.614420056	1.081113815	2.044843197	1.896118879	2.105583668	4.851894855	3.739772797	2.468397141	2.485159874	2.195094824	2.136734486	1.904954314	0.739740789	3.297142744	2.515962839	2.180257559	2.392254114	5.302808285	4.453254223	3.031674385	2.225152254	2.166322231	2.191176653	2.383095741	0.690976501	2.736263752	2.07972455	1.990899801	2.615145206
10158_at	12.6379118	37.40462494	27.52213287	33.5118103	31.9719429	30.05555725	30.13109398	23.31765938	3.634382725	6.337444305	5.408675671	4.687309742	13.9873724	36.04318237	30.33972931	28.09589005	34.24526215	23.6040802	23.24974442	11.99136066	9.983999252	10.2626152	5.877682209	4.954319954	13.44322395	33.40591812	31.12330437	23.79411888	26.06611443	24.62394905	26.6201992	9.613101959	10.08241749	9.303149223	5.30333662	5.685684204
10159_at	5.643587112	1.683237076	1.379114628	1.654668212	1.828282833	1.44008708	1.418201327	2.398119211	16.51695061	5.058296204	4.812785625	6.986802101	6.338691235	1.464772701	1.463882565	1.245433807	1.440356731	1.356122375	1.607684493	8.79589653	13.51200008	5.52420187	7.513948441	7.29692173	6.83882761	1.404733658	1.782805562	1.5709939	1.516528964	1.704831958	2.362239361	20.07787323	8.61978054	6.403542995	8.063700676	8.594397545
10160_at	4.508513451	0.721387267	1.096481204	1.487064123	1.296296358	0.979302824	1.372697592	4.27377224	17.18280983	5.458520412	4.833333492	7.026395321	5.15269804	0.915909111	1.159142137	0.836758018	0.904124856	1.019387722	1.864509463	12.79589653	16.97028542	7.082389355	6.991415977	6.863952637	4.772893906	0.801183403	1.148190022	1.250507236	1.011363626	0.836134434	2.68166852	22.57354546	7.85384655	7.43503952	7.879675865	8.345435143
10161_g_at	54.6651535	10.89595318	31.47105789	29.44882011	23.33109093	16.46731949	21.76272964	34.10762787	71.71913147	43.08184052	49.28995132	55.31675339	55.2009201	12.99431896	29.73476219	21.20890427	16.79375648	14.1153059	17.72092819	50.83153152	78.75428772	39.16168976	55.4238205	47.86097336	62.03296661	14.11597729	29.13913918	18.63894653	15.55785084	15.6607151	26.31504059	64.41655731	49.67911911	39.56889725	50.62284851	51.36202621
10162_at	1.928490281	2.002311945	2.303064585	1.584926844	1.534231186	1.143790841	1.72697711	1.303030252	0.560532689	0.817264616	1.044520617	0.951268971	1.390355945	2.304545641	1.961625338	0.784246564	1.046822786	1.095918417	1.478260756	1.735421181	1.046857119	1.148300648	1.110514998	1.131082416	1.551892519	1.934911251	1.648190022	1.325557828	1.067148805	1.25840342	1.88693738	0.82076633	0.810989082	1.150590539	1.25985837	1.159751058
10163_at	2.592508554	3.127167463	2.763904572	2.242969513	1.73961854	1.214596987	0.907908976	1.400209069	1.916464925	1.587444067	1.767123342	2.254822254	2.847302198	3.5625	2.620767355	0.990867615	1.730211735	0.925510168	1.379170775	1.433045268	2.342857122	2.246138096	2.346566439	2.258192539	2.914530039	3.340828419	2.519230843	1.898580194	1.283057809	1.148109317	1.412733316	1.363411546	1.440659404	1.566929102	2.280080795	2.183609724
10164_at	0.780930817	0.28901732	0.202043131	0.122609675	0.179573521	0.105664484	0.127843976	0.104493208	0.05447942	1.541479945	1.018264771	1.1918782	0.74397254	0.434090942	0.142212197	0.162100464	0.118171692	0.103061229	0.140545994	0.10259179	0.589714289	2.377960682	1.504291773	1.042701125	0.531135559	0.360946745	0.225113124	0.13286005	0.108471073	0.076680675	0.121844135	0.05191594	0.923076928	1.57874012	1.180990815	1.043568373
10166_at	31.30760384	13.33757114	23.99546051	31.25646782	33.46240234	32.65032578	40.01300049	35.97492218	63.09685135	52.26569748	41.76027298	38.00609207	36.26980972	15.08409119	19.52370262	28.03082275	33.32218552	25.90408134	28.94438744	43.10583115	54.85942841	36.45623016	39.71995544	29.58987045	30.40781403	14.59408283	28.43665314	19.16227341	26.1818161	29.25630379	35.64873886	50.3547554	42.28132248	31.45472527	32.65116119	33.55393982
10168_at	1.281498313	1.184971094	1.449489236	1.437570333	1.471380591	1.452069759	1.624051809	1.120167136	2.32687664	1.63340807	1.915525198	1.279187799	1.842709661	1.054545522	1.1444695	1.615296841	1.382385731	1.012244821	1.537917018	1.279697657	2.314285755	1.905252218	1.736051559	1.837140083	1.604395509	1.253254414	1.539592862	0.872210979	0.978305757	1.027310967	1.32930851	1.488257051	1.973626494	1.440944791	1.406471133	1.338174224
10169_at	4.935300827	4.123699665	5.426787853	4.070866108	4.469136238	4.145969391	4.477789402	4.169279099	3.679176807	5.155829906	5.776255608	4.899492264	5.499426365	3.553409338	3.733633995	4.166666985	2.903009892	2.964285612	3.916076422	4.855291843	3.791999817	5.829041958	6.039700031	5.029791355	5.00244236	3.985798836	4.408371449	3.05679512	3.456611633	3.371848822	3.064764261	4.887515068	4.600000381	4.958661079	4.508594036	4.107883453
10171_at	0.813847899	1.083236933	1.281498313	1.060742497	1.239057302	1.136165619	1.496208072	1.110762835	0.44188863	0.406950682	0.562785387	0.633502543	1.005740523	0.939772725	1.002257347	1.031963468	1.176142693	0.907142878	0.908998966	0.638228893	0.474285722	0.626158595	0.75	0.698113263	0.899877906	0.795266271	1.398190022	0.782961488	0.998966873	0.982142866	1.014270067	0.626699626	0.445054948	0.741141737	0.669362903	0.676348448
10172_at	11.25766182	5.79190731	8.072645187	10.66704178	10.97530937	9.178648949	11.13109398	11.58725262	16.28813553	7.093050003	6.345890999	9.122841835	8.19747448	5.673863888	9.650113106	6.090182781	8.139352798	8.952040672	10.95854378	11.31641483	22.09371376	7.920700073	8.923819542	8.745779991	9.16239357	6.730177879	10.9796381	9.945233345	9.415288925	7.787815571	12.34248161	10.93943119	11.76703358	7.6968503	10.14458942	9.959542274
10173_at	0.182746887	0.258959532	0.217934176	0.22497189	0.457912475	0.368191719	0.443120271	0.52664578	0.788135588	0.226457417	0.139269412	0.2609137	0.039035596	0.220454544	0.221218958	0.103881285	0.235228539	0.408163249	0.49848327	0.720302343	0.446857125	0.346035004	0.201716736	0.285998017	0.012210012	0.255621314	0.223981902	0.448275894	0.377066106	0.384453773	0.468715727	0.864029646	0.30879122	0.411417305	0.397371054	0.286307037
10174_at	1.765039682	1.300577998	1.342792273	1.175478101	1.316498399	1.112200379	1.217768073	1.344827533	1.734866858	1.387892485	1.294520617	1.764467001	1.606199741	1.351136446	1.29232502	0.608447492	0.853957653	0.931632638	1.241658211	1.497840166	2.202285767	1.645726085	1.624463439	1.634558201	1.786324859	1.073372722	1.4796381	1.10649085	1.295454502	1.189075589	1.517014265	1.77255857	1.319780231	1.361220479	1.687563062	1.595435619
10179_at	4.717366695	8.309825897	6.106697083	6.538807869	6.663300037	6.272331238	5.788732052	2.630094051	0.743341446	1.461883426	1.13356173	1.311675072	4.853043079	7.327272892	4.671557426	6.835616589	4.894091606	3.76224494	5.408493519	1.781857491	2.002285719	1.701338768	1.327253222	1.702085376	2.875458002	6.500591755	7.281674385	5.459432125	4.731404781	5.241596699	3.744237185	1.084054351	2.098901033	1.562007785	1.153690577	1.585062146
10180_at	22.74914742	15.7884388	19.89897919	21.69066429	23.31874275	23.13507652	26.05092049	20.26645851	40.79539871	32.89686203	30.88356209	24.75736046	25.58209038	14.19772816	16.01692963	22.67694092	19.52954292	17.25714111	23.47522545	32.32181549	38.34628677	30.31410789	28.11480713	25.75173759	19.25030518	14.48165607	19.85972786	15.0060854	19.04028893	20.59663963	18.85839844	37.41903305	29.77472687	25.96063042	23.26592445	21.80497742
10181_at	2.768445015	4.572254181	4.575482368	3.190101385	3.03030324	2.814814806	2.101841688	1.909090877	0.359564185	1.136771321	1.251141548	1.059898496	3.101033449	3.154545546	3.047404051	2.715753317	1.713489413	1.961224437	1.969666243	0.836933017	0.693714261	1.722965956	1.861588001	1.363455892	2.578754663	3.126627445	3.540724039	2.544624805	2.455578327	2.069327831	1.456641078	0.474660069	1.024175763	1.477362275	1.051567197	1.043568373
10182_at	6.291713715	4.743352413	5.108967304	4.614173412	6.444444656	7.681917191	8.737811089	7.193312645	1.739709496	1.865470886	3.229452133	3.370558262	6.05970192	3.118181944	3.726862431	4.117579937	3.964325666	5.631632805	8.03741169	5.239740849	1.730285645	3.696189404	4.143776894	4.693148136	5.148962498	3.377514839	4.785068035	4.143002033	6.726239204	7.794117928	6.911086559	3.291717768	1.798901081	3.634842396	3.372092962	3.847510099
10183_at	16.5845623	8.669363976	9.242905617	11.34420681	10.5813694	9.839869499	9.448536873	10.05956173	6.441888332	10.88565063	16.00456619	14.02741051	16.88518906	5.338636398	9.656884193	10.85045719	10.94871807	7.130611897	8.929221153	9.383369446	5.108571529	12.78269768	13.96888447	16.04170799	15.86935234	8.231952667	10.2567873	9.568965912	8.637395859	8.375	7.785949707	8.5673666	8.290110588	12.23622036	13.91203213	14.00726128
10185_s_at	14.3007946	10.99075127	8.668559074	10.88751411	11.29629707	10.43028355	9.940411568	10.63218403	6.031477451	9.656951904	11.68150711	9.480202675	15.08955383	8.821591377	8.476297379	10.80593586	10.55518341	7.807142258	9.328614235	7.636068821	12.15771484	10.06694126	10.11480713	11.20556164	15.22466469	11.48165703	9.949094772	8.824543953	10.07437992	10.08193302	10.40505028	9.11371994	8.613186836	9.67125988	10.38220406	10.38174152
10186_s_at	0.821793437	1.417340994	0.795686722	0.660292506	0.913580298	0.662309349	0.694474518	0.503657281	0.378934622	0.37780273	0.329908669	0.368527889	1.056257248	1.136363626	1.080135345	0.928082228	0.888517261	0.615306079	0.530839205	0.266738653	0.809142888	0.336766213	0.42703861	0.618669331	1.068376064	1.513609529	0.929864228	0.579107523	0.577479362	0.599789917	0.521405041	0.283065498	0.663736284	0.37499997	0.376137495	0.460580915
10188_at	6.612939835	4.398843765	2.678774118	2.825646877	2.439955235	2.808278799	2.759479761	3.394984245	2.407990217	4.51793766	6.023972988	4.732995033	7.134328842	3.200000048	2.607223511	3.216894865	3.340022326	2.286734819	2.631951332	2.352051973	5.429714203	5.117404461	5.189914227	5.532273769	6.827838898	3.031952858	2.628959179	1.760649204	2.549586773	2.380252123	1.319429159	2.470951557	4.683516502	5.31496048	5.830131054	5.51556015
10189_at	0.813847899	2.604624271	2.162315607	3.422947168	6.008979321	5.845315456	6.342361927	6.859979153	1.214285731	0.569506764	0.558219194	0.588832498	0.832376599	1.936363578	2.971783161	3.297945261	3.740245342	5.12857151	3.947421312	2.990280628	0.887999952	0.798146248	0.583691001	0.754716992	1.26617825	1.823668718	3.847285271	2.787018299	4.77789259	4.306722641	5.315038681	2.179233551	1.107692361	0.716535449	0.715874612	0.43775931
10194_at	0.826333761	0.752601147	0.852440417	0.692913353	0.918069661	0.741830051	1.035752892	0.954023063	0.909200966	1.369955182	0.871004641	0.843654811	0.910447836	0.614772737	0.751692951	0.62214613	0.752508342	0.435714275	0.692618787	0.909287214	0.712000012	1.196704388	1.171673775	0.885799408	0.722832739	0.79171598	0.792986453	0.560851932	0.60640496	0.546218514	0.501646578	0.77379477	0.836263716	1.010826707	0.864509583	0.866182506
10198_at	0.245175943	0.232369944	0.296254277	0.29358831	0.262626261	0.172113284	0.301191747	0.241379321	0.263922513	0.151345298	0.144977167	0.162436545	0.277841598	0.269318193	0.272009015	0.337899566	0.209587499	0.174489796	0.245702714	0.206263497	0.239999995	0.202883631	0.186695278	0.208540216	0.214896217	0.307692319	0.308823526	0.193711981	0.20144628	0.237394974	0.184412733	0.182941899	0.215384632	0.216535434	0.143579364	0.133817419
10199_at	0.232690126	0.220809251	0.192962542	0.339707553	0.305274993	0.303921551	0.256771386	0.187042847	0.125907987	0.10650225	0.101598173	0.145177662	0.277841598	0.163636371	0.161399543	0.288812786	0.461538494	0.254081637	0.173913047	0.138228938	0.110857137	0.148300707	0.05364807	0.243296921	0.147741154	0.128994077	0.244343907	0.12778905	0.217975199	0.194327742	0.117453352	0.128553763	0.042857144	0.143700793	0.199191093	0.177385882
10205_at	3.580022573	4.798843861	5.143019199	2.929133892	2.072951794	0.936819196	0.960996687	0.748171389	0.691283286	0.354260117	1.19520545	1.597969413	3.445465326	4.209091187	3.589164734	2.367579937	1.645485044	1.042857051	0.634984791	0.512958944	0.556571424	0.591143131	1.318669558	2.009930372	2.888889074	5.54792881	3.752262592	2.095334768	1.173553705	0.946428597	0.711306334	0.530284286	0.558241785	0.668307126	1.4084934	2.606846333
10206_at	1.489216805	0.625433505	1.69012475	0.98987627	0.836139202	0.553376913	0.853737831	0.922675073	0.318401933	0.674887955	1.514840126	1.275126815	1.50516665	0.923863709	1.244920969	0.90867579	0.674470484	0.807142854	0.722952425	0.680345595	0.835428536	1.022657037	1.403433561	1.304865956	1.7448107	1	1.320135713	0.879310369	0.674586773	0.803571463	0.819978058	0.548825681	0.683516502	1.067913413	1.380181909	1.385892153
10207_at	6.776390553	3.072832108	5.484676838	4.21372366	3.480359316	2.223311663	2.738894701	3.329153776	1.16828084	2.774663925	5.363013744	4.655837536	6.690011978	3.047727585	4.185101509	3.512557268	2.788182974	2.665306091	2.771486282	3.291576624	3.944000006	3.948506594	4.624463558	4.915590763	6.891331196	3.326627254	4.2635746	2.87626791	2.75	2.602941275	3.8166852	2.316439867	3.847252846	3.775590658	4.741152287	5.189833641
10210_at	0.838819563	0.500577986	0.313280374	0.431946039	0.456790149	0.42592591	0.453954488	0.444096148	0.121065378	0.732062876	0.538812816	0.416243643	0.810562611	0.485227287	0.242663652	0.458904117	0.467112631	0.400000006	0.34378159	0.33585313	0.465142846	0.700308919	0.436695278	0.457795411	0.622710645	0.544378698	0.308823526	0.402636945	0.44008261	0.452731103	0.525795877	0.165636569	0.567032993	0.50688976	0.376137495	0.438796639
10211_at	0.849035203	1.626589537	1.311010242	1.218222737	1.261504054	0.861655772	0.934994578	0.730407536	0.355932206	0.550448418	0.504566252	0.47817257	0.699196398	1.269318223	1.002257347	0.938356161	0.946488321	0.753061235	0.634984791	0.207343414	0.931428552	0.487126648	0.496781111	0.556107283	0.7875458	1.62130177	1.149321318	0.638945282	0.842975199	0.732142866	0.857299685	0.182941899	0.568131864	0.41437006	0.436804831	0.587136865
10212_at	0.987514198	1.015028954	1.15550518	0.964004457	1.19865334	0.990196109	1.00866735	1.391849518	2.49636817	1.007847548	0.918949783	0.932994902	1.243398547	0.863636374	1.074492097	1.243150711	1.080267549	1.134693861	1.076845288	1.427645802	2.225142717	1.049433589	0.840128779	1.051638603	1.105006099	1.10414207	1.056561112	0.822515249	0.979338884	0.985294163	1.541163564	1.893695831	1.375824213	0.942913413	0.951466084	1.106846333
10213_at	0.729852498	0.490173429	0.634506285	0.380202472	0.344556689	0.369281054	0.257854789	0.257053316	0.710653782	0.684977591	0.776255727	0.641624331	0.819747508	0.376136363	0.418735862	0.297945201	0.49386844	0.295918375	0.444893807	0.375809938	1.278857112	0.750772417	0.727467835	0.921549201	0.854700863	0.652070999	0.579185545	0.306288064	0.271694213	0.295168072	0.351262361	0.629171789	0.849450588	0.633858263	0.729019165	0.802904546
10214_at	0.34052214	0.547976911	0.573212266	0.488189012	0.764309764	0.46405226	0.487540603	0.319749236	0.191283301	0.265695095	0.16438356	0.262944162	0.481056303	0.537500024	0.597065449	0.670091331	0.69007808	0.351020426	0.436804831	0.251619875	0.277714282	0.198764145	0.266094416	0.290963262	0.476190478	0.525443792	0.634615362	0.408722132	0.428719014	0.506302536	0.497255772	0.304079086	0.26593408	0.252952754	0.330637008	0.279045612
10218_at	2.976163626	2.728323698	3.222474337	3.026996851	3.7598207	3.29193902	3.589382172	4.198536873	4.467312336	2.626681805	3.944063902	3.368527651	4.270953178	3.021590948	3.224605083	2.731735229	1.909699082	3.625509977	2.509605408	3.142548561	4.5622859	4.336766243	4.627682209	3.329692125	3.102564335	2.738461494	2.904977322	2.169371128	2.247933865	2.691176653	3.290889025	3.562422752	5.446154118	4.09940958	3.745196819	3.970953941
10219_at	9.50510788	5.329479694	6.973893642	5.741282463	4.958473682	3.869281054	5.690140724	5.479624271	5.285714626	6.959641457	8.679224014	8.791877747	9.991963387	5.915908813	5.647855282	5.3287673	5.090301037	4.888775349	4.154701233	5.079913616	7.981714249	6.285272598	8.412016869	7.221450329	12.26984215	7.426035404	6.421946049	4.723124027	4.607438087	5.433823586	5.332601547	5.473423481	7.692307949	6.139763832	8.696662903	9.624480247
10220_at	0.683314443	0.522543371	0.651532352	0.47019124	0.566778898	0.250544667	0.315276265	0.373040766	0.38619855	0.497757882	0.525114179	0.690355301	0.858783066	0.596590936	0.565462708	0.462328762	0.710144937	0.347959161	0.407482266	0.370410353	0.668571413	0.40782696	0.492489278	0.428003967	1.001221061	0.520710051	0.554298639	0.306288064	0.344008237	0.491596639	0.43139407	0.431396782	0.35164836	0.551181078	0.375126362	0.417012423
10221_at	1.787741184	3.35838151	3.567536831	2.755905628	2.242424488	1.545751572	1.847237229	1.42110765	0.656174362	1.049327374	1.356164455	1.297461987	1.991963387	2.789772749	2.899548531	2.063926935	2.503901958	2.068367243	1.632962465	1.131749511	1.058285713	1.190525174	1.143776774	1.212512374	2.339438438	4.054438114	3.090497971	1.992900729	2.183884144	1.928571582	2.047200918	1.013597012	1.141758323	0.944881916	1.19817996	1.382780075
10222_at	0.77298522	0.506358385	0.466515303	0.384701937	0.32659936	0.339869291	0.477789789	0.282131672	0.44309926	2.806053877	2.141552687	1.84162426	0.687715352	0.45113638	0.46839729	0.297945201	0.358974367	0.316326529	0.375126362	0.272138238	1.677714348	2.384140015	1.902360559	1.462760687	0.726495743	0.713609457	0.461538464	0.335699797	0.348140508	0.347689062	0.246981353	0.231149569	2.275824308	1.951771617	1.871587396	1.512448072
10224_at	1.565266728	1.564161897	1.387060165	1.59730041	1.626262665	1.631808281	1.587215543	1.656217337	2.100484371	1.643497944	1.658675909	1.588832498	1.826636195	1.451136351	1.450338602	1.592465758	1.829431534	1.569387794	1.430738091	1.807775259	2.574857235	1.988671541	1.92703867	1.451837182	1.84004879	1.770414352	1.545248985	1.279918909	1.375	1.486344576	1.660812378	1.966625452	1.968132019	1.714566946	1.756319404	1.669086933
10225_at	3.191827536	1.795375705	2.11464262	2.044994354	1.764309764	2.198257208	2.186348915	2.506792068	12.50605392	2.34417057	2.155251265	2.420304537	2.803673983	1.25454545	1.625282168	1.674657583	2.166109324	2.076530457	2.50454998	3.795896292	11.6971426	2.309989691	2.669528008	3.565044641	2.976801157	0.945562184	1.453619957	1.674442291	1.503099203	1.764705896	3.032930851	6.742892265	6.612088203	2.077755928	3.019211292	3.698132515
10226_at	1.032917142	0.894797683	0.982973874	1.051743507	1.014590383	1.05010891	1.075839639	1.758620739	1.857142806	0.905829668	0.986301422	1.556345224	1.096440911	0.925000072	1.033859968	0.757990897	0.939799368	1.197959185	1.149646044	4.416846752	1.12914288	1.205973148	1.307939887	1.28401196	1.274725318	0.924260378	1.00339365	1.13488853	1.088842988	1.29831934	1.453347921	4.166872501	1.075824261	1.255905509	1.468149543	1.369294524
10227_at	1.400681019	2.25780344	2.102156639	2.971878767	3.379349232	3.206971645	3.282773495	2.950888157	0.292978227	0.327354282	0.630137026	1.123857856	1.408725619	2.054545641	2.306997538	2.017123222	3.468227625	3.360203981	3.145601511	0.951403856	0.58628571	0.666323304	1.010729551	1.124131083	1.205128193	2.692307711	2.304298639	2.824543715	3.130165339	3.456933022	3.621295452	0.449938178	0.370329678	0.890748024	1.089989901	1.26659739
10228_at	21.17934227	35.58034515	34.0124855	38.3453331	40.03367233	34.71459579	36.36402893	34.32915497	10.03874111	11.08296013	13.96803665	16.16548157	22.1859951	27.9738636	34.47968292	28.92465782	42.0925293	28.00612259	30.76440811	26.13714981	13.8731432	16.95674515	19.76502037	16.27010918	22.22588539	31.72307777	36.2420845	29.48884583	31.74793243	30.60294151	31.76729012	28.14214897	13.75934029	17.90354347	17.57937241	17.46265411
10229_at	80.5675354	92.50982666	100.8240585	107.0101318	98.75084686	75.63725281	85.7096405	78.1410675	97.62833405	90.90359497	84.35502625	73.974617	106.5510941	99.99204254	102.0632019	100.8949814	101.5061264	59.53979492	60.12436295	79.03671265	100.9017181	59.74562073	75.78970337	65.14498901	120.0915756	100.6710129	106.5984192	58.75862503	68.76859283	66.11975098	70.64215088	83.57106781	78.00549316	53.78149796	60.71385193	64.80082703
10231_at	1.978433609	0.910982668	1.002270222	0.755905509	0.714927077	0.331154674	0.44853738	0.309299916	0.461259067	0.412556052	0.430365324	0.907614231	0.934558034	1.060227394	0.86794585	0.407534271	0.361204028	0.304081619	0.342770487	0.264578819	0.533714294	0.690010309	0.802575111	1.080436945	0.927960932	1.053254485	0.95588237	0.59939152	0.44008261	0.484243691	0.538968146	0.362175494	0.501098871	0.580708683	0.762386203	1.117219806
10232_at	6.315550804	5.757225513	5.085130692	4.581552029	3.875420809	3.093681812	2.932827711	2.918495178	4.013317108	3.640134811	4.09703207	4.366497517	6.700344563	4.913636208	4.54966116	2.312785387	2.639910936	2.103061199	2.860464811	4.762418747	7.66742897	4.937178135	5.169527531	4.764647484	6.88156271	5.657988548	4.934389591	2.858012199	2.549586773	2.239495754	3.398463488	5.604449749	4.829670429	3.66437006	4.403437614	5.040456295
10235_at	1.090805888	1.390751481	1.370033979	1.614173293	1.993266106	1.687363744	1.672805905	1.565308332	1.529055715	1.115470886	0.984018266	1.141116738	1.304248095	1.110227227	1.005643249	1.713470459	1.558528423	1.431632638	1.639029264	2.301295996	1.713142753	1.327497363	1.405579448	1	0.910866916	1.214201212	1.742081523	1.287018299	1.432851195	1.448529363	1.857299685	2.487020969	1.565934062	1.226377964	1.098078847	1.149377584
10238_at	0.850170314	1.541040421	2.068104506	2.109111309	2.179573536	2.355119705	3.473456144	5.703239441	16.5	1.357623339	1.028538823	1.858883262	1.50516665	1.745454669	2.116252899	2.049086809	1.959866285	2.322448969	3.106167793	19.55291557	3.924571276	1.214212179	1.845493555	1.928500533	1.598290563	2.178698301	2.382353067	1.738336682	1.90702486	2.386554718	4.754116535	26.33498001	2.416483402	1.124015689	1.990899801	1.760373354
10240_at	0.704880834	0.59075141	0.785471022	0.691788554	1.291807055	0.713507652	0.634886205	0.765935242	0.745762706	0.589686096	0.320776254	0.717766464	1.068886399	0.907954574	1.030474067	0.613013744	1.249721289	0.724489808	0.695652187	0.599352062	0.802285671	0.547888756	0.483905554	0.456802398	1.133089185	0.411834329	0.713800907	0.610547721	0.721074402	0.799369752	0.690450072	0.627935708	0.431868136	0.677165389	0.423660249	0.325726122
10241_at	2.842224598	2.571098089	1.648127079	1.767154217	1.924803734	1.588235378	1.631635904	1.643678188	0.535108984	1.995515823	2.022830963	2.535025358	2.985074759	1.839772701	1.696388245	0.979452133	1.415830612	1.48163259	1.537917018	1.30345571	1.822857141	3.228630304	2.928111553	2.912611723	3.195360422	1.854437828	1.797511339	1.397565961	1.371900797	1.152310967	1.501646638	1.176761389	1.918681383	3.024606228	2.707785368	2.662863016
10243_at	1.871736646	6.156069279	10.0340519	6.124859333	5.12457943	3.730936766	2.472372532	2.032392979	1.901937127	1.554932833	1.385844827	1.380710602	2.022962093	6.268181801	8.284423828	3.135844946	2.337792635	2.379591703	2.376137495	1.875809908	3.168000221	2.092687845	1.680257559	1.785501599	2.68131876	8.330178261	8.755656242	4.175456524	3.460743666	2.53676486	2.788145065	1.822002292	1.732967019	1.430118084	1.411526799	1.639003992
10244_at	1.300794601	1.901734114	1.532349586	2.14735651	2.085297585	2.238562107	1.518959761	1.681295633	0.271186441	0.980941772	0.802511454	0.804060876	1.148105741	1.510227203	1.608352065	1.198630214	1.894091368	1.580612183	2.014155626	1.020518303	0.953142881	1.270854831	0.655579388	0.726911604	1.672771692	2.066272259	2.133484364	2.150101423	2.310950279	2.261554718	2.214050531	0.422744125	0.813186824	0.920275569	0.785641968	0.871369243
10245_at	0.241770715	0.594219685	0.392735511	0.349831283	0.31874299	0.215686262	0.171180919	0.214211076	0.272397101	0.190582976	0.047945205	0.203045681	0.269804835	0.387499988	0.181715578	0.25	0.251950949	0.165306121	0.209302321	0.112311013	0.222857147	0.119464472	0.156652361	0.128103271	0.152625158	0.627218962	0.386877835	0.300202847	0.25	0.347689062	0.271130651	0.108776264	0.250549436	0.142716542	0.09201213	0.154564306
10247_at	4.350737572	2.334103823	2.398411036	3.250843763	3.646464825	3.307189703	3.595882654	2.78892374	13.92251873	4.912556648	5.3595891	6.745177746	4.880597591	1.934090972	1.67607224	2.527397156	2.357859612	2.634693861	3.762386084	8.481641769	6.225142956	6.343975067	8.047210693	5.168818474	3.433455706	2.224852085	2.962669611	2.976673603	2.735537052	3.339285851	3.028540134	11.55747795	5.316483498	6.251968384	7.062689304	6.097509861
10248_at	1.632236123	1.099421978	0.951191843	0.771653533	0.694725096	0.344226569	0.373781145	0.281086743	0.911622345	0.811659276	0.904109597	1.157360435	1.313432932	0.800000012	0.624153495	0.785388172	0.39464885	0.253061205	0.312436789	0.861771107	0.754285693	0.705458283	0.891630888	1.419066548	0.77655679	0.925443769	1.164027214	0.654158235	0.410123974	0.371848762	0.270032942	1.124845386	0.690109909	0.786417305	0.924165785	1.159751058
10250_at	0.36095345	0.220809251	0.282633364	0.219347581	0.300785631	0.311546832	0.31960994	0.32601881	0.282082319	0.177130058	0.260273963	0.364467025	0.374282449	0.111363642	0.189616248	0.262557089	0.230769247	0.200000003	0.35591507	0.406047493	0.265142858	0.404737353	0.372317612	0.381330699	0.338217348	0.197633147	0.200226262	0.290060878	0.283057839	0.325630248	0.254665226	0.315203935	0.173626378	0.384842515	0.387259841	0.356846482
10252_at	2.965947628	2.947976828	2.496027231	3.638920307	4.207632065	3.531590462	3.270855665	3.678160906	2.870460272	2.538116693	3.4691782	3.325888395	3.31343317	2.126136541	2.871331692	2.739726067	3.608695745	3.065305948	2.983821869	3.1641469	1.550857067	3.968073845	3.343347788	3.754717112	2.706959724	1.437869787	2.755656242	2.733265877	3.21797514	3.13760519	3.004390955	3.792335987	2.168132067	3.369094372	3.239635706	3.047717571
10253_at	20.45629883	27.02427864	17.57321167	17.40382385	16.60269547	13.68409538	14.45937061	13.75026131	15.41888618	25.01345444	20.0011425	16.06599045	24.6027565	22.48181915	17.47403908	14.95433807	15.78595352	11.0326519	11.55409431	11.83261299	25.27771378	25.11225319	20.8100853	19.41708183	23.96703339	21.4035511	18.70362091	11.10446358	12.19421482	11.32773209	14.42261314	14.56613064	24.41758347	19.61417389	18.23963547	18.85891914
10254_at	5.992054939	3.624277353	2.303064585	1.924634576	2.006734133	1.687363744	1.704225302	2.087774277	2.236077547	4.590807438	5.164383411	4.078172684	6.012629509	2.607954741	1.880361199	1.840182662	2.021181822	1.542857051	1.502527833	2.193304539	4.415999889	4.917610645	4.157725334	5.040715218	7.250305176	3.441420078	2.442307711	1.381338716	1.766528845	1.65336132	1.81778276	2.532756329	3.561538696	4.21751976	4.049544811	4.267634392
10255_at	0.29852441	0.336416185	0.407491505	0.308211476	0.44893381	0.319172114	0.349945813	0.370950907	0.374092013	0.164798215	0.220319629	0.223350257	0.321469605	0.295454562	0.345372468	0.37785387	0.420289874	0.305102021	0.345803827	0.302375793	0.213714287	0.17507723	0.223175958	0.283018887	0.311355323	0.457988173	0.372171968	0.325557798	0.342975199	0.335084051	0.307354569	0.405438781	0.142857149	0.178149611	0.249747217	0.19605808
10256_at	6.138478756	0.938728273	3.194097519	3.188976526	3.050505161	2.501089334	3.109425545	4.698014736	6.820823669	6.294843197	8.587899208	7.911674976	5.159586906	0.994318187	2.610609531	2.880136967	3.414715528	2.592857122	3.5318501	7.355291367	19.74514198	8.531411171	8.240343094	10.06752777	3.317460537	1.181065083	2.606334925	2.46146059	2.755165339	2.582983255	3.380900145	13.1545105	7.568132401	8.831692696	7.879675865	6.358920574
10257_at	3.676503897	5.367630005	5.858115673	4.69516325	5.117845535	4.515250683	4.487540722	4.039707661	2.094430923	2.480941772	2.957762718	2.313705444	3.634902716	6.1875	5.024830818	6.916666985	6.791527271	4.453061104	3.736096859	2.727861881	3.271999836	2.590113163	1.915235996	2.901688337	3.545787573	6.467455864	6.433258057	3.815416098	4.965909004	4.946428776	3.248079062	2.330036879	3.097802162	2.423228264	1.988877535	2.070539474
10260_at	0.919409752	0.531791925	1.276957989	1.280090094	1.475869894	1.237472773	1.941495061	1.566353202	9.437046051	2.071748972	1.933789968	3.149238586	1.072330713	0.430681854	0.775394976	1.203196406	1.240802765	1.321428537	2.10819006	8.745140076	2.225142717	2.051493168	2.335836887	2.429990053	0.616605639	0.977514803	1.44909513	1.436105609	1.540289283	2.268907547	2.047200918	10.87515354	1.686813235	2.01968503	2.478260756	2.177385807
10261_at	1.130533457	1.211560726	1.901248574	1.770528674	1.665544391	1.746187449	1.567713857	1.337513089	2.507264137	1.422645807	1.124429226	1.377664924	1.595866919	0.632954597	1.399548531	1.64611876	1.49163878	1.111224532	2.049544811	3.447084427	1.4777143	1.458290458	1.38197422	1.523336649	0.996336997	1.074556231	1.497737527	1.850912809	1.691115618	1.597689152	1.049396276	3.66501832	1.057142854	1.458661437	1.268958449	1.148340106
10262_at	4.645856857	2.750288963	1.292849064	1.444319367	1.509539962	1.068627477	0.977248013	1.089864254	0.407990336	1.325112104	1.843607306	2.226395845	4.46613121	1.806818247	1.806997776	1.67694056	1.673355699	1.440816283	1.040444851	0.731101453	1.092571378	1.842430353	1.317596555	1.270109296	5.481074333	3.355029583	2.101809978	2.029412031	2.801652908	2.352941275	1.029637814	0.52410382	1.343956113	2.01968503	1.753286004	1.658713579
10263_at	0.459704876	0.300578028	0.422247469	0.376827896	0.434343457	0.394335508	0.485373765	0.474399179	0.453995168	0.669282556	0.614155233	0.530964434	0.49024114	0.257954568	0.344243795	0.321917832	0.416945398	0.336734682	0.410515636	0.548596084	0.371428579	0.830072045	0.446351916	0.575968206	0.604395628	0.395266294	0.426470608	0.364097387	0.44008261	0.443277329	0.42041713	0.470951736	0.587912083	0.467519671	0.39635995	0.480290413
10265_at	10.97956848	3.135260105	4.723042011	5.366704464	7.289562702	8.693899155	13.83423615	17.92685509	16.87288094	19.8486557	17.17351723	15.40609074	10.71297359	2.825000048	4.012415409	3.966895103	6.013378143	6.650000095	11.7330637	15.93520451	22.71199989	14.35736275	16.7564373	16.37934494	9.788766861	3.20473361	4.707013607	3.308316708	5.528925419	7.829832554	14.1031847	12.60815716	19.5483532	11.625	14.58948421	13.24377441
10267_at	4.650397301	2.060115576	1.921679974	1.984251976	3.337822676	3.589324713	4.666305542	8.218391418	26.74334145	14.09192944	8.616437912	7.846700668	6.396096706	1.727272749	1.650112748	2.955479383	3.17391324	2.906122208	4.831142426	14.22138214	21.39885712	10.10504627	7.512875557	10.12313843	6.427350998	2.281656981	1.621040821	2.215010166	3.168388605	3.535714388	4.326015472	27.62793541	17.12527466	8.943898201	8.280080795	6.786306858
10268_at	3.810442924	4.078612328	3.582293034	3.052868366	2.267115593	1.947712421	2.156013012	2.33751297	5.854721546	3.911435127	4.019406319	3.159390926	4.591274738	3.837500334	3.090293169	3.363013744	3.018951893	1.543877602	1.895854354	4.401727676	3.913142681	3.729145288	3.531116009	3.708043814	4.118436813	4.248520851	3.670814514	1.730223298	1.950413227	1.702731252	1.825466633	7.199010849	3.041758299	2.933070898	3.057633877	3.019709349
10269_at	16.87514114	11.19537544	16.73098755	14.840271	12.76318741	10.98148155	14.89490795	14.61441994	51.33293152	28.25	24.64840126	16.99898529	19.68312454	11.60000038	14.57223415	17.19977188	16.63990974	8.680612564	11.01819897	27.07775307	42.66514206	18.79299736	21.51609421	17.94240379	15.64346695	11.66035461	16.45588303	7.855983734	9.209710121	8.524160385	12.33699322	38.97156906	27.13186836	14.92716503	15.09605598	14.811203
10270_at	27.60499382	14.7052021	25.8138485	29.24521828	29.23007965	33.14596939	40.51029205	45.23197937	75.96004486	47.18049622	46.38470459	30.72994804	28.8473053	17.00568199	24.00338554	33.75114441	29.59531784	25.00510216	29.7199173	46.17602539	67.53371429	37.46035004	36.83583832	34.11817169	24.76556969	12.85325432	29.59615517	17.09837914	27.27685738	30.70063019	26.77167892	61.4697113	47.20439911	32.4251976	32.08392334	29.42427254
10272_at	0.065834284	0.057803467	0.115777522	0.11811024	0.141414151	0.236383453	0.29902491	0.584117055	0.979418933	0.19170405	0.182648405	0.092385791	0.11940299	0.06818182	0.08577878	0.218036532	0.234113708	0.195918366	0.314459026	2.287256956	0.280000001	0.174047366	0.127682403	0.202581927	0.161172166	0.059171598	0.145927608	0.114604473	0.161157027	0.186974794	0.149286509	3.03584671	0.150549456	0.126968503	0.185035378	0.242738575
10274_at	5.448354244	3.068207979	5.451759338	5.012373447	5.196408749	4.257080555	4.816901207	6.475444317	14.44915295	7.403588295	9.356163979	7.674111843	5.06199789	4.057954788	5.107223511	4.267123222	5.122631073	5.83571434	3.967643738	8.442764282	7.817142963	6.893923759	7.383047104	5.090367317	5.95848608	5.652070999	6.050905228	5.539554119	4.923553467	6.212185383	5.338089943	12.84301567	7.741758347	6.794291019	7.154701233	6.290456295
10276_at	0.416572094	0.360693634	0.528944373	0.350956142	0.52300787	0.154684097	0.201516792	0.290491104	0.417675555	0.479820639	0.559360743	0.623350263	0.444316924	0.386363655	0.273137689	0.199771687	0.328874022	0.275510192	0.262891799	0.249460042	0.470857143	0.59217298	0.498927027	0.576961279	0.586080611	0.372781068	0.436651587	0.374239385	0.380165279	0.335084051	0.201975852	0.354758948	0.435164839	0.805118144	0.774519682	0.740663886
10278_at	10.84449482	6.205780029	3.515323639	2.285714388	2.099887848	1.401960731	1.893824458	1.67398119	1.905568957	6.514574051	9.75	8.99187851	11.80252647	4.957954407	2.843115091	2.147260427	2.383500576	1.68265295	1.481294155	1.438444853	4.06400013	8.795056343	9.543991089	9.664349556	12.7863245	5.337278366	2.609728575	1.645030499	1.699380159	1.651260495	1.807903409	1.370828152	5.668131828	7.1968503	8.998988152	9.812240601
10279_at	3.557321072	11.4080925	7.832009315	7.807649136	6.93041563	6.235294342	7.193932533	4.378265381	0.663438261	1.430493355	1.937214613	1.523857951	4.595867157	9.460227966	7.181715488	7.190639496	7.021181583	5.330612183	5.398382187	2.365010738	0.983999968	2.168898106	1.86480689	1.989076495	4.493284702	10.85680485	7.194570065	5.312373161	5.352272511	4.717437267	5.931943417	1.721878767	1.607692361	1.891732216	1.772497416	2.437759161
10282_at	0.198637918	0.224277452	0.692395031	0.677165389	0.580246925	0.812636137	1.320693374	2.147335529	8.00847435	0.593049347	0.792237461	0.971573532	0.239954084	0.244318187	0.590293407	0.681506872	0.979933143	0.846938729	1.246713877	8.196544647	0.963428617	0.608650863	1.221030116	1.022840142	0.473748475	0.261538476	0.52036202	0.598377287	0.602272689	0.853991628	1.806805849	10.81952953	0.825274706	0.61811024	1.25075829	0.942946017
10283_at	0.095346197	0.193063587	0.212258801	0.167604044	0.087542094	0.404139429	0.375947982	0.502612352	0.117433414	0.141255617	0.157534257	0.045685276	0.145809427	0.1784091	0.029345371	0.319634706	0.39464885	0.248979583	0.301314443	0.197624177	0.165714279	0.07723996	0.066523604	0.09136048	0.134310141	0.126627222	0.150452495	0.209939167	0.317148775	0.384453773	0.135016471	0.121137202	0.10879121	0.090551175	0.080889784	0.069502071
10284_at	0.49489215	0.468208075	0.20658344	0.352081001	0.134680137	0.521786511	0.508125663	0.574712634	0.366828084	0.704035878	0.599315107	0.322842628	0.370838135	0.38863638	0.205417618	0.529680371	0.386845052	0.320408165	0.311425656	0.271058321	0.963428617	0.669412971	0.388412029	0.436941415	0.420024455	0.338461548	0.536199152	0.376267761	0.419421464	0.414915979	0.260153681	0.412855387	0.821978092	0.523622036	0.410515636	0.482365131
10286_at	1.980703712	1.220809221	2.15437007	1.646794081	2.01010108	1.382352948	1.366197109	1.47335422	1.852300286	1.343049407	2.018265009	1.786802053	1.599311233	1.476136327	1.805869102	1.447488666	1.234113693	1.563265204	1.194135427	0.939524829	1.963428617	1.489186406	2.115879774	1.412115216	1.429792404	1.726627111	1.816742182	1.809330702	1.3987602	1.902311087	1.396267891	0.978986323	2.3307693	1.726377845	2.023255825	1.85995841
10288_at	0.432463109	0.507514477	0.614074886	0.422947109	0.432098776	0.215686262	0.31094256	0.23197493	0.326876521	0.300448447	0.477168947	0.4040609	0.428243428	0.418181837	0.451467276	0.329908669	0.597547352	0.357142836	0.319514662	0.142548591	0.416000009	0.309989691	0.348712444	0.378351539	0.47863251	0.576331377	0.518099546	0.45740366	0.415289253	0.424369782	0.304061502	0.112484545	0.34065935	0.363188982	0.423660249	0.432572603
10289_f_at	2.385925055	3.258959293	3.213393927	3.230596304	2.768799305	2.015250444	2.35752964	1.931034565	1.012106538	0.982062817	1.921232939	1.673096418	2.392652273	2.837500095	2.422122002	1.900684953	2.369007826	1.929591894	1.75530839	1.012959003	1.483428597	1.496395469	1.875536561	1.371400237	2.094017029	3.902958393	2.747737646	1.996957421	2.394628048	2.143907785	2.019758463	0.634116173	1.446153998	1.430118084	1.59757328	1.686721921
10290_at	40.71282578	48.95029068	51.82065582	46.7772789	40.61616135	31.03050232	36.19068146	30.66771126	24.63196182	38.94506836	43.97488785	39.17258835	43.87026596	51.06364059	45.66817093	35.39155197	43.66889954	29.88061142	26.65116119	25.42548561	41.92799759	33.02265549	39.6008606	34.28798676	52.03174591	53.58580017	46.28620148	33.50405884	37.23863602	36.87919998	32.89791489	24.76019669	37.37802124	30.0118103	37.18806458	38.62240219
10291_at	0.526674271	0.610404611	0.643586874	0.624296963	0.602693617	0.654684067	0.515709579	0.339602947	0.203389823	0.382286996	0.575342476	0.559390843	0.650975943	0.62045455	0.512415349	0.357305944	0.60535115	0.501020372	0.525783598	0.412526995	0.275428563	0.511843443	0.563304722	0.531281054	0.571428597	0.572781086	0.536199152	0.668357015	0.578512371	0.522058845	0.665203094	0.34487018	0.37252751	0.485236198	0.553083897	0.502074659
10292_at	0.200908065	0.121387281	0.110102154	0.059617553	0.135802478	0.103485838	0.137594789	0.140020892	0.307506055	0.202914819	0.211187214	0.140101522	0.166475326	0.13181819	0.071106099	0.079908676	0.119286507	0.088775508	0.063700706	0.245140389	0.257142842	0.183316156	0.232832626	0.18470706	0.216117233	0.144378692	0.140271485	0.07707911	0.049586777	0.068277314	0.014270033	0.291718155	0.210989028	0.13188976	0.165824056	0.163900405
10294_at	0.244040862	0.084393062	0.119182751	0.129358828	0.056116726	0.098039217	0.201516792	0.09717869	0.085956417	0.188340813	0.212328777	0.227411166	0.231917351	0.13181819	0.083521441	0.194063932	0.18394649	0.091836736	0.096056618	0.138228938	0.189714283	0.46549949	0.342274666	0.279046685	0.14407815	0.131360948	0.141402721	0.089249499	0.1053719	0.101890758	0.115257964	0.145859078	0.182417586	0.288385808	0.259858429	0.32883817
10296_at	34.58342743	33.99537659	15.7116909	27.89876175	37.56229019	34.91285324	36.1386795	38.54441071	43.71549606	31.02466393	29.30251122	34.4517746	35.35017395	25.60454559	17.58690643	17.9394989	38.64771271	29.33163261	31.4418602	36.7721405	38.63656998	32.68074036	36.04935837	29.71003151	39.21245575	28.99645042	17.00113106	25.1886425	31.39669228	32.43802643	36.12952805	41.11866379	34.32747269	32.78641891	34.28007889	33.96057892
10297_at	2.820658445	2.408092499	2.096481323	1.661417365	1.343434334	1.143790841	1.118093133	1.346917391	1.284503698	1.766816258	2.4383564	3.2964468	3.144661427	1.970454574	1.89616251	0.96347034	1.492753506	0.989795923	1.134479165	1.160907149	1.849142909	2.98146224	3.637339115	3.183714151	2.775335789	2.10059166	2.173077106	1.101419926	1.191115737	0.924369752	1.092206359	1.627935648	1.368131876	2.8562994	3.345803738	3.192945719
10300_f_at	8.213393211	4.76069355	7.77071476	8.628796577	8.948372841	8.990196228	7.760562897	9.397074699	24.24092102	9.107624054	6.87785387	11.14213181	7.42709589	2.610227346	8.969526291	3.035388231	3.181716681	5.785714149	9.490393639	12.19438362	23.87199974	13.62203789	13.72854042	12.28003979	6.341880798	2.231952667	7.403846264	6.893509388	6.311983585	6.961134911	9.93194294	19.39184189	13.17912197	10.01771641	13.0343771	12.15456295
10301_at	19.3984108	11.77456665	21.3984108	23.95725632	27.35353661	24.02178574	27.67172241	28.15255928	67.2385025	39.87444305	27.39155388	34.09949112	26.29277039	12.26477337	22.72912025	22.43721581	20.57302094	19.54897881	20.89888573	41.00647736	71.28114319	35.86096954	40.27789688	30.82323647	23.9987793	9.930177689	20.51470566	15.3032465	17.55061913	19.61239433	29.02524757	57.34487152	47.76703262	28.52066803	31.10111046	28.36825562
10302_g_at	33.55618668	18.86936378	34.40068054	34.01012421	36.78339005	35.31045914	40.40844727	41.92476654	69.36924744	44.37556458	40.55022812	39.79492188	37.27554703	17.28295517	25.09142303	32.8105011	31.52954292	26.62857246	34.90697479	48.77213669	63.97828674	40.90113068	41.87231827	34.14597702	27.97436142	24.304142	32.23303223	25.90669441	26.84400749	29.0199585	36.63666534	51.473423	46.01977921	36.58464432	37.24873352	36.88692474
10303_at	0.567536891	1.249710917	1.668558478	1.014623165	1.340067387	0.679738581	0.450704187	0.206896544	0.156174332	1.299327493	0.606164396	1.119796991	0.665901303	1.006818175	0.734762967	0.860730648	0.471571892	0.48775509	0.417593509	0.181425482	0.742857158	1.736354351	1.099785447	0.858987093	0.557997584	2.553846121	1.351809978	1.287018299	0.868801594	0.489495784	0.233808994	0.055624224	1.259340644	1.624015689	1.075834155	0.958506167
10305_at	0.720771849	0.62890172	1.653802514	1.579302549	1.65544343	1.637254953	2.095341206	3.060606003	12.16586018	1.763453007	2.1095891	2.313705444	1.278989792	0.802272737	1.573363304	1.457762599	2.022296429	1.820408106	2.042467117	8.718142509	2.832000017	1.64057672	2.633047104	2.419066668	1.465201497	0.804733753	1.460407376	1.236308336	1.485537171	1.938025236	2.857299566	14.52533913	2.19340682	1.689960599	2.763397217	2.383817434
10306_at	0.498297423	0.965317905	0.956867218	0.771653533	0.895622969	0.690631807	0.550379157	0.675026119	0.337772399	0.276905864	0.344748884	0.65482235	0.563719869	0.845454574	0.963882625	0.714611888	0.837235212	1	0.720930219	0.613390923	0.318857133	0.37899071	0.488197416	0.477656394	0.822954834	0.68875742	0.968325794	1.192697763	1.092975259	0.997899175	0.841931939	0.437577248	0.295604408	0.389763772	0.49848327	0.336099595
10307_at	0.81498301	0.77341038	0.885357559	0.806524158	0.708193064	0.676470578	0.799566627	0.649947762	0.111380145	0.497757882	0.542237461	0.822335005	0.834672809	0.755681813	0.853273094	1.035388112	0.966555178	0.852040827	0.773508549	0.676025927	0.502857149	0.630278051	0.766094446	0.708043754	0.811965823	1.082840204	0.857466102	0.796146095	0.745867729	0.797268927	0.997804642	0.590852857	0.481318682	0.589566946	0.70273	0.75
10311_at	0.7423383	0.746820748	0.547105551	0.672665894	0.612794638	0.481481493	0.683640242	0.970741928	0.88740927	0.279147983	0.308219194	0.691370547	0.59127444	0.369318187	0.714446902	0.255707771	0.445930898	0.48775509	0.740141511	1.120950341	0.446857125	0.546858907	0.519313335	0.55511421	0.682539701	0.409467429	0.720588267	0.673428059	0.647727251	0.619747937	0.71569705	1.26081574	0.318681329	0.501968503	0.682507575	0.679460526
10312_at	1.015891075	0.771098197	1.009080648	1.089988828	0.919191957	0.972766936	0.875406265	1.181818247	1.426150203	0.869955182	0.876712382	0.982741117	1.132032156	0.644318223	1.02821672	0.748858452	0.665551841	0.726530552	1.107178926	2.642548561	1.32685709	1.063851714	0.978540719	0.830188692	0.969475031	0.802366912	1.114253402	0.988843858	0.998966873	1.069327831	1.368825436	2.342397928	0.854945123	0.830708683	1.014155746	0.95331949
10313_at	1.034052253	0.617341042	1.424517632	1.546681643	1.630752087	1.579520702	1.728060603	1.996865273	6.135593414	0.931614399	0.694063962	1.00507617	1.133180261	0.610227287	1.313769698	1.498858571	1.516165018	1.310204029	2.195146561	5.071274281	2.43657136	0.90319252	0.989270329	1.062562108	0.98901099	0.963313639	1.423076987	1.618661404	1.320247889	1.236344576	2.006586313	3.793571949	1.092307687	0.755905569	1.269969583	1.207468867
10318_at	0.396140784	0.263583809	0.426787734	0.525309384	0.574635267	0.553376913	0.551462591	1.037617564	3.231234789	0.991031468	0.617579877	0.859898448	0.414466143	0.287499994	0.370203137	0.478310525	0.481605351	0.538775504	0.580384195	3.843412399	0.537142873	0.79608655	0.550429165	0.761668324	0.550671518	0.435502946	0.671945751	0.548681557	0.609504104	0.658613443	0.457738787	5.365883827	0.636263788	0.668307126	0.685540974	0.603734434
10319_at	9.447218895	4.297110081	4.718502045	3.740157604	3.604938507	3.556644917	3.643553257	5.300940514	10.2518158	7.399103642	7.388128281	8.405076027	9.659012794	2.892045498	3.244920969	2.784246445	2.311036825	2.704081535	3.845298052	10.87040997	5.338285923	8.321317673	8.066523552	7.270109177	9.472527504	3.672189236	3.316742182	3.358012438	3.130165339	3.220588446	2.369923115	10.74783611	6.691209316	7.830708504	8.762385368	7.499999523
10320_at	1.191827536	0.69826591	1.153234959	1.172103524	1.375982046	1.454248309	1.872155905	2.274817228	0.826876581	1.27578485	1.302511454	1.135025382	1.694604039	0.646590948	1.196388245	1.320776224	1.274247527	1.287755013	1.821031332	2.041036606	0.953142881	1.737384081	1.410944223	1.754716992	1.492063522	0.734911263	0.968325794	0.829614699	1.116735458	1.297268987	1.548847556	1.395550013	1.513186812	1.30905509	1.239635944	1.331950068
10322_at	0.854710579	0.653179169	0.636776388	0.604049504	0.465768814	0.497821361	0.530877531	0.625914335	1.049636841	0.691704094	1.132420063	0.870050728	1.010333061	0.487500042	0.520316005	0.538812816	0.762541831	0.358163238	0.608695626	1.053995609	0.707428575	1.099897027	0.786480725	1.063555121	0.870573938	0.765680432	0.591628969	0.356997997	0.410123974	0.363445371	0.423710197	0.993819475	0.732967019	0.825787425	0.942365944	0.829875469
10323_at	25.84676552	15.5352602	19.34960175	14.30483627	17.14814949	16.97821236	18.65330315	16.47544479	15.13438225	22.65134621	26.88356209	18.37157249	25.88978386	12.65227318	12.02144432	15.63127899	17.02229691	12.38673496	17.11830139	13.99892044	24.08799934	21.5447979	19.84656525	20.86991119	24.54578781	17.69112396	15.87443542	11.1419878	12.8646698	14.07983303	13.11306286	13.07910919	18.92967033	17.80610275	17.87057495	18.10995865
10324_at	7.879682541	7.713294983	8.398410797	9.773903847	11.23344612	10.50653553	11.70314121	11.78474522	5.004842758	7.479821205	6.812785149	5.89035511	8.029851913	6.954545498	8.023702621	11.79680443	12.26086998	7.948979378	9.961577415	10.13822842	7.737142563	7.760041237	5.674892902	6.495531082	8.128205299	8.878107071	9.371041298	7.190669537	8.886363983	8.845588684	8.225028038	9.019777298	6.55274725	6.153543472	5.511627197	5.587136269
10325_at	11.05221367	3.899421692	5.326900959	6.401574612	6.047138214	8.805010796	8.211267471	9.402298927	21.34988022	12.96748924	9.107305527	8.092385292	9.051665306	5.057954788	6.670428753	8.401826859	10.13600922	6.245917797	9.846308708	12.66954613	16.23200035	10.69824982	7.828325748	7.925521374	7.921855927	4.31597662	6.728506565	5.766734123	7.030991554	8.897059441	6.164654255	16.75030708	11.98571396	10.20472527	9.627906799	8.490663528
10326_g_at	29.66629028	15.22774506	24.08172607	25.70978737	25.17396355	27.22004318	32.72047806	34.91222763	64.39467621	47.49775696	41.96004486	29.44060707	28.94029999	17.94091034	23.28216743	32.21347046	32.86399078	23.99795914	26.47016907	42.58639145	56.42057037	33.85581589	31.43562317	31.5878849	29.20146751	15.65680504	28.85520554	15.13387489	24.85330582	27.58193398	22.47091103	54.88874817	42.25384903	30.92913246	30.80687523	27.18153381
10328_at	2.50624299	2.86127162	2.55732131	3.22497201	3.751964092	3.086056471	3.330444098	1.756530881	1.021791816	1.755605578	1.418949842	1.861928821	2.307692528	2.253409147	1.645598173	2.98858428	2.809364557	2.455101967	2.883720875	1.799136162	1.966857195	1.636457205	1.437768221	1.598808408	2.338217258	3.31242609	3.389140368	3.14604497	3.309917212	3.465336084	2.400658607	1.448701978	1.605494618	1.771653533	1.495449781	1.707468867
10331_at	1.224744678	1.025433421	1.241770744	1.212598443	1.419753194	1.809368253	2.346695423	3.588296652	4.375302792	2.160314083	2.961187124	2.98984766	1.110218167	0.713636398	0.882618487	1.215753436	1.454849482	1.759183526	2.599595547	6.210582733	2.654857159	2.872296572	3.078326225	3.485600948	1.203907251	1.155029535	1.335972905	1.489858031	1.68078506	2.140756369	1.952799082	7.919653893	2.616483688	2.641732216	3.152679205	2.681535006
10333_at	1.414301872	1.806936383	1.667423368	1.851518631	1.980920434	1.764705896	1.882990241	2.51410675	2.475786924	1.208520293	1.868721485	1.304568529	1.662457108	1.262500048	1.698645592	1.319634676	1.698996544	1.465306163	2.001010895	4.253779411	0.980571449	1.668383121	1.700643778	1.919563174	1.506715536	1.813017726	1.792986512	1.5	1.487603307	1.417016745	1.72667408	4.100123405	1.352747321	1.354330778	1.60970664	1.48547709
10334_at	15.13166809	6.467051983	2.574347496	2.779527664	2.858585835	2.456427097	1.800649881	2.172413826	0.897094429	8.068386078	12.03881264	16.40812111	10.88633823	5.912499905	2.676072359	2.254566193	3.532887459	2.707142591	1.835186958	1.857451439	3.04571414	11.27085495	11.49892616	17.32969284	16.07326126	5.906508923	3.123303413	3.40060854	3.751033068	3.522058725	2.472008944	1.426452398	4.830769539	11.00492096	12.43478298	11.89315319
10336_at	0.380249709	0.399999976	0.440408617	0.424071997	0.460157156	0.391067564	0.384615362	0.352142125	0.184019372	0.237668186	0.373287678	0.302538067	0.37198627	0.422727287	0.369074494	0.513698637	0.472686768	0.360204071	0.310414553	0.240820721	0.307428569	0.328527272	0.342274666	0.403177738	0.373626381	0.436686426	0.394796401	0.301217049	0.420454532	0.357142866	0.366630107	0.180469707	0.245054945	0.342519671	0.375126362	0.363070518
10339_at	0.894438207	1.141040444	1.009080648	1.141732335	1.03815937	1.138344169	1.34886229	1.749216318	1.418886185	0.563901365	0.936073065	0.763451755	0.845005751	1.217045426	0.626410842	1.119863033	1.060200691	1.086734653	1.25985837	2.620950222	1.205714226	0.78578788	0.977467775	1.257199645	0.531135559	0.731360972	1.184389114	0.728194773	1.056818247	1.186974883	0.597146034	3.940667152	0.593406618	1.315944791	1.177957535	1.206431508
10341_at	1.365493774	1.011560678	0.664018154	0.661417305	0.41077441	0.652505457	0.667388916	0.527690709	0.283292979	1.115470886	1.343607306	0.763451755	1.249139071	0.982954562	0.374717832	0.586758018	0.458193958	0.431632638	0.395348817	0.272138238	1.074285746	1.260556102	1.062231779	1.209533334	0.7875458	0.764497042	0.94909507	0.560851932	0.595041275	0.545168102	0.326015383	0.254635334	1.357142925	1.345472455	1.4084934	1.158713579
10342_at	4.197502613	3.774566412	1.503972769	2.501687288	0.928170621	2.200435638	1.886240482	1.760710597	0.923728883	2.155829668	3.792237759	2.04873085	3.779564142	2.986363649	1.039503336	2.439497709	2.118171692	1.553061128	1.351870537	0.840172827	3.673142672	2.816683769	2.354077101	4.51737833	3.141636133	2.044970512	2.410633564	1.591277957	1.90702486	1.54831934	0.524698138	0.946847916	4.108791351	2.930118322	3.207280159	2.840248585
10343_at	2.767309904	2.441618443	3.161180496	2.447694063	3.511784554	3.472766638	2.400866747	3.285266399	1.089588404	1.422645807	2.245433807	1.651776552	3.159586906	2.497727394	3.111738205	3.238584757	2.440356731	3.386734486	1.892820954	1.230021596	2.446857214	1.581874371	1.501072884	1.853028893	3.02075696	2.886390448	3.76018095	2.600405693	2.350206614	2.69747901	2.626783848	1.373300314	2.932966948	1.825787425	1.765419602	1.727178335
10346_at	14.5993185	2.580346823	4.081725597	5.304837227	8.500561714	7.333333492	12.94907761	14.75130558	31.8026638	16.21973228	18.81735229	17.28426361	14.04592514	3.229545593	3.770880461	4.011415482	9.395763397	10.22653008	11.66026211	20.21166229	23.69028473	14.18846512	19.09871292	16.32869911	15.10988998	3.301775217	4.193439007	5.070994377	8.526859283	10.86239529	13.73326015	23.61186409	18.27142906	14.58661366	19.44893646	16.66078758
10348_at	1.395005703	2.216184855	1.920544863	2.013498306	1.870931625	1.750544667	1.711809278	1.42110765	0.615012109	1.019058347	1.805936098	1.006091356	1.463834763	1.657954574	1.702031612	1.481735229	1.797101378	1.662244797	1.527805805	0.517278612	1.137142897	1.328527212	1.414163113	1.295928478	1.313797355	1.953846216	2.002262592	1.488843918	1.674586773	1.704831958	1.944017649	0.48825708	1.472527504	1.307086587	1.378159761	1.372406602
10349_at	1.17593646	1.39653182	1.528944373	1.481439829	1.51515162	1.520697236	1.854821086	1.819226861	1.559322119	0.941704094	0.931506872	1.012182713	1.087256074	1.413636446	1.355530381	1.417808175	2.163879633	1.613265276	1.469160676	3.25377965	1.089142919	0.877445877	0.85085839	0.96524328	1.389499426	1.904142022	1.665158391	1.384381413	1.577479243	1.82247901	2.077936411	3.081582069	0.878022015	0.847440898	1.014155746	0.970954299
10350_at	5.046538353	2.636994123	1.645856977	1.556805372	1.342312098	1.298474908	1.620801687	2.164054394	5.282082081	4.612107754	4.79109621	5.534009933	4.725603104	2.511363745	1.840857863	1.657534242	1.752508283	1.423469305	1.55712831	4.566954613	4.995428562	4.961894512	5.422746658	4.85799408	5.470085621	2.55029583	1.666289687	1.416835785	1.453512311	1.707983255	1.701427102	6.04449892	4.442857265	4.65748024	5.006066322	5.016597271
10351_at	0.180476725	0.150289014	0.197502837	0.231721044	0.296296299	0.405228764	0.51895988	0.63113898	2.147699833	0.340807199	0.527397275	0.369543165	0.132032156	0.137500003	0.110609479	0.353881299	0.453734696	0.515306115	0.537917078	2.060475111	0.547428608	0.340885669	0.329399139	0.429990083	0.047619049	0.145562127	0.174208149	0.183569998	0.395661145	0.537815154	0.298573017	2.830655098	0.342857152	0.303149611	0.39635995	0.46991697
10353_at	0.240635648	0.106358379	0.127128258	0.229471311	0.139169469	0.234204799	0.218851566	0.320794165	0.357142866	0.190582976	0.159817353	0.19187817	0.199770391	0.075000003	0.08803612	0.228310511	0.26867336	0.202040806	0.186046496	0.299136072	0.310857147	0.176107109	0.153433472	0.229394242	0.124542125	0.110059172	0.204751134	0.123732254	0.199380159	0.200630262	0.107574098	0.388133466	0.161538467	0.187992126	0.205257818	0.130705386
10354_at	0.725312173	0.914450824	0.976163447	0.250843644	0.363636404	0.29193899	0.36078003	0.444096148	0.253026634	0.164798215	0.729452074	0.536040604	0.900114894	0.892045498	0.66365689	0.464611888	0.385730207	0.566326499	0.302325577	0.11339093	0.165714279	0.253347069	0.412017196	0.723932505	0.427350432	0.776331365	0.783936679	0.722109556	0.246900812	0.310924381	0.307354569	0.351050645	0.226373643	0.415354341	0.648129404	0.605809093
10357_at	6.048808575	4.26936388	6.700340271	5.930258751	6.437710285	4.310457706	5.635969639	5.484848976	5.237288475	5.631165981	5.881278992	4.681218147	6.657865047	4.97840929	6.03385973	4.905251503	7.666666985	5.373468876	4.651162624	5.035636902	6.966856956	4.841400623	4.777896881	4.430983543	6.532356739	5.203550339	6.745475292	5.302231312	5.735537052	5.318277359	4.823271275	4.648949146	6.342857361	4.646653652	4.29625845	4.970954418
10358_at	5.493757248	5.892485619	8.503973007	8.637795448	9.909091949	9.008714676	10.89382362	10.15882969	7.309927464	3.804932833	3.928082228	2.986802101	4.670493603	4.513636589	6.176072121	7.764840603	9.732441902	8.051020622	8.108189583	12.21166325	6.732571125	3.664263487	3.669528008	3.718967199	3.976801157	5.749112129	6.654977322	6.241379738	7.623966694	7.915966511	9.934138298	12.17799664	4.719780445	3.41437006	3.226491213	3.380705118
10359_at	4.934165955	4.409248352	5.847900391	5.094488144	5.518518925	4.718954563	7.175514221	5.985371113	9.150120735	5.686099052	7.351598263	5.184771538	5.518944263	4.606818199	5.164785385	4.474885941	5.981048107	5.781632423	5.646107197	5.122030258	10.43885708	6.314108849	5.502145767	5.221449852	5.583638668	6.101775169	5.690045357	4.101419926	5.651859283	5.721639156	6.8166852	5.692212105	7.656044483	5.055118084	5.111223221	5.040456295
10360_at	7.187287331	18.34566498	17.79682159	19.94938087	18.36475945	18.63180923	18.26652145	11.29467106	3.087167263	8.182736397	9.852739334	6.451776505	6.330655098	16.77613831	15.00451469	12.82648373	22.31995583	16.49387741	15.00100994	10.6717062	4.823999882	10.99485016	6.504292011	6.606752872	6.719169617	15.89112473	17.81447983	20.09533501	19.54855347	19.34348869	18.31613731	7.553769588	10.73296738	10.58562946	6.498483181	6.824688435
10361_f_at	0.743473351	1.352601171	0.757094204	0.840269923	1.234568	1.188453197	0.723726988	0.347962379	0.296610177	0.278026909	0.39611873	0.578680217	0.619977057	1.165909052	0.733634293	0.678082228	0.955406904	0.9265306	0.530839205	0.25701943	0.507428586	0.373841375	0.682403445	0.476663351	0.826617777	1.20828402	0.662895918	0.843813419	0.931818128	0.810924351	0.736553252	0.217552528	0.350549459	0.420275599	0.444893807	0.491701245
10363_at	5.056753635	12.46473885	13.16685581	12.9336338	12.74298668	11.6949892	10.87648964	8.033437729	1.914043665	3.017937422	3.608447552	3.151268959	4.965557098	9.75227356	10.6128664	10.82420158	9.710144997	8.570407867	7.933265209	4.376889706	5.409142494	5.188465118	4.018240452	3.516385317	5.178266525	8.318343163	10.72058868	8.164300919	8.835743904	7.954832077	9.30406189	4.206427097	5.142857075	4.278543472	3.406471014	3.389003992
10364_at	1.870601654	1.920231223	1.779795766	1.62767148	1.958473682	1.840958595	2.433369398	2.392894506	0.947941959	2.272421598	1.839041233	2.061928988	2.397244692	1.635227203	1.479683995	1.698630214	1.386845112	1.604081511	1.697674274	2.107991219	1.65142858	2.838310957	2.327253103	2.091360569	2.27594614	1.984615326	1.852941275	1.315415859	1.392562032	1.671218634	2.133918762	1.488257051	1.993406534	2.33562994	2.293225288	1.973028898
10365_at	1.347332597	0.937572241	0.892167985	0.955005646	0.851851881	0.86601305	0.978331506	0.881922722	1.203389883	1.282511234	0.988584459	1.451776624	1.32032156	0.762499988	1.107223392	0.763698637	1.172798157	0.830612242	0.889787614	1.156587481	1.371428609	1.911431551	1.516094446	1.537239432	1.221001267	0.934911251	1.107466102	0.883367181	0.771694183	0.788865566	1.015367746	1.049443722	1.432966948	1.457677245	1.615773439	1.587136865
10370_at	12.80817318	12.20231152	11.3666296	15.40944958	16.51178551	16.31699371	19.75947952	14.79937363	22.00121117	14.41816235	12.09246635	13.51269054	16.60390472	11.95341015	12.19864559	13.25456619	10.82943153	13.81122398	15.38624763	17.98596191	28.98971558	16.57672501	16.36802483	13.60377407	16.89499283	10.74792957	12.75905037	11.05172443	13.53305721	13.80987358	20.33260345	20.91594505	21.5483532	13.99704742	14.11425686	14.61099529
10372_at	0.174801365	0.248554915	0.29852441	0.330708653	0.347923696	0.367102414	0.366197169	0.184952989	0.16828087	0.172645748	0.14611873	0.139086291	0.210103333	0.207954541	0.150112867	0.313926935	0.202898562	0.266326517	0.376137495	0.178185746	0.12457142	0.235839337	0.174892694	0.194637552	0.212454215	0.294674546	0.320135742	0.311359048	0.274793386	0.35084036	0.260153681	0.153275639	0.158241764	0.218503937	0.216380164	0.181535259
10374_at	0.872871757	1.250867009	1.637911558	1.608548999	1.67340076	2.027233124	2.495124578	1.986415982	0.789346218	0.589686096	0.708904088	0.619289339	0.909299672	1.109090924	1.341986418	1.720319629	1.878483891	1.740816355	2.074822903	1.147948146	1.002285719	0.691040158	0.699570775	0.764647484	0.964590967	0.912426054	1.539592862	1.207910776	1.481404901	1.788865685	2.514819145	1.103831887	0.71318686	0.686023593	0.631951451	0.79668051
10375_at	4.698070526	1.378034592	2.096481323	2.73453331	3.297418594	4.291938782	5.834236145	5.678161144	3.318402052	3.150224447	2.974885941	3.702538013	4.45120573	1.586363792	1.976297975	2.681506872	4.173913002	4.895918369	6.253791332	6.050755978	8.414856911	4.003089428	3.214592218	2.961271286	4.525030613	1.555029511	2.385746479	2.873225212	3.538223028	5.849790573	6.737650871	5.09270668	5.206593513	4.55118084	3.602628708	4.157675743
10376_at	0.889897883	0.692485571	0.347332597	0.465691805	0.453423172	0.489106774	0.464788735	0.458725214	0.629539967	0.53699553	0.606164396	0.636548221	0.748564899	0.452272743	0.461625278	0.460045666	0.569676697	0.422448993	0.400404423	0.435205162	0.707428575	0.713697255	0.827253222	0.607745826	0.913308978	0.514792919	0.429864258	0.441176504	0.44008261	0.477941185	0.440175623	0.611866474	0.746153891	0.726377964	0.685540974	0.668049753
10377_at	12.30874062	5.47052002	7.995460033	9.560180664	11.40067387	12.19390011	14.69989109	20.95611382	20.94309998	8.534753799	11.29109573	14.60710716	13.86911678	4.705681801	6.96501112	6.140411377	10.09475994	10.11938763	13.7664299	25.60799217	26.50628662	13.3285265	17.39055824	16.29294968	12.90476227	5.72781086	6.792986393	5.993915081	8.526859283	10.30041981	16.59934235	29.84919548	14.29450607	10.72047234	14.24367905	17.30601692
10378_at	6.920545101	2.016184807	3.15550518	3.663667202	4.368125916	4.967320442	4.273022652	10.00209045	14.01452827	5.628923893	4.605022907	8.143146515	6.529277325	1.856818199	2.810383797	2.42694068	4.036789417	3.909183741	7.301313877	15.3282938	14.83771515	8.856848717	10.31223106	10.25322723	6.48229599	2.160946846	2.953619957	2.402637005	3.26859498	4.847689152	7.809001446	19.76390457	8.760439873	7.339567184	9.037410736	9.891077995
10379_at	0.5459705	0.476300567	0.82406354	0.506186724	0.468013495	0.552287579	0.573131084	0.678160965	0.761501253	0.495515734	0.569634736	0.752284229	0.762342215	0.362500012	0.537246048	0.232876718	0.507246375	0.429591805	0.754297197	0.826133907	0.646857142	0.717816651	0.856223226	0.857001066	0.766788781	0.3810651	0.449095041	0.784989893	0.377066106	0.436974794	0.84083426	0.830655038	0.546153843	0.517716527	0.887765408	0.741701186
10382_at	6.614075184	5.615028858	7.776390076	8.008998871	8.268238068	8.371459961	9.788731575	7.682341099	11.53026676	5.130044937	4.16552496	6.528933525	7.435132027	5.06363678	6.269751549	6.638127804	6.347826481	6.336734772	8.127401352	7.151187897	10.36800003	6.360452652	5.80901289	5.21449852	5.112332344	5.433136463	7.595023155	5.817444324	5.875	6.847689629	8.375411987	6.808404922	5.908791542	5.802165508	5.724974632	6.640040874
10385_i_at	16.88308716	11.60693645	15.23382473	23.05174446	26.12570381	27.12091446	25.83640099	11.22257042	42.6162262	24.07399178	20.38926888	22.91065979	21.46842957	10.50113678	8.813770294	16.0034256	17.01114845	17.3897953	23.50657082	32.36500931	32.99428558	25.00823975	24.57939911	16.84409142	12.4859581	12.1928997	20.26583672	18.99695778	16.67871857	22.8413868	22.24588394	32.92707062	25.11318779	22.78838539	23.66936111	22.88900185
10386_s_at	12.94665146	5.908670425	13.34733295	13.96512985	16.55106735	17.4989109	18.87540436	14.39185047	40.27966309	26.2152462	22.66780853	20.64365387	14.08840466	5.146591187	9.364560127	12.45091248	14.27759171	13.12040806	17.96056557	31.24946022	30.26628685	23.93099785	20.89055824	18.5422039	9.862027168	7.332544327	12.86651611	11.93610668	14.10433865	16.56722641	16.35126305	38.3288002	23.24175835	20.92224312	20.78058434	19.43257141
10387_at	0.514188409	0.205780327	0.584563017	0.467941493	0.898989916	0.672113299	0.673889458	0.74712646	0.981840193	0.903587461	0.497716874	0.690355301	0.72675091	0.386363655	0.58803606	0.779680431	0.88628763	0.470408142	0.788675368	0.867170632	0.741714299	0.653964996	0.40987125	0.484607756	0.860805869	0.164497033	0.539592803	0.506085217	0.660123944	0.680672348	0.582875967	0.838071704	0.509890139	0.824803174	0.474216372	0.34439832
10390_at	44.35187149	39.69132996	41.93416595	38.37007904	36.7575798	35.23529434	36.56771088	32.17763901	11.2227602	37.55493164	41.252285	30.90456963	43.13777542	35.96704865	33.7697525	32.16096115	36.75808334	23.06122398	28.40444756	20.33261299	29.85485649	34.40164566	32.15987015	34.08143234	49.00488663	40.72662735	41.57239914	22.85497093	26.13636398	26.59663963	29.57738876	14.36711979	32.31758118	27.21456718	32.80990601	31.0601635
10391_at	8.906924248	12.04046249	10.61293983	10.07874012	10.89001179	10.13180828	9.743227959	8.317659378	1.124697328	4.558296204	5.819634914	4.595939159	9.067738533	9.480682373	8.979683876	9.359589577	9.500557899	7.057142258	8.148634911	5.358531475	2.350857019	5.397528172	4.781116009	4.998013973	9.915750504	11.86153889	10.77715015	7.061866283	8.420454025	7.253151417	7.457739353	4.540172577	4.123077393	4.394684792	4.258847237	4.721991539
10392_at	24.73893356	27.03468132	35.47105408	29.88301659	28.18967438	28.57516289	27.58071327	24.25705338	8.125907898	13.7006731	19.14840317	13.32385826	19.95292854	25.13068199	25.38825989	31.19634819	31.21516228	19.32040787	26.68149567	20.18790436	9.699428558	15.18640518	10.95171642	16.28301811	22.53357697	36.77633286	29.70362091	25.26774788	26.48450279	29.12290001	15.83534622	16.55376816	11.00989056	15.32480335	14.11627769	11.71058083
10393_at	0.477866054	0.321387261	0.398410887	0.364454478	0.460157156	0.403050095	0.474539518	0.522466063	0.604116261	0.471973091	0.407534271	0.352284253	0.521239996	0.313636363	0.405191898	0.498858452	0.414715737	0.329591811	0.392315447	0.660907149	0.449142843	0.348094732	0.447424889	0.292949349	0.463980466	0.349112421	0.509049773	0.205882356	0.413223147	0.299369752	0.298573017	0.599505544	0.382417589	0.320866138	0.322548002	0.356846482
10395_at	1.49489212	1.52832365	1.602724195	1.514060855	1.598204255	1.529411674	1.554712772	1.48380363	3.581113815	1.560538173	1.522830963	1.541116714	1.867967963	1.570454597	1.476297975	1.813926935	1.659977674	1.224489808	1.465116143	2.641468763	3.26171422	1.901132822	1.903433442	2.056603909	1.256410241	1.222485304	1.789592743	1.112576127	1.284090877	1.228991628	0.938529134	4.186650276	2.360439539	1.780511737	1.647118211	1.466804862
10414_at	1.26787734	0.166473985	0.538025022	0.447694033	0.29068464	0.180827886	0.212351024	0.354231983	0.814770043	1.078475356	2.033105135	1.479187727	1.185993195	0.309090912	0.519187331	0.216894984	0.462653279	0.301020414	0.30030334	0.753779709	3.355428696	1.39855814	1.439914107	1.716981053	1.073260069	0.471005917	0.433257908	0.354969591	0.370867789	0.292016804	0.453347981	1.152039409	2.246153831	1.951771617	1.75530839	1.741701126
10416_at	1.255391598	1.249710917	1.785471082	1.841394782	1.953984499	1.712418318	2.47453928	2.04284215	1.33414042	1.186098695	1.668949723	1.12791872	1.25373137	1.434090972	1.582392693	1.606164336	2.230769396	2.026530743	2.187057495	2.219222546	1.6091429	1.601441741	1.490343332	1.39126122	1.450549483	2.03786993	1.843891501	1.474645019	2.136363745	2.16176486	2.670691729	1.850432515	1.390109897	1.550196886	1.498483181	1.323651314
10418_at	0.345062435	0.40231213	0.506242871	0.62767154	0.687991023	0.624182999	0.705308735	0.665621758	0.27723971	0.318385661	0.310502291	0.391878158	0.274397254	0.3840909	0.384875834	0.422374427	0.684503913	0.738775492	0.579373062	0.538876891	0.310857147	0.358393401	0.36802575	0.390268117	0.45787546	0.455621302	0.571267009	0.57809335	0.613636374	0.801470637	0.826564252	0.506798506	0.27692309	0.383858263	0.380181968	0.40663898
10442_s_at	0.637911499	0.731791854	0.727582276	0.703037143	0.659932673	0.507625282	0.509209096	0.614420056	0.792978227	0.380044878	0.279680371	0.449746162	0.760045946	0.854545474	0.746049643	0.67694062	0.531772614	0.614285707	0.509605646	1.438444853	0.473142862	0.429454178	0.418454945	0.537239313	0.757020772	0.431952655	0.49660635	0.412778944	0.417355388	0.356092453	0.620197594	1.846724153	0.696703315	0.393700778	0.395348817	0.442946047
10443_at	0.259931892	0.180346817	0.290578902	0.42182228	0.369248062	0.434640527	0.41928494	0.261233032	0.182808727	0.227578476	0.224885851	0.210152283	0.15154995	0.319318205	0.297968388	0.352739722	0.469342232	0.429591805	0.426693618	0.392008632	0.104000002	0.21833162	0.213519305	0.147964254	0.177045181	0.340828389	0.418552041	0.425963521	0.534090936	0.618697524	0.506037295	0.379480839	0.289011002	0.291338593	0.191102117	0.206431523
10445_s_at	8.905788422	11.04624271	11.01816177	10.33295822	10.18069649	9.72440052	8.021668434	7.770114899	9.564165115	3.746637106	3.587899446	5.044670105	6.1285882	10.2681818	8.751692772	6.267123222	6.56410265	8.685713768	8.072800636	11.22030258	5.749714375	5.544799328	5.359442234	6.688182831	6.688644886	6.726627827	8.173077583	8.077079773	7.522727489	7.550420284	10.21185493	15.19777393	6.890110016	5.551181316	3.856420279	6.317427158
10446_s_at	0.658342779	1.475144506	1.367763877	1.660292506	1.597082019	1.432461858	1.162513494	0.981191278	0.305084765	0.200672656	0.254566193	0.292385787	0.657864571	1.269318223	1.36455977	0.947488606	1.127090335	1.028571486	1.081900835	0.681425452	0.406857133	0.395468593	0.268240333	0.440913618	0.754578769	1.712426066	1.466063499	1.623732328	1.084710717	1.252100825	1.323819995	0.681087732	0.439560443	0.507874012	0.326592505	0.426348507
10447_s_at	1.233825207	1.771098137	1.187287211	1.471316099	1.921436667	1.486928105	1.429035664	1.151515126	0.577481866	0.595291495	0.542237461	0.614213169	1.646383524	1.784090996	1.532731414	1.121004581	1.425863981	1.047959089	1.139534831	0.89632827	0.915428519	0.805355251	0.85085839	0.729890764	1.249084353	2.004733801	1.514705896	1.057809353	1.247933865	0.820378184	1.437980294	1.061804652	0.964835227	0.791338623	0.652173877	0.839211583
10464_at	8.900113106	3.709826469	2.377979517	1.557930231	1.450056195	1.228758216	1.377031326	1.450365782	2.084745884	5.378923893	5.329908848	7.817258835	7.164179325	3.606818199	1.613995433	1.055936098	1.258639932	1.061224461	1.639029264	1.838012934	3.282285929	7.084449291	6.660943985	5.301887035	6.293040752	3.573964596	2.105203629	1.586206913	1.27789247	1.684873939	1.216246009	2.060568571	4.963736534	5.077755928	6.892820835	7.097509861
10468_at	1.724177003	2.618497133	2.686719656	2.337457895	2.358024836	2.091503143	2.085590363	1.636363745	1.216706991	1.403587461	1.242009163	1.093400955	1.614236712	2.182954788	1.820541739	2.089041233	2.056856155	1.646938682	1.797775507	1.136069059	1.062857151	1.366632223	1.143776774	1.254220486	1.682539701	2.705325603	2.355203629	1.856998086	1.832644582	1.692227006	1.360044003	0.977750242	1.625274658	1.024606228	1.159757257	1.118257284
10469_at	1.167990923	0.839306295	1.137343884	0.970753729	0.843995512	1.092592597	0.887323916	1.15778482	1.138014555	1.774663806	1.351598263	1.695431471	0.955223918	0.82159096	0.679458261	0.922374487	0.424749136	0.787755072	0.901921034	1.511879086	0.383999974	2.394438744	1.287553668	1.569016933	0.921855927	0.616568029	0.892533958	1.002028465	0.941115677	0.921218455	0.71569705	1.856612921	1.520879149	1.80905509	1.80788672	1.319501996
10470_at	0.850170314	1.781502962	2.250851393	2.429696321	3.190796852	3.091503143	3.312026024	2.973876715	0.538740933	1.114349842	1.429223776	1.037563443	0.784156203	1.538636327	1.853273034	1.73173511	2.597547293	2.572448969	3.011121988	0.911447108	0.297142863	1.333676577	0.953862667	1.004965186	0.978021979	1.940828443	1.988687873	2.053752661	2.632231474	2.715336323	2.72667408	0.45241034	0.882417619	1.177165389	1.047522664	0.837136865
10472_at	8.385925293	21.382658	15.73439217	8.867266655	6.712682247	4.354030609	4.546045303	4.518286228	4.343825817	2.177130222	2.074200869	2.84162426	10.40872574	18.66590881	12.27878094	7.571918011	5.177257538	3.52346921	3.546005964	7.132829189	7.406857014	1.781668305	2.101931334	4.10724926	12.3418808	19.25917244	13.52828121	4.708925247	4.338842869	3.245798349	4.477497101	6.615574837	3.873626471	1.80905509	2.430737972	4.428422928
10473_i_at	11.92168045	4.436994076	8.685585022	8.670415878	10.68462467	12.01525021	10.83423615	13.92476463	32.61743546	17.02242279	18.30479431	13.66497421	10.14581013	5.222727299	7.870203018	9.144976616	10.8963213	8.478571892	11.28412437	20.77537918	14.65942764	16.49536514	10.70278931	13.97020912	9.07692337	7.188166142	7.521493435	8.107505798	9.982438087	13.72689152	7.785949707	26.42645073	11.0274725	16.16929245	14.36703682	11.32987404
10474_s_at	25.33711624	15.39999962	23.96140862	23.40045166	25.1997776	23.60239601	24.53737831	29.3625927	48.09080124	34.78812027	36.03652954	27.67614174	22.10677528	19.17840958	22.3419857	25.44292259	26.40245247	20.25	22.57431793	32.43736267	38.06628418	29.02471733	24.80794144	27.03475571	26.51648331	19.09349251	23.23077011	18.26470757	23.39979362	24.61449623	18.97585106	44.02719116	26.67362785	24.91830635	22.66531754	19.51556015
10478_at	7.137343884	5.458959579	4.74347353	5.48818922	1.857463598	3.273420572	2.99674964	2.352142334	2.600484371	5.893498421	11.84703255	9.45583725	17.8036747	8.28295517	3.057561874	6.211186886	5.170568466	2.877551079	2.51668334	2.319654465	7.128000259	7.415035725	6.546136856	10.23634624	13.78876781	6.8260355	6.841629028	3.787018299	4.330578327	3.064075947	1.742041707	2.108776331	6.160439491	8.750984192	11.39332676	10.0777998
10480_at	0.309875131	0.38381502	0.347332597	0.597300351	0.344556689	0.828976035	1.052004218	0.876698077	1.985472202	0.321748912	0.557077646	0.283248723	0.352468461	0.343181849	0.430022538	0.773972631	1.022296548	0.927551031	0.911021173	2.401727676	0.475428551	0.2430484	0.304721028	0.42601791	0.258852273	0.439053237	0.677601814	0.432048678	0.798553765	0.811974823	0.549945116	3.288009644	0.2868132	0.259842515	0.471182972	0.423236489
10483_at	0.692395031	0.847398877	1.088535786	0.722159684	0.640852988	0.411764711	0.417118073	0.304075241	0.355932206	0.328475356	0.568493128	0.38883248	0.688863397	0.739772737	0.730248272	0.502283096	0.734671175	0.471428573	0.386248738	0.222462207	0.680000007	0.595262587	0.449570835	0.572989106	0.738705754	1.184615374	0.609728515	0.371196747	0.397727251	0.386554629	0.442371041	0.234857842	0.448351651	0.435039371	0.476238579	0.602697015
10487_at	1.044267893	0.907514453	0.784335971	0.753655791	0.906846344	0.845315874	1	1.360501528	1.49515748	0.921524704	0.89041096	0.960406065	1.130884051	1.07159102	0.54401803	1.260274053	1.261984348	0.857142866	0.916076779	1.796976209	1.527999997	1.064881563	0.725321889	1.134061575	1.025641084	1.168047309	0.938914061	1.068965554	1.092975259	0.940126061	0.327113062	2.672435045	1.048351645	1.11811018	0.779575288	0.724066377
10488_at	0.690124869	0.416184962	0.77298522	1.023622036	1.099887848	1.583877921	1.892740965	1.9791013	3.00121069	0.817264616	0.81735158	1.044669986	0.601607382	0.642045498	0.2799097	1.327625632	1.97324419	1.673469305	1.719919086	2.936285019	1.146285772	0.939237833	0.53111589	1.30287981	0.71306473	0.542011857	1.121040702	1.138945341	1.744834661	1.700630188	0.508232713	3.265760183	0.814285696	0.906496048	1.002022147	0.896265507
10490_at	8.607264519	7.342195988	4.83427906	5.062992096	2.2906847	4.055555344	4.069338799	3.555903912	2.351089716	4.641255856	6.428081989	5.535025597	7.955224514	6.538636684	2.102708817	5.134703159	5.643255234	2.990816355	3.044489384	2.761338949	5.917714119	5.462409973	3.751073122	5.966236115	5.230769157	6.026035786	5.419683456	2.898580074	3.65289259	3.397058964	1.847420454	1.451174259	5.646153927	5.480314732	5.689585209	5.962655067
10491_at	7.004539967	13.44971085	6.305335045	7.741282463	2.463524342	5.98583889	5.734560966	4.098223686	2.907990456	3.039237976	2.907534361	2.298476934	6.979334831	9.551136971	5.680586815	6.843607426	6.759197235	4.233673096	3.694640875	3.425486088	4.291428566	2.68074131	1.726394773	3.041707993	3.777777672	10.91005993	10.31674194	4.993915081	5.80475235	4.493697643	3.753018618	3.573547602	4.410989285	2.285433054	2.032355785	2.946057796
10492_at	20.09534645	31.846241	12.77071476	20.94375801	14.45903587	17.82788658	14.05958748	10.11285305	1.611380219	5.693946362	7.442922592	3.386801958	17.04822159	27.4954567	13.66817093	22.16095924	20.10813713	12.15816307	10.55510616	2.833693266	10.01828575	6.630277634	5.054720879	7.250247955	18.75457954	22.01301765	22.6957016	11.94117737	14.15805721	13.61974812	7.615807056	1.88009882	9.795604706	5.762795448	6.324570179	8.106845856
10494_at	5.696935177	1.40924859	2.50624299	2.166479349	2.575757742	2.276688337	2.90899229	5.419017792	7.101694584	7.736546993	15.28196335	10.31776619	7.377727032	1.676136374	2.345372438	1.891552567	2.649944305	2.383673429	3.109200954	9.807775497	19.83085632	9.083418846	12.49570751	9.074479103	6.864469051	2.089941025	2.089366436	1.730223298	1.873966813	2.511554718	4.345774174	17.30284309	11.74395561	9.995079041	11.00707722	9.547717094
10496_at	3.347332478	2.542196512	4.375709534	3.318335295	3.269360304	1.979302764	3.263271809	5.059561253	5.581113815	2.899103403	4.400684834	3.722842693	3.460390568	3.355681896	3.243792295	2.989726067	5.051281929	3.285714149	3.472193956	9.882288933	4.851428509	2.970133781	4.158798218	3.909632683	2.849816799	3.30650878	3.7703619	2.89756608	3.534090996	3.631302834	4.800219536	11.139678	3.478022099	2.920275688	4.003033161	3.942945957
10497_at	1.617480159	2.35144496	3.811577559	2.962879658	2.949494839	1.873638391	2.93824482	3.036572695	4.297821045	2.48878932	2.154109478	2.089339972	2.033295155	2.352272749	3.240406275	2.632420301	3.370122433	2.436734676	2.754297018	3.814254999	3.761142969	2.171987534	2.340128899	2.143991947	1.971917033	2.747929096	3.281674385	2.602434158	2.868801832	3.058823824	3.545554399	3.440049171	3.301098824	2.202755928	2.246713638	1.965767503
10498_at	0.180476725	0.329479754	0.262202054	0.346456677	0.304152668	0.229847491	0.282773554	0.254963428	0.196125925	0.115470856	0.049086761	0.180710644	0.251435131	0.226136371	0.242663652	0.212328777	0.307692319	0.1765306	0.235591486	0.157667384	0.238857135	0.161688969	0.134120166	0.120158896	0.203907222	0.294674546	0.312217206	0.204868168	0.186983466	0.178571433	0.351262361	0.195302829	0.26593408	0.140748039	0.12841253	0.110995844
10500_at	4.653802395	3.963005543	2.60839963	2.142857075	2.074074268	1.779956341	1.752979398	1.646813035	1.438256741	0.391255647	0.57305938	0.812182724	3.969001532	3.992045403	2.301354408	1.899543405	1.966555119	1.625510216	1.403437734	1.237581015	0.418285698	0.455200821	0.915236056	0.847070575	4.318681717	4.846153736	2.356334925	1.976673484	1.918388367	1.497899294	2.165751934	0.625463486	0.451648355	0.509842515	0.907987833	0.770746887
10501_at	7.624290943	19.17109871	17.14869499	18.28796577	19.78002357	19.54792976	20.50270844	17.064785	3.038741112	4.039237499	4.441781044	3.27106595	4.936854362	16.86250114	14.33972931	14.56735134	18.35340118	16.44387627	17.10919952	10.02807713	2.683428526	5.676621914	4.433476448	4.031777859	8.627594948	12.44378757	16.30656052	16.40770912	16.98966789	17.63340378	20.51811218	8.58220005	5.093406677	5.383858204	3.30333662	4.231327534
10502_at	0.681044281	0.605780363	1.203178167	0.915635586	0.890011311	1.051198244	1.209100723	1.261232972	1.33292985	2.591928244	1.154109597	1.253807068	0.483352482	0.640909135	0.953724563	0.501141608	0.878483891	0.859183609	0.995955467	0.679265678	3.363428354	2.065911531	1.775751114	1.269116282	0.63858366	0.598816574	0.808823526	0.621703863	0.663223088	0.838235378	0.941822231	0.44004941	4.368132114	1.622047305	1.286147475	1.011410713
10505_at	2.465380192	2.797687769	2.137343884	3.223847151	2.828283072	2.84204793	2.391115904	3.750261307	16.23607826	4.00896883	2.318493366	3.916751146	2.446613312	2.630681992	2.103837252	2.08561635	2.95875144	2.680612326	2.986855268	4.38228941	12.87085629	3.908341885	3.959227562	3.314796448	2.621489525	1.839053154	2.66515851	2.215010166	2.615702391	2.795168161	2.789242744	13.45859051	8.863736153	3.859251976	4.039433479	4.010373116
10509_at	0.996594846	0.49710983	0.530079484	0.661417305	0.84960717	0.807189524	0.940411687	0.695924759	0.993946731	0.75000006	0.757990897	1.215228319	0.935706139	0.559090912	0.565462708	0.348173529	0.509476066	0.612244904	0.782608688	0.934125245	1.4777143	1.27188468	1.216738224	1.036742806	0.672771692	0.501775146	0.73642534	0.720081151	0.630165279	0.668067217	0.656421542	0.641532719	1.249450564	0.818897605	1.059656143	1.151452184
10510_at	1.736662865	1.667051911	1.785471082	1.370078802	1.52300787	1.030501127	1.655471206	1.379310369	3.365617514	1.756726503	2.285388231	1.941116691	1.506314635	1.676136374	1.751692891	1.336758018	1.746934175	1.636734605	1.459049463	1.844492435	3.146285534	2.054582834	2.104077339	2.01886797	1.610500574	1.700591683	1.567873359	1.440162301	1.651859403	1.462184906	2.004390955	1.969097614	2.63846159	2.220472574	2.096056461	1.854771733
10511_at	30.76617432	29.59537506	32.46992111	39.81552505	35.85971069	26.6089325	28.47778893	34.22570419	47.07263947	22.97982216	12.04223824	15.30253792	39.61653519	32	39	36.16552734	24.71906471	21.50203896	23.12335396	40.15874481	53.50742722	11.65808392	16.90128708	17.62264252	36.18681335	26.17396355	39.29185486	22.69067001	24.1301651	24.25315094	32.57519531	42.50061798	36.4120903	10.46161461	16.84529686	20.57053757
10512_at	0.393870622	0.972254276	0.677639067	0.727783978	0.581369281	0.608932495	0.555796266	0.335423201	0.760290563	0.599775791	0.289954334	0.667005002	0.43857637	0.875	0.757336318	0.67694062	0.995540738	0.542857111	0.444893807	0.609071314	0.430857152	0.237899065	0.364806861	0.28699106	0.498168498	1.152662754	0.980769217	0.789046705	0.701446295	0.872899175	0.859495103	0.661310256	0.735164881	0.28937006	0.305358946	0.228215754
10513_at	0.096481271	0.143352598	0.28830874	0.154105738	0.138047144	0.123093687	0.108342357	0.201671883	0.184019372	0.058295965	0.050228313	0.067005076	0.044776123	0.19886364	0.178329572	0.174657539	0.157190636	0.152040809	0.194135487	0.811015069	0.047999997	0.086508751	0.096566521	0.101290964	0.172161177	0.294674546	0.196832582	0.123732254	0.184917346	0.176470593	0.236004397	0.673671186	0.149450555	0.075787403	0.063700706	0.07883817
10514_at	36.63223648	48.67283249	46.4029541	42.44881821	35.5207634	30.76361847	30.89165688	30.69487953	64.03752899	31.80045128	25.16666794	29.77258873	36.32147217	44.86363602	37.29796982	26.14383507	27.75362396	22.74489784	24.41556931	40.28401947	47.3508606	26.37796021	32.8959198	32.82522583	42.87179565	28.90769196	38.54977417	26.72718239	25.80475044	25.78256416	30.63666344	51.75772476	39.87362671	24.52854347	27.08594513	30.44294357
10515_at	3.106697083	2.03121376	3.555051327	2.884139538	2.987654686	3.159041405	4.37269783	5.366771221	13.01573849	3.847533941	4.15296793	4.228426456	2.730195284	2.012500048	3.091422081	2.183789968	3.367892981	3.020408154	3.82001996	10.28293705	5.342856884	4.619979382	5.481759548	5.036743164	3.347985506	2.030769348	3.128959417	2.076065063	2.423553705	2.797268867	4.600439072	13.0197773	4.214285851	3.705708742	4.205257416	4.381742477
10516_at	0.321225882	0.337572247	0.346197516	0.465691805	0.493827194	0.394335508	0.435536295	0.630094051	0.681598067	0.36659196	0.461187243	0.647715688	0.306544214	0.344318181	0.419864565	0.332191795	0.507246375	0.466326535	0.462082893	1.595032334	0.321142852	0.581874371	0.648068666	0.478649467	0.400488406	0.366863906	0.383484185	0.379310369	0.526859522	0.404411763	0.506037295	1.700865269	0.236263737	0.566929102	0.607684493	0.552904546
10517_at	0.419977307	0.490173429	0.451759368	0.757030427	0.791245818	0.808278859	0.879739881	0.91536051	1.323244572	0.473094195	0.397260278	0.751269042	0.498277903	0.671590924	0.670428872	0.402968049	0.701226354	0.645918369	0.853387237	1.909287333	0.662857115	0.857878506	0.921673834	0.594836175	0.578754604	0.44733727	0.692307711	0.63488847	0.614669383	0.608193338	0.889132857	2.766378164	0.675824165	0.830708683	0.677451968	0.67219919
10518_at	30.99772835	48.76068878	46.60272598	48.14173126	48.13692856	39.95642853	40.64572144	35.74608231	13.37772465	17.44058418	12.79223728	20.37055779	32.28702927	48.42386246	46.04740524	42.95091248	42.26644516	28.46632576	30.20525742	25.89308739	19.86057091	18.18434525	20.8669529	20.38232422	38.96581268	44.228405	51.77941132	31.60243607	33.1301651	31.23844528	35.22173309	26.21631432	19.16923141	15.77066994	18.77249718	24.1556015
10520_at	9.625425339	10.19537544	8.499432564	8.850393295	8.732884407	8.069716454	7.988081932	6.871473312	14.7772398	8.524663925	6.069634914	6.936040401	9.739380836	9.301136971	8.580135345	7.350457191	5.217391491	6.260203838	6.390293121	8.117711067	13.97257137	8.933058739	7.984978676	6.809334755	10.04761982	7.227219105	9.7296381	6.43407774	6.288223267	6.345588207	8.379802704	11.19035816	13.69450569	6.804133892	7.108189583	7.809127808
10521_at	11.11804771	18.15838051	16.01021576	19.40944862	19.4186306	18.59041405	19.98916435	15.05433655	6.140436172	5.095291615	3.809360981	4.469035625	10.13547707	19.79090881	16.49887085	16.2477169	14.52508354	15.2826519	16.20121384	13.54535675	4.702857018	5.50463438	3.990343332	3.859980345	10.19047642	19.63905334	20.30656052	14.74645138	17.07954597	16.86134529	19.55214119	10.94931984	5.94945097	4.090551376	4.262891769	5.33091259
10524_at	1.945516348	1.374566436	0.997729897	1.282339692	1.553310871	1.285403013	1.191765904	0.5893417	0.742130756	1.049327374	0.976027429	1.258883238	1.773823261	1.439772725	0.767494321	0.770547986	0.945373535	1.2867347	1.155712843	0.587473035	1.318857193	1.240988612	1.26716733	1.281032801	1.492063522	1.570414186	1.185520411	1.278904676	1.209710717	1.178571463	1.07903409	0.610630393	1.951648474	0.904527545	1.202224374	1.356846452
10525_at	1.276957989	1.378034592	0.616345048	0.739032626	0.711560071	0.576252759	0.68905735	0.373040766	0.526634395	0.65919286	0.696347058	0.756345153	1.261768222	1.25	0.485327303	0.641552508	0.613154948	0.378571391	0.419615746	0.259179264	0.569142818	0.601441801	0.755364835	0.717974246	0.930402935	1.337278128	0.861990929	0.49290061	0.447314024	0.567226887	0.487376541	0.315203935	0.598901093	0.496062994	0.81092006	0.873443902
10526_at	6.19296217	5.373410225	4.484676838	4.4094491	4.869809151	4.656862736	5.099674702	3.214211226	2.909201145	3.687219858	4.538813114	5.204060555	6.452353954	4.492045403	2.581264019	3.332191706	3.921962023	3.417346716	4.123356819	3.17494607	1.924571395	4.39855814	5.799355984	4.77358532	5.583638668	4.249704361	4.644796371	3.474645138	3.557851076	3.654411793	2.714599371	3.517923355	3.205494642	3.217519522	5.020222187	5.782157421
10527_at	2.037457466	2.050866842	2.166855812	2.092238426	2.129068613	2.14814806	2.500541687	2.246603966	0.83535111	1.343049407	1.26826489	1.320812225	2.078071356	2.038636446	1.585778713	2.286529779	1.833890796	1.743877411	2.016177893	1.714902878	0.953142881	1.313079238	1.325107336	1.557100415	1.761904836	2.048520803	2.5	1.408722162	1.824380159	1.849789977	2.095499516	1.210135937	1.4043957	1.061023593	1.316481233	1.358921051
10528_at	1.219069242	1.084393024	1.729852438	1.786276817	2.613917112	2.742919445	3.570964098	4.056426525	8.263922691	1.286995649	1.393835664	1.852791786	1.507462859	0.973863602	1.322799087	2.138128042	1.799331069	2.438775539	3.024266958	8.886609077	0.780571461	1.336766243	1.709227443	1.679245353	1.666666746	1.356212974	2.217194557	1.650101423	2.095041275	2.206932783	3.058177948	12.18665028	1.580219865	1.179133892	2.059656143	1.887966633
10529_i_at	43.28944397	29.96647453	44.39500427	52.94150925	57.97418976	50.59586334	55.3943634	62.66248703	91.69854736	75.18946838	67.78995514	65.1949234	46.35361862	38.22045517	51.95033646	41.42580032	67.61427307	45.67346954	41.34276962	62.65335083	73.05371857	52.77754974	60.39163208	50.99801636	57.80342102	38.57988358	50.69909286	39.81135941	52.13636017	55.57037735	54.11855316	87.54140472	60.87802124	48.37401199	52.63194656	49.65975189
10530_at	1.80476737	4.865895748	3.585698128	3.452193499	3.965207577	3.887799501	2.748645544	2.227795124	0.750605345	0.837443948	0.894977212	0.622335017	2.471871614	4.694318295	3.563205481	2.44520545	2.936454773	3.010204077	2.817997932	0.826133907	0.597714245	1.15550971	0.635193169	0.854021847	2.079365253	4.261538506	3.539592743	3.377282143	3.901859522	3.747899055	1.793633342	0.776266932	0.682417572	0.92125982	0.784630895	0.753111959
10532_at	0.582292855	0.243930638	0.287173659	0.223847017	0.299663335	0.343137264	0.413867801	0.535005271	2.305084705	0.647982061	0.871004641	0.798984706	0.405281305	0.395454556	0.241534978	0.198630139	0.404682279	0.227551013	0.342770487	1.97516191	0.60914284	0.657054543	0.563304722	0.727904737	0.3931624	0.384615391	0.192307696	0.207910761	0.188016534	0.364495814	0.158068061	3.138442278	0.441758275	0.67125982	0.517694652	0.595435679
10533_at	5.295119286	2.89248538	2.636776447	2.110236406	1.603815913	1.24400866	1.529794097	1.572622776	1.598062992	2.980941772	2.920091391	4.81319809	4.134328842	3.148863792	2.351015806	1.119863033	0.866220713	0.940816283	1.269969583	1.915766716	4.355428696	5.035015106	4.734978199	4.996027946	4.514041901	3.176331282	1.888009071	1.379310369	1.139462829	1.086134553	1.061470866	1.266996264	6.134066105	3.188976288	4.819008827	5.287343979
10534_at	0.652667403	0.77341038	1.070374608	0.778402686	0.997755408	0.771241844	0.737811446	0.48380354	0.462469757	0.275784761	0.162100464	0.428426385	0.549942672	0.961363673	0.707674921	0.545662105	0.66109252	0.772448957	0.853387237	0.305615544	0.317714274	0.566426337	0.32296139	0.435948372	0.727716744	1.51834321	1.02036202	0.946247518	0.806818128	0.845588267	0.586169064	0.236093938	0.502197802	0.27657482	0.425682485	0.502074659
10536_at	0.402951181	0.443930656	0.35073781	0.420697451	0.57912457	0.58605665	0.702058494	0.396029294	0.487893462	0.294843048	0.264840186	0.34010151	0.415614277	0.37045455	0.162528217	0.333333343	0.375696778	0.560204089	0.695652187	0.505399585	0.335999995	0.458290398	0.435622305	0.4101291	0.301587313	0.485207111	0.427601814	0.388438135	0.541322291	0.560924411	0.648737669	0.530284286	0.435164839	0.265748024	0.404448926	0.394190848
10542_at	0.656072617	0.615028918	0.759364367	0.699662566	0.886644244	0.871459723	1.072589278	1.555903792	2.824455261	0.677130103	0.575342476	0.73908633	0.741676271	0.568181813	0.664785564	0.681506872	0.814938664	0.773469388	1.147623777	4.984881401	0.595428526	0.704428434	0.71888411	0.988083422	0.741147757	0.607100606	0.77375567	0.550709963	0.706611574	0.763655424	1.138309598	6.404201984	0.56373626	0.47342518	0.773508549	0.600622416
10543_at	0.900113523	0.752601147	0.93757093	1.145106912	1.362514138	1.253812671	1.504875302	2.053291559	6.108959198	2.216367722	2.224885702	1.816243529	0.920780718	0.734090924	0.981941283	1.065068603	1.170568585	1.101020455	1.425682425	5.548595905	2.10971427	2.167868137	1.972103	1.986097336	0.957265019	1.067455649	1.036199093	1.016227245	1.155991673	1.186974883	1.062568665	7.135969639	1.587912083	1.723425269	1.879676342	1.401452303
10546_at	1.972758293	2.445086718	1.606129408	2.469066381	1.570145965	1.765795231	2.087757111	1.546499491	1.979418993	1.554932833	1.149543405	1.498477221	1.687715411	2.34431839	0.749435663	2.511415482	2.185061216	1.87755096	1.255813837	1.119870424	1.876571417	1.461379886	0.786480725	2.132075548	1.716727853	1.797633052	1.651583791	1.849898577	1.767562032	1.55252111	0.43139407	1.26081574	1.853846192	1.54625988	1.367037296	1.40663898
10547_at	2.349602699	2.201155901	1.565266728	2.689538956	2.145903587	2.55991292	2.304441929	1.193312407	2.621065378	1.450672626	1.760273933	2.439593792	1.741676331	2.568181992	0.975169301	2.293379068	3.604236126	2.246938705	1.740141511	1.82505393	2.820571423	2.14624095	0.85085839	2.087388277	1.087912083	1.783431888	2.349547625	2.177484751	2.405991554	2.505252123	0.803512633	1.597033262	3.39340663	2.370078802	2.149646044	2.130705118
10551_at	2.086265564	0.374566495	0.224744603	0.183352083	0.269360274	0.358387828	0.445287079	0.938349068	1.10895884	1.135650277	0.79908675	0.60101521	1.623421431	0.342045456	0.262979656	0.356164396	0.496098101	0.418367326	0.338725984	0.563714921	5.507428646	0.614830077	0.444206029	0.82323736	1.832722902	0.418934941	0.382352948	0.42190671	0.441115707	0.45588237	0.518112004	1.705809593	3.874725342	0.861220479	1.094034314	1.309128523
10553_at	0.654937565	0.700577974	1.251986384	1.042744637	1.135802507	1.055555582	1.336944699	1.579937339	2.031476974	0.674887955	1.102739692	0.786801994	0.807118356	0.839772761	0.974040627	0.968036592	1.607580781	1.2867347	1.263902903	1.895248413	0.971428573	0.921730161	0.892703831	0.840119183	0.986569047	1.099408269	1.148190022	0.872210979	1.161157012	1.460084081	1.812294364	1.991347313	0.752747297	0.900590539	0.951466084	0.820539355
10554_at	2.041997671	1.75491333	2.237230539	1.516310573	1.480359197	0.932461858	1.510292411	1.562173486	1.624697328	1.288116693	2.324201107	1.807106614	1.831228614	2.111363649	1.865688443	1.220319629	2.06800437	1.321428537	1.199190974	1.319654346	1.438857198	1.736354351	2.071888447	1.672293901	2.284493446	1.853254557	1.856334925	1.471602559	1.502066016	1.485294104	1.574094415	1.128553748	1.390109897	1.983267665	2.008088827	1.849584937
10555_at	3.317820549	2.946820736	3.346197367	3.305961847	3.436588287	3.163398504	3.277356386	3.312434673	1.858353615	3.073991299	2.851598263	3.002030611	2.268656969	3.597727537	3.411963701	3.111872196	3.222965479	3.245918274	2.707785368	3.601511955	2.027428389	2.549948454	1.858369112	2.455809355	3.051281929	3.928994179	3.595022678	3.83062911	4.971074581	5.133403778	1.721185565	3.54511714	2.036263704	2.405511856	2.152679205	2.061203241
10556_i_at	16.97162247	8.747977257	17.43700218	16.71316147	16.56341362	16.5348587	17.6511364	23.40961456	41.78813553	26.54820824	27.54451942	21.8588829	18.04477692	11.00909138	13.54063129	18.31963539	14.52173901	14.79489803	16.12740135	27.72462273	33.08457184	21.66220284	21.67167473	22.47964287	19.09523964	10.2295866	15.58371067	15.25557804	17.06818008	18.7857151	9.328210831	35.88751602	23.07032967	17.80413437	18.92416382	16.11099434
10557_f_at	26.54483604	13.81040382	23.4279232	25.10236359	27.73400879	25.4978199	28.63488579	34.74608231	54.66101837	39.95515823	35.08676147	32.16345215	26.38920975	16.24659157	18.60157967	27.15981674	27.35563087	22.28775406	24.36299133	36.84341049	51.83657455	30.18949318	32.83583832	28.45878983	29.51770592	15.65088749	23.05316734	18.75456429	25.22210693	26.71848869	18.8342495	50.07169342	35.78901291	25.51869965	24.75935173	23.97095299
10558_s_at	29.44381332	16.36185074	27.25765991	28.39257813	27.75645638	28.08169746	32.08559036	36.10762787	58.74455261	43.16928482	37.96118546	29.16649628	25.56372261	19.07159233	14.53611755	31.55365562	38.31103516	24.52959061	26.70171738	40.27429581	47.27885437	28.71884727	26.41630936	30.92453003	33.26251602	19.59763336	28.15724182	20.92292213	26.22830391	27.90546417	17.55543518	48.73176575	39.10659409	25.75492096	23.29322433	25.21161652
10559_at	1.357548237	1.727167487	1.341657162	1.800899982	1.578002334	1.868191719	1.837486386	1.356321931	1.504842639	1.141255736	0.769406438	0.64467001	1.096440911	1.905681849	0.923250556	2.050228357	2.93199563	1.537755013	1.553083897	1.065874696	1.517714262	0.847579837	0.518240333	0.960278034	1.14896214	1.507692337	1.930995464	1.352941155	1.534090877	1.398109317	0.800219595	0.846724331	1.309890151	0.817913353	0.575328588	0.779045582
10561_at	12.90351963	8.291329384	3.004540443	5.030371666	2.261503935	4.525054455	3.620801687	3.192267656	4.220339298	10.88228798	13.52739716	11.53197956	11.19058609	7.770454407	3.932279825	5.517123222	6.447045803	4.228571415	3.104145527	3.587473154	7.345142841	9.576725006	6.96566534	9.528302193	8.219780922	6.495858192	6.126696587	4.013185024	5.564049244	4.567226887	2.969264746	3.093943119	10.92637348	8.264763832	9.486349106	9.595435143
10563_at	12.94324684	3.078612566	4.007945538	3.707536697	3.434343576	4.162309647	4.289273739	8.51410675	20.84866905	14.97982121	26.21803665	16.0436554	10.24339867	2.990909338	5.437922955	6.082191944	6.851727962	5.601020336	4.175935268	13.17278671	30.17371368	12.64469624	12.92703915	16.36345673	12.35042763	3.371597528	6.723982334	5.231237411	4.873966694	5.560925007	3.925356865	26.34363174	19.19890213	15.59941006	16.95550919	14.73755074
10565_at	3.868331432	4.440462589	5.138479233	3.095613241	3.219977617	2.371459723	2.490790606	3.037617683	3.05690074	3.15358758	4.002283096	2.948223114	3.797933578	4.618181705	3.934537172	2.793379068	3.780379057	2.331632614	2.568250656	2.536716938	3.629714251	3.414005995	3.370171785	2.613704205	4.727716923	5.875739574	3.881221771	2.742393494	2.896694183	3.027311087	3.604830027	2.542644978	3.470329523	3.344488144	3.538928032	3.474066019
10567_at	1.774120331	1.086705208	1.446084023	1.386951685	1.235690236	0.870370388	1.073672771	1.054336548	0.567796648	0.476457417	1.623287678	2.201015234	1.710677505	1.382954597	1.415349841	1.057077646	1.489409208	1.084693909	0.778564155	0.977321804	0.560000002	1.219361424	1.992489219	1.705064535	1.135531187	1.1715976	1.312217236	1.232251525	1.377066135	1.194327712	1.242590547	1.021013498	0.484615386	1.617125988	2.258847237	1.812240481
10569_at	8.576617241	5.356069088	2.657207727	2.416198015	2.053872108	1.537037134	2.04658699	2.072100401	1.440678	4.443946362	9.377854347	7.00812149	9.321470261	4.939773083	2.574492216	1.858447552	1.996655583	1.734693885	1.693629861	1.857451439	3.641142845	7.265705109	8.108368874	7.333664417	9.621489525	4.112426281	2.443439007	1.519269824	1.756198287	1.857142925	2.07903409	1.533992529	4.07692337	5.923228264	7.241658211	7.991701126
10572_at	23.99092102	48.5491333	41.19523239	34.87514114	34.47138214	28.53921509	28.20909882	21.35841179	4.646489143	0.447309464	0.852739692	1.921827435	24.06429482	49.99772644	35.15237045	23.66666603	25.71683502	23.52244759	21.37512589	14.0853138	0.73942852	0.643666327	1.563304663	3.69712019	29.30525208	29.61420059	35.76810074	23.85497093	24.53409004	23.53046417	24.46652031	10.3040781	0.812087953	0.759842515	1.720930099	3.630705118
10573_at	0.96935302	0.757225394	0.828603864	0.91113615	0.79573518	0.733115494	0.977248013	0.827586174	1.403147697	0.695067286	1.085616469	1.391878247	1.008036852	0.920454562	0.814898372	0.625570774	0.811594248	0.76836735	0.728008032	0.739740789	0.91314286	1.040164709	1.539699554	1.15491569	1.271062255	0.727810681	0.990950227	0.591277897	0.799586773	0.752100825	0.774972558	0.834363341	0.75604403	0.948818922	1.034378171	1.143153429
10576_at	3.460839987	0.724855483	0.329171389	0.291338593	0.349046022	0.230936825	0.411700964	0.540229917	0.955205858	11.73766899	4.489726067	6.349238873	2.865671873	0.697727323	0.387133181	0.14611873	0.272017837	0.208163261	0.3498483	0.718142569	2.028571367	11.83110237	7.577253342	5.14200592	2.990231991	0.526627243	0.296380103	0.266734272	0.232438013	0.285714298	0.312843055	0.552533984	5	6.769684792	6.98685503	5.497924805
10577_at	4.757094383	7.315606594	5.673098564	7.128234386	7.306397438	6.29629612	5.874322891	4.972831726	3.003632069	3.075112104	3.102739573	3.65482235	4.95407629	7.199999809	6.618510246	5.477169037	4.924191952	5.258162975	5.170879364	3.741900682	3.785142899	4.0504632	3.626609325	3.253227472	4.525030613	5.573964596	7.272624969	5.672413826	5.152892113	6.143908024	6.08562088	3.128553629	5.135164738	3.442913294	3.381192923	3.900414705
10580_at	1.192962527	1.304046273	1.447219133	1.169853806	0.923681319	0.395424813	0.842903554	1.096133828	3.871670723	0.804932833	1.489726067	1.747208118	1.120551109	1.601136327	1.777652383	0.815068543	0.908584177	0.884693801	0.844287097	4.537796974	1.177142859	1.094747663	1.557939887	1.295928478	0.943834007	1.360946774	1.531674147	1.023326635	0.878099144	0.989495814	0.982436895	4.402966499	1.017582417	1.227362156	1.554094911	1.379667997
10581_at	8.582292557	20.46242714	20.44381332	18.42744637	14.5140295	13.16557693	18.84832001	14.9153614	2.858353615	3.679372549	4.976027489	3.011167526	9.221585274	19.30795479	16.155756	17.0616436	23.68561935	12.85918331	15.35389233	7.180346012	4.067428589	4.082389355	2.53111577	2.872889757	13.97435951	20.46035576	23.09276009	11.64705944	16.02479172	15.91281605	17.67398453	4.391841412	3.429670572	2.858267546	2.715874672	4.01556015
10583_at	7.69239521	4.641618252	4.038592339	3.560179949	2.876543283	3.905228853	5.5157094	6.934169292	29.63438416	11.46861076	9.04566288	5.492385864	7.491389751	3.501136541	2.726862431	3.58447504	5.228539467	2.650000095	4.464105129	17.26241875	19.86171341	7.22451067	6.061159134	5.993048668	9.467643738	5.803550243	4.415158272	1.795131922	2.86157012	3.11344552	5.87596035	19.13596916	9.670330048	4.192913532	5.717896461	6.542531013
10584_at	2.603859186	2.265895844	3.821793556	2.36220479	1.894500732	3.011982679	3.733477592	2.722048044	0.754237294	1.334080815	1.164383531	0.851776659	2.574052811	1.982954621	2.071105957	2.168949842	2.913043261	1.697959065	2.973710775	1.332613349	1.724571347	1.352214217	1.053647995	1.118172765	2.592185736	2.179881573	3.214932442	1.183570027	1.741735578	2.245798349	3.298573017	0.622991323	1.13846159	0.909448802	0.951466084	1.216804981
10587_at	4.015891075	5.617341042	4.073779583	5.768279076	5.052750111	5.206971645	5.249186993	3.977011681	3.640436172	1.87780273	2.507990837	3.250761509	2.838117123	5.385227203	5.138825893	3.200913191	4.833890915	3.529591799	4.890798569	3.08531332	2.694857121	3.55303812	3.040772438	2.857001066	3.496947527	4.605917454	5.798642159	5.256592274	5.007231236	4.178571224	4.605927944	2.986402988	3.128571749	2.822834492	3.059656143	3.369294167
10588_at	2.699205399	2.49017334	1.846765041	2.442069769	2.53310895	2.386710405	2.424701929	2.480668783	2.33171916	2.42600894	1.617579937	2.225380659	2.645235538	2.821591139	2.155756235	1.764840245	2.146042347	1.792857051	2.081900835	2.3282938	3.333714485	2.74665308	2.542918444	2.391261339	3.188034296	2.203550339	2.294117689	1.733265758	1.813016534	1.998949647	2.423710346	2.744128466	2.924175978	2.260826826	2.283114195	2.380705357
10591_at	13.4937582	12.49248505	13.02497196	12.04274464	10.22783375	9.586056709	9.094257355	6.112852573	4.605327129	6.559417248	8.503424644	12.04263878	9.484500885	13.86022758	12.32166958	7.867580414	6.795986176	6.70714283	8.862486839	7.514038563	7.482285976	11.21318245	11.27253151	11.35650444	11.24420071	13.41183472	12.22850704	10.385396	8.578512192	8.49684906	5.531284332	5.829418659	12.89340782	7.838582993	12.6046505	12.3423233
10592_at	1.471055746	2.991907358	3.645857096	2.956130505	3.336700439	3.213507652	3.557962894	2.091953993	1.611380219	0.960762322	0.968036592	1.507614136	1.793341041	3.164772749	2.77652359	1.668949723	2.385730267	2.745918274	3.388270855	2.487040997	1.077714324	1.467559218	1.41309011	1.331678391	1.681318641	3.636686325	3.339366674	2.587221384	2.259297371	3.259453773	2.686059237	2.033374548	1.594505548	0.898622096	1.568250775	1.577800751
10598_at	0.975028396	0.706358373	1.723042011	1.771653533	2.336700439	2.310457468	3.251354218	6.274817467	20.49636841	3.202915192	3.208904266	4.44568491	1.150401831	0.998863697	1.24830699	1.267123342	2.154961109	2.367347002	3.418604612	15.76781845	1.628571391	2.342945337	2.905579329	3.229394436	1.405372381	1.050887585	1.807692409	1.797160268	2.297520638	2.98844552	3.349067211	21.23114777	1.598901153	1.301181078	3.819009066	2.854771852
10601_at	1.40181613	2.046242714	1.906924009	2.453318357	2.451178551	2.421568632	2.166847229	2.158829689	2.791767597	0.461883426	0.672374487	0.917766511	1.551090837	1.796591043	2.283295631	1.832191825	1.555184007	1.721428514	1.96562171	1.760259151	1.416000009	1.124613762	0.92703867	0.827209592	1.225885272	1.179881692	2.573529482	1.372211099	1.498966932	1.509453773	1.934138298	1.629171729	1.461538553	0.751968503	0.961577296	1.037344337
10602_at	0.23723042	0.435838163	0.402951181	0.512935877	0.817059577	0.810457528	0.899241567	0.7680251	0.260290563	0.131165922	0.097031966	0.220304579	0.347876012	0.400000006	0.364559799	0.578767121	0.39464885	0.711224437	0.707785606	0.437364995	0.139428571	0.178166822	0.162017167	0.124131083	0.195360199	0.370414197	0.419683248	0.551724195	0.654958665	0.60084039	0.85181123	0.264524072	0.163736269	0.179133862	0.184024259	0.197095424
10606_at	6.028376579	3.931791782	4.148694515	4.53768301	4.154882431	4.131808281	4.341278553	2.658307314	5.99152565	7.372197628	5.678082466	5.914720535	5.822043896	4.523863792	1.750564337	2.163242102	3.008918524	3.065305948	3.825075626	4.811015129	5.15199995	6.646756172	5.979613781	4.963257313	4.247863293	4.938461304	4.688914299	3.422920942	3.260330677	3.756302595	3.664105415	5.288009644	6.248351574	4.100393772	5.99595499	5.3195014
10607_at	2.180476904	0.812716782	1.141884208	0.854893148	1.003367066	0.816993475	0.956663072	0.804597735	0.915254235	5.106502533	2.88926959	1.923857808	1.911595941	1.131818175	0.600451469	0.584474921	0.91750282	0.764285743	1.095045447	1.290496707	2.203428507	4.008238792	2.168454885	1.740814328	2.177045345	1.256804705	1.289592743	0.715010166	0.737603307	0.84663868	0.858397365	0.907292902	2.817582369	2.097440958	2.300303221	1.75103724
10610_at	0.584563017	0.524855494	0.566401839	0.348706424	0.464646488	0.337690622	0.470205843	0.52664578	0.440678	0.933856606	0.791095912	0.67512691	0.656716466	0.62045455	0.454853266	0.308219194	0.36566332	0.308163255	0.312436789	0.484881222	0.281142861	1.053553104	0.80901289	0.540218472	0.518925548	0.431952655	0.355203629	0.369168401	0.323347092	0.407563031	0.24478595	0.375772536	0.601098895	0.305118114	0.815975666	0.695020676
10617_at	17.0340519	18.92716599	12.96140766	13.26096821	10.71492767	13.32461834	10.41061687	7.590386868	2.179176807	7.844171047	9.748858452	7.96142149	15.17566204	17.64772797	7.662528515	13.80593681	17.15942001	9.511223793	9.003033638	5.208423138	9.17485714	9.147271156	5.5482831	8.019861221	10.03785133	16.55739594	12.69570255	8.982759476	10.52995872	10.89705944	7.549945354	2.990111113	12.95714283	8.892716408	6.828108788	8.385891914
10620_at	4.532349586	9.452022552	8.679909706	5.46906662	4.533109188	5.190631866	3.412784338	3.206896544	4.434624672	2.112107754	4.849315166	3.13299489	5.548794746	8.644318581	7.893905163	6.864155293	5.472686768	4.742856979	3.016177654	2.54967618	4.882285595	3.158599377	3.404506207	4.642502785	5.461538315	8.324260712	9.055430412	4.568965912	4.353305817	3.546218634	3.110867262	3.270704508	3.835165024	3.070866108	4.28109169	4.307054043
10623_at	1.625425577	1.558381557	1.977298498	1.453318357	1.636363745	1.781045794	3.380281448	6.3134799	34.95883942	2.794843197	2.946347237	2.967512608	2.468427181	1.50909102	1.83634305	1.498858571	2.256410122	1.735714316	2.987866402	27.12742996	8.430857658	2.393408775	3.414163113	3.429990053	2.598290682	2.336094618	1.924208283	1.232251525	1.586776853	2.045168161	4.607025623	40.0556221	3.059340715	2.014763832	3.057633877	2.907675982
10624_at	0.248581156	0.058959536	0.17026107	0.187851533	0.269360274	0.264705867	0.424702048	0.478578895	0.657384992	0.2556054	0.278538823	0.257868022	0.315729052	0.13636364	0.125282168	0.131278545	0.243032321	0.276530623	0.391304344	0.589632809	0.204571426	0.336766213	0.219957083	0.190665349	0.188034192	0.136094674	0.170814484	0.151115626	0.244834721	0.338235319	0.254665226	0.683559895	0.242857158	0.145669296	0.192113236	0.231327772
10625_at	0.431328028	0.452023089	0.38138479	0.728908956	0.590347946	0.805010915	1.164680362	0.920585155	0.639225185	0.374439508	0.254566193	0.352284253	0.59357065	0.5090909	0.46839729	0.493150711	0.471571892	0.46938774	0.65318501	1.423326135	0.246857151	0.390319258	0.337982833	0.396226436	0.440781444	0.440236688	0.364253402	0.568965554	0.601239681	0.859243751	0.649835348	1.840543747	0.338461548	0.39468503	0.289180994	0.311203301
10627_at	7.036322594	5.567629814	6.018161297	7.634420872	8.152638435	7.917211056	8.946911812	7.852664948	4.535109043	4.903587818	8.776255608	7.926903248	6.772675991	5.125	5.865688324	4.764840126	8.313266754	6.971428394	7.685540199	7.934125423	2.981714249	5.37899065	7.332618237	6.887785435	7.046397686	5.476922989	7.488687992	6.372210979	8.159090996	8.076681137	5.334796906	8.030901909	3.726373672	3.285433054	7.077856064	6.074687958
10628_at	1.943246245	1.220809221	1.617480159	1.749156356	1.883277297	1.846405268	2.202600241	2.444096088	4.240920067	1.512331843	2.073059559	2.217258692	2.199770689	1.343181849	1.734762907	1.486301422	1.303233027	1.427550912	2.049544811	4.543196678	1.072000027	2.050463438	2.160944223	2.57100296	1.829059839	1.198816657	1.757918477	1.491886497	1.93078506	1.919117689	1.275521398	5.859085083	1.168131948	1.150590539	2.071789503	2.053941727
10629_at	29.67309761	23.91676331	19.73552704	20.90438843	17.07631874	14.85185242	16.97508049	15.26750278	4.691283226	26.62556267	32.43036652	24.56243515	28.60275841	25.56932068	17.31941223	20.48972702	18.08138275	12.01836777	12.92214298	6.38228941	22.71999931	23.39546776	24.34656715	21.84309959	33.74603271	25.53372955	20.25339508	14.57708073	15.33884335	14.25105	7.914380074	4.379480362	20.87472534	15.13385773	17.60161781	18.70539284
10631_at	11.35527802	15.3260107	13.03405285	16.06524086	16.28170586	13.01307201	14.19718266	11.63427448	4.22397089	8.302690506	9.570776939	9.312689781	11.5097599	16.52159119	7.541760921	17.23744392	20.23411369	12.42244911	11.90090942	7.490280628	7.896000385	7.796086311	7.247854233	7.702085495	12.12454224	15.4094677	16.46040726	11.74137974	15.70867729	13.81092548	8.42810154	5.734239578	7.790110588	5.679133892	4.993933201	6.767634869
10632_at	5.528944492	5.804624081	5.341657162	5.75365591	5.41301918	5.041394234	5.882989883	4.918495655	4.523002625	4.780269146	4.587899685	3.883248568	5.338691235	5.502273083	3.006771803	6.78538847	9.054626465	4.526530743	4.517694473	3.572354078	4.003428459	3.719876528	2.046137333	3.535253286	5.509157658	5.824852467	6.725113392	4.308316708	5.316115379	5.107142925	2.924259186	2.961681128	5.028571606	2.891732216	2.671385288	3.65767622
10638_at	4.230420113	4.751444817	5.450624466	4.919010162	4.671156406	3.894335508	3.330444098	3.703239202	3.629539967	4.286995888	6.196347237	5.078172684	4.073478699	5.072727203	4.91534996	3.989726067	5.930880547	4.194898129	2.957532644	2.782937527	5.218285561	4.392378807	4.902360439	4.368421078	5.704517841	7.881657124	5.751131058	5.268763065	5.415289402	5.175420284	3.788145065	3.152039289	4.645055294	4.491141796	5.304347515	5.216804504
10639_at	2.523269176	2.824277401	4.541430473	3.139482737	2.730639935	1.888888836	1.98808229	2.340647936	2.334140539	1.335201859	3.124429464	3.064974546	2.436280251	3.849999905	3.546275377	2.447488546	3.752508402	2.509183645	1.963599443	2.115550756	1.562285662	2.110195637	2.634120226	2.054617643	3.238095522	4.495858192	3.834841728	3.229208946	3.448346853	3.190126181	2.902305126	2.425216198	1.427472472	2.708661556	3.451971531	3.191908598
10640_at	36.43473053	14.49132919	19.54710579	24.51743698	27.15151596	22.83442116	29.41928291	37.87147522	62.63196182	42.11659622	44.34931564	39.8842659	33.6762352	19.70454597	18.52031517	20.58219147	37.92307663	26.24183655	25.36400223	47.22678375	62.16456985	31.09783745	37.33047104	31.91062546	43.00244141	20.57751656	20.15610886	23.2829628	30.8904953	34.67542267	36.69593811	55.65883255	43.02527618	31.84842491	37.84630585	37.2448082
10641_at	0.57775259	0.389595389	0.527809322	0.592800915	0.791245818	0.564270139	0.80065006	0.773249745	0.625908017	0.279147983	0.378995448	0.325888306	0.442020684	0.463636369	0.569977403	0.598173559	0.63433671	0.554081619	0.689585388	1.206263423	0.34857142	0.315139025	0.30901286	0.348560065	0.587301552	0.575147927	0.662895918	0.496957421	0.666322291	0.780462265	0.755214095	0.966625392	0.292307705	0.303149611	0.442871571	0.460580915
10642_at	6.902383327	8.25086689	7.354143143	7.77390337	7.424242973	6.078431129	7.267605305	6.915360451	10.51452827	6.679372311	6.917808533	6.309644699	7.154994965	7.955681801	8.230248451	6.264840126	6.719063759	6.29285717	6.040444851	6.713822842	13.03542805	8.650875092	9.463519096	6.954319954	5.981685162	7.515975952	6.952488422	5.89046669	5.447313786	5.817226887	6.664105415	8.049443245	9.750549316	7.338582516	6.956521511	6.761410236
10643_at	25.33598328	16.39768791	9.531214714	9.596175194	7.884399891	6.908496857	8.29577446	8.249738693	7.033898354	19.55381203	18.69406319	21.98071098	20.57405472	17.58181763	10.43679428	8.518264771	11.35897446	7.225509644	6.601617813	6.551836014	17.55657005	20.62100983	19.14055824	15.1241312	29.79487228	16.92781067	13.10067844	8.822515488	9.407024384	9.298319817	7.576290131	7.311495304	15.77032948	17.50787354	16.70778465	18.55393982
10645_at	1.850170255	2.360693455	2.250851393	2.247469187	2.334455729	1.839869261	2.198266268	2.304075241	1.217917681	1.154708624	1.189497709	1.71878171	1.9460392	2.618181944	2.708803654	2.098173618	1.790412545	1.759183526	1.973710656	1.852051854	1.439999938	1.64057672	1.662017107	1.606752753	2.07448101	2.444970608	2.789592981	1.935091376	1.614669442	1.641806841	2.009879351	1.46353519	1.394505501	1.478346467	1.731041312	1.489626527
10646_at	5.54597044	8.319074631	9.190692902	10.04499435	10.76543236	10.02832222	10.38353157	8.757575989	2.33656168	4.5	4.192922115	2.873096466	5.688863754	8.123864174	5.846500874	11.52397251	9.290969849	7.887754917	8.293225288	5.161986828	6.258285522	4.589083195	3.905579329	3.123138189	6.468864441	7.558579922	8.395928383	6.320487022	8.048553467	7.152311325	5.172338486	3.67861557	6.17142868	2.73031497	1.939332604	2.428423166
10647_at	1.50510788	1.216184855	1.014755964	1.026996732	1.005611658	0.626361668	0.629469097	0.645768046	0.570217907	1.455157042	1.543378949	1.395939112	1.181400776	1.201136351	0.379232496	1.075342417	1.032330036	0.658163249	0.553083897	0.69654429	1.203428626	1.114315033	1.189914227	0.898709059	1.391941428	1.252071023	1.167420864	0.911764741	0.99070245	0.752100825	0.43139407	0.563658774	1.389011025	0.603346467	0.710819006	0.957468867
10648_at	7.163450241	15.11676216	8.729852676	9.433071136	7.598204613	6.671024323	6.206933975	4.378265381	1.014527917	3.557174921	3.162100554	2.477157354	7.580941677	13.80795479	4.953724384	10.03653049	11.42697906	5.135714054	4.750252247	1.320734382	2.562285662	3.041194439	1.237124443	2.563058615	7.260073185	13.26508904	9.708145142	5.75253582	6.0103302	5.053571701	3.468715906	0.960444927	4.414286137	1.775590539	1.730030298	2.690871239
10652_at	10.11464214	6.471675873	2.574347496	1.775028229	1.66329968	1.787581801	1.715059519	1.951933146	2.119854927	5.21412611	11.32648468	5.789847374	9.872561455	4.267045498	3.162528276	2.600456715	2.618729115	2.363265276	1.750252724	1.099352121	6.921142578	6.329556942	5.947424889	6.604766369	7.471306801	5.055621624	3.416289568	1.747464657	1.808884382	1.879201651	1.007683873	1.013597012	6.151648521	5.644684792	6.337714672	7.23858881
10654_at	38.87400818	37.94681931	41.78433609	30.81889915	29.35914803	25.52941322	23.88949013	23.98955154	12.24334145	35.45515823	52.02854156	34.21827316	47.44661713	38.34091187	33.1817131	25.30479431	27.8584156	22.05510139	18.97472	11.27429771	49.95542908	36.93614578	39.3100853	32.6673317	53.29059982	42.1491127	32.73416138	19.31440353	20.41322327	19.76785851	19.81009865	10.805933	38.87802124	33.33956909	39.4630928	39.55290222
10658_at	2.351872921	1.551445007	1.933030725	1.780652523	1.815937281	0.940087199	1.455037832	2.119122267	10.51331806	6.167040348	4.297945499	3.947207928	3.299655676	1.906818271	2.107223511	1.851598144	1.460423589	1.372448921	1.457027316	5.250540257	12.42514229	6.380020618	5.452789783	5.068520546	2.721611738	1.434319496	1.958144903	1.407708049	1.324380159	1.32247901	2.023051739	7.713225842	9.245055199	5.562992096	4.981799603	4.319501877
10659_at	8.098751068	6.529479504	5.675368786	6.85264349	6.336700439	5.375816822	5.249186993	7.108673096	21.63680458	10.37892437	7.33447504	11.3939085	7.070034504	5.905682087	6.55304718	4.559360981	4.703455925	5.180612087	5.456015587	12.10691071	25.54171371	14.64366627	13.37982845	9.809334755	6.974359035	4.13846159	6.160633564	5.121704102	4.369834423	4.626050472	6.406147003	20.92706871	16.15714455	12.43503952	11.23154736	11.14626503
10661_at	2.340522051	2.531791925	2.170261145	2.575927973	2.710437775	2.300653458	2.254604578	2.382445097	3.975786924	2.363228798	1.325342417	2.605076075	2.017221689	2.614772797	2.772009134	2.159817457	2.235228539	2.144897938	2.082911968	4.073434353	3.079999924	2.545829058	2.274677992	2.462760687	2.443223476	2.200000048	2.9864254	2.023326635	2.302685738	2.547268867	2.445664167	3.730531216	2.875824451	2.066929102	2.280080795	2.153527021
10662_at	0.435868353	0.225433528	0.355278075	0.365579307	0.637485981	0.570806086	0.778981566	1.115987539	4.924939632	0.262331843	0.3721461	0.751269042	0.481056303	0.185227275	0.426636547	0.313926935	0.482720166	0.594897926	0.998988867	4.102591515	0.454857141	0.355303794	0.596566498	0.733862996	0.461538464	0.175147936	0.553167462	0.562880337	0.611570239	0.574579835	0.886937499	5.444993496	0.421978056	0.492125988	1.06167841	0.95331949
10668_at	1.09307611	0.971098244	0.666288316	1.004499435	1.186307549	0.910675347	0.860238314	0.841170371	1.392251849	1.687219858	1.244292259	1.405076027	1.237658024	1.100000024	0.497742623	0.606164396	1.095875144	0.915306091	1.013144493	1.333693266	0.971428573	1.680741429	1.109442115	1.08838129	1.070818067	0.795266271	1.044117689	1.168357015	1.223140478	1.304621816	0.785949528	1.762669921	1.026373625	1.329724431	1.423660278	1.300829768
10671_at	1.595913768	1.1445086	1.363223553	1.142857194	1.098765492	1.098039269	1.443120122	1.613375068	0.906779706	3.452914953	3.634703159	2.472081184	2.253731489	1.302272797	1.395033836	0.936073065	1.625418067	1.262244821	1.256825089	1.703023672	3.660571337	3.592172861	3.03433466	1.956305861	2.100122213	1.436686397	1.582579136	0.99290067	1.063016534	1.103991628	1.240395188	1.027194023	3.128571749	3.140748024	3.136501551	2.639003992
10673_at	0.858115792	0.768786132	1.373439312	0.974128246	1.222222328	0.620915055	0.725893795	0.830721021	0.825665832	0.679372191	0.793379009	0.791878164	1.076923132	1.090909123	1.161399603	0.913242042	1.270902991	0.647959173	0.797775507	0.659827173	1.184000015	0.673532426	0.711373448	0.574975193	1.156288147	0.836686373	0.911764681	0.621703863	0.728305757	0.818277359	0.8177827	0.658838034	0.625274777	0.74999994	0.626895845	0.553941905
10675_at	17.71850204	13.82080936	10.9239502	7.458942413	6.396184444	5.006536007	6.068254948	6.743991852	10.67312336	11.26681709	19.04337883	13.4030447	16.02296257	10.86022758	8.332957268	6.470319748	5.960981369	4.917346954	4.902932167	4.655507565	15.34514236	14.65293503	14.86051464	15.84011936	17.72893715	10.1739645	8.703619957	4.577079296	5.362603188	5.13760519	6.239297867	3.414091349	13.24065971	13.16240215	14.1506567	14.11825657
10676_at	0.211123735	0.206936404	0.167990923	0.139482558	0.108866446	0.169934645	0.143011913	0.205851629	0.047215499	0.382286996	0.226027399	0.197969541	0.166475326	0.215909094	0.178329572	0.182648405	0.157190636	0.137755096	0.137512639	0.142548591	0.485714287	0.353244066	0.320815444	0.218470708	0.222222239	0.134911239	0.089366518	0.189655185	0.16219008	0.136554629	0.188803524	0.102595791	0.389011025	0.372047246	0.236602619	0.200207442
10677_at	0.482406348	1.996531725	1.906924009	3.704161882	4.971941948	4.908496857	5.304441929	4.491117954	0.364406794	0.334080726	0.349315077	0.283248723	0.47301954	1.970454574	2.183972836	3.54109621	4.562987804	3.934693813	4.266936302	1.796976209	0.41371429	0.676621974	0.341201723	0.304865956	0.608058631	1.737278223	2.593891382	3.554766893	4.163223267	4.304621696	4.783754349	1.069221258	0.608791232	0.557086587	0.275025278	0.297717839
10678_at	2.918274879	3.021965265	2.459704876	3.030371189	2.864197731	2.83006525	2.509209156	2.621734619	3.674334288	0.932735443	0.558219194	1.40406096	2.839265347	3.16136384	2.872460365	2.021689653	2.925306559	2.429591894	2.835186958	3.876889944	1.373714209	1.092687964	1.200643778	1.329692125	3.544566393	2.674556255	3.462669849	2.530426025	2.413223267	2.816176653	2.802415133	4.452410221	0.91538465	1.033464551	1.212335706	1.114107847
10681_at	13.12939835	15.06011486	16.05221367	17.22497368	18.67564583	17.60348511	18.16467857	15.07419014	1.587167144	8.300449371	6.550228119	7.599999428	13.90700436	15.38409233	14.17945862	14.75570774	10.69119263	13.75	16.65419579	10.24837971	9.546285629	11.85169983	9.210300446	8.268122673	12.54334641	14.9940834	16.41968346	12.39655304	14.22830582	15.51155472	16.17123985	7.007416725	13.22527504	9.165354729	7.540949821	7.822613239
10683_at	0.421112359	0.190751433	0.191827461	0.128233969	0.113355793	0.110021792	0.14517875	0.03866249	0.135593221	0.386771321	0.398401856	0.583756328	0.30539611	0.355681807	0.121896163	0.118721463	0.122630991	0.073469386	0.17492415	0.151187897	0.205714285	0.72811532	0.654506445	0.386295944	0.350427359	0.235502958	0.151583716	0.107505083	0.11363636	0.15126051	0.103183314	0.090234853	0.262637377	0.571850359	0.578361988	0.392116159
10684_at	4.662882805	7.954912663	5.049943447	7.493813515	8.150393486	6.544661999	5.622968197	2.862068892	0.910411596	2.443946362	1.581050277	2.611167669	5.902410984	8.963636398	3.413092375	3.484018564	3.700111389	5.362244606	4.334681511	1.644708395	3.964571238	2.959835052	2.840128899	2.960278273	3.312576294	6.654438019	6.817873478	5.261663437	4.613636494	4.917016983	4.353457928	1.038318872	3.84175849	2.767716646	2.468149662	2.818464756
10689_at	4.947786808	5.22658968	2.881952286	3.496062994	3.979798317	3.25381279	3.473456144	2.649947882	0.904358327	0.630044878	1.905251145	2.726903677	5.206659317	3.715909243	2.658013582	1.730593681	3.185061455	2.116326332	2.401415348	1.090712786	0.733714223	0.727085471	2.641630888	2.733862877	3.606837511	3.359763384	2.710407257	2.008113623	2.400826454	2.02415967	1.627881527	0.754017293	0.634065986	0.72342521	2.06167841	2.221991539
10690_at	0.162315547	0.075144507	0.169125989	0.187851533	0.230078578	0.189542472	0.185265437	0.312434703	0.359564185	0.196188346	0.163242012	0.112690359	0.165327221	0.200000003	0.116252825	0.157534257	0.206243038	0.204081625	0.183013141	0.387688994	0.201142862	0.192584962	0.150214598	0.141012907	0.180708185	0.115976334	0.213800907	0.178498998	0.195247933	0.196428582	0.17563118	0.458590806	0.180219784	0.116141737	0.112234578	0.107883804
10694_at	1.415436983	0.953757226	0.797956884	0.983127117	0.864197552	0.813725471	0.669555783	0.685475469	0.415254235	1.033632278	1.082191825	1.903553247	1.661308885	0.930681884	0.906320572	0.777397275	0.810479343	0.705102026	0.772497475	0.676025927	1.793142796	1.910401583	1.866952777	2.015888929	1.631257772	0.782248497	0.920814514	0.909736335	0.87499994	0.865546286	0.745334864	0.5475896	1.437362671	1.859251857	1.594539881	1.867219806
10695_at	1.296254277	1.589595318	1.103291631	1.532058477	1.529742002	1.44989109	1.440953374	1.191222548	0.720339	0.510089695	0.469178081	0.634517729	0.935706139	1.63409102	1.286681652	1.310502291	1.502787113	1.22551012	1.676440835	0.654427648	1.333714247	0.940267801	0.574034333	0.607745826	0.996336997	1.362130165	1.558823586	1.459432006	1.361570239	1.434874058	0.991218507	0.388133466	0.824175835	1.002952814	0.719919026	0.696058035
10700_at	1.935300827	0.576878607	0.709421098	0.664791882	0.530864239	0.465141624	0.724810362	0.733542323	3.929782152	2.468610048	1.857305884	2.135025263	1.678530455	0.653409123	0.432279885	0.535388172	0.557413578	0.424489766	0.657229483	2.983801126	2.091428518	1.45623064	1.997853994	1.451837182	1.315018296	0.770414174	0.692307711	0.447261661	0.512396693	0.502100825	0.703622401	4.463535309	1.864835143	1.602362275	1.626895666	1.428423166
10701_at	2.574347496	2.002311945	1.24744606	1.69628799	1.873176217	1.515250564	1.641386747	0.896551788	0.236077487	0.836322904	1.617579937	1.828426361	3.132032156	2.264772892	0.887133121	1.058219194	1.35340023	1.251020312	1.397370934	1.170626402	0.366857111	1.537590146	1.954935551	1.972194791	2.913309097	1.673372746	1.497737527	1.076064944	1.14359498	1.245798349	1.296377659	0.886279285	0.324175835	1.436023593	1.785642028	2.034232378
10702_at	4.997729778	4.291329384	3.211123705	3.732283354	3.951739788	3.435729742	3.206933737	2.582027197	1.138014555	4.251121521	2.860730648	4.072081089	5.421355247	4.396591187	1.689616203	1.64611876	2.583054543	2.586734533	2.82001996	2.051835775	1.771428585	4.157569408	3.605150223	3.442899942	4.018315315	4.581065178	4.143665314	3.621704102	3.400826454	3.492647171	1.745334864	1.768850446	2.719780207	3.41338563	4.116279125	3.917012215
10704_at	2.101021767	3.51560688	3.132803679	2.863892078	3.065095663	2.808278799	2.94691205	2.425287485	1.16828084	1.596412539	1.150684953	1.150253773	2.424799204	3.671591043	2.293453693	1.686073065	1.998885274	2.262244701	2.185035229	0.993520498	2.202285767	1.333676577	1.229613662	1.436941385	2.120879173	2.796449661	3.109728575	2.157200813	2.450413227	2.432773352	2.398463249	0.902348518	1.820879102	1.127952695	1.137512565	1.286306977
10705_g_at	0.626560748	1.172254324	0.804767311	0.843644559	0.838383853	0.835511923	0.56879735	0.655172408	0.217917681	0.307174891	0.374429226	0.455837578	0.588978231	1.327272773	0.862302482	0.41438356	0.630992174	0.705102026	0.588473201	0.352051824	0.385142863	0.45623067	0.240343347	0.451837152	0.633699656	1.005917192	0.667420805	0.816430032	0.864669383	0.801470637	0.324917674	0.181705803	0.3615385	0.206692919	0.305358946	0.315352678
10708_at	2.045403004	2.406936407	2.326901197	2.646794319	3.012345791	2.532679796	2.696641207	2.439916372	0.932203412	1.693946362	1.732876778	1.343147159	1.920780897	2.348863602	1.794582367	2.503424644	2.919732332	2.124489784	2.36501503	1.601511955	2.590857029	1.747682691	1.419527888	1.557100415	2.338217258	2.330177546	2.375565767	1.906693816	2.26859498	1.98844552	1.506037354	1.192830563	2.003296852	1.273622036	0.791708767	1.021784186
10709_at	1.943246245	1.892485499	2.160045385	2.454443216	2.383838415	2.42592597	3.2751894	7.087774277	26.47336578	12.35874557	10.74543381	7.948223591	4.28128624	2.264772892	1.860045195	2.923516035	3.150501728	2.326530457	3.685540676	31.69870377	17.36000061	9.014417648	9.171673775	6.878848553	5.658119678	2.524260521	2.639140368	1.615618706	2.019628048	2.428571463	3.96377635	33.36217499	12.32087898	6.074803352	5.824064255	5.932572365
10710_at	3.397275686	2.492485523	1.919409871	2.033745766	2.060606241	1.699346423	1.756229639	1.834900856	1.377724051	2.230941772	2.453196287	2.537055731	2.74397254	2.730681896	1.053047419	2.08447504	3.206243038	1.716326475	1.480283022	1.424405932	1.276571393	2.018537521	1.23605144	2.183713913	2.924298048	2.133727789	1.96606338	1.723123789	2.017561913	1.630252123	1.346871614	1.496909618	2.316483498	1.692913413	1.80485332	2.210580826
10712_at	20.38024902	26.22427559	22.62429047	25.4848156	14.39393997	25.12091637	15.51137447	21.83385658	10.08474636	18.27242279	20.65753365	14.0670042	20.37084007	27.40795517	15.20090294	31.45890617	33.21516037	19.43061066	19.19514656	20.68898582	11.28457165	14.59938145	9.511802673	13.82423019	18.43345451	31.80946732	27.2364254	18.56490898	21.96487427	22.89600945	18.36333847	12.86650181	20.24065971	13.32775593	12.4651165	14.6721983
10714_at	0.7423383	0.624277472	0.551645815	0.669291377	0.713804722	0.75599128	0.711809278	0.783699095	0.983050823	0.563901365	0.533105016	0.794923902	0.966704965	0.6340909	0.511286676	0.534246564	0.481605351	0.577551007	0.757330596	1	1.172571421	1.244078279	0.971030056	1.026812315	0.565323591	0.714792907	0.587104082	0.568965554	0.395661145	0.561974823	0.637760699	0.961681068	0.92527473	1.161417365	1.016177893	0.934647202
10715_at	0.62883091	0.485549122	0.415436983	0.571428597	0.665544331	0.495642692	0.652221024	0.332288414	0.44430995	0.716367781	0.272831053	0.902538061	1.246842742	0.860227287	0.469525933	0.598173559	0.410256416	0.458163261	0.418604642	0.465442747	0.690285742	1.059732199	1.450643778	0.82323736	0.934065938	0.602366865	0.539592803	0.405679524	0.441115707	0.450630277	0.40834251	0.647713184	0.903296709	1.263779521	1.001011133	0.85995847
10717_at	9.640181541	7.671675682	7.224744797	12.18447685	11.58810425	11.02178669	12.53521061	10.8631134	28.21670723	18.02690697	11.84703255	14.34213161	7.833525181	10.94999981	6.50225687	8.182648659	10.5005579	11.24693775	10.86248779	21.02267838	15.61371326	14.12255383	12.77038574	10.75670242	8.189255714	9.218935013	13.80203629	11.67444229	11.62086773	14.63655567	10.53567505	29.76266861	14.94835281	12.52755928	14.33164787	12.71576691
10718_at	0.936435878	0.605780363	0.354143023	0.4904387	0.558922589	0.445533782	0.605633795	0.480668753	0.60895884	0.959641278	0.688356161	1.204060912	0.964408755	0.668181837	0.207674935	0.245433792	0.377926439	0.494897962	0.528816938	0.836933017	0.418285698	1.324407816	1.170600891	1.10724926	0.754578769	0.504141986	0.412895948	0.463488877	0.48140493	0.535714328	0.434687167	1.086526513	0.891208768	1.424212575	1.245702624	1.132779956
10719_at	0.988649249	0.929479778	0.738933027	1.17660296	1.135802507	1.118736386	1.157096386	1.468129635	1.812348723	1.209641337	1.400684953	1.860913754	0.832376599	1.252272725	0.801354408	0.456621021	0.795986652	1.157142878	1.428715825	2.722462177	0.507428586	1.560247183	1.430257559	1.459781528	0.575091541	0.875739634	1.188914061	1.154158354	1.210743785	1.517857194	1.02305162	3.526575804	1.243956089	1.46751976	1.928210139	1.278008223
10720_at	0.846765041	0.864739895	0.864926219	0.820022523	1.079685807	0.590413928	0.557963133	0.735632241	0.599273622	0.884529233	0.649543405	0.652791917	1.230769277	1.430681825	0.66027087	0.530821919	1.117056847	0.579591811	0.880687535	0.784017265	0.439999998	0.61174047	0.363733917	0.527308822	1.073260069	0.648520708	0.71945703	0.645030439	0.801652849	0.745798349	0.538968146	0.80964148	0.441758275	0.68405509	0.514661252	0.338174224
10721_at	47.42338181	45.19537354	36.02837753	52.88301468	62.79573822	58.51198196	63.42578506	62.29467392	39.32929993	39.73206711	57.78767395	44.52284241	54.25947571	44.79659271	28.69864464	25.01027298	57.09587479	41.16122437	50.56319427	49.6479454	27.95656967	38.69721985	45.60407639	39.3396225	57.81929016	40.92071152	33.05543137	39.46044922	50.08264542	50.26680756	41.82107544	50.0655098	36.57802582	32.59743881	34.40141296	35.60580444
10722_at	5.140748978	8.523698807	4.699205399	6.30146265	7.164983749	7.154684067	7.568796635	6.501567841	0.94430995	2.132287025	2.302511454	2.297461987	5.340987682	8.263636589	4.932279587	4.051369667	5.729097366	5.653060913	5.82507515	3.413606882	1.100571394	2.437693119	2.026823997	2.367428064	4.92551899	7.192899227	5.740950584	5.049695969	6.191115379	5.667016983	4.421514988	2.529048204	2.268131971	1.962598324	1.626895666	2.289418936
10723_at	15.94324589	19.9040451	14.11577702	16.7075367	15.76206589	14.26252747	14.95124531	13.47857952	3.60290575	9.604260445	12.82191753	11.41624355	14.34902573	21.76250076	9.644469261	12.70776272	10.82385731	11.81734657	13.21031284	8.118790627	7.0445714	10.09989738	10.95493603	9.732870102	16.64957237	18.21183395	15.44117641	14.47667408	14.79028893	15.10819435	4.846323013	6.508034229	11.15714264	7.226377964	6.312436581	9.09647274
10724_at	1.914869428	2.428901672	2.570942163	2.447694063	2.518518448	1.894335389	2.143011808	2.268547773	0.993946731	0.735426009	0.851598144	0.873096406	1.818599343	2.423863649	2.376975298	2.19520545	2.599776983	1.820408106	1.781597495	1.237581015	0.858285666	0.822863042	0.853004277	1.131082416	1.942613006	2.675739765	2.632353067	1.886409879	2.229338884	1.978991628	1.869374394	1.262051821	0.718681335	0.726377964	0.682507575	0.941908717
10725_at	17.78093147	19.07167625	12.81498337	13.76940346	14.39955139	9.442265511	9.084506989	6.285266399	2.972155094	13.08632374	15.98630238	15.56040573	20.52698135	19.46590996	11.2641077	11.42694092	9.112597466	7.593877316	6.021233082	4.714902878	21.35085678	15.11019516	19.67060089	17.96325874	18.43955994	16.89585686	11.94230747	7.561866283	7.568181515	6.164916515	6.503842354	4.580964088	21.62197876	13.72244072	10.94438839	15.22095394
10726_at	0.347332597	0.328323692	0.423382521	0.400449932	0.415263772	0.319172114	0.43986994	0.276906997	0.209443092	0.340807199	0.260273963	0.283248723	0.500574052	0.465909094	0.370203137	0.376712322	0.577480495	0.208163261	0.283114254	0.151187897	0.322285712	0.220391333	0.255364805	0.221449852	0.339438349	0.337278098	0.329185545	0.256592304	0.286157042	0.268907577	0.283205271	0.138442516	0.370329678	0.204724401	0.166835174	0.192946047
10728_at	14.33484745	15.04277325	14.26674271	17.7176609	15.35690403	17.82352829	12.25243759	17.19644737	8.272397041	12.82623386	14.6609602	10.38578701	13.60046005	16.22272682	12.0812645	21.0034256	20.884058	14.00816345	12.51668358	13.21814251	11.77600002	11.18846512	8.816523552	11.9503479	11.7277174	18.09467506	18.10181046	12.36511135	15.62706566	15.21323586	13.42371082	8.215079308	15.14395618	10.56102371	10.02325535	11.24999905
10731_at	9.670828819	19.58034515	19.56186104	13.48818874	21.58473587	14.5882349	11.80173302	11.81818199	2.806295395	7.274664402	9.85159874	5.829441547	13.55223942	19.25113678	17.25959206	16.63698769	17.45596504	13.74693775	9.204246521	4.443844318	11.96457195	7.906281948	6.992489338	5.473684311	11.49572659	16.13491249	16.69683266	10.71703815	14.7892561	12.18487453	10.47859478	4.42645216	9.779121399	6.899606228	7.361981392	7.674273491
10732_at	37.39387131	42.09479523	42.13280106	32.22272491	29.46576881	24.93354988	18.81365013	21.98223686	8.43099308	37.39237595	44.6289978	33.69441605	42.9403038	45.43523026	38.37358856	31.87214661	29.52173996	22.5877552	16.87967682	16.27861786	44.29142761	29.77136993	32.759655	26.26613808	63.3406601	52.56804657	42.85746765	25.56389618	25.41322327	24.18487358	17.22502708	12.13596916	33.84175873	26.93897629	33.51769257	36.72821426
10733_at	1.710556149	2.128323793	2.587968349	2.08886385	2.205387354	2.038126469	1.966413736	1.983281136	0.840193748	1.232062817	1.844748974	1.150253773	1.670493841	2.1340909	2.186230183	2.156392574	2.418060064	1.857142806	1.498483181	1.042116642	1.748571396	1.408856869	1.20493567	1.156901717	1.984127045	2.595266342	2.350678921	1.743407726	2.069214821	1.968487382	2.023051739	0.838071704	1.504395604	1.537401557	1.412537813	1.372406602
10735_at	7.861520767	4.24508667	3.061294079	2.092238426	1.827160597	1.021786571	1.635969639	1.574712634	1.372881413	4.386771202	7.160958767	6.009137154	8.184845924	4.359091282	2.402934313	1.860730648	2.181716919	1.811224461	1.293225408	1.313174963	3.960000038	5.396498203	6.025750637	6.039721966	8.07448101	5.493491173	2.485294104	1.574036598	1.580578446	1.711134434	1.859495044	1.343634009	4.335165024	5.807086468	6.558138847	6.708506107
10736_at	10.42224789	6.608091831	2.918274879	2.221597433	1.725028157	0.750544667	1.102925181	1.966562152	1.592009783	5.596413136	10.49429226	7.88020277	8.958668709	6.276136398	2.857787609	1.764840245	2.750278711	1.397959113	1.302325606	1.558315396	4.905142784	7.12976265	6.343347549	6.389275551	11.46642208	5.944378853	3.740950346	2.030426025	2.45867753	2.261554718	1.50054884	1.166872621	4.005494595	7.583661556	7.82305336	6.770746708
10737_at	9.26560688	6.313294411	9.686719894	8.762655258	9.767677307	9.604575157	10.56446266	13.44723129	27.94067764	13.18834209	10.45319653	10.89035416	10.97703838	7.337500572	6.82957077	3.944063902	8.77926445	7.103060722	9.195146561	19.63607025	14.20685673	10.04016495	10.07081509	9.528302193	9.551892281	5.972781181	8.975113869	7.055781364	7.936983109	9	8.664105415	28.05067825	14.57692337	8.528543472	8.504549026	9.33921051
10738_i_at	22.10215569	12.75028896	23.58569717	22.32395935	29.06285286	24.83769226	31.08017159	30.57262421	57.48789597	41.60762405	35.77968216	30.44060707	23.20780945	15.08977318	21.2257328	16.23858452	22.56967735	22.51122475	22.48432541	40.67386627	45.68571472	37.03398514	38.10193253	28.8282032	28.24542236	11.93727875	23.35746765	15.27383423	21.41425514	21.89390945	24	52.76514053	48.73516464	29.42125893	27.64408302	27.01452065
10739_f_at	16.9409771	10.26011562	14.88649273	16.84589386	13.5768795	17.43464088	17.91874313	20.25914383	40.83050919	23.93273735	23.51255608	21.06801987	17.95522499	11.7681818	17.02257156	6.140411377	12.5462656	14.23877525	17.98584366	27.56263542	20.12914276	23.45005035	21.71673775	18.98907661	17.16117287	9.485207558	15.18665218	13.64300251	15.62086678	17.56722832	10.63776112	32.56736374	31.03186798	17.71948814	14.97977638	18.01555824
10741_at	0.586833179	0.365317911	0.217934176	0.528683901	0.547699213	0.492374748	0.672806025	0.652037621	0.934624672	0.912556112	0.537671208	0.397969544	0.474167645	0.355681807	0.246049643	0.382420093	0.696767032	0.443877548	0.588473201	0.485961109	1.121142864	0.610710561	0.509656668	0.518371403	0.73382175	0.371597648	0.380090475	0.378296167	0.479338855	0.594537795	0.43139407	0.370828152	1.098901153	0.411417305	0.25075832	0.319502056
10748_at	3.241770744	6.012716293	4.251986504	3.340832472	3.662177324	3.952069521	3.07583952	3.288401365	1.187651396	1.374439478	2.507990837	1.884263992	4.049368858	4.0625	4.678329468	4.964612007	4.146042347	3.4683671	2.26895833	1.003239751	3.172571421	1.999999881	2.431330442	2.355511427	3.023199081	5.933727741	5.398190498	3.012170553	2.850206375	2.814075708	2.088913441	1.029666185	2.218681335	1.893700719	2.221435547	2.29979229
10749_at	10.92621994	8.032369614	6.980703831	3.599550247	3.572390556	4.395424843	3.484290361	3.732497692	3.041162252	7.894619465	12.63127899	9.056852341	11.31687832	8.442046165	5.233634472	4.202054977	4.989966869	4.074489594	3.001010895	1.713822842	9.202285767	8.838311195	8.242489815	7.291956425	13.72039032	8.956212997	5.575791836	3.504056931	3.958677769	3.92331934	2.746432543	2.610630274	7.297801971	8.988188744	10.28816891	11.23651314
10750_at	2.013620853	1.331791878	2.234960318	1.463442206	1.005611658	1.253812671	1.032502651	1.518286347	1.227602959	1.806053996	2.155251265	1.219289303	2.96555686	2.139772892	1.501128674	1.350456715	1.633221865	0.870408177	0.870576262	0.669546425	1.658285737	1.512873173	1.318669558	1.131082416	3.780220032	1.579881668	1.44570148	0.735294163	0.92148757	0.867647052	1.315038443	0.609394252	1.231868148	1.647637725	1.174924135	0.832987547
10751_at	1.069239497	0.971098244	1.839954734	1.426321745	1.429854155	1.162309289	1.204766989	1.306165099	0.303874105	0.699551642	1.311643839	0.798984706	1.133180261	1.197727323	1.407449126	1.289954305	1.567447066	1.337755084	1.082911968	0.775377989	0.795428574	0.923789859	0.752145886	0.764647484	1.358974457	1.544378757	1.495475054	1.391480803	1.373966932	1.351890802	1.619099975	0.362175494	0.869230747	0.935039341	0.914054573	0.865145206
10752_at	9.841090202	5.649711132	5.735527515	4.541057587	3.766554594	3.41176486	3.807150364	3.855799437	3.900726557	8.33408165	10.80821896	8.458883286	8.696900368	5.869318485	4.457110405	4.426940441	4.876254082	3.753061056	3.119312286	3.427645683	9.036571503	9.125642776	9.590128899	7.363455772	9.561660767	6.259171963	5.01696825	3.201825857	4.129132271	3.699579954	4.064764023	3.480840445	10.04835224	8.32381916	9.554095268	9.29979229
10753_at	0.465380251	0.387283236	0.339387059	0.269966245	0.433221102	0.246187374	0.342361838	0.619644701	1.83292973	0.49439463	0.850456655	0.696446657	0.45809418	0.293181807	0.341986448	0.326484025	0.313266456	0.353061199	0.429726988	1.265658736	1.10857141	0.65087539	0.840128779	0.792452872	0.376068383	0.321893513	0.358597308	0.289046675	0.528925598	0.493697494	0.582875967	1.385661244	0.748351634	0.757874012	0.990899861	0.707468808
10754_at	3.584562778	2.337572098	1.954596996	1.980877519	1.869809389	1.480392098	1.678223014	2.072100401	1.742130756	4.958520412	4.58447504	4.862944126	3.707233191	2.164772749	2.116252899	1.592465758	1.997770309	1.421428561	1.459049463	1.954643607	4.267428398	6.593203068	5.721030235	3.751737833	4.255189419	1.689940929	1.960407376	1.57809341	1.73140502	1.893907666	1.688254714	1.533992529	4.598901272	5.273622036	4.960566044	4.459543228
10755_at	2.074914932	41.01155853	47.87854767	41.15747833	39.11672592	27.31372452	11.74214554	4.87356329	2.796610355	0.813901365	0.772831023	0.960406065	3.253731489	53.22954941	47.12415314	32.82191849	25.48606682	17.10612297	8.383214951	2.82505393	3.467428446	1.340885639	1.129828334	1.051638603	5.836385727	47.27692413	45.59954834	26.1480732	23.54751968	15.40021038	8.934139252	2.779975176	1.653846145	0.985236228	0.759352803	0.801867187
10756_at	0.507377982	1.862427831	1.913734436	2.728909016	3.901234865	4.991285324	5.843986988	6.576802731	1.905568957	0.545964181	0.478310525	0.545177639	0.785304308	1.802272797	2.113995552	2.069634676	2.763656616	3.498979568	5.169867992	2.920086384	2.034285784	0.710607588	0.7081545	0.508440912	0.609279633	1.427218914	1.337104082	1.540567994	2.024793386	3.255252123	4.138309479	2.648949146	0.932967067	0.601377964	0.453993917	0.395228177
10757_at	1.053348541	1.369942188	1.098751426	1.1563555	1.142536521	0.981481433	0.777898133	0.814002097	0.208232462	0.412556052	0.329908669	0.544162393	0.881745219	1.436363697	1.155756235	1.222602725	0.993311048	0.741836667	0.855409443	0.482721388	0.862857163	0.604531407	0.428111613	0.48262164	0.903540909	0.96568048	1.288461566	1.183570027	0.904958665	0.83088237	0.754116356	0.310259581	0.548351705	0.556102335	0.535894811	0.56327796
10761_at	0.492622048	0.449710995	1.107831955	0.65691793	0.70145905	0.86601305	0.606717229	0.91536051	2.815980673	0.868834138	1.224885941	1.114720821	0.692307711	0.653409123	0.791196346	0.519406378	0.983277559	1.068367243	0.821031272	0.996760309	2.210285664	1.173017502	1.194205999	0.957298934	0.576312602	0.582248509	0.72963804	0.511156201	0.65289253	1.015756249	0.735455573	1.6897403	1.341758251	1.251968503	1.483316422	1.628630638
10763_at	2.780930758	2.241618395	3.339387178	3.125984192	3.336700439	2.284313679	3.007583857	2.68234086	2.254237413	2.108744621	2.87214613	2.725888252	2.765786648	2.905681849	2.832957029	2.920091391	4.191750526	3.134693861	2.650151491	2.627429724	2.798856974	2.376930952	2.654506445	2.56802392	3.352869511	3.789349318	3.397058725	2.941176653	3.34297514	3.313025236	3.380900145	2.339925766	2.459340811	2.513779402	2.955510378	2.977178335
10764_at	0.580022693	0.495953768	0.70147562	0.489313841	0.702581406	0.301742941	0.499458253	0.449320793	0.531477034	0.332959652	0.456621021	0.296446711	0.639494896	0.505681813	0.574492097	0.493150711	0.754737973	0.2867347	0.322548002	0.54643625	0.517714262	0.282183319	0.257510722	0.250248283	0.509157538	0.420118362	0.429864258	0.338742435	0.330578506	0.432773143	0.400658637	0.605686009	0.268131882	0.311023623	0.23356925	0.229253098
10765_at	1.77298522	2.109826565	2.013620853	2.064116955	2.407407522	1.913943291	2.725893736	2.443051338	0.584745765	0.959641278	1.13356173	0.860913694	1.925373197	1.76818192	1.765236974	2.189497709	2.285395861	1.664285779	1.849342585	1.804535747	1.058285713	0.959835172	1.150214553	1.027805328	2.268620253	1.704142094	2.026018143	1.472616673	1.879132152	1.858193278	2.4083426	1.091470957	1.029670358	1.001968503	1.075834155	1.092323661
10766_at	9.388195038	12.1965313	9.566401482	11.15073109	10.73064041	8.688452721	8.743227959	9.176593781	6.622276306	9.12556076	8.493150711	10.18781662	7.854190826	13.83863735	12.02144432	10.72831059	12.69342232	10.64489746	7.607684612	9.462203026	10.0525713	9.086508751	9.22532177	9.139026642	11.84126949	12.03313637	12.48981857	10.43002129	12.25206566	11.51260567	10.50603771	8.666254044	10.23186779	10.22244072	9.726996422	8.544605255
10767_at	12.81271362	11.2959528	7.26106739	5.528684139	4.962963104	4.399782181	4.250270367	3.829676151	1.525423765	7.966367722	10.2214613	10.09035492	12.50975895	10.32841015	6.206546307	4.505708218	5.91750288	4.363265514	3.325581074	2.152267933	8.051428795	10.3542738	11.31545067	10.35551167	14.55677605	9.287573814	6.27375555	4.769776821	4.44524765	4.024159908	4.288693905	1.462299109	8.984615326	10.47342491	11.46916103	10.89937687
10768_at	2.012485743	1.107514501	0.508513033	0.319460064	0.460157156	0.362745076	0.234019488	0.345872521	0.243341416	1.158071876	1.436073065	1.420304537	1.800229788	0.904545486	0.374717832	0.41438356	0.511705697	0.328571439	0.376137495	0.255939543	1.349714279	1.634397507	1.488197446	1.705064535	1.886446953	0.659171641	0.424208164	0.342799187	0.283057839	0.269957989	0.374313951	0.196538925	1.473626494	1.73031497	1.649140477	1.436721921
10769_at	2.891032934	5.320231438	5.019296646	4.57705307	4.52300787	3.99019599	3.258938074	3.434691906	0.435835361	1.315022469	1.6095891	1.81319797	2.887485743	5.465909481	4.439051628	3.719177961	3.062430382	3.407142639	2.719918966	1.697624207	2.258285761	2.189495325	2.0482831	1.69712019	3.028083086	2.076923132	4.665158272	3.821501017	3.231404781	2.95168066	3.712404251	1.03584671	1.661538482	2.228346348	2.161779404	1.890041351
10770_at	17.62315559	14.49248505	8.82065773	9.359954834	7.760942936	7.101307392	7.136511326	7.826541424	4.433414459	12.41592026	10.47374439	13.63451767	19.00115013	12.12045479	8.642211914	7.658676147	7.139353752	5.531632423	6.088978767	5.377969742	14.13828564	13.91452026	17.03755379	13.27606773	18.64468956	10.3230772	9.288461685	5.630832195	5.970041275	5.760504723	7.423710346	5.425216198	13.6802206	13.4379921	14.83619785	15.7012434
10771_at	1.76276958	1.261271596	1.441543698	2.209223747	2.624018192	2.960784197	3.053087473	3.985370874	10.25544834	1.912556171	1.917808294	2.583756208	2.030998945	1.156818271	1.714446902	1.886986375	2.445930719	2.31632638	3.357937098	6.402808189	5.436571598	2.25231719	2.888412237	2.891757965	2.221001148	1.235502958	1.824660659	1.816430211	2.173553705	2.964285851	3.789242744	8.829418182	2.579120874	2.1968503	2.555105925	2.810165644
10774_at	3.364358664	5.305202007	3.787741423	3.615298033	3.129068375	2.618736267	2.085590363	1.769070029	1.697336555	0.959641278	0.7442922	1.550253749	3.267508984	5.590909481	4.22347641	2.771689653	1.175027847	2.1765306	2.052578211	0.875809908	2.427428484	1.927909255	1.552575111	1.5302881	2.560439587	3.54792881	3.777149439	2.669371367	2.258264542	2.018907547	1.78375423	1.098887444	1.226373672	1.581692934	1.435793638	1.385892153
10775_at	6.220204353	7.656647205	6.249715805	5.641170025	5.209877014	5.204792976	4.854821205	4.027168274	0.588377714	0.196188346	0.184931517	0.470050752	6.715270519	7.789772987	5.961625099	4.388127804	1.983277559	3.893877506	4.206268787	1.43196547	0.222857147	0.299691051	0.362660944	0.778550208	6.492063522	4.076922894	4.795248985	4.545639038	3.886363745	4.577731133	3.855104446	1.021013498	0.201098904	0.32874018	0.450960517	0.908713639
10776_at	4.468785763	19.42427635	13.239501	13.07311535	13.74298573	12.58278847	11.03033543	6.03866291	1.536319613	0.206278026	0.228310511	0.375634521	5.638347149	20.3647728	14.60045052	9.39497757	9.143813133	10.18979549	9.742163658	4.251619816	0.331428558	0.547888756	0.483905554	0.39126119	4.489621639	19.89704132	14.90610886	11.19979858	9.7706604	10.67752171	10.23161411	3.389369488	0.248351663	0.612204731	0.478260845	0.521784186
10778_at	1.743473411	15.6057806	21.76730919	17.98650169	18.76318932	12.18082714	8.524376869	3.935214281	2.565375328	2.40358758	1.937214613	1.394923806	2.64064312	21.65454674	10.19300175	9.937214851	9.380156517	7.691836357	5.285136223	2.854211569	2.625142813	2.873326302	2.256437778	1.492552161	2.091575146	20.38106537	20.09954834	9.72819519	7.835743427	6.121848583	5.012074947	2.845488071	2.592307806	2.336614132	1.914054513	1.144190788
10779_at	4.388195515	3.359537601	2.839954615	3.501687288	4.046015739	3.499999762	3.771397591	2.952978134	4.619854927	4.036995888	2.816210032	3.766497374	5.277842045	3.209090948	1.554175973	2.308219194	2.493868351	2.554081678	3.079878569	3.881209373	3.841142893	4.259526253	4.668455124	4.086395264	4.583638668	2.628402472	3.41176486	2.607505322	2.573347092	2.746848822	2.867179155	5.135970116	5.242857456	3.995078564	4.166834831	4.005186558
10781_at	17.00453949	18.84508514	23.48467636	24.0562439	19.70370483	24.47385597	23.63705063	23.55694771	11.23607731	13.73542595	17.83447647	16.42233467	16.66934776	23.78295326	16.08916473	12.66895103	19.20847321	18.52652931	23.45601463	19.30885506	4.997714043	17.2852726	16.03111649	15.25819302	12.48351669	22.06272316	28.682127	23.26774979	22.1611557	24.24159813	21.13940811	20.00865173	13.16483593	15.65354347	16.44994926	13.89315319
10789_f_at	0.893303037	2.75491333	1.744608402	1.926884174	2.314253807	1.946623087	1.676056266	0.523510993	0.731234908	0.526905835	0.545662105	0.8081218	0.842709601	2.464772701	1.629796743	1.194063902	1.612040162	1.366326451	1.221435785	0.723542094	1.033142805	0.705458283	0.713519335	0.787487626	0.71306473	3.089941025	2.092760324	1.998986006	1.536157012	1.608193398	1.294182301	0.721878827	0.810989082	0.802165329	0.745197117	0.758298695
10791_at	0.377979577	0.346820801	0.208853573	0.457817793	0.388327718	0.459694982	0.531960964	0.245559037	0.112590805	0.262331843	0.208904102	0.18680203	0.292766958	0.407954574	0.164785549	0.22260274	0.439241946	0.343877554	0.573306322	0.239740834	0.254857123	0.183316156	0.2081545	0.163853034	0.304029316	0.440236688	0.418552041	0.354969591	0.254132241	0.473739505	0.419319451	0.150803447	0.269230783	0.293307066	0.14863497	0.221991688
10794_at	1.785471082	3.745664597	0.746878564	0.866141737	1.024691463	0.915032685	0.897074759	0.575757563	0.474576294	0.689461946	0.995433748	1.051776648	2.326062202	3.371591091	0.975169301	0.66438359	0.808249712	0.696938813	0.71486342	0.397408187	0.906285763	0.863027811	0.964592278	1.178748727	1.873015881	2.499408245	1.139140248	0.628803253	0.677685916	0.743697524	0.8177827	0.57107538	1.428571463	1.035433054	0.964610696	1.435684443
10795_at	42.57661819	51.96878433	60.05448151	54.83464432	52.10999298	49.97276688	49.3943634	47.39812088	11.94552135	15.59192944	19.35959053	20.31573486	47.85648727	57.9954567	41.9119606	25.04566193	50.03121185	30.86122322	40.49443436	24.85853004	14.14742851	17.64160538	19.32832718	17.68917656	41.80464172	46.26153946	55.53619766	37.68255615	42.08470917	42.0892868	26.91877174	19.55747604	18.88901138	16.22834778	12.92113209	18.74481201
10797_at	2.709421158	2.611560583	2.093075991	2.179977655	2.20650959	1.911764741	2.135427952	1.849529862	0.920096874	1.984305024	2.150684834	1.908629417	2.665901423	2.681818247	1.310383677	1.102739692	1.312151551	1.580612183	1.621840119	1.247300267	1.618285775	2.061791897	2.060085773	2.166832209	2.694749594	2.55739665	2.180995464	1.517241478	1.951446176	1.573529482	0.827661932	1.153275609	2.243956089	1.731299162	1.404448867	1.540456295
10798_at	5.253121376	4.166473866	3.236095428	4.780652523	5.180696011	4.44989109	3.994582891	4.384535313	3.487893581	4.29035902	4.374429226	4.19695425	5.447761536	4.477272987	3.268623114	3.837899685	4.934225082	4.051020145	3.440849066	3.970842361	3.702857018	3.773429394	3.983905554	3.575968266	4.264956951	4.250887871	4.604072571	3.294117689	4.109503746	3.815126181	3.400658607	4.255871296	4.446154118	3.21653533	2.02123332	2.794605494
10799_at	6.231554985	6.23121357	5.611804962	6.758155346	6.762065411	6.051198006	6.08125639	6.020898819	1.782082319	4.374439716	4.801370144	4.10761404	5.366245747	6.727272987	4.891647816	7.28538847	7.833890915	4.303061485	5.392314911	5.122030258	3.461714268	4.838310719	4.040772438	4.543197632	6.090353966	7.041419983	7.747737885	3.970588446	5.387396812	4.908613682	4.588364601	3.179233551	4.18241787	3.826771498	2.45803833	3.698132515
10800_at	7.375709534	2.990751505	4.149829865	3.502812147	3.730639935	2.703703642	2.526543617	3.822361469	13.7687664	9.197310448	7.908675671	6.798984528	6.48105669	2.773863792	2.025959253	3.388127804	2.781493902	2.305101871	2.754297018	7.20410347	10.76457119	7.227600098	5.096566677	7.188679695	6.549450874	2.945562124	3.76018095	2.109533548	2.598140478	2.038865566	2.833150625	10.68850422	9.453845978	6.262794971	4.137512684	5.844398022
10802_at	9.320090294	14.78034687	11.92508507	14.83914471	12.02918148	13.01198292	8.579631805	11.08046055	3.518159866	5.929372787	8.077625275	7.009137154	9.004592896	15.11022758	11.33069992	15.37785435	13.14492702	9.938775063	9.788674355	7.052915573	5.227428436	6.830071926	4.815450668	7.922542095	7.217338085	14.13254356	13.25452423	9.874239922	11.26446247	9.711134911	8.190999031	4.199010849	8.568132401	6.837598324	6.186046124	7.2188797
10851_at	1.387060165	5.349133015	2.229284763	1.125984311	0.976431012	0.736383438	0.611050904	0.649947762	0.262711883	0.418161452	0.550228357	0.543147206	1.569460392	4.756818295	1.779909611	0.934931517	0.885172844	0.621428549	0.547017157	0.30345574	0.830857098	0.66014415	0.770386279	0.669314802	1.652014732	2.985798836	1.599547505	0.879310369	0.627066135	0.612394989	0.700329304	0.278121114	0.551648378	0.667322874	0.760363936	0.869294584
10854_at	7.264472008	2.0878613	1.549375772	1.690663695	2.141414165	1.954248309	1.855904579	2.459770203	8.401937485	7.667040825	1.583333373	3.35532999	9.420207024	2.607954741	1.7358917	1.429223776	1.672240853	1.568367243	1.949443817	3.506479502	33.84228516	4.483006954	3.39914155	4.72591877	7.72527504	2.092307806	1.944570065	1.226166368	1.221074343	1.517857194	2.114160299	5.050679684	20.33076859	3.344488144	3.243680239	6.37655592
10856_at	0.872871757	0.517919064	0.846765041	0.930258691	1.379349113	1.370370388	0.87107259	1.177638412	3.200968504	1.261210799	0.738584459	1.74416244	1.378874898	0.919318199	1.036117435	1.005707741	0.521739125	1.144897938	1.475227356	1.477321863	2.707428455	2.828012466	2.247853994	1.72889781	1.261294365	0.506508887	1.322398186	1.210953474	0.924586773	1.488445401	1.599341393	3.039554834	3.265934229	3.169291258	2.297269821	1.745850563
10857_at	3.393870592	2.969942093	2.651532412	4.4094491	5.547699451	5.656862736	5.080173016	4.437826633	11.96489143	4.744394779	4.932648659	6.392893314	5.086108208	3.986363649	4.681715488	3.45776248	3.529542923	5.860203743	5.805864334	6.141469002	9.749713898	9.783727646	7.700644016	5.294935703	4.655677795	3.125443935	4.829185486	4.29513216	4.944214821	5.919117928	5.723381519	9.671198845	9.395605087	8.817914009	7.663296223	7.096472263
10858_s_at	14.66174793	12.27514458	9.430192947	9.674915314	11.53423119	9.237472534	6.434453011	4.109717846	2.401937008	7.145740509	5.022830963	14.3096447	18.54649925	15.20227337	10.55981922	7.789954662	5.544035435	7.893877029	6.410515308	4.804535389	7.815999985	12.19670486	13.71781158	14.93445969	12.27350426	16.80236816	12.34954739	10.23326588	7.985537052	8.65336132	7.148189068	4.002471924	11.54835224	13.32480335	15.42669201	16.94502068
10860_s_at	1.158910275	0.578034639	0.491486937	0.507311583	0.604938328	0.525054455	0.486457199	0.276906997	0.322033912	1.359865546	1.083333373	1.802030444	1.452353716	0.625	0.269751698	0.374429226	0.342251956	0.326530606	0.496461034	0.231101513	2.572571516	2.026776552	2.13519311	1.517378449	0.915750921	0.3810651	0.535067856	0.502028406	0.33780992	0.401260525	0.417124063	0.273176759	2.449450493	1.601377964	1.441860437	1.475103617
10862_s_at	0.733257651	0.751445055	0.279228151	0.373453349	0.404040426	0.310457528	0.283856988	0.180773243	0.269975781	0.279147983	0.253424674	0.475126892	1.250287175	0.81704551	0.116252825	0.247716904	0.237458184	0.236734703	0.312436789	0.258099347	0.243428558	0.45623067	0.4581545	0.574975193	0.804639816	0.543195307	0.350678742	0.288032472	0.288223118	0.327731103	0.299670696	0.364647686	0.368131876	0.484251976	0.361981779	0.504149318
10866_at	6.548241138	4.435838223	2.097616434	2.839145184	2.344556808	2.022875786	1.481040001	2.43051219	2.756658554	3.976457834	6.037671566	7.130964756	5.464982986	4.932954788	1.30812645	0.546803653	1.54960978	2.022449017	1.873609662	2.245140314	1.061714292	4.399588108	5.325107098	4.855014801	6.021978378	3.807100773	3.036199093	3.4543612	3.270661116	3.263655663	0.793633401	3.004944324	3.201098919	5.011811256	2.540950298	5.047717571
10867_s_at	4.603859425	3.624277353	2.299659491	2.817772865	2.03591466	0.545751631	0.253521115	0.280041784	0.784503698	0.690582991	2.08447504	2.519796848	3.950631857	3.064772844	2.422122002	0.989726007	1.53511703	0.465306103	0.243680477	0.347732186	0.546285689	1.017507792	1.70815444	2.582919598	5.094017506	2.872189283	3.218325853	1.482758641	0.995867789	0.373949587	0.166849613	0.430160671	0.465934098	0.842519641	1.097067714	2.648340225
10877_at	1.398410916	0.890173376	1.044267893	1.259842515	1.355780125	1.311546803	1.628385663	1.657262325	2.698547125	1.63340807	1.79223752	1.643654704	1.801377773	0.947727323	0.85214448	0.711187243	1.083611965	1.128571391	1.499494433	2.470842361	1.121142864	1.606591105	1.757510781	1.637537241	1.36141634	0.891124308	1.24660635	0.849898636	1.260330558	1.272058845	1.392974854	2.975277901	1.373626351	1.36811018	1.342770457	1.428423166
10881_at	26.35073853	12.10520172	11.06469917	9.613048553	8.053872108	7.675381184	6.548212528	7.92476511	8.171913147	11.81278038	17.50456619	16.82741165	24.03674126	12.27272797	8.218961716	8.30593586	9.259754181	5.976530552	6.37411499	7.550755978	11.31657124	9.985581398	13.87446308	19.45878792	28.81074715	12.76213074	10.36877823	5.438134193	6.147727013	5.88445425	7.289791584	6.046971321	9.548352242	9.943897247	11.33468056	16.57676315
10884_at	0.622020423	0.839306295	0.832009137	0.896512926	0.625140309	0.700435758	0.632719398	0.748171389	0.814770043	0.394618869	0.479452074	0.471065998	0.509758949	0.636363626	0.627539456	0.867579937	1.139353395	1.035714269	0.766430736	0.375809938	0.532571435	0.383110195	0.156652361	0.692154884	0.566544592	1.039053321	0.790724039	0.695740402	0.918388426	0.953781545	0.60263449	0.247218773	0.53186816	0.311023623	0.442871571	0.541493773
10885_at	17.35300827	5.433526039	8.384790421	11.96063042	5.597082138	10.96623135	12.80823326	13.99686527	26.7857151	18.54260254	23.13127899	18.10761452	13.67393875	3.992045403	4.694130898	12.20091438	14.18171692	11.99591827	12.32962513	17.59287262	29.37942696	8.38105011	8.567596436	9.466732979	10.71550655	5.482840061	9.048643112	8.647059441	11.5444212	11.02521038	11.53896809	11.66007328	24.19340897	9.726378441	16.45904922	18.14833832
10891_at	5.746878624	1.795375705	2.399545908	2.231720924	2.336700439	1.706971645	2.008667231	2.874608278	6.121065617	7.091928482	8.778538704	7.874111176	5.375431061	2.078409195	1.928893805	1.907534361	1.972129226	1.745918393	1.861476183	4.319654465	7.421714306	8.70957756	7.833690643	6.718966961	6.449328899	1.970414281	1.943439007	1.494928956	1.667355299	1.756302595	2.859495163	5.883806705	6.108791828	7.120079041	7.103134155	6.409750938
10893_s_at	23.80817223	21.45895767	25.98637772	31.54668236	33.36588287	18.79629707	27.53520966	29.50992775	46.08716965	28.63341141	34.36301422	26.89441681	26.73938179	20.73295593	29.78555298	24.90182495	30.37458229	25.09591675	22.7421627	38.79481506	51.85142899	29.43151283	34.03326035	27.87289047	30.6288166	12.73609447	25.13235283	25.6480732	25.78925514	25.99054718	33.71789169	41.02348328	36.92637634	30.26574707	34.14964294	27.22095299
10895_at	0.043132804	0.039306358	0.064699203	0.289088875	0.226711586	0.148148149	0.065005414	0.055381402	1.370460033	0.253363252	0.418949783	0.270050764	0.25373137	0.046590909	0.179458231	0.132420093	0.052396875	0.06530612	0.050556116	0.404967606	0.688000023	0.408856839	0.316523612	0.293942422	0.078144081	0.151479289	0.11990951	0.080121711	0.204545438	0.037815128	0.086717896	1.196538925	0.5	0.438976347	0.45500502	0.243775919
10896_at	17.65039825	40.15259933	30.62202072	21.10236168	15.43209934	12.20479298	10.56446266	10.09299946	5.514527798	5.718610287	6.617580414	7.560406208	18.86452484	36.35227203	24.65236855	17.53881264	13.15050125	10.87346935	9.040444374	8.285097122	10.10514259	8.72914505	8.525751114	8.428004265	20.01099014	32.85799026	26.58823395	16.80831718	13.16218948	11.2867651	12.07025242	8.845487595	8.559341431	8.312007904	10.31749249	10.20746803
10897_at	42.40181732	47.92369843	42.88195038	52.72216034	29.62738609	45.13834763	44.01516724	32.52769089	24.16585922	30.63789368	35.20319748	29.07208252	41.78760147	43.84545517	32.30361176	58.08675766	57.7703476	35.49897766	33.08088684	28.67278671	45.34057236	15.90113258	18.90987206	24.5531292	35.3992691	50.19645309	51.82579041	34.18052673	40.02789307	33.46848679	39.49286652	18.79975128	36.98022079	18.53248024	28.05662155	31.9668045
10898_at	26.86379051	9.530635834	13.826334	15.32845879	9.57575798	11.94880199	14.31744289	14.88401318	37.8196106	22.40919495	25.46575356	21.35532951	26.80826759	8.37613678	10.12189579	17.69520569	16.40022278	10.54489803	11.10313416	22.48920059	38.95885468	13.71678638	19.54399109	22.74975204	23.10134315	13.50532532	16.52036285	8.990872383	10.92355347	10.43382359	12.15477562	23.8714447	24.27362633	12.21358299	20.59959412	22.86514282
10901_at	0.177071512	0.158381492	0.414301932	0.100112483	0.154882163	0.137254909	0.096424691	0.117032394	0.157384992	0.084080718	0.086757995	0.056852791	0.098737091	0.174999997	0.172686234	0.184931517	0.263099223	0.131632641	0.112234578	0.066954643	0.129142851	0.055612769	0.133047208	0.052631583	0.145299137	0.233136103	0.208144799	0.097363092	0.15289256	0.213235289	0.113062575	0.097651415	0.101098903	0.067913383	0.082912028	0.059128623
10902_at	6.839954376	6.602311611	13.43132877	10.02024746	14.63636398	14.06535912	14.80714893	13.04493237	6.421308041	3.389013529	8.031963348	7.897461891	7.231917858	7.868182182	11.60609531	9.947488785	15.29542923	15.05816269	12.83013153	10.42548656	7.507428646	5.884654999	8.295063972	7.096325397	7.658120155	7.789349556	12.35294151	9.427991867	13.26136303	16.19957924	17.51811218	9.561185837	5.325274944	6.850393772	9.010110855	8.553940773
10904_at	0.810442686	0.924855471	1.431328058	1.357705235	1.74747479	1.164488077	1.874322772	2.58829689	2.457627296	0.668161452	1.471461177	0.903553307	1.095292807	0.986363709	1.42437923	0.913242042	1.517279863	1.538775563	1.626895666	3.595032215	1.250285745	1.228630304	1.416308999	1.571996093	1.107448101	1.244970441	1.403846145	1.213995934	1.52789247	1.628151298	2.262349129	5.080345631	1.079120874	1.501968503	1.595551014	1.415974975
10905_at	0.889897883	1.524855375	1.93870604	1.736782908	2.333333254	1.596949935	2.511375904	2.824451447	0.921307504	0.757847548	2.599315166	1.481218219	1.638346791	1.457954645	1.855530381	1.740867615	2.714604139	1.467346907	1.831142545	3.779697657	0.699428558	1.562306881	2.143776894	2.080436945	2	1.430769324	2.504524946	1.41480732	1.861570239	1.731092572	2.872667551	2.453646421	0.648351669	1.290354371	1.852375984	1.827800632
10906_at	15.62769604	12.02659035	7.581158161	6.850393772	6.194164276	5.313725471	7.159262657	5.897596836	4.567796707	11.8251133	14.19520569	10.31167507	18.27325058	11.17500019	7.365687847	7.155251026	6.617614269	4.743877411	4.777553082	4.722462177	12.97371387	12.23480892	13.58476353	12.17974186	20.19658089	12.00946712	8.138009071	4.193712234	5.246900558	4.84663868	7.027442932	4.467243195	12.48571396	10.40846443	12.06471062	12.39419079
10907_at	0.975028396	0.410404623	0.395005673	0.327334106	0.558922589	0.386710227	0.495124578	0.435736686	0.329297841	0.747757852	0.582191765	0.621319771	1.08381176	0.657954574	0.529345393	0.401826501	0.542920887	0.2867347	0.30637005	0.205183581	0.660571396	0.561277032	0.54506439	0.574975193	1.086691141	0.427218914	0.464932114	0.229208946	0.354338825	0.425420195	0.311745346	0.247218773	0.493406624	0.758858263	0.566228509	0.423236489
10908_at	1.984109044	1.708670497	1.144154429	1.466816664	1.821548939	2.295207024	2.604550123	1.928944707	1.142857194	1.531390309	0.651826501	0.549238563	1.768082738	1.570454597	1.252821684	1.593607426	1.458194017	1.596938729	1.460060477	0.81425488	3.188571453	0.904222488	0.721029997	0.483614713	1.41514051	1.315976262	1.240950227	1.132860065	1.561983466	1.716386557	2.439078093	0.758961678	3.227472782	0.705708623	0.768452942	0.669087112
10910_at	4.77071476	7.26473999	5.996594906	8.566928864	9.556678772	8.996732712	7.11700964	6.212121487	3.208232403	3.747757912	2.738584518	3.627410889	4.40413332	6.367045403	6.679458141	7.41552496	7.735786438	7.253060818	7.00202179	3.222462177	7.202285767	5.663233757	5.062231541	4.118173122	4.468864441	5.112426281	7.279411793	6.807302475	6.686983109	7.528361797	7.047201157	2.740420103	6.058241844	5.008858204	4.309403419	4.217842102
10911_at	2.661747932	2.391907454	1.4846766	2.113610744	2.415263891	2.17211318	1.611050844	1.781609178	1.098062992	2.303811789	1.876712322	3.867004871	2.377727032	2.785227537	1.990970492	1.514840126	1.716833949	2.253061295	1.575328588	1.555075645	2.950857162	3.740473747	3.048283339	3.281032801	2.345543385	1.678106546	1.98303175	2.481744528	2.30991745	2.894958019	1.655323863	1.77379477	2.779120922	4.64566946	3.430737734	3.404564142
10912_at	0.544835448	0.35838151	0.280363232	0.521934807	0.637485981	0.592592597	0.583965302	0.822361529	1.421307564	0.394618869	0.3721461	0.823350251	0.396096468	0.473863661	0.45598194	0.441780835	0.591973245	0.658163249	0.719919026	1.209503174	0.946285725	0.594232738	0.63197428	0.625620663	0.339438349	0.330177516	0.458144814	0.832657218	0.703512371	0.823529422	0.609220684	1.265760183	0.600000024	0.746062994	0.634984791	0.7510373
10914_at	24.32349586	25.96878624	20.60045433	20.8571434	20.35241508	16.87036896	9.878656387	13.03134823	8.463680267	11.96524811	12.07876682	21.01319885	24.41446686	29.24090958	20.7720089	17.35388184	7.75027895	11.80918407	12.75227356	10.3336935	21.77828598	20.22142029	21.53862762	20.29692268	27.69108582	15.68165684	20.48077011	15.5669384	12.47727299	13.53046227	13.58507156	12.88627911	22.59890175	22.78838539	23.73306274	21.64211464
10915_at	3.832009077	3.190751314	1.482406378	1.497187972	2.029180765	1.593681931	0.907908976	0.874608159	0.49878937	1.417040467	1.899543405	2.840609074	4.755454063	3.115909338	1.848758459	1.180365324	0.994425833	1.5367347	1.377148509	0.610151172	1.52114296	2.932029009	3.265021324	3.416087389	4.211233139	2.259171486	1.930995464	1.504056931	1.189049602	1.467437029	1.309550047	0.57107538	2.272527456	3.274606466	3.395348549	3.595435619
10916_at	23.48240662	15.58265877	25.75482368	27.2823391	31.53647614	29.63289833	25.600214	19.45036697	51.74455261	32.12892532	20.98972511	31.25888252	26.79449081	18.32727432	21.99887085	22.29337883	20.32218552	23.65203857	27.11223221	35.32181549	44.85371399	31.44387054	29.33261871	22.41012955	18.74603271	20.1491127	26.6957016	21.39655304	22.79545593	29.62184906	25.74313927	44.02101135	37.94395447	30.30216408	29.7421627	27.84750938
10917_at	0.311010212	0.209248558	0.261066973	0.283464581	0.387205392	0.396514177	0.472372651	0.464994788	2.624697447	0.724215269	0.599315107	0.768527865	0.399540782	0.222727284	0.203160271	0.163242012	0.287625402	0.287755102	0.552072763	1.626349926	1.120000005	0.884654999	0.917382002	0.6405164	0.284493268	0.284023672	0.26018101	0.189655185	0.361570239	0.378151268	0.502744257	2.259579659	0.950549483	0.859251976	0.778564155	0.680497885
10919_at	3.185017109	4.668207645	3.870601654	5.1934762	6.545454979	5.696078777	4.516792774	3.985370874	1.194915295	2.178251266	1.622146249	2.372588634	3.233065605	5.261363983	1.999999881	4.511415958	4.560758114	4.461224556	4.56622839	2.679265738	1.862857103	2.594232559	2.038626671	2.291956425	2.13919425	4.977514744	5.187782764	4.608519554	5.436983109	5.35924387	3.923161507	2.322620392	2.930769444	2.614173174	2.142568111	2.369294405
10920_at	0.37116915	0.287861258	0.258796811	0.182227239	0.213243559	0.136165574	0.195016235	0.19958204	0.234866828	0.224215254	0.369863033	0.252791882	0.365097612	0.297727287	0.197516933	0.115296811	0.236343384	0.082653061	0.149646103	0.141468689	0.203428566	0.265705436	0.213519305	0.14498511	0.327228338	0.288757384	0.227375582	0.135902643	0.138429746	0.161764711	0.135016471	0.126081571	0.160439566	0.25688976	0.211324558	0.271784216
10921_at	1.139614105	0.941040456	1.304199815	1.344207048	0.995510697	1.338779926	1.355362892	1.437826633	1.371670723	0.795964181	0.821917832	1.032487273	0.892078102	1.181818247	1.042889357	1.324200988	2.16722393	1.348979592	1.462082863	1.636069059	1.516571403	1.083419085	0.855150163	0.842105329	0.800976813	0.904142022	1.329185605	1.42596364	1.550619841	1.797268987	1.450055003	1.367119789	0.72417587	0.750984251	1.104145527	0.955394089
10922_at	0.667423368	0.984971046	0.851305366	0.878515184	0.87991029	0.766884565	0.856988013	0.775339603	0.27481842	0.413677156	0.453196377	0.567512691	0.757749736	0.936363697	0.95598191	0.948630154	0.892976582	0.763265312	0.754297197	0.556155503	0.671999991	0.658084452	0.574034333	0.550148964	0.612942636	0.778698266	0.980769217	0.702839792	0.828512371	0.69747901	0.854006648	0.501854122	0.408791214	0.554133832	0.592517674	0.627593338
10925_at	0.161180481	0.217341021	0.271282643	0.253093362	0.218855232	0.284313738	0.148429021	0.341692805	0.225181609	0.164798215	0.160958916	0.178680196	0.163031012	0.311363637	0.30812639	0.223744303	0.334448159	0.319387734	0.295247704	0.166306689	0.258285701	0.146240979	0.138412014	0.096325718	0.122100122	0.170414194	0.28054297	0.359026402	0.376033068	0.460084051	0.264544457	0.149567366	0.201098904	0.172244087	0.096056618	0.139004141
10926_at	0.458569825	0.360693634	0.465380251	0.539932489	0.479236841	0.489106774	0.289274096	0.32601881	0.480629563	0.275784761	0.212328777	0.375634521	0.422502875	0.635227323	0.563205421	0.401826501	0.458193958	0.281632662	0.360970676	0.238660917	0.525714278	0.268795043	0.327253222	0.262164861	0.399267405	0.347929001	0.504524887	0.410750538	0.449380159	0.452731103	0.398463219	0.326328784	0.260439575	0.405511826	0.287158728	0.236514494
10932_at	1.755959153	6.463583469	8.629965782	8.188976288	8.11896801	7.095860958	4.82665205	3.900731325	0.854721546	0.642376721	0.614155233	0.626395941	3.004592657	8.572728157	3.579006672	7.79109621	6.870679855	5.005102158	5.1506567	1.685745239	0.561142862	0.93202883	0.605150223	0.557100296	1.907203913	6.926627159	7.533936977	4.983772755	4.810950279	4.926470757	3.433589458	1.111248374	1.09560442	0.76968503	0.579373062	0.418049753
10933_at	28.60839844	14.27976799	21.96254349	24.5883007	25.41189766	25.40740585	28.6847229	30.26854706	56.1162262	49.91367722	39.60844803	36.82538223	26.67738533	19.61022758	16.44808197	19.78653145	27.32887268	23.04795837	26.49241638	43.24729919	43.21828461	35.75901031	37.47639465	27.98411179	31.40415192	20.28875732	28.67533875	20.91785049	25.27375984	29.30882454	29.70911217	53.23856354	43.48901367	30.2992115	27.37714767	31.81535149
10934_at	21.53462029	18.12369919	14.27128315	14.07536602	9.569024086	11.00326729	6.104008675	9.740857124	1.853510976	4.294843197	8.439497948	9.872080803	21.12858963	22.35000038	12.30473995	7.963469982	8.678930283	8.353060722	8.713851929	5.504319668	3.171428442	6.906281948	9.204936028	6.583912849	14.8144083	18.56923103	14.03619957	11.26876259	10.48553658	10.35189152	6.047201157	3.886279106	5.028571606	7.34744072	5.580384254	9.359957695
10935_at	3.350738049	9.23121357	5.447218895	5.1934762	5.874299049	5.848584175	4.182014942	6.634274006	1.261501193	2.067264557	1.716894984	1.38883245	3.327210188	9.694317818	4.609480858	2.642694235	4.97324419	4.942856789	5.384226322	3.227861643	0.933714271	2.198764086	1.344420671	1	2.739926815	8.004734039	4.728507042	4.921906948	5.836776733	5.929622173	3.535675287	2.268232346	2.219780207	2.073818922	0.816986859	1.192945957
10937_at	1.157775283	1.150288939	0.643586874	0.915635586	0.832772195	0.710239589	0.373781145	0.545454562	0.360774815	0.460762352	0.376712322	0.53197968	1.033295155	1.02727282	0.617381513	0.587899566	0.434782624	0.428571433	0.465116262	0.275377959	0.43542856	0.393408865	0.388412029	0.53326714	0.981685042	0.850887597	0.958144784	0.526369214	0.567148745	0.45168069	0.324917674	0.231149569	0.664835155	0.497047246	0.338725984	0.556016564
10938_at	1.348467708	1.332947969	1.416572094	1.237345338	0.95398432	0.937908471	0.591549277	0.871473372	0.290556908	0.458520234	0.691780806	0.588832498	0.93111372	1.360227227	0.679458261	0.649543405	1.36566329	0.674489796	0.782608688	0.536717057	0.482285708	0.484037071	0.320815444	0.696127117	1.515262485	1.711242676	1.203619957	0.922920942	1.015495896	0.703781545	0.57958287	0.379480839	0.428571433	0.535433114	0.197168842	0.321576744
10939_at	4.11464262	2.657803297	1.94892168	2.002249718	2.145903587	2.193899632	1.617551446	2.411703348	2.10895896	3.3015697	4.009132862	3.335025311	3.582089663	2.330682039	1.539503336	1.70091331	2.523968697	1.909183741	2.007077694	2.029157639	4.072000027	3.334706306	1.694205999	3.601787567	4.142857075	2.766864061	2.049773693	1.772819638	2.427685976	1.902311087	1.88693738	1.705809593	3.460439682	3.593503952	2.746208191	3.01763463
10940_at	4.447218895	1.653179169	0.94892168	0.662542224	0.521885574	0.568627477	0.433369428	0.781609237	1.429782152	3.199551582	3.633561611	3.78274107	3.572905064	1.620454669	0.607223451	0.521689534	0.808249712	0.534693897	0.40546003	0.760259211	2.80457139	3.290422201	1.051502109	4.303873062	5.448107719	1.650887609	0.782805443	0.495943248	0.693181813	0.647058845	0.428101003	0.835599422	2.990109921	3.058070898	3.098078728	3.347510338
10942_at	5.170260906	9.421964645	7.413166523	6.040494919	4.30527544	4.920479298	4.736728191	3.433646917	2.472155094	3.359865665	3.744292259	3.460913658	5.727899075	8.135228157	5.102708817	7.937214851	7.052396774	4.374489784	3.719918966	2.872570276	6.041142464	2.831101894	2.718883991	4.201589108	5.505494595	9.566864014	7.031673908	4.118661404	5.28822279	3.407562971	4.163556576	2.454882622	5.528571606	2.521653652	3.110212326	3.658713579
10943_at	5.139614105	6.076300144	4.633371353	5.730033875	6.041526318	5.151415825	3.658721447	2.85161972	1.475786924	3.242152691	2.180365324	2.417258978	5.661309242	5.959091187	2.655756235	3.244292498	3.130434752	4.135714054	4.554094791	1.895248413	2.975999832	3.634397507	2.521459341	2.687189817	4.656898499	4.654438019	5.597285271	3.78397584	3.728305578	3.877100945	3.01097703	1.181705713	4.997802258	2.926181078	2.24469161	2.821576595
10945_at	0.880817235	1.535260081	1.099886537	1.74465704	1.727272749	1.728758097	1.056337953	1.460815072	0.263922513	0.461883426	0.415525138	0.60609138	0.933409989	1.815909147	1.120767474	1.49429214	1.260869503	1.639795899	1.671385169	1.209503174	0.400000006	0.737384081	0.507510722	0.575968206	0.967032969	1.087574005	1.20927608	1.629817486	1.584710598	1.773109317	1.413830996	0.843015969	0.59560442	0.764763772	0.423660249	0.725103736
10949_at	7.432463169	11.1826582	8.290578842	10.31271076	9.306397438	8.078431129	6.875405788	6.228839874	2.202179193	6.125561237	5.802511215	4.923857689	10.04936886	10.82386398	9.458239555	6.337899685	6.206243038	6.173469067	6.444893837	4.145788193	6.86742878	6.564366817	5.695278645	6.165839672	7.179487228	9.874556541	8.924208641	5.97160244	6.617768288	5.555672646	5.852909088	3.148331165	8.003296852	5.288385868	4.308392048	5.068464279
10951_at	1.299659491	0.839306295	0.720771849	1.23509562	1.492704868	1.222222209	1.048754096	1.771159887	2.467312336	1.650224209	1.456621051	1.766497374	1.001148105	0.823863685	0.915349841	0.954337895	1.415830612	1.266326547	1.195146561	1.902807713	2.353142738	1.488156557	0.698497832	1.641509533	0.941391945	1.026035428	1.014705896	0.990872204	1.52789247	1.591386557	1.240395188	2.347342253	1.590109944	1.51968503	1.316481233	1.215767503
10953_at	2.695800304	1.425433517	1.342792273	1.429696321	1.023568988	1.032679796	1.494041085	1.828631163	5.690073013	2.549327374	2.56735158	2.771573544	2.461538553	1.337499976	1.011286616	1.331050277	1.374581933	1.161224484	1.305359006	3.409287453	2.870857	1.781668305	1.14592278	3.174776793	1.842490792	1.396449685	1.335972905	0.970588267	1.112603307	0.94747901	1.188803554	3.051915646	2.249450684	1.725393772	2.472193956	2.525933504
10954_at	2.904653788	1.218497157	2.564131737	3.02924633	2.047137976	3.299564123	5.020584583	5.931034565	29.29903412	5.167040348	4.259132385	4.699492455	3.41676259	1.219318271	2.057562113	3.618721485	4.151616573	3.135714054	4.50454998	22.16090775	10.99314308	2.50360465	2.811158895	4.813307285	2.517704487	1.615384579	2.727375746	1.911764741	2.677685976	2.689075708	5.405049324	20.02719307	6.765934467	2.343503952	4.549039364	5.270746708
10956_at	1.479001164	1.739884377	2.095346212	2.505061865	2.130190849	2.529411793	2.655471325	3.115987539	6.67191267	3.18497777	2.958904266	1.976649642	2.20206666	1.503409147	1.172686219	2.590182543	3.028985739	2.4265306	2.230535746	4.920086384	3.720000029	1.908341885	1.390558004	2.443892956	1.471306443	2.352662802	2.554298639	1.834685564	2.205578566	1.9800421	3	5.676143169	2.689011097	1.520669341	2.328614712	2.050829649
10957_at	26.45289421	20.62427711	25.47332573	14.8571434	19.46128082	17.2843132	15.98591518	15.65308285	3.733656168	3.904708624	20.34474945	16.11979675	27.28817749	17.29659081	23.20090294	23.68379021	22.6510601	17.47346878	11.72598457	9.589632988	5.377142906	8.880535126	17.97210312	23.58192635	28.64468956	21.62485313	22.41968346	17.76572037	16.48863602	16.19327736	13.86608124	12.12237263	5.183516979	12.21062946	20.46208191	23.5570507
10958_at	3.081725359	2.094797611	2.930760622	2.277840376	2.460157156	2.734204769	2.459371567	3.095088959	1.446731329	1.264574051	3.88926959	2.906598806	3.140069008	2.090909243	2.513543844	2.964612007	3.37792635	3.015305996	2.375126123	1.977321863	1.731428504	2.277034044	2.830471992	2.983118057	3.336996317	2.452070951	2.690045357	2.263691664	2.69008255	2.701680899	2.614709139	2.64276886	1.342857122	2.536417484	3.618806601	3.291493416
10960_at	4.071509838	3.575722218	3.616345167	2.942632198	2.125701427	1.622004271	2.562296629	2.371995926	2.617433548	1.780269146	5.923516273	3.780710459	4.698048592	3.599999905	2.752821445	2.816210032	2.670011282	1.869387627	1.992922068	3.129589558	3.757714033	3.878475666	5.283261776	5.125123978	4.989011288	4.453254223	3.677602053	1.913793206	2.099173546	2.30252099	2.856202126	3.215080261	2.885714531	4.065945148	5.495449543	5.446057796
10961_at	46.92848969	43.00231171	38.96481323	28.74578285	27.83726311	18.98801804	21.91007614	24.71891403	27.01210594	42.12892532	50.91552734	38.8497467	59.86452866	42.3181839	28.68623161	27.1929245	21.0445919	14.80612183	14.62891769	24.0961132	55.35314178	36.19979477	45.11909866	42.93048859	60.06715775	37.11006165	26.87217331	14.9188652	15.14979267	14.90021038	21.89132881	32.76143265	44.75934219	34.80905533	40.86248779	42.24377441
10962_at	4.216799259	2.749132872	3.456299782	4.195725441	5.072951794	3.650326967	5.466955185	5.344827652	4.514527798	5.331839085	6.723744392	3.479187965	4.226177216	2.904545546	3.237020016	3.732876778	4.345596313	3.665306091	4.154701233	5.853131771	14.22399998	6.45623064	6.580471992	5.761668682	5.96092844	3.261538506	4.391402721	3.473630905	4.558884144	4.769958019	6.788145542	7.90111208	10.88681316	6.431102753	6.407482147	5.804978848
10963_at	4.200908184	4.293641567	3.838819742	5.955006123	6.538720608	4.755991459	6.02058506	6.740856647	6.295399666	6.27130127	3.873287678	4.538071156	6.630310535	4.04090929	4.638825893	5.724885941	5.982162476	5.277551174	4.188068867	8.343412399	16.81142807	7.523171902	7.214592457	5.954319477	5.9572649	2.252071142	4.945701599	4.063894749	6.161157131	5.657562733	8.402853966	9.077874184	12.48351669	5.869094372	6.788675308	6.40767622
10964_at	5.757094383	4.846242905	2.898978472	2.746906757	2.16835022	1.837690592	1.981581688	2.182862997	1.594431043	3.304932833	4.402968407	4.040608883	5.84730196	5.117045403	2.935665846	2.383561611	2.360089064	1.840816259	1.701718807	2.217062712	5.294857025	5.032955647	5.417381763	5.004965305	6.092796326	3.590532541	2.559954882	1.845841885	2.053719044	1.675420165	2.32930851	1.961681008	5.456044197	5.000984192	5.450960159	5.979252815
10965_at	3.477865934	4.2323699	3.667423487	4.301462173	2.912457943	3.542483807	4.877573013	3.053291798	0.852300286	0.985426068	1.095890403	1.015228391	3.039035797	3.519318342	3.238148928	3.82305932	5.642140388	3.333673477	3.51971674	1.306695461	1.489142895	0.734294534	0.416308999	1.196623683	2.498168707	3.536094666	4.213800907	2.801217318	3.831611395	3.087184906	3.434687138	0.572311461	1.440659404	0.681102335	0.757330596	1.130705357
10968_at	1.01021564	1.766474009	1.173666358	0.831271112	0.695847392	0.995642722	0.881906807	0.477533966	0.329297841	0.45739913	0.675799131	0.371573567	1.030998945	0.886363685	0.786681652	1.110730648	1.243032336	0.888775468	0.75227499	0.227861777	0.876571357	0.416065931	0.287553638	0.508440912	0.639804661	1.69349122	1.27714932	0.954361081	0.977272689	0.751050413	0.466520309	0.133498147	0.653846145	0.39468503	0.437815934	0.564315319
10971_at	3.143019199	2.359537601	4.130533218	3.064116955	2.578002214	2.562091351	2.186348915	2.893416882	5.762712002	2.230941772	3.434931517	2.729949236	3.179104567	2.520454645	3.262979746	2.819634676	3.680044651	2.479591846	2.335692406	3.167386532	4.883428574	2.868177176	3.44742465	3.188679457	3.989011288	3.286390781	3.358597279	2.577079296	2.566115618	2.426470757	2.443468809	4.217552662	3.269230843	2.773621798	3.381192923	3.249999762
10973_at	14.2542572	16.69826508	20.60726547	17.75478172	16.11560059	13.91612244	16.92090988	15.07837009	2.401937008	7.153587341	8.667808533	5.70152235	13.93341064	17.60454559	16.60609436	18.34817505	18.90524101	12.35612202	11.35894775	9.425485611	8.973713875	7.627188206	7.834764004	7.744786739	14.9853487	16.03668594	19.59954834	11.33265781	14.45867729	13.74369812	15.8551054	6.243510246	7.027472496	6.544291496	6.696662903	7.392115593
10974_at	6.652667046	8.875144005	4.847900391	4.660292625	4.47923708	1.769063115	3.897074699	3.214211226	1.690072775	4.030269146	9.053652763	4.725888252	6.677382469	6.71931839	4.62302494	2.180365324	4.083611965	2.96938777	3.412537813	2.363930702	5.682285786	7.049433231	6.862660885	7.404170513	7.153846741	5.059171677	4.208144665	5.321501255	4.751032829	4.504201889	4.335894585	1.988875031	5.580219746	8.441928864	8.676440239	7.157675743
10975_at	0.766174793	1.101734161	1.099886537	1.482564688	1.79573524	1.313725471	2.251354218	2.864158869	1.66707027	0.81838572	0.972602725	0.722842574	0.747416794	0.837499976	1.089164734	1.32876718	1.858416915	1.659183741	2.006066561	3.102591753	1.771428585	1.367662191	1.196351886	1.169811368	0.959706962	0.756213069	1.303167462	1.339756727	1.68078506	1.788865685	2.582875967	1.709517837	1.44725275	0.765748084	0.71486342	0.960580826
10976_at	0.390465409	0.338728309	0.467650414	0.310461193	0.285072953	0.406318069	0.698808193	0.777429521	6.401937008	0.473094195	0.527397275	0.263959378	0.525832415	0.406818181	0.423250556	0.401826501	0.602006674	0.336734682	0.434782594	5.38228941	1.766857147	0.347064883	0.451716721	0.259185702	0.43589744	0.370414197	0.591628969	0.338742435	0.371900827	0.433823526	0.486278832	9.086525917	1.068131804	0.323818922	0.359959513	0.34439832
10977_at	38.63564301	37.13179016	28.98410988	20.11698532	13.59932709	8.168845177	7.358613014	7.022988319	9.391041756	22.09529305	26.38698769	31.36142159	40.13433075	34.83750153	22.9604969	12.80593681	7.501672745	6.124489784	4.863498211	5.613390923	39.77714157	25.70339775	36.3004303	28.01390266	43.60439682	27.94556046	21.62330437	12.0537529	7.138429642	5.980041981	7.115258217	5.803460598	29.82637405	25.53444862	35.43680191	35.37033081
10978_at	1.079455137	1.669364095	1.586833239	1.802024722	2.040404081	1.667756081	1.577464819	1.515151501	1.082324505	0.687219739	0.686073065	0.959390819	1.378874898	1.695454597	1.782166958	2.099314928	1.627647758	1.619387746	1.428715825	1.461123109	1.729142904	1.127703428	1.039699554	1.005958319	1.072039127	1.123076916	1.873303294	1.550709963	1.650826454	1.463235378	1.604829907	1.35599494	1.349450588	1.066929102	1.134479165	1.067427397
10979_at	0.768444896	0.907514453	1.371169209	1.327334166	1.386083126	1.397603512	1.417118073	1.9791013	1.587167144	0.952914834	0.702054799	1.014213204	0.950631559	1.153409123	1.217832923	1.455479503	1.335563064	1.293877602	1.340748191	1.467602491	2.019428492	1.261585951	1.141630888	1.047666311	1.007326007	1.015384674	1.409502268	1.10649085	1.444214821	1.705882311	1.402854085	1.302842975	1.528571486	1.270669341	1.319514632	0.960580826
10981_at	2.349602699	2.994219542	2.289443731	3.175477982	3.515151739	3.31590414	3.277356386	3.814002275	2.861985445	1.889013529	1.294520617	2.280203104	2.259472132	3.122727156	3.041760683	3.019406557	3.29542923	3.093877554	3.500505447	3.941684723	3.871999741	2.60144186	2.392703772	2.015888929	1.802197933	2.418934822	3.429864407	2.613590479	2.633264303	3.018907547	3.420417309	3.918417692	2.610989094	2.445866108	1.971688509	2.419086933
10983_at	0.723042011	0.621965289	0.553915977	0.596175492	0.575757623	0.518518507	0.340195	0.727272749	0.631961286	0.454035908	0.352739722	1.178680182	0.854190648	0.901136398	0.600451469	0.594748855	0.455964357	0.507142842	0.555106163	1.30345571	0.650285721	1.183316112	1.056867003	1.076464772	0.617826581	0.371597648	0.636877835	0.59229213	0.438016534	0.602941215	0.536772788	2.067985058	0.739560485	1.267716527	1.094034314	1.025933623
10984_at	0.189557329	0.210404634	0.140749142	0.140607432	0.413019091	0.327886701	0.240520045	0.327063739	0.524213076	0.104260094	0.155251145	0.179695442	0.189437434	0.161363646	0.172686234	0.307077616	0.241917506	0.332653046	0.318503529	0.591792643	0.258285701	0.13079299	0.171673819	0.157894731	0.201465204	0.130177513	0.227375582	0.261663288	0.202479333	0.373949587	0.42041713	0.726823211	0.154945061	0.187007874	0.204246715	0.167012438
10989_at	1.343927383	1.24508667	1.380249739	1.532058477	1.279461384	1.526143909	1.439869881	1.282131672	0.855932176	0.711883426	0.805936098	0.912690341	0.936854243	1.445454597	1.211061001	1.448630214	1.1817168	1.217346907	1.021233559	0.908207297	1.293714285	0.72811532	0.763948441	0.743793488	1.057387114	1.250887513	1.690045238	1.199797273	1.645661116	1.683823586	1.366630077	1.065512896	0.896703303	0.785433114	0.986855328	0.800829768
10991_at	2.514188528	2.204624176	2.477866173	2.93138361	2.868687153	2.415032625	3.122426748	3.547544479	7.991525173	2.86098671	1.909817457	2.891370296	2.910447836	2.276136398	2.354401827	3.023972511	2.236343384	2.471428394	2.561172724	5.768898487	6.267428875	3.359423399	3.079399109	2.824230433	2.935286999	1.966863871	2.592760324	2.194726229	2.299586773	2.240546227	3.015367985	8.1891222	4.306593418	2.853346348	3.299291849	2.934647083
10992_at	4.725312233	4.063583851	3.115777493	4.240719795	4.219977856	3.591503382	3.849403858	3.941483974	6.687651634	5.11659193	3.107306242	3.913705587	4.521240234	3.851136446	3.383746862	2.81735158	2.923077106	3.16428566	3.215368986	3.896328211	9.258285522	5.246137619	4.628755093	3.80734849	4.990231991	3.377514839	4.356335163	2.976673603	2.936983347	3.556722879	3.562019825	5.332509041	7.061538219	4.992125988	4.339736938	3.832987309
10993_at	9.767310143	5.384970665	7.236095428	10.36220551	13.1279459	14.52941227	16.58504868	18.63949966	20.74939537	10.84641266	8.33904171	13.02842617	12.05970287	6.276136398	9.461625099	9.977169037	9.172798157	12.59693813	13.43579388	18.48488045	24.22742653	13.09989643	14.14806843	12.71996117	9.584859848	5.208284378	10.17760181	7.551724434	10.17562008	13.83088207	17.71130753	28.32014847	16.29450607	12.36318874	11.86855412	13.79253006
10996_at	23.66288185	35.54682159	19.6061306	17.58717728	16.77441216	14.16993523	14.70639133	12.14629078	2.308716774	2.350896835	2.867579937	4.93096447	27.88059807	37.06932068	21.87020302	13.92237473	10.21627712	11.21938705	11.61779499	9.129590034	4.356571674	3.954685688	5.39270401	7.24925518	31.0268631	30.85798836	22.33257866	10.53752613	10.29235458	11.06722736	14.48737717	6.419035435	4.31978035	3.993110418	5.200201988	8.021783829
10997_at	0.374574363	0.465895921	0.383654922	0.240719914	0.427609444	0.1949891	0.202600211	0.169279009	0.165859565	0.140134543	0.010273973	0.11065989	0.55912751	0.655681849	0.314898401	0.244292244	0.208472699	0.180612251	0.267947406	0.16090712	0.158857137	0.069001026	0.13197425	0.098311819	0.459096462	0.437869817	0.356334835	0.179513201	0.164256185	0.217436984	0.211855099	0.100123607	0.151648358	0.142716542	0.112234578	0.118257247
11000_at	1.389330387	1.680924773	1.240635633	1.45106864	1.703703761	1.373638272	1.04983747	1.132706404	0.730024219	1.591928363	1.033105016	1.438578606	1.045924306	1.726136327	0.600451469	1.022831082	1.615384579	1.477550983	1.364003897	1.116630673	1.222857118	1.335736275	0.782188833	0.979146004	1.222222209	1.733727813	1.447963834	1.116632938	1.636363506	1.735294104	1.197585106	0.896168053	1.275824189	1.291338563	0.812942326	0.939833939
11002_at	6.744608402	4.535259724	3.466515303	5.158605576	4.938271999	5.288671017	4.404116631	6.446186543	7.650121689	5.903587341	4.289954185	5.364467144	6.719862461	5.329545498	3.788939238	3.393835545	4.23968792	4.708163261	4.722952366	7.241900444	4.518857002	5.713696957	5.443132877	4.097319126	6.00122118	4.58816576	5.342760086	4.147058964	4.59710741	4.811975002	5.569703579	10.06922054	7.209889889	5.633858681	4.182002068	4.996887684
11003_at	14.90124893	11.59884357	13.59591484	16.16647911	19.32435608	21.41394424	22.81256866	24.53500557	9.288135529	11.9327364	12.5627861	10.25482178	14.26521301	13.83295536	13.01128674	11.85730553	19.63768196	17.26428604	20.74115181	17.71490288	8.724571228	11.66117477	11.46030045	9.973187447	12.48107529	12.62011909	17.76696777	13.74746513	18.70661163	23.83088303	19.17124176	19.21878815	13.10988998	11.28641701	8.838219643	10.52074623
11004_at	0.958002269	0.750289023	0.625425637	0.45106861	0.386083096	0.277777791	0.294691205	0.398119122	0.329297841	2.644618988	1.79223752	1.227411151	1.533869267	0.514772713	0.331828445	0.1130137	0.355629861	0.345918387	0.353892803	0.235421151	1.256000042	2.546858788	1.607296109	1.204568028	0.65934068	0.304142028	0.168552041	0.304259658	0.418388426	0.398109257	0.221734375	0.118665017	2.990109921	1.732283473	0.99999994	1.04771781
11005_at	2.35981822	1.35838151	0.977298498	1.447694063	2.052749634	1.641612172	1.491874218	1.461859941	2.624697447	1.968610048	2.152968168	2.801015139	2.223880768	1.267045498	1.381489873	0.907534242	0.923076987	1.479591846	1.518705606	1.615550756	1.614857197	2.27291441	2.023605108	2.76067543	1.50061059	1.209467411	1.884615541	1.334685683	1.755165219	1.573529482	1.296377659	1.731767654	1.749450564	2.397637844	2.182002068	2.093360901
11007_at	1.725312114	2.49017334	2.05221343	2.109111309	2.564534426	2.087146044	1.822318435	1.555903792	0.44309926	0.929372251	1.181506872	0.940101504	1.734787822	1.868181825	1.875846386	2.081050396	2.32441473	1.545918345	1.520727873	1.08207345	1.552000046	1.272914529	0.855150163	1.355511427	1.421245456	1.90059185	2.213800907	1.463488936	1.645661116	1.500000119	1.127332568	0.713226199	1.316483617	1.181102395	0.834175885	1.021784186
11008_at	6.190692902	3.338728189	1.975028396	1.678290248	1.609427571	1.44008708	1.47778964	1.634273767	0.566585958	3.04260087	3.703196287	3.438578844	3.901262999	2.792045593	1.435665846	1.756849289	2.512820482	1.433673382	1.446916103	0.739740789	3.115428686	2.820803165	1.610515118	3.714002132	6.004883766	3.015384674	1.737556696	1.317444205	1.573347092	1.699579954	1.31833148	0.558714449	2.343956232	2.601377726	2.626895666	3.054979086
11016_at	1.96821785	2.376878738	2.224744558	2.694038391	2.666666746	2.505446672	2.160346508	2.256008387	0.61016953	1.413677216	1.308219194	1.213197947	2.119403124	2.348863602	1.875846386	1.409817338	1.97324419	2.140816212	2.385237455	1.8282938	1.241142869	1.614830017	0.864806831	1.367427945	1.307692289	1.853254557	2.280543089	2.278904676	2.47210741	2.392857313	1.9769485	1.446229815	1.862637401	1.53248024	1.084934235	1.371369123
11017_at	4.970488071	5.412716866	3.88762784	6.481440067	7.511784554	6.84422636	5.411700726	4.963427544	3.458837986	4.328475475	3.246575356	4.460913658	4.903559685	6.077272892	4.854401588	4.894977093	4.530657768	5.637754917	4.92517662	2.678185701	4.467428684	3.183316231	2.743562222	3.578947306	3.910866737	4.480473518	6.49660635	4.896551609	7.006198406	6.579832554	4.57738781	2.650185108	3.697802305	3.309055328	3.421637774	3.260373116
11024_at	0.465380251	0.197687864	0.480136216	0.709786296	0.460157156	0.748365998	0.946912229	0.490073174	3.521791697	0.726457477	0.652968049	0.678172588	0.50746274	0.281818181	0.433408588	0.643835664	1.205128193	0.929591775	0.99999994	2.74298048	1.879999995	0.366632313	0.362660944	0.581926525	0.444444478	0.363313615	0.595022619	0.596348882	0.806818128	0.638655484	0.902305126	2.428924561	0.9681319	0.287401587	0.839231491	0.772821546
11027_at	1.602724195	1.554913282	1.231555104	0.580427468	0.708193064	0.710239589	0.70964241	0.851619661	0.94430995	0.81838572	1.480593562	0.985786796	1.659012675	1.0625	1.164785504	1.083333373	1.156075835	0.923469365	0.503538907	0.399568021	2.212571383	1.099897027	1.018240333	1.459781528	1.857142925	1.191715956	1.100678802	0.723123789	0.786157012	0.724789917	0.632272243	0.794808388	0.946153879	1.037401557	1.261880636	1.308091164
11029_at	2.274687767	2.638150215	3.586833239	3.022497416	2.539843082	2.802832127	2.304441929	3.397074223	5.244552135	1.69618845	3.179223776	2.357360363	3.254879713	2.731818199	3.046275377	2.808219194	3.07023406	2.967346668	2.735085726	5.501080036	4.851428509	2.963954449	2.976394892	3.024826288	3.046398163	2.802366972	2.933257818	2.434077263	2.521694183	2.827731371	3.133918762	7.479603767	3.046154022	2.726377964	3.67138505	3.404564142
11030_at	9.735527992	13.2404623	19.73552704	15.97862816	14.66891193	9.175380707	12.15384579	9.521421432	2.16464901	1.970852137	4.832191944	3.679187775	10.30310059	15.64204597	16.54175949	15.7511425	17.37792778	11.29795837	9.103134155	4.506479263	3.891428471	3.418125391	3.154506445	3.704071522	10.45787525	15.68047333	18.44457054	15.26774979	14.47830582	13.13865662	12.90559769	3.029666185	3.370329857	3.221456528	4.063700676	5.031119823
11031_s_at	51.93530273	62.11676407	74.73439789	74.42632294	79.74186707	55.23965073	69.25026703	69.77429199	48.15738678	40.93386078	67.69748688	42.86598587	64.18599701	76.36591339	69.32279968	67.75799561	72.11928558	50.50918198	50.97472	54.65334702	60.01257324	46.01750565	52.65236282	48.75074768	68.98657227	67.76568604	69.45701599	54.6480751	62.65702438	65.38446045	71.06147766	61.17058182	44.55714417	45.66043472	54.21940994	53.053936
11032_at	13.4767313	3.35838151	3.503973007	4.463441849	4.076319218	2.161220074	3.945828676	7.475444317	17.16707039	11.54260159	20.28424644	10.46801949	14.55683231	3.402272701	3.69187355	3.180365324	2.95875144	2.637755156	3.444893837	15.58207321	29.01028442	14.29660034	18.1266098	15.30585957	16.62515259	2.226035595	3.650452614	3.140973806	3.173553705	3.42331934	6.156970978	20.6316433	19.69120979	15.04921246	17.5328598	14.6701231
11033_at	3.557321072	4.379190445	4.43132782	4.937007904	5.069585323	4.270152569	5.69989109	5.095088959	2.749394894	2.501121283	2.0308218	1.98477149	2.894374609	4.412499905	4.388261795	4.770547867	6.002230167	4.068367481	3.96562171	3.764578819	2.722285748	2.628218174	2.53433466	2.269116163	4.482295513	4.118343353	5.298642635	4.628803253	5.514462471	6.68277359	5.783754349	2.735475779	2.101099014	2.205708742	2.762386322	2.899377346
11035_at	0.682179332	0.793063521	0.597048819	0.807649076	0.881032586	0.637254894	0.676056325	0.695924759	0.598062992	0.488789231	0.466895014	0.557360411	0.892078102	0.860227287	0.735891581	0.79908675	1.433667898	0.658163249	0.583417594	0.539956808	0.568000019	0.325437695	0.214592278	0.331678271	0.548229575	0.591715991	0.619909525	0.608519316	0.763429761	0.643907547	0.768386424	0.220024705	0.583516479	0.492125988	0.424671352	0.436721951
11041_at	8.984108925	12.35028934	13.81838894	14.80090046	19.08417702	16.85185242	14.77031422	17.51724243	13.0375309	8.626682281	11.01712322	6.330964088	11.38002396	13.01477337	13.86794472	14.57077694	15.35674477	16.50510216	13.13144493	16.46112442	16.79428482	9.257466316	8.959227562	8.129096031	11.86813164	13.11479282	12.51470661	11.37525368	15.15805817	15.6785717	18.2140522	19.04697037	11.08241749	9.471456528	8.848331451	9.295641899
11042_at	0.540295124	0.448554903	0.589103341	0.476940423	0.387205392	0.672113299	0.529794157	0.981191278	2.123486757	0.492152512	0.521689534	0.604060888	0.376578659	0.525000036	0.521444678	0.40867579	0.655518413	0.624489784	0.497472167	1.979481697	0.60914284	0.531410873	0.590128779	0.584905684	0.52136755	0.428402394	0.711538494	0.46450305	0.627066135	0.674369752	0.6586169	2.857849121	0.495604396	0.47342518	0.620829105	0.539419055
11043_at	0.841089666	0.686705232	0.973893344	0.739032626	0.815937161	0.723311543	0.881906807	1.156739831	1.342615008	0.660313964	1.069634676	0.767512679	0.903559148	0.698863685	0.849887133	0.831050277	0.975473821	1.109183669	0.761375129	1.623110175	1.209142923	1.041194558	1.039699554	0.963257194	0.76556778	0.592899382	0.825791895	0.803245425	1.040289164	1.074579954	1.085620284	1.908528924	1.076923132	1.081692934	1.215368986	1.043568373
11044_at	0.858115792	0.972254276	1.220204353	1.056243062	0.96408534	0.606753826	1.00866735	0.969696999	0.60774821	0.381165951	0.626712382	0.415228426	0.712973595	1.271590948	1.160270929	0.948630154	1.05574131	1.137755036	0.768452942	0.544276476	0.931428552	0.438722938	0.519313335	0.606752753	0.832722783	0.940828443	1.117647171	1.287018299	1.311983466	1.497899294	1.18221736	0.510506749	0.54285717	0.562007844	0.579373062	0.712655544
11045_at	0.043132804	0.123699419	0.091940984	0.100112483	0.0976431	0.063180827	0.122426867	0.050156742	0.056900725	0.036995515	0.00456621	0.040609136	0.113662459	0.117045462	0.129796833	0.139269412	0.160535112	0.040816326	0.066734068	0.019438444	0.003428572	0.032955717	0.023605151	0.00695134	0.095238097	0.080473378	0.116515845	0.065922923	0.086776853	0.117647059	0.114160262	0.006180469	0.014285714	0.02952756	0.006066734	0.006224066
11046_at	3.757094145	7.720231056	5.89897871	6.632170677	5.521885872	3.714596987	4.492957592	3.517241478	0.503631949	1.480941892	1.916666627	2.100507498	3.257175922	6.798863888	5.143341064	3.460045815	5.288740158	4.971428394	3.439838171	2.362850904	2.635428667	3.560247183	3.042918444	2.547169924	2.881562948	4.484023571	6.171945572	5.661258221	5.482438087	4.70168066	4.77387476	1.730531454	2.563736439	1.844488144	2.374115229	3.369294167
11047_at	1.591373444	2.943352699	2.718501806	2.654668331	3.351290941	2.935729742	3.135427713	1.868338585	0.375302672	1.086322904	0.904109597	0.796954274	1.86452353	2.905681849	2.664785624	2.823059559	1.984392405	2.166326523	1.836198211	1.04643631	1.673142791	1.369721889	1.503218889	0.986097395	2.291819334	2.330177546	3.090497971	1.843813539	2.21797514	2	2.265642166	1.001236081	1.982417583	1.641732335	1.101112247	1.042531013
11048_at	0.376844496	0.250867069	0.460839927	0.281214863	0.317620665	0.309368193	0.295774639	0.332288414	0.319612592	0.470852047	0.393835634	0.471065998	0.499425977	0.293181807	0.276523709	0.383561641	0.22519511	0.258163244	0.361981779	0.27861771	0.429714262	0.705458283	0.659871221	0.403177738	0.515262544	0.288757384	0.380090475	0.211967558	0.253099173	0.233193293	0.299670696	0.377008647	0.506593406	0.592519701	0.576339722	0.451244771
11049_g_at	0.321225882	0.254335254	0.34052214	0.317210376	0.377104372	0.326797396	0.372697711	0.369905978	0.309927374	0.37219733	0.425799072	0.396954298	0.369690031	0.347727299	0.259593666	0.369863033	0.323299885	0.306122452	0.315470159	0.309935212	0.519999981	0.585993826	0.491416305	0.377358496	0.334554344	0.211834311	0.340497762	0.349898607	0.257231385	0.320378155	0.304061502	0.355995029	0.458241791	0.564960659	0.450960517	0.409750998
11050_at	0.782065868	0.795375764	0.827468812	0.812148452	0.756453454	0.730936825	0.717226386	0.724137962	0.539951563	0.763452947	0.576484025	0.877157331	0.861079276	0.822727323	0.827313781	0.67694062	0.544035673	0.649999976	0.599595487	0.47516197	1.165714264	1.297631264	1.305794001	1.011916637	0.844932795	0.768047392	0.824660659	0.567951322	0.511363626	0.616596639	0.676180005	0.459826946	1.200000048	1.04625988	1.05257833	0.821576655
11051_at	0.550510764	1.398843884	0.837684512	1.129358888	1.443322301	1.555555582	1.472372532	1.256008387	0.502421319	0.637892425	0.392694086	0.603045702	0.594718754	1.32159102	1.018058658	1.023972631	1.153846145	1.368367434	1.284125328	0.512958944	1.531428576	1.145211101	0.712446392	0.557100296	0.730158746	0.771597624	1	1.209939241	1.11570251	1.417016745	1.028540015	0.543881297	1.180219769	1.101377964	0.711830139	0.53215766
11052_at	2.507377863	4.129479885	2.691260099	3.908886433	5.071829796	5.114378929	5.372697353	4.578892708	2.209443092	2.789237738	1.858447552	2.278172493	2.266360521	4.122727394	3.100451469	4.049087048	4.216276646	4.390816212	3.417593479	1.58963275	5.377142906	2.871266603	2.125536442	1.988083482	1.699633718	3.1692307	3.747737408	3.725152254	4.029958725	5.179622173	4.894621372	1.836835623	3.652747393	2.56594491	1.728007913	2.011410713
11053_at	0.085130535	0.141040459	0.146424517	0.157480314	0.25252527	0.197167754	0.16576381	0.206896544	0.146489114	0.12443947	0.047945205	0.094416246	0.154994264	0.185227275	0.17607224	0.273972601	0.237458184	0.134693876	0.203235582	0.10799136	0.200000003	0.075180225	0.038626608	0.05362463	0.203907222	0.080473378	0.150452495	0.125760645	0.153925613	0.227941185	0.158068061	0.107540168	0.137362644	0.141732275	0.085945398	0.050829872
11054_at	4.995460033	4.258959293	4.642451763	4.555680752	4.70370388	4.248365879	4.061754704	4.363636494	6.870460033	4.176009178	2.908675909	5.36548233	4.938002586	4.91590929	5.020315647	4.621004581	2.847268581	3.717346668	4.21031332	5.870409966	7.070857048	4.786817551	4.980686665	4.742800713	5.788766861	3.021301746	5.937783241	4.484787464	4.132231236	4.693277359	4.694840908	7.672434807	5.974725723	4.827755928	5.693629265	5.336099625
11056_at	3.061294079	2.737572193	2.500567675	3.125984192	3.967452526	2.84204793	2.743228436	1.859979153	4.717917919	3.145740032	2.253424644	3.252791643	3.864523888	3.094318151	2.599322796	2.489726067	1.696766973	2.611224413	2.209302187	3.734341145	5.578285694	3.846549749	4.099785328	2.987090349	2.288156271	2.583431959	3.087104082	2.033468723	2.272727251	2.234243631	2.175631285	4.662546158	5.342857361	3.70374012	3.584428549	3.440871239
11058_at	2.40181613	1.658959508	1.396140814	1.536558032	1.476992249	1.0958606	1.40736711	1.477533937	2.061743498	1.750000119	2.351598263	1.882233381	2.074626923	1.769318223	1.176072121	1.174657583	1.290969968	1.281632662	1.209302306	1.979481697	2.681142807	2.360453129	2.493562222	2.080436945	2.663003683	1.472189426	1.579185605	1.256592393	1.370867729	1.115546227	1.520307422	2.014832973	2.237362862	2.186023712	2.544994831	2.362033129
11060_at	34.9489212	44.94566345	38.2621994	34.23509598	39.83277512	38.48693085	38.48103714	37.11180878	16.22639275	15.95852089	27.67465782	25.79187775	34.35591507	44.27500153	28.76072121	30.65867615	36.79598618	26.48469353	30.12436676	25.78401756	20.34628677	26.12255287	29.04613876	19.39523315	31.83394432	34.35739517	32.51018143	24.88641167	27.84917259	32.85399246	30.57190132	27.21878815	18.40439606	25.68405533	30.21536827	25.72510147
11061_g_at	45.46538162	63.70288467	56.42679214	71.20134735	72.58024597	56.87582016	60.05199814	58.01881027	51.68886185	39.29148102	45.60388184	46.39390564	58.75431061	69.1306839	61.62866592	68.92808533	71.34002686	45.42652893	45.86854935	45.44924545	58.48228836	39.63027954	49.27146149	41.1906662	57.09279633	51.28993988	61.1606369	43.44929123	52.01446152	51.33298492	54.75302124	54.29912949	45.13956451	39.31397629	45.23558807	42.9066391
11062_at	2.27922821	2.290173531	1.830874085	1.481439829	0.888888896	0.386710227	0.227518946	0.180773243	0.171912834	0.098654717	0.199771687	0.74923861	2.280138016	2.070454597	1.689616203	1.230593681	0.684503913	0.303061217	0.228513643	0.16954644	0.246857151	0.272914529	0.510729611	1.373386383	2.317460299	2.003550291	1.909502387	0.940162301	0.510330558	0.304621845	0.264544457	0.220024705	0.145054951	0.248031497	0.669362903	1.378630519
11065_at	7.767309666	13.88323689	11.49943256	13.70528698	14.66442204	12.63398743	7.828818321	9.432601929	2.078692436	1.434977651	1.48744297	4.685278893	7.715270042	16.46363831	14.80925465	12.17922401	8.935339928	10.18775558	10.71890736	5.470842361	5.180571079	2.256436586	3.243561983	5.014895916	8.173382759	10.56686401	15.33144855	11.09432125	10.16528893	11.74054623	9.940724373	4.897404194	3.67252779	2.975393534	3.395348549	5.556015968
11067_at	1.780930758	0.732948005	0.580022693	0.706411719	0.812570214	0.623093665	0.508125663	0.319749236	0.573849916	1.03699553	0.883561671	1.902537942	1.950631499	1.121590853	0.627539456	0.611872137	0.384615391	0.75	0.549039423	0.744060516	0.955428541	1.819773316	1.714592338	1.673287034	1.190476179	0.783431947	0.774886906	0.581135929	0.577479362	0.674369752	0.577387512	0.959208846	1.791208863	1.836614251	1.775530815	1.81327796
11068_at	0.486946672	3.664739847	4.878547192	7.635545731	9.653199196	9.222222328	8.138677597	5.083594799	1.22154963	0.572869956	0.478310525	0.563451767	0.776119411	3.648863792	4.529345036	5.281963825	4.389074802	7.435714245	8.472193718	5.948163986	0.385142863	0.875386178	0.701716781	0.275074482	0.338217348	4.010650635	5.707013607	6.596349239	6.681818008	7.710084438	6.289791584	4.86773777	0.557142854	1.128937006	0.671385229	0.290456414
11071_at	9.404086113	10.91907501	9.199772835	10.97300339	12.54769993	10.61220074	10.86240482	7.809822559	3.092009783	7.028027534	5.563927174	5.671065807	10.29621124	10.75909138	5.951467037	10.2191782	10.88517284	8.016325951	8.381193161	6.035637379	7.380571365	7.625128746	6.754292011	6.85600853	7.228327274	11.27218914	11.33597279	7.236308575	8.423553467	8.363445282	8.081230164	5.667490482	9.175824165	6.146653652	4.86956501	6.086099148
11072_at	3.945516586	4.132947922	2.884222507	4.186727047	4.318743229	5.24618721	3.717226267	4.454545498	3.60411644	3.29035902	2.942922354	3.773604155	3.774971485	4.454545498	2.416478634	2.938356161	3.005574226	4.334693432	4.539938927	5.713822365	2.817142725	3.955715656	3.76716733	4.076464653	3.410256386	3.788165808	3.962669611	3.722109795	4.023760319	4.764706135	3.697036266	5.898640156	3.780219793	3.925196648	2.739130259	3.832987309
11074_at	0.082860388	0.057803467	0.035187285	0.06636671	0.102132447	0.021786492	0.027085589	0.050156742	0.090799034	0.123318389	0.131278545	0.084263958	0.087256029	0.020454546	0.023702031	0.014840183	0.133779258	0.093877546	0.0182002	0.123110145	0.066285715	0.105046339	0.079399146	0.06852036	0.079365082	0.073372781	0.097285077	0.080121711	0.122933879	0.098739497	0.062568605	0.186650187	0.100000009	0.159448832	0.083923154	0.115145229
11075_at	3.534619808	5.2890172	3.696935415	4.776153088	4.984287739	4.579520702	3.942578316	4.351097107	4.029055595	5.17376709	4.268264771	3.882233381	4.301952362	5.256818295	3.974040747	3.635844707	4.326644421	4.611224174	4.016177654	4.160906792	3.15085721	3.815653801	2.435622215	3.032770634	4.482295513	5.433136463	5.843891144	3.83062911	5.859504223	5.424370289	4.250274658	4.250926971	3.559340715	3.51968503	3.00909996	3.221991539
11076_at	2.002269983	2.359537601	2.342792273	2.673790693	2.768799305	2.396514177	2.177681446	1.893416882	0.447941899	1.358744383	1.384703279	1.368527889	1.952927828	2.072727203	1.706546187	2.238584518	2.221850634	2.089795828	2.482305288	1.235421181	1.708571434	1.312049389	0.858369112	1.374379277	1.630036712	2.240236759	2.458144903	2.11359024	2.479338884	2.22163868	1.858397484	0.579728067	1.460439563	1.484251976	1.014155746	1.178423166
11077_at	0.400681049	0.352601141	0.279228151	0.214848146	0.316498339	0.289760351	0.325027078	0.301985383	0.790556967	0.597533643	0.590182662	0.612182736	0.324913889	0.343181849	0.158013538	0.261415511	0.393534005	0.291836739	0.34378159	0.293736517	0.765714288	0.425334692	0.315450639	0.468718976	0.316239327	0.410650909	0.28054297	0.248478711	0.363636374	0.329831928	0.242590576	0.409147054	0.509890139	0.491141737	0.433771491	0.360995829
11078_at	11.23268986	15.98728275	15.7775259	23.19010353	29.47026062	26.57952118	23.27193832	23.96238327	4.968523026	18.05044937	16.19406319	12.60507584	10.8185997	13.90113735	16.80022621	22.97031975	25.71460533	21.78367424	20.97269821	17.30993462	21.04571342	17.82183266	10.19206047	14.03078461	8.323565483	11.85443783	17.9592762	19.35902786	24.52995872	24.1071434	21.90340424	12.98022175	19.46593475	15.55807018	12.10313416	11.14419079
11079_at	0.480136216	1.492485642	10.8581152	8.947132111	8.372615814	6.63398695	3.306608915	0.964472353	2.456416368	0.346412569	0.254566193	0.362436563	0.780711889	2.673863649	10.73024845	6.762557507	4.56633234	4.098979473	2.238624811	1.233261347	1.050285697	0.528321326	0.568669498	0.440913618	0.402930409	5.992899418	11.81447983	4.924949646	4.285123825	3.263655663	1.845225215	2.729295254	0.964835227	0.441929162	0.442871571	0.466804951
11083_at	3.910329103	2.847398758	1.259931922	1.483689547	1.768799305	1.627450943	1.735644579	1.570533037	0.420096874	4.57174921	3.313926935	4.033502102	3.311136723	3.153409243	0.661399543	1.142694116	1.277591944	1.361224413	1.337714791	1.277537823	1.406857133	5.792996883	4.204935551	3.755710125	2.719169617	2.759763241	1.707013488	1.335699797	1.33780992	1.514705896	1.176728845	0.731767595	2.797802448	5.257874012	3.709807634	3.664937496
11084_at	0.768444896	0.516763031	0.338251978	0.465691805	0.407407403	0.423747301	0.351029247	0.52664578	0.400726378	1.362107635	0.699771702	0.849746168	0.718714118	0.459090948	0.30812639	0.309360743	0.256410271	0.424489766	0.615773499	0.599352062	0.568000019	1.297631264	0.900214612	0.786494553	0.639804661	0.347929001	0.440045267	0.486815453	0.370867789	0.493697494	0.355653167	0.600741625	1.605494618	1.238188982	0.747219384	0.810165882
11085_at	0.96935302	0.726011515	0.70147562	1.058492661	1.006734014	1.253812671	1.263271809	1.509926915	1.426150203	1.581838727	1.296803713	1.295431376	1.130884051	1.00454545	0.725733638	0.663241982	1.249721289	1.112244844	1.36198175	1.969762325	0.927999973	1.653964996	1.245708108	1.043694139	0.952380955	0.715976357	1.121040702	1.017241478	1.227272749	1.219537854	1.106476426	1.953028321	1.710988998	1.554133773	1.34984827	1.256223917
11086_at	2.287173748	2.004624128	2.923950195	2.502812147	2.97418642	3.172113419	3.304441929	3.300940514	2.830508471	3.09417057	2.192922592	2.993908405	2.343283892	2.173863649	2.363430977	1.313926935	3.068004608	3.363265276	2.9069767	3.395248413	1.445714235	3.064881563	1.707081556	2.332671404	2.192918301	1.391716003	2.618778229	1.808316588	3.094008207	3.405462503	2.922063828	3.103831768	2.405494452	2.639763832	2.759352684	2.618257046
11088_at	0.384790033	0.372254342	0.57775259	0.853768289	1.325477004	1.35403049	1.879739881	2.171368837	8.420097351	1.091928363	1.125570774	1.248730898	0.630310059	0.565909088	0.861173809	1.106164455	0.919732451	1.273469448	1.923154593	6.732181549	1.467428446	1.01956749	1.221030116	1.722939491	0.471306473	0.594082832	1.170814514	0.742393494	1.033057809	1.097689152	1.68057096	9.364646912	1.252747297	0.987204731	1.393326521	1.288381577
11089_at	5.939840794	7.754912853	5.911464214	6.786276817	6.840628624	6.327887058	6.035752296	4.822361469	1.094431043	5.124439716	5.899543285	3.630456924	5.831228733	7.211363792	5.636568546	7.143835545	7.051281929	4.740816116	5.203235149	3.477321863	4.724571228	5.90319252	3.082617998	4.116186619	5.424908161	7.239053726	7.311086178	4.220081329	5.078512192	4.525209904	4.55543375	2.191594601	4.7670331	4.654527664	3.527805567	3.431535006
11091_at	10.07378006	15.17687893	8.112372398	8.271091461	7.273849487	5.61982584	6.579631329	5.366771221	0.995157361	5.847533703	9.270547867	5.539085865	10.2721014	12.60568237	7.497742176	7.896119118	8.681159973	5.391836643	5.096056461	3.112311125	5.187428474	7.099896908	4.004292011	7.242303848	9.843711853	12.60946751	7.54977417	4.753550053	5.523760319	4.329832077	5.825466633	1.854140878	5.939560413	6.319881439	5.888776302	5.822613716
11092_at	3.108967066	3.228901625	2.886492729	3.841394901	3.365881205	3.177560091	4.538461208	3.185997963	4.71670723	3.343049526	2.807077646	2.217258692	3.398392916	3.184091091	3.372460365	3.873287678	4.394649029	2.891836643	3.466127157	3.846652269	4.866285324	2.042224407	1.995708108	2.411122322	3.072039127	3.429585695	3.792986393	2.126775026	2.923553705	2.684874058	4.452250481	2.944375515	3.256043911	1.837598443	2.179979801	2.249999762
11094_at	13.42678833	7.058959007	3.808172464	3.002249718	2.524130344	2.479302883	3.095341206	2.243469238	2.33171916	8.567265511	13.58333397	8.699492455	14.83697033	5.413636684	2.318284273	2.464611769	3.774805069	2.372448921	2.403437614	2.157667398	7.630856991	10.02471638	8.974248886	10.22939396	12.9401722	6.673373222	3.56787324	1.706896663	2.398760319	1.705882311	2.20526886	1.955500484	7.791209221	8.432086945	9.075833321	10.04564285
11098_at	1.169126034	2.343352556	2.190692425	1.745781779	1.886644363	1.812636137	1.369447351	1.081504703	0.409200966	0.811659276	1.046803594	0.672081172	1.080367446	1.948863745	1.678329468	1.493150711	1.530657768	1.519387603	1.283114195	0.348812073	1.700571418	1.143151402	0.862660944	0.868917584	1.247863173	2.086390495	1.774886847	1.417850018	1.791322231	1.617647052	1.283205271	0.133498147	1.023076892	1.066929102	0.934276998	0.946057975
11100_at	1.125993133	1.560693622	2.121452808	2.011248589	1.89786768	1.215686202	1.513542652	1.215256095	0.207021803	0.411435008	0.692922413	0.44263956	1.117106915	1.962499976	1.901805878	1.558219194	1.88628757	1.640816331	1.299292207	0.627429783	1.12914288	0.802265704	0.658798277	0.727904737	1.037851095	1.841420174	1.789592743	1.889452457	1.835743785	1.709033608	1.488474369	0.400494426	0.784615397	0.751968503	0.664307296	0.800829768
11104_at	0.562996566	0.423121363	0.442678779	0.741282344	0.576879978	0.662309349	1.041170001	1.127481699	4.44794178	0.876681626	0.820776284	1.105583787	0.551090717	0.472727269	0.604966104	0.675799131	1.064659953	0.802040756	1.20728004	3.483801365	1.879999995	0.622039139	0.418454945	1.005958319	0.575091541	0.475739658	0.650452495	0.579107523	0.764462769	0.897058845	1.413830996	2.574783564	0.817582428	0.610236228	1.180990815	1.184647202
11106_at	9.976163864	5.299421787	2.718501806	2.602924585	1.957351327	2.039215565	2.264355183	2.085684538	2.707021952	8.886772156	11.13242054	8.02030468	9.630310059	5.051136494	1.275395036	1.880136967	3.617614269	2.119387627	1.899898767	1.938444972	7.742856979	7.814623833	5.72639513	5.752730846	8.311355591	5.091124535	3.230769396	2.081135988	2.475206614	2.127100945	1.596048236	1.82076633	7.330769062	7.654527664	7.113245487	6.636929035
11108_at	2.868331432	3.215029001	3.93984127	2.951631069	4.195286274	3.28213501	2.721560001	3.249738932	1.794188857	2.060538292	2.81735158	2.553299427	3.083811998	2.994318247	3.658013582	3.581050396	4.036789417	3.090816259	2.088978767	2.165226698	3.626285553	2.425334692	2.337982655	2.792453051	3.315018415	2.983432055	3.798642397	2.796146393	3.253098965	3.070378065	3.129528046	2.332509041	2.290109873	2.42027545	2.495449781	2.447095156
11110_at	2.486946821	2.855491161	2.830873966	1.643419623	1.362514138	1.0958606	1.023835301	1.103448272	0.502421319	1.255605459	3.520547867	2.379695415	2.704936981	2.4909091	2.325056314	1.712328792	1.401337743	1.214285731	1.127401352	1.047516227	0.838857174	2.380020618	3.070815563	2.781529427	2.77777791	2.566863775	2.204751015	1.551724195	1.474173546	1.253151298	1.246981382	0.944375753	0.804395616	2.443897724	3.026288986	3.098547697
11111_at	3.909193993	3.477456331	3.741203308	3.691788673	3.360269547	2.711328983	2.373781204	2.535005331	2.035109043	3.667040586	5.247716904	3.727918863	3.505166531	3.520454407	3.610609293	3.797945499	3.71683383	3.173469305	2.095045328	1.612311006	5.930285931	4.838310719	4.986051559	4.126117229	3.687423706	2.952662706	3.711538553	3.389452696	3.710743904	3.126050472	2.671789169	1.838071585	4.097802162	4.692913055	4.988877296	4.321576595
11113_at	1.694665194	5.886705399	5.814982891	6.04949379	6.817059994	4.595860481	4.719393253	3.280041695	0.549636841	0.554932773	1.121004581	0.612182736	1.895522594	6.180682182	6.849887371	4.6404109	4.722408295	4.72551012	3.571284056	1.257019401	1.12914288	0.820803225	0.920600891	0.787487626	1.987790108	4.542011738	6.150452614	4.901622772	5.642561913	5.763655663	5.291986942	1.088998675	0.683516502	0.942913413	0.81092006	0.834024847
11114_at	4.491487026	8.01965332	9.364358902	8.627671242	9.873176575	8.298475266	13.06608868	9.753396034	8.278450012	3.412556171	4.216895103	4.211167336	5.414466381	8.309091568	8.312641144	7.003424644	10.71571922	10.1867342	11.19009018	8.490281105	10.05485725	4.921730042	5.755364895	5.913604736	7.305250168	7.655621529	8.787330627	7.247464657	10.46487617	11.74369812	12.95170212	6.754017353	5.639560699	4.0531497	6.037411213	6.52282095
11118_at	1.928490281	2.930635691	2.73212266	3.296962976	3.156004667	3.427015305	3.596966267	2.756530762	1.77602911	0.783632338	0.477168947	0.757360399	2.189437628	2.622727394	2.338600397	2.827625513	2.516165018	2.425510168	3.20121336	2.98920083	1.811428547	1.090628266	1.021459222	1.127110243	1.985348105	1.745562196	3.046380043	1.981744409	2.016528845	2.25	3.349067211	2.718170404	1.525274754	1.087598443	1.094034314	1.202282071
11119_at	1.338252068	1.991907477	1.897843361	2.242969513	2.20650959	2.209150314	2.164680243	1.520376205	0.472154975	0.514574051	0.501141608	0.650761366	1.609644175	1.715909123	2.138826132	1.552511454	1.419175029	1.587755084	1.59757328	1.100431919	1.381714344	0.949536502	1.050429225	0.904667318	1.43589747	1.469822526	2.23981905	1.402637005	1.470041275	1.47584033	1.492865086	1.248454809	1.057142854	0.885826766	0.980788648	0.788381696
11122_at	5.179341793	2.850867033	3.44267869	3.836895466	3.815937281	3.039215565	3.33694458	3.438871622	8.952784538	4.269058228	3.378995419	6.220304489	6.223880768	3.219318151	4.101580143	3.496575356	2.782608747	2.665306091	3.277047396	7.320734501	11.0011425	9.367661476	6.600858688	6.211519718	6.413919449	2.185798883	3.833710432	2.661257744	2.508264542	2.619747877	3.489572048	12.02101326	8.091208458	7.851377964	6.410515308	7.00829792
11123_at	25.38819504	36.07514191	20.44267845	23.2924633	24.63524246	20.22222328	19.60563278	18.18495369	32.35230255	27.80829811	19.40410995	21.26091194	33.33524704	32.05681992	21.47291183	19.03538895	12.73021221	14.24693775	17.70273018	19.0658741	47.90856934	28.81462288	27.73068619	20.76166916	31.8840065	21.2047348	21.40045357	14.27890587	14.0960741	15.6586132	19.55104256	24.0655117	41.37912369	26.27066994	23.58240509	21.26970673
11124_at	0.736662924	0.663583815	1.027241826	1.059617519	1.057239056	0.686274529	1.372697592	1.89550674	6.185230255	0.776905894	1.670091391	1.341116786	0.696900189	0.931818187	0.985327303	0.913242042	1.053511739	1.350000024	1.194135427	4.538876534	1.690285683	1.322347999	1.796137214	2.137040615	1.023199081	0.772781134	1.207013607	1.27687633	1.301652908	1.32247901	1.800219655	6.5945611	0.853846133	1.310039401	2.286147594	2.066389799
11125_at	2.311010361	2.575722456	2.14415431	2.4904387	2.144781351	1.362745047	2.289273977	1.859979153	2.679176807	2.415919304	3.146118879	2.039593697	2.613088608	2.786363602	2.548532724	1.913242102	1.876254201	1.836734653	1.553083897	2.240820646	3.875428677	2.996910334	3.252146006	2.51737833	3.097680092	1.604733825	2.320135832	1.79107523	2.023760319	1.738445401	2.093304157	2.52286768	3.073626518	2.909448862	3.100100994	2.175311089
11127_at	0.482406348	0.542196512	1.096481204	1.130483747	1.264871001	1.22004354	2.021668434	3.054336309	13.41646481	1.559417129	1.348173499	1.790862799	0.83008045	0.861363709	1.435665846	1.307077646	1.078037858	1.509183526	1.688574195	9.221382141	3.450285673	1.77651906	2.457081556	2.330685139	1.039072037	0.704142034	1.286199093	0.970588267	1.229338765	1.527310848	2.298573017	14.16192722	2.089011192	1.389763713	2.513650179	2.413900137
11131_at	1.231555104	1.195375681	1.083995461	0.979752541	0.894500554	0.810457528	0.977248013	0.862069011	1.044794202	1.232062817	1.364155293	1.710659862	1.742824435	1.255681872	0.863431156	0.802511454	0.666666687	0.679591835	0.701718867	0.88228935	1.312000036	1.944387197	2.872317791	1.845084429	1.555555582	1.201183438	1.014705896	0.64908725	0.455578476	0.564075649	0.825466514	1.101359606	0.985714257	1.619094491	2.161779404	1.858921051
11133_at	2.982973814	3.588439226	2.124858141	2.109111309	2.45903492	2.395424843	3.313109159	5.146290779	15.11501217	1.887892365	1.227168918	2.336040735	2.750861406	2.945454836	2.045146704	1.873287797	1.529542923	1.547959089	2.708796501	7.726781845	7.278857231	1.646755815	2.060085773	2.046673298	1.780219793	1.325443745	1.466063499	0.960446239	0.919421494	1.454831958	2.631174564	12.60939312	3.131868124	1.358267665	1.845298171	1.671161771
11134_at	1.413166881	1.168786049	1.34052217	1.421822309	1.648709297	1.387799621	1.635969639	1.802507877	0.439467311	3.650224447	1.510274053	2.305583715	1.648679852	1.311363697	1.654627562	1.221461177	1.256410241	1.675510168	1.589484215	1.938444972	4.121142864	3.865087271	2.510729551	2.026812315	1.953601956	0.777514756	1.304298759	0.856998026	1.140495896	1.28256309	1.805708051	1.275648832	4.061538696	2.765748024	2.082911968	1.785269618
11135_at	4.300794601	2.821965218	1.76276958	1.920135021	2.194164038	2.063180685	2.332611084	1.181818247	1.474576354	1.643497944	2.286529779	3.626395941	3.87485671	2.956818342	2.230248451	2.075342655	1.45261991	1.802040815	2.080889702	1.089632869	3.991999865	3.17404747	3.123390675	3.386296034	4.334554195	2.484023571	2.683258057	1.831643105	1.924586773	2.252100945	1.960483074	1.039554954	3.528571606	3.096456766	3.471182823	3.516597271
11137_at	2.240635633	1.309826612	1.468785405	1.866141677	2.45903492	2.020697117	1.744311929	1.93730402	4.394673347	1.847533703	1.512557149	2.222334862	2.45350194	1.563636422	1.231376886	1.218036532	1.240802765	1.717346907	2.417593479	4.130669594	2.876571417	2.081359386	2.40987134	2.199602842	1.731379747	1.317159772	2.018099546	1.377282023	1.364669442	2.058823586	1.353457808	4.818293571	3.436264038	2.086614132	2.534883499	2.154564142
11139_at	1.038592458	0.450867057	0.355278075	0.476940423	0.489337832	0.424836606	0.554712892	0.545454562	1.002421379	0.971973121	0.832191825	0.899492323	1.133180261	0.435227275	0.237020314	0.303652972	0.366778165	0.364285707	0.563195109	0.830453575	1.097142816	0.834191561	0.874463499	0.76961273	0.604395628	0.394082844	0.450226247	0.301217049	0.329545438	0.380252123	0.468715727	0.720642745	0.916483581	0.701771677	0.719919026	0.720954299
11140_at	0.063564129	0.045086704	0.007945516	0.01687289	0.02020202	0.043572985	0.004333694	0.042842217	0.098062962	0.093049332	0.039954338	0.088324867	0.112514362	0.026136365	0.075620763	0.012557078	0.043478262	0.006122449	0.041456014	0.078833692	0.063999996	0.084449016	0.008583691	0.059582919	0.119658127	0.06035503	0.044117648	0.008113591	0.03719008	0.009453782	0.061470911	0.055624224	0.075824179	0.060039368	0.063700706	0.051867217
11141_at	0.160045415	0.28901732	0.198637918	0.305961758	0.204264894	0.227668837	0.225352094	0.182863116	0.06779661	0.104260094	0.133561641	0.135025382	0.200918496	0.351136357	0.260722339	0.205479458	0.134894103	0.161224484	0.249747217	0.073434129	0.09828572	0.117404729	0.089055799	0.11519365	0.203907222	0.301775157	0.289592773	0.272819489	0.209710732	0.222689092	0.210757419	0.054388132	0.072527476	0.109251969	0.127401412	0.142116174
11143_at	2.586833	0.996531725	0.778660595	0.649043918	0.46689114	0.467320263	0.446370512	0.846395016	1.506053329	1.802690744	1.94520545	2.057868004	1.969001293	1.034090996	0.594808102	0.474885851	0.681159437	0.591836751	0.670374095	1.10367167	1.041142821	1.940267682	0.938841224	1.771598816	1.586080551	0.680473387	0.608597279	0.559837759	0.68078512	0.626050413	0.486278832	1.305315137	1.930769205	2	1.601617694	1.792531013
11145_at	3.202043295	2.269364119	1.376844525	1.7840271	1.753086448	1.335511923	1.256771326	1.379310369	0.742130756	2.69618845	3.035388231	3.352284431	3.90929985	1.820454597	1.610609412	1.391552567	1.28093648	1.132652998	1.40546	1.122030258	4.06628561	3.063851595	1.757510781	3.726911545	2.827838898	1.943195224	1.747737646	1.202839851	1.33780992	1.287815094	1.152579665	0.568603158	4.104395866	3.568897724	2.972699642	3.324688673
11146_at	3.88762784	2.114450693	4.115777493	5.094488144	5.766554356	5.590414047	5.80606699	4.995820522	5.083535194	4.08856535	5.125570774	3.865989685	3.27899003	2.060227394	3.425507784	4.514840126	6.614269733	4.81734705	6.738119125	5.969762325	8.857142448	3.878475666	1.825107336	4.134061337	2.047619104	2.250887632	4.281674385	4.768763065	5.53305769	5.957983494	4.88474226	4.636588097	6.110989094	3.69094491	2.97775507	3.513485432
11148_at	1.422247529	1.062427759	1.018161178	1.192350984	1.404040456	1.370370388	1.554712772	0.929989576	2.048426151	0.893497765	1.089041114	1.451776624	1.517795682	1.045454621	1.08465004	1.061643839	1.14046824	1.266326547	1.593528748	2.800215721	1.394285679	1.439752817	1.627682328	1.472691178	1.050061107	1.026035428	1.114253402	1.01419878	1.103305817	1.375	1.533479691	3.088998556	1.310989022	1.525590539	1.578361988	1.529045463
11149_at	0.7321226	2.927167416	3.455164433	4.997750282	6.178451538	6.411764622	7.19501543	3.814002275	0.61259079	0.956278086	0.638127863	0.483248711	1.161882877	2.952272654	3.301354408	4.781963348	4.337792873	5.219387531	5.174923897	1.280777574	1.76114285	1.024716735	0.459227473	0.414101303	0.496947527	3.134911299	4.231900692	4.120689869	4.698347092	5.554621696	4.594950676	1.306551218	1.774725318	0.870078743	0.459049553	0.470954359
11150_at	12.44835377	8.286705017	6.817253113	7.194600582	7.087542534	5.798474789	5.639219761	4.714733601	6.903148174	9.971973419	8.863014221	11.95228481	12.7106781	9.540908813	3.740406275	5.118721485	5.329988956	4.587755203	4.778563976	5.030237198	7.910857201	11.16065884	10.93991375	10.19960308	12.0854702	6.68875742	7.085973263	5.210953236	4.551652908	5.35924387	4.599341393	6.893695831	10.53846169	11.35531425	11.16683483	11.78630543
11152_g_at	5.881952286	9.946821213	7.568671703	8.6062994	9.916947365	10.33333302	6.918742657	6.150470257	1.341404438	2.004484415	1.819634676	2.663959265	6.414466858	10.5704546	3.773137569	8.054794312	6.829431057	7.702040672	7.51567173	2.494600534	1.710857034	2.85581851	2.217811108	3.251241207	3.428571224	9.763313293	10.58031654	7.517241955	7.878098965	7.995798588	5.94072485	2.249690771	2.959340572	2.909448862	2.430737972	3.009335995
11153_at	3.522133827	5.875144482	3.792281628	6.357705593	6.810325623	5.998910904	4.590466022	3.608150482	0.760290563	1.439461946	1.023972631	1.83654809	4.494833946	6.262499809	3.037245989	3.892694235	3.129320145	4.990816116	4.191102028	1.533477306	1.414857149	1.941297531	1.815450549	2.385302782	3.245421171	3.720710039	5.223981857	4.749493122	4.840909004	4.511554718	3.69264555	1.128553748	2.592307806	1.891732216	1.655207157	2.170124292
11155_at	1.423382521	1.382658958	1.853575587	2.202474833	2.407407522	2.681917191	2.74756217	3.153604984	2.346246958	1.99439466	1.897260308	1.72893405	1.768082738	1.354545474	1.496613979	1.468036652	2.290969849	2.044897795	2.178968668	3.388768673	1.276571393	2.259526253	1.519313335	1.339622617	1.315018296	1.183431983	1.874434352	1.66328609	2.247933865	2.209033728	2.248079062	3.192830324	2.182417631	2.061023474	1.494438767	1.543568373
11156_s_at	27.1146431	21.60000038	18.98410988	25.92576027	24.98316574	26.85294151	24.43228531	26.56530952	50.65980911	29.48430634	25.79680443	25.53400993	27.61194229	19.81022835	19.60045052	17.32191849	17.45707893	19.87040901	22.86855316	35.69978333	36.5748558	26.73326492	19.07081604	27.77954292	21.67277145	18.11005974	21.49321365	19.22008133	23.67975044	23.92226791	21.67727852	40.41532516	33.33846283	25.12303162	24.19008827	26.6856823
11157_at	2.41089654	3.295953751	2.172531128	3.070866108	3.007856369	2.929193735	2.516793013	2.304075241	0.542372882	0.822870016	1.406392694	1.497461915	2.849598408	2.625	2.137697458	2.051369905	1.74358964	2.081632614	2.500505447	1.35745132	1.175999999	1.545829058	1.017167449	1.873882771	2.201465368	2.494674683	2.713800907	2.047667265	2.413223267	2.081932783	1.883644462	0.645241022	1.612087965	1.658464551	1.293225408	1.631742716
11159_s_at	22.74120331	13.66705132	16.96821785	19.31383705	22.50617409	21.04466248	24.80498314	27.37826729	44.12227631	29.91928482	22.25	30.95025444	18.73823357	15.77954578	15.96162415	20.26483917	25.04570961	21.57448959	20.43073654	33.23758316	45.1794281	27.14109039	18.15557861	28.64548302	18.17948723	12.39053249	15.75452423	17.86207008	24.94938087	26.49474907	21.84742165	44.30778503	32.72637558	28.32480431	21.86349869	23.72302628
11161_at	2.383655071	1.884392977	1.624290705	1.700787425	1.751964211	1.445533752	1.903575182	2.007314682	4.509685516	2.421524763	2.447488546	2.029441595	2.050516844	1.814772725	1.61625278	1.681506872	2.305462599	1.436734676	1.715874553	3.11771059	5.117713928	2.571575642	1.248926997	2.816286087	1.725274801	2.06745553	1.955882311	1.289046645	1.455578446	1.345588326	1.803512692	2.760197639	3.647252798	2.235236168	2.344792604	2.216804743
11162_at	1.246311069	0.900578022	0.757094204	0.636670411	0.545454562	0.631808281	0.761646807	1.088819265	2.417675495	2.267937422	1.679223895	1.302538037	1.454649925	0.842045486	0.803611696	0.751141608	0.954292059	0.466326535	0.724974632	3.814254999	3.269714355	1.552008152	1.013948441	1.494538307	1.648351669	0.992899418	0.891402781	0.324543625	0.566115677	0.557773113	1.032930851	2.886279106	2.048351526	1.287401557	1.251769423	1.154564261
11163_at	0.867196381	1.67861259	1.334846735	1.564679503	1.24242425	1.683006525	1.798483133	0.848484814	0.325665861	0.365470856	0.490867585	0.34010151	0.718714118	1.657954574	0.893905163	1.055936098	2.751393557	1.623469472	1.330636978	0.287257016	0.71771425	0.373841375	0.297210306	0.382323742	0.630036592	1.737278223	1.822398305	1.228194714	1.520661116	1.212184906	1.554336071	0.155747831	0.494505495	0.352362186	0.295247704	0.264522791
11164_at	1.59818387	1.515606999	0.879682183	1.070866108	1.053872108	0.839869261	1.041170001	0.686520338	0.473365605	0.947309494	1.125570774	1.029441595	1.729047298	1.126136422	0.492099285	0.734018326	1.413600922	1.090816379	0.789686501	0.498920083	1.675428629	0.910401642	0.898068607	0.989076495	1.264957309	1.164497018	0.958144784	0.711967528	0.751033008	0.684873939	0.747530222	0.390605658	1.567033052	1.125	0.85136497	0.890041471
11169_at	0.864926219	1.28901732	1.422247529	1.011248589	1.135802507	0.934640527	1.0173347	0.940438867	0.923728883	0.584080756	1.009132504	0.557360411	1.005740523	1.2409091	1.135440111	1.340182662	1.143812656	0.879591763	0.769464076	1.203023791	0.962285697	0.898043215	0.925965667	0.940417051	1.086691141	1.353846192	1.355203629	0.902636945	0.938016534	1.004201651	1.029637814	1.263287902	0.806593418	0.813976347	0.918099105	0.941908717
11170_at	0.164585695	0.230057791	0.186152101	0.046119235	0.080808081	0.055555556	0.021668471	0.135841176	0.217917681	0.045964126	0.18607305	0.325888306	0.284730196	0.20113638	0.145598188	0.086757995	0.042363435	0.047959182	0.110212326	0.231101513	0.284571409	0.170957774	0.05150215	0.470705092	0.1965812	0.157396451	0.167420819	0.12778905	0.021694213	0.069327734	0.120746434	0.307787359	0.20769231	0.280511796	0.173913047	0.275933594
11174_at	9.351873398	14.94566536	9.818387985	12.43756962	10.70819283	10.87690639	10.6197176	8.300940514	1.450363278	5.623318672	5.045662403	3.119796753	7.889782429	14.15681934	9.246049881	8.480593681	14.47045708	8.84897995	8.113245964	2.624190092	9.178285599	5.186405659	2.983905554	3.698113203	7.256410122	12.99053192	11.13914108	7.567951679	9.83057785	9.27836132	9.814489365	1.642768741	7.135164738	5.120079041	2.943377018	3.633817196
11175_at	2.388195276	4.934103966	3.097616196	4.103487015	3.353535414	3.983660221	3.511375904	3.554859161	0.416464925	0.908071816	0.696347058	0.52690357	2.039035797	4.637500286	1.494356513	2.373287678	5.635451317	3.84795928	2.847320557	0.889848828	2.025142908	0.800205946	0.475321889	0.397219479	1.609279633	4.203550339	4.125566006	2.86612606	3.957644701	3.178571701	3.481888294	0.493201464	1.409890175	0.748031497	0.496461034	0.506224036
11177_at	0.538025022	1.646242619	1.224744678	0.611923516	0.857463598	1.205882311	0.799566627	1.201671958	0.035108961	0.415919274	0.522831023	0.19187817	0.402985066	1.305681825	1.123024821	1.312785387	1.584169507	1.304081678	0.80485332	0.209503233	0.475428551	0.355303794	0.162017167	0.170804381	0.665445685	1.643786907	1.781674266	1.118661284	1.29648757	1.341386557	0.964873791	0.189122364	0.313186824	0.267716557	0.259858429	0.185684636
11178_at	0.370034039	0.275144488	0.429057896	0.23509562	0.343434364	0.252723306	0.368364006	0.287356317	0.232445538	0.269058317	0.252283126	0.107614212	0.284730196	0.371590942	0.4243792	0.313926935	0.445930898	0.373469353	0.285136491	0.21598272	0.417142838	0.122554064	0.2918455	0.19860974	0.376068383	0.555029631	0.470588237	0.236308321	0.326446265	0.264705896	0.32930845	0.1606922	0.218681321	0.174212605	0.14863497	0.08609958
11179_at	5.665153503	18.53294754	31.03518677	21.721035	18.12345886	19.38453102	15.73456097	16.06792068	21.69128227	14.03587532	12.73630142	5.5928936	8.173364639	21.97954559	25.59593773	21.73059464	20.11817169	16.50102043	15.69261837	15.44600487	34.86742783	13.07620907	10.05150223	8.124131203	7.714285851	28.29467392	24.52488708	18.27890587	17.72314072	18.54936981	19.06476593	16.49320221	17.69670486	12.24803162	10.86248779	8.260373116
11180_at	15.32122612	6.132947922	5.028377056	3.345331907	2.056116819	1.22984755	1.227518916	1.807732582	12.40678024	8.994395256	19.40867615	10.94416237	15.72675228	5.192045689	3.724604845	3.263698578	1.781493902	0.738775492	0.879676402	7.515119076	7.927999973	14.10607529	19.06545067	16.25422096	13.38705826	3.732544422	2.858597279	2.242393732	1.32851243	0.911764741	0.894621313	14.70333672	5.981318474	13.23917294	17.06167793	17.17219925
11181_at	0.929625452	0.849710941	0.740068078	0.44094491	0.304152668	0.359477133	0.476706386	0.4106583	0.346246988	0.488789231	0.586758018	0.321827412	0.766934633	0.945454538	0.527088046	0.474885851	0.439241946	0.221428573	0.443882704	0.495680362	0.796571374	0.539649844	0.474248946	0.56802386	1.053724051	0.945562184	0.639140308	0.271805286	0.26859504	0.30252102	0.447859496	0.307787359	0.590109885	0.377952784	0.598584414	0.57780081
11183_at	2.774120331	4.615028858	3.667423487	4.388076782	4.276094437	2.61002183	4.283856869	3.386625051	0.751815975	2.014574051	1.697488546	1.488324881	3.210103512	5.459091187	4.694130898	3.542237282	3.355629921	3.090816259	2.881698608	1.471922278	4.830857277	2.179196835	1.896995783	2.118172884	4.351648331	3.951479197	4.929864407	3.891480923	3.966942072	3.793067455	4.097694874	1.051915884	3.03076911	2.143700838	1.967644095	2.074688673
11184_at	0.825198591	1.386127114	1.536889791	1.518560171	1.491582513	1.325708032	1.543878555	1.321839094	0.548426151	0.680493295	0.681506872	0.719796956	0.79563725	1.521590829	1.318284392	1.206621051	1.404682279	1.339795947	1.281091928	1.158747315	1.187428594	1.03913486	0.856223226	0.920556068	1.01098907	1.084023714	1.438914061	1.369168401	1.442148805	1.350840449	1.282107592	0.763906002	0.843956113	0.948818922	0.843276024	0.880705357
11185_at	29.41430092	17.5213871	26.44608307	30.66929245	24.72615242	17.86165428	14.99566555	10.50888252	3.874092102	1.27017951	8.095890999	15.87512589	26.62801552	17.96477318	24.86681557	22.29452133	17.46822739	15.37244892	11.15470028	9.444924355	2.429714441	2.875386238	18.94527817	19.02979279	33.2588501	11.68639088	26.91628838	20.95030403	18.64152908	16.11344528	12.58507156	9.820765495	1.994505525	4.97933054	19.71587372	22.73754883
11187_at	10.67309856	18.41040421	15.26447296	18.58380127	17.64085388	16.7145977	17.55254555	12.83699131	9.858353615	7.467488766	6.976027489	8.458883286	14.19173431	18	16.21557426	17.83790016	18.58639908	13.44693947	12.8715868	10.0658741	21.48114204	10.45005131	10.84334755	10.13505459	16.96825409	14.46863937	19.37104225	11.84279919	13.54648781	12.61764717	14.56092262	9.800989151	13.75274754	8.112204552	9.353892326	9.978215218
11188_at	0.148694664	0.178034678	0.192962542	0.203599557	0.224466905	0.18409586	0.229685798	0.200626969	0.169491529	0.102017947	0.045662101	0.094416246	0.200918496	0.205681831	0.26410833	0.190639287	0.103678934	0.126530603	0.177957535	0.097192228	0.220571414	0.125643656	0.115879834	0.088381328	0.136752144	0.200000003	0.23981902	0.15618661	0.110537186	0.200630262	0.217343584	0.07169345	0.18571429	0.137795269	0.094034374	0.130705386
11190_at	0.660612941	0.507514477	0.985244095	1.474690795	1.723905921	1.868191719	2.230769157	3.635318756	13.91646481	2.179372311	1.34132421	3.19695425	0.933409989	1.013636351	1.783295631	1.598173499	1.586399198	1.963265181	2.067745209	9.208423615	4.058285713	2.366632223	2.511802673	2.664349556	0.788766801	0.600000024	1.778280497	1.580121756	1.778925538	2.743697643	2.756311893	15.16069126	2.838461399	2.426181078	2.890798569	2.45539403
11192_at	0.459704876	0.485549122	0.805902362	0.65691793	0.949494958	0.510893285	0.538461506	0.500522494	0.525423765	0.349775821	0.37785387	0.22131978	0.670493722	0.797727287	0.737020314	0.807077587	0.986622095	0.407142878	0.533872545	0.497840166	0.953142881	0.439752817	0.415236056	0.378351539	0.81929183	0.557396412	0.687782824	0.544624805	0.541322291	0.606092453	0.614709139	0.515451133	0.449450582	0.551181078	0.380181968	0.373443961
11193_at	0.703745723	0.728323698	0.717366636	0.464566916	0.408529788	0.224400878	0.332611054	0.383490086	0.432203412	1.028026938	2.630136967	1.371573687	0.69460392	0.737500012	0.549661398	0.434931487	0.282051265	0.303061217	0.245702714	0.466522694	1.254857183	3.143151522	2.378755331	2.106256247	1.222222209	0.508875728	0.595022619	0.46450305	0.359504104	0.308823526	0.355653167	0.437577248	1.478021979	2.370078802	2.487360954	1.684647083
11195_at	1.444948912	2.484392881	2.973893404	3.220472336	3.331088781	2.784313679	3.578547955	2.96760726	0.560532689	0.995515764	0.94520551	0.724873126	1.603903651	2.745454788	2.660270691	2.760274172	2.540691137	2.724489689	2.695652008	1.781857491	2.505142689	1.561277032	1.225321889	1.228401184	1.835164905	2.228402376	3.207013607	2.135902882	2.59710741	2.757353067	3.32930851	1.238566041	1.84065938	1.189960599	1.026289105	1.128630638
11197_at	4.595913887	3.824277163	3.37116909	3.140607595	3.159371614	2.422657967	2.202600241	2.633228779	5.590798855	2.757847786	3.456620932	4.146192551	4.002296448	3.373863697	2.305869102	1.892694116	1.894091368	2.344897985	2.074822903	3.138228893	4.675428391	3.743563175	4.674892902	3.550148964	3.619047642	2.842603445	3.26696825	2.572008371	2.320247889	2.84663868	2.622392893	4.761433601	3.413187027	3.74901557	4.908998966	3.999999762
11199_at	1.661747932	1.053179145	1.057888746	1.065241814	1.171717286	1.041394353	1.355362892	1.280041814	1.262711883	3.078475475	1.458904147	1.697461843	1.668197632	1.344318271	1.129796743	1.26255703	1.003344536	1.038775563	0.971688509	0.760259211	3.354285717	3.189495325	2.356223345	1.811320782	1.305250287	1.334911346	1.176470637	0.733265758	0.904958665	1.101890802	1.025246978	0.834363341	2.995604515	2.253937006	2.10212326	1.748962641
11200_at	3.392735481	1.892485499	1.182746887	1.271091104	1.037037134	0.970588207	0.93824482	0.857889235	0.238498807	1.78139019	1.797945261	2.456852674	3.513203382	2.256818295	1.20767498	0.853881359	0.807134926	0.876530588	0.796764374	0.692224622	1.763428569	2.873326302	3.036480665	2.797418356	4.131868362	1.136094689	1.372171998	0.842799187	1.02789259	0.969537854	0.864983618	0.652657568	2.028571606	3.186023712	3.204246521	3.117219687
11203_i_at	11.03632259	2.523699284	5.636776447	8.285714149	10.40179634	10.66775608	12.34669495	12.38035583	46.76755524	17.98879051	12.2191782	17.0263958	12.68771553	3.517045498	7.396162033	7.738584995	6.375697136	9.330612183	11.27704716	22.8736515	48.23542786	21.06385231	21.15772629	16.04369354	12.33333302	2.063905239	7.26018095	5.040568352	7.742768288	9.409664154	13.84302998	37.98763657	32.99450684	19.14271736	16.21334648	14.41804886
11204_s_at	21.79455185	13.75491333	18.78093147	22.88863945	26.40067482	25.87690544	33.39220047	31.14838028	64.06658936	38.09529495	28.37443161	34.18375778	27.06544304	14.87159061	20.29119682	22.0616436	19.7915287	23.96836662	21.5813942	38.88013077	66.92114258	35.8012352	35.70386505	31.82125092	30.30647278	12.23905277	19.03167534	15.60446262	22.20454407	22.92016792	29.96816826	56.01853561	48.67362595	29.5994091	29.6026268	28.92427254
11205_i_at	19.13507462	5.759537697	14.29398441	14.18335247	16.84062958	15.16884518	22.02708435	17.97178841	55.55084991	33.47533798	24.52511406	27.44365311	22.08840561	8.098863602	13.19977379	12.28995419	12.10590935	14.87142849	17.05561066	34.46220398	53.79314041	29.80535507	28.99785423	24.5034771	13.81196499	6.178698063	11.33031654	9.287018776	12.92148781	14.4306736	16.10208702	49.65389252	40.17802429	25.50295448	26.63397408	25.05082703
11206_f_at	22.07264519	10.73063564	20.73666382	24.53318405	28.66891098	28.20806122	30.44203568	25.81295776	58.53873825	39.13340759	22.82420158	27.78070831	25.01722336	11.61022758	18.10045052	16.9383564	16.05128288	23.80918312	29.0222435	37.77322006	50.45485306	35.18640518	34.5729599	20.37537384	15.78632545	11.51124287	21.12330437	17.52332878	18.97624016	25.33508301	22.90889168	45.53028107	42.71318817	28.39468384	30.00404167	25.79667854
11210_at	9.064699173	6.391907692	3.457434893	7.24296999	7.263749123	8.3039217	7.845069885	8.87460804	0.878934622	11.61771393	7.462328911	10.38172531	7.575201035	6.959091187	2.937922955	3.01255703	5.64882946	6.982652664	7.427704334	6.024838448	3.631999731	11.04428387	8.146995544	8.948361397	7.141636372	5.934911251	7.123303413	7.075050831	8.415288925	9.872900009	6.975851059	5.016068935	8.332966805	11.07874012	8.725985527	9.106845856
11215_at	0.198637918	0.12601155	0.200908065	0.197975263	0.292929322	0.173202604	0.282773554	0.224660397	0.107748181	0.099775784	0.07191781	0.092385791	0.250287026	0.222727284	0.221218958	0.184931517	0.299888521	0.164285719	0.23053588	0.120950319	0.225142866	0.110195667	0.105150215	0.062562071	0.328449339	0.079289943	0.176470593	0.194726184	0.178718999	0.159663871	0.140504941	0.088998757	0.138461545	0.11023622	0.063700706	0.08609958
11216_at	10.44494915	14.06473923	13.20998955	15.26884174	17.99887848	15.20043564	16.39111519	10.79519367	4.190073013	3.060538292	2.962328911	4.974619389	10.48794556	13.69431877	14.62866783	13.01598167	8.89074707	11.71020317	12.44287109	8.623109818	9.301714897	5.783727646	5.327253342	6.115193844	10.10134315	11.06272221	15.8778286	11.20993996	11.80062008	13.23214245	13.78485298	9.111248016	6.72527504	5.834645748	4.963599205	6.445020199
11218_at	0.892167985	0.360693634	0.256526679	0.204724416	0.236812592	0.225490198	0.148429021	0.329153597	1.209443092	0.645739913	0.534246564	1.39390862	0.946039081	0.45113638	0.284424394	0.16780822	0.156075805	0.254081637	0.216380164	1.532397389	0.949714243	1.143151402	1.278969884	1.30585897	0.802197754	0.31005919	0.235294119	0.268762678	0.142561987	0.191176489	0.18221736	2.114956617	0.896703303	1.213582754	1.572295189	1.521784067
11221_at	15.22474575	16.74219513	11.29171371	13.22047329	13.77553368	11.60675335	11.56988049	8.274817467	3.541162252	10.79820728	8.753424644	11.01522827	12.77497101	16.20568275	5.501128674	11.88356209	11.12263107	10.06020451	8.819008827	6.206263542	4.374856949	9.681771278	9.372317314	9.540218353	8.161172867	13.59644985	14.8235302	10.33975697	11.44524765	12.41701698	7.627882004	5.338689327	8.334066391	8.360236168	8.480282784	10.12863064
11223_at	0.765039742	0.673988402	0.48467651	0.650168717	0.786756456	0.932461858	1.050920844	0.991640568	0.824455202	0.844170451	0.708904088	0.727918744	0.940298557	0.551136374	0.487584651	0.44520548	0.806020081	0.809183717	0.965621769	1.27861774	0.643428564	1.031925797	0.376609415	0.626613677	0.854700863	0.48402369	0.93212676	0.635902703	0.94421488	0.966386557	0.930845261	1.106304049	1.026373625	0.805118144	0.505561173	0.678423226
11225_at	0.811577737	0.579190731	0.47446084	0.381327361	0.414141446	0.388888896	0.329360753	0.1786834	0.588377714	0.660313964	0.735159874	0.525888324	0.616532743	0.265909106	0.270880342	0.294520557	0.187290967	0.297959179	0.394337684	0.331533492	0.73942852	0.67971164	0.252145916	0.610724926	0.556776524	0.463905334	0.292986423	0.356997997	0.314049572	0.271008402	0.299670696	0.318912208	0.591208816	0.696850419	0.336703718	0.605809093
11226_at	4.124857903	0.55375725	1.114642382	2.403824568	3.441077709	4.051198006	5.586131573	6.969696999	18.22397232	7.709641933	6.48744297	7.672080994	4.447761536	0.705681801	1.690744877	1.438356161	2.741359949	4.301020145	6.728007793	13.40172768	10.00914288	7.468588829	5.861588001	7.391261101	2.93772912	0.628402352	1.617647052	2.277890682	3.663223028	4.63445425	5.822174072	15.2088995	8.054944992	7.155511856	6.136501312	7.067426682
11227_at	3.192962408	3.419652939	2.491487026	3.193475723	3.025813818	2.806100368	3.366197109	2.646813154	0.83292985	1.667040467	1.628995419	1.373604059	2.761194229	4.044318199	3.351015568	3.371004581	3.978818178	2.390816212	2.514661074	1.915766716	2.13142848	1.579814553	1.361588001	1.468718886	2.239316225	3.986982346	3.608597279	2.594320536	3.232437849	3.308823586	2.644346952	1.352286696	1.9043957	1.387795329	1.059656143	1.337136745
11228_at	1.950056791	1.70404613	2.486946821	2.708661556	3.18855238	3.013072014	4.782231808	5.77534008	18.21549606	3.760089874	3.277397394	3.295431376	1.951779723	1.694318295	2.3555305	3.226027489	3.528428078	2.839795828	4.534883499	22.6619873	7.444571495	2.818743706	2.69098711	3.774578094	1.90354085	1.72544384	2.72624445	2.033468723	2.86157012	3.359243631	5.388584137	24.08776093	4.463736534	2.509842396	2.630940437	2.917012453
11229_at	1.220204353	0.858959556	0.95913738	1.069741249	1.138047218	0.834422648	1.364030242	1.03134799	2.369249344	1.245515704	1.232876778	1.270050764	1.041331887	0.742045522	0.88374722	0.905251205	1.333333373	0.860204101	0.918099105	1.733261347	2.24000001	1.315138936	0.575107276	1.786494493	0.864468932	0.642603576	0.790724039	0.965517282	1.050619841	0.862394989	0.91986835	1.807169199	1.54285717	1.282480359	1.211324573	1.383817315
11230_at	9.978433609	8.085549355	5.15550518	4.974128246	3.914702654	3.737472773	4.865655422	4.293625832	1.401937127	8.373318672	5.81621027	5.618274212	8.626866341	8.006817818	4.509029388	4.728310585	5.952062607	3.533673286	4.016177654	3.423326015	11.554286	5.881565094	4.695279121	6.186693192	9.218559265	8.455621719	5.737556934	3.402637005	3.779958487	3.622899294	5.141602516	1.375772476	8.561538696	5.211614132	5.649140358	5.800829887
11232_at	0.15437004	0.882080913	0.612939835	0.694038272	0.2143659	0.415032655	0.251354277	0.355276912	1.11016953	0.817264616	0.239726037	0.401015222	0.30539611	1.225000024	0.33634311	0.309360743	0.865105867	0.382653058	0.338725984	0.365010798	1.901714206	0.329557151	0.33690986	0.279046685	0.307692319	1.48402369	0.501131237	0.557809353	0.368801653	0.319327742	0.482985735	0.107540168	0.995604396	0.350393683	0.563195109	0.325726122
11233_at	0.559591353	0.596531749	1.374574304	1.285714388	1.342312098	1.484749436	1.635969639	1.815047026	3.357142687	1.121076345	1.164383531	1.055837512	0.673938036	1.063636422	0.818284392	0.940639317	2.047937632	1.511224508	1.277047515	2.239740849	1.766857147	1.045314074	1.231759667	1.039721966	0.58485961	1.124260426	1.384615421	0.990872204	1.335743785	1.25840342	1.502744198	2.515450954	0.98901099	0.946850359	1.121334672	0.816389978
11234_at	1.862656116	1.356069326	1.599318862	0.947131574	1.116722822	1.115468383	1.109425783	1.528735638	2.599273682	2.03139019	2.593607426	1.827411175	1.835820913	1.278409123	1.521444678	1.600456595	1.536231875	1.226530552	1.203235507	1.869330525	3.950857162	2.120494127	2.069742441	2.141012907	2.124542236	1.582248449	1.591628909	1.019269824	0.976239622	1.139705896	1.480790377	2.51174283	2.216483593	1.686023593	2.192113161	1.97095418
11235_at	7.814982891	7.819653511	16.80022621	11.21484852	14.67340183	15.85511971	11.39328194	16.08568573	28.35351181	13.35538197	11.73744297	9.716751099	8.229621887	8.330681801	13.86456013	15.65981865	16.31884193	13.79591846	11.10313416	19.76241875	32.36228561	12.28115273	12.51502132	11.15193653	8.884004593	9.280473709	13.03959274	10.08316517	13.07541275	12.46533585	16.68825531	30.87268257	17.32747269	9.715551376	12.91304302	10.97302914
11236_at	36.71055603	9.191906929	25.38819504	24.0697422	24.93490601	26.84858322	30.12134171	41.48067093	101.2675629	71.67376709	68.45890808	43.62030411	34.06429672	14.06704617	25.90519142	31.22716904	32.94202805	26.81632614	27.38928223	63.46220398	101.5897064	48.83522034	53.92918777	46.08937836	47.26862335	16.57514763	28.01583862	20.48478889	27.50723076	33.51155472	37.91218567	76.0951767	59.7142868	37.4881897	44.91506577	44.57053757
11237_at	24.85811615	14.58728313	27.68671989	21.01462364	17.73176384	25.8540287	25.51029205	26.1410656	41.5338974	33.35538483	36.48744583	15.99796963	20.8335247	14.49204636	20.22460556	24.01027489	28.07023239	19.38061142	22.40545845	32.38012695	53.0377121	28.58599281	23.5697422	24.83217621	26.33699608	13.10059166	25.57239914	21.16734505	25.48760223	27.85399246	28.89571953	35.88751602	31.39121056	27.50787354	29.73811913	28.66701126
11249_f_at	0.946651578	2.139884472	1.911464214	1.734533191	1.340067387	1.828975916	1.513542652	0.992685497	0.177966103	1.243273616	0.844748855	1.12284255	1.191733718	1.52272737	1.609480858	1.778538942	1.507246375	1.417346835	1.117290139	0.389848799	1.001142859	0.870236874	0.770386279	0.841112196	0.844932795	1.951479197	1.733031631	1.681541681	1.899793267	2.097689152	1.941822171	0.377008647	1.327472568	1.219488144	0.797775507	0.746887922
11250_s_at	1.303064704	1.146820784	1.095346212	0.930258691	0.671156049	0.59803921	0.635969639	0.593521416	0.71912837	0.95179379	1.12214613	0.64974618	1.307692409	1.223863602	0.802483022	0.974885881	0.882943094	0.627551019	0.482305348	0.943844497	1.548571467	1.021627188	1.042918444	1.116186738	1.356532335	0.900591731	0.936651647	0.595334709	0.711776853	0.60084039	0.80680573	1.064276814	1.159340739	1.071850419	0.989888728	1.120331883
11251_s_at	2.383655071	6.732948303	3.674233913	2.604049444	2.493827343	1.833333373	1.336944699	0.834900737	0.440678	0.719730973	1.325342417	0.838578641	3.096441269	6.262499809	3.202031612	3.114155054	2.076923132	1.340816259	0.937310338	0.402807772	1.165714264	1.166838288	1.321888328	1.813306928	3.703296661	6.201183319	3.694570303	1.870182633	2.095041275	1.473739624	1.164654255	0.355995029	0.9681319	1.178149581	1.364003897	1.591286182
11254_at	0.834279239	0.819653153	0.593643606	0.437570333	0.384960741	0.277777791	0.412784368	0.29467085	0.282082319	0.858744442	0.815068543	0.621319771	1.075775027	0.785227299	0.584650099	0.486301363	0.422519535	0.219387755	0.215369046	0.276457876	0.868571401	1.16477859	1.158798337	1.000993133	0.996336997	0.788165689	0.686651587	0.364097387	0.315082639	0.310924381	0.3413831	0.248454869	0.629670322	0.842519641	0.908998966	0.936721981
11255_at	10.69579983	26.21965218	16.45743561	11.25871849	8.61055088	5.004357338	3.590465546	2.42006278	1.370460033	1.834080935	2.422374487	3.075126886	12.2032156	28.88636398	15.90067768	9.221461296	6.021181583	3.629591942	2.334681273	1.80021596	2.526857138	2.541709661	3.712446451	4.147964478	17.0842495	19.94201088	16.11312294	6.932048798	5.006198406	3.678571701	2.76070261	1.82076633	2.515384674	2.660433054	3.840242386	5.461617947
11256_at	0.419977307	2.191907644	0.847900093	0.431946039	0.371492714	0.257080615	0.20368363	0.092998952	0.013317192	0.066143505	0.092465758	0.13299492	0.369690031	1.827272773	0.533860028	0.515981734	0.315496087	0.227551013	0.141557127	0.092872575	0.157714292	0.085478887	0.140557945	0.179741815	0.43589744	1.099408269	0.647058845	0.481744438	0.289256185	0.264705896	0.17014271	0.013597033	0.091208793	0.11811024	0.23053588	0.253112018
11258_at	0.236095339	0.3271676	0.441543728	0.22497189	0.204264894	0.211328968	0.289274096	0.206896544	0.285714298	0.214125574	0.133561641	0.089340098	0.281285882	0.369318187	0.365688503	0.276255727	0.22519511	0.153061226	0.196157724	0.192224607	0.236571431	0.124613799	0.203862667	0.143992051	0.250305265	0.281656802	0.321266979	0.195740372	0.22210744	0.233193293	0.165751934	0.171817049	0.106593408	0.168307096	0.164812922	0.19502072
11259_at	1.574347258	0.796531796	0.308740079	0.283464581	0.24354659	0.217864931	0.266522199	0.223615468	0.199757874	0.87219739	0.668949783	1.033502579	1.950631499	0.81704551	0.326185077	0.342465758	0.294314384	0.208163261	0.249747217	0.153347731	0.82628572	1.584963918	1.111588001	1.262164831	1.984127045	0.478106529	0.420814484	0.269776881	0.204545438	0.252100855	0.181119651	0.128553763	0.821978092	1.370078683	1.130434752	1.425311089
11260_at	0.4642452	0.332947969	0.251986384	0.350956142	0.489337832	0.466230929	0.435536295	0.531870484	1.087167144	0.210762337	0.192922369	0.334010154	0.388059705	0.44204548	0.404063195	0.326484025	0.286510587	0.382653058	0.438827097	1.273218155	1.3908571	0.351184309	0.366952807	0.348560065	0.202686206	0.124260359	0.356334835	0.294117659	0.205578506	0.419117689	0.468715727	2.693448544	0.429670334	0.43405509	0.248736084	0.306016564
11263_f_at	0.996594846	0.618497074	0.566401839	0.425196856	0.485970825	0.409586042	0.563380241	0.546499491	1.705811143	0.896861017	0.871004641	0.636548221	1.024110198	0.665909111	0.527088046	0.684931517	0.289855063	0.394897968	0.40546003	0.683585286	2.374857187	1.140061736	1.113733888	1.273088336	0.990231991	0.668639064	0.487556547	0.488843828	0.484504133	0.509453773	0.554335892	1.918417692	1.969230771	1.114173174	1.285136461	1.176348448
11264_f_at	2.643586874	1.108670473	0.904653788	1.660292506	1.36475873	1.306100249	2.050920963	2.910135984	10.03631973	3.569506884	4.665525436	2.522842646	3.140069008	1.340909123	1.288938999	1.287671328	1.124860644	1.42040813	1.646107078	5.894168377	9.92800045	4.244078159	4.275751114	4.689176083	3.703296661	0.93254441	1.259049892	1.375253677	1.489669323	1.568277359	2.347969294	12.39678574	5.94945097	3.952755928	4.564206123	4.568464279
11288_at	0.5459705	0.328323692	0.272417724	0.416197985	0.562289596	0.441176474	0.394366205	0.36781612	0.256658614	0.348654717	0.272831053	0.33502537	0.450057447	0.435227275	0.346501142	0.352739722	0.513935328	0.413265288	0.3528817	0.178185746	0.45714286	0.406797111	0.234978542	0.312810332	0.455433458	0.300591707	0.446832597	0.385395557	0.414256185	0.470588237	0.366630107	0.14833127	0.325274736	0.391732275	0.310414553	0.268672168
11294_g_at	3.129398584	4.715606689	3.682179213	3.32283473	3.075196505	2.514161348	2.539544821	1.789968729	0.616222799	1.960762382	1.666666746	1.357360363	3.099885464	4.601136208	1.809255123	3.100456715	2.567447186	2.062244892	1.96562171	1.439524889	2.06400013	1.789907336	1.276823997	1.440913677	2.052503109	4.475739956	3.100678921	1.916835785	2.017561913	1.80672276	1.732162595	1.01236093	2.109890223	1.641732335	1.440849304	1.342323542
11297_at	21.02270126	32.77803421	33.89897919	21.98762703	21.60942841	18.15359497	15.46045399	8.133751869	2.808716774	5.995515823	9.202054977	6.743147373	28.92537308	32.83068466	28.61738014	18.71917915	17.43255234	13.318367	10.9413538	4.476242065	5.505143166	7.516993046	7.505364895	6.576961517	23.58241844	35.51242828	37.7771492	14.25557804	17.53305626	14.59768867	12.04281044	4.009888649	7.740659714	6.92125988	6.709807396	7.010373116
11307_s_at	0.328036308	0.330635846	0.328036308	0.272215992	0.365881026	0.337690622	0.270855904	0.289446205	0.317191303	0.307174891	0.255707771	0.21218273	0.436280161	0.327272743	0.313769728	0.329908669	0.314381272	0.291836739	0.240647092	0.320734352	0.516571403	0.357363552	0.284334749	0.261171788	0.525030553	0.459171593	0.265837103	0.236308321	0.315082639	0.264705896	0.271130651	0.336217552	0.567032993	0.324803144	0.178968653	0.082987547
11313_at	4.074914932	5.988439083	3.519863844	5.560180187	5.997756004	5.510893345	5.281690121	4.629049301	1.340193748	3.495515823	3.160959005	2.84162426	2.375430584	5.179545403	4.686230183	5.335616589	6.713489532	5.01836729	4.744185925	3.110151291	3.67428565	3.823892593	2.541845322	3.178748846	1.808302879	5.518342972	5.050905228	5.574036598	5.515495777	5.489495754	4.229418278	1.485784769	3.524176121	4.206692696	1.721941352	2.605808973
11314_at	2.329171419	1.714450836	1.244040847	1.384701967	1.407407522	1.129629612	1.144095302	1.27377224	1.604116201	2.883408308	2.896118641	2.567512512	1.351320386	1.69204545	1.45259583	1.404109597	1.315496087	1.03061223	1.21031332	1.798056126	3.662857056	3.484036922	2.078326225	3.535253286	1.482295513	1.286390543	1.337104082	0.997971654	1.104338884	0.923319399	1.09110868	1.053151965	3.592307806	3.313976526	1.753286004	2.604771614
11317_s_at	17.88308716	29.04855347	22.47105598	30.25759315	30.89225769	26.69172096	27.1971817	20.44514084	7.162227631	20.0112114	15.70662117	13.8142128	18.13432884	28.97727394	22.49209976	30.55707932	39.90858459	23.48061371	25.96157646	19.71274376	28.64914322	17.81462479	13.46888447	14.90268135	18.13553238	26.39171791	24.21266937	24.43610573	26.27479172	26.44012833	29.72008896	5.203955173	22.50549507	20.13385773	16.74519539	10.39315319
11318_at	0.315550506	0.464739889	0.592508554	0.497187883	0.638608336	0.383442283	0.494041145	0.514106631	0.170702189	0.483183861	0.236301377	0.262944162	0.475315779	0.757954538	0.547404051	0.666666687	1.016722322	0.303061217	0.512638986	0.261339098	0.418285698	0.34912461	0.198497847	0.123138033	0.496947527	0.476923078	0.471719474	0.330628812	0.43078512	0.487394989	0.320526898	0.119901106	0.253846169	0.337598413	0.179979756	0.118257247
11319_at	17.94892311	6.771098137	13.16231537	21.14173317	20.04489517	24.64161301	26.23835182	28.28004074	38.48184204	24.7556057	21.39041138	16.27208138	16.19632721	6.702272892	7.951467037	12.23173523	31.27647781	22.58571243	22.66026306	30.79265594	44.48571396	21.41297531	21.56115913	16.45680237	17.58485985	7.190532207	13.1549778	14.05273914	20.23760223	20.49054718	23.77387619	27.8257103	32	16.60826874	19.54195976	12.74584961
11320_at	20.18047714	7.663583755	16.67423439	15.27109146	19.35016823	22.36056519	24.22751808	30.93207932	50.30145264	34.04148102	30.83105087	23.76243782	20.00803757	7.397727489	14.18284416	20.87214661	26.7881813	21.02142906	23.6956501	34.94816208	52.76800156	27.45726013	32.38412094	26.71598816	22.41269875	8.756213188	14.83597279	13.74746513	17.97727203	19.56302643	26.20087814	41.96785736	39.88901138	20.24507713	23.69160843	23.41597366
11325_at	8.350737572	6.405779839	6.767310143	6.574803352	6.231201172	5.559912682	6.630552292	6.175548553	7.217917919	7.406950951	11.99315071	6.911674976	8.500575066	7.098864079	5.689616203	6.324201107	3.94648838	5.147959232	4.287158489	6.116631031	11.14400005	9.735323906	10.68133068	10.14299965	9.544567108	4.976331234	6.4932127	4.97565937	5.81508255	5.276260376	6.788145542	8.533992767	8.902197838	9.043307304	10.56723881	9.652488708
11326_at	1.296254277	1.109826565	0.880817235	1.043869615	1.01795733	0.905228734	1.282773495	1.027168274	1.156174421	1.511210918	1.619863033	0.807106555	1.145809531	1.373863697	1.20428884	1.084474921	0.828316629	0.98775512	0.89787662	0.626349866	2.118857145	1.665293455	1.498926997	1.194637537	1.61660552	1.005917192	1.154977441	1.001014233	1.224173546	1.237395048	1.183315158	0.787391841	1.520879149	1.542322755	1.442871451	1.214730144
11328_at	1.052213311	0.619653165	0.703745723	0.580427468	0.469135821	0.46405226	0.684723675	0.629049122	0.685230017	1.843049407	1.360730529	1.129949212	0.864523649	0.838636398	0.525959313	0.562785387	0.457079142	0.5	0.549039423	0.576673865	1.556571364	2.018537521	1.402360439	1.122145057	1.10622716	0.65680474	0.714932144	0.417849928	0.48140493	0.432773143	0.48847422	0.410383165	1.402197838	1.79625988	1.76744175	1.186721921
11329_at	1.944381475	1.880924821	2.11464262	1.492688417	1.620651007	2.082788706	1.882990241	2.121212244	5.190073013	1.930493355	1.891552567	1.691370606	1.791044831	1.842045546	1.471783161	1.569634676	1.64659977	1.712244868	1.630940318	2.129589558	3.904000044	2.42739439	2.461373329	2.016881943	1.702075601	1.197633147	2.014705896	1.562880516	1.713842869	1.84243691	1.665203094	3.934486628	2.582417727	2.290354252	2.483316422	2.283195019
11330_at	3.97956872	2.248554945	2.675368786	3.535433054	3.865319967	3.822439909	4.776814461	6.339602947	17.70823288	8.696188927	6.352739811	7.137055874	5.621125698	2.934091091	2.777652502	3.336757898	3.3924191	4.081632614	4.174923897	6.890928268	37.69257355	8.695158958	9.434549332	9.036743164	5.266178131	1.969230771	2.777149439	2.827586174	3.447314024	4.135504246	5.231613636	15.86402893	22.63736343	8.30118084	9.501516342	8.919086456
11331_at	0.36095345	1.020809293	0.859250844	0.721034884	0.519640863	0.253812641	0.240520045	0.26332289	0.152542382	0.079596415	0.066210046	0.118781723	0.510907054	1.148863673	0.776523709	0.699771702	0.459308833	0.215306118	0.211324558	0.30345574	0.292571425	0.161688969	0.136266097	0.28401193	0.501831472	0.650887609	0.789592803	0.710953355	0.274793386	0.169117659	0.162458837	0.206427693	0.212087914	0.126968503	0.138523757	0.289419055
11333_at	2.875141859	1.552601099	1.723042011	1.402699709	1.421997786	1.294117689	1.581798434	1.859979153	6.139225483	3.086322784	3.496575356	2.761421204	2.309988499	1.8659091	1.766365647	1.965753436	2.403567553	1.674489856	1.51061666	2.681425571	5.613714218	2.422245026	2.686695099	2.983118057	3.545787573	2.34556222	1.936651587	1.600405812	1.877066016	1.934873939	2.087815523	3.723114967	2.707692385	1.899606347	2.92517662	3.029045582
11336_at	2.934165716	5.513294697	5.665153503	4.580427647	4.627385139	4.716775417	4.589382172	4.072100639	0.83535111	2.165919304	2.441780806	1.158375621	2.900115013	4.343182087	4.381489754	5.070776463	3.66109252	3.947958946	3.215368986	2.369330406	2.924571276	2.04943347	2.016094446	2.218470573	2.579975605	4.740828514	4.815610886	4.183570385	4.664256096	4.353991508	5.19209671	2.898640156	3.128571749	2.505905628	2.232558012	2.34647274
11337_at	7.233825207	13.62658882	13.51645947	14.940382	12.87093258	10.73529434	13.44312	10.03970718	3.422518492	5.739910603	7.011415958	4.064974308	9.107922554	13.29659081	13.21670437	13.09931564	8.23968792	10.9806118	8.1506567	6.049675941	10.87085724	6.354273796	7.032188892	7.18371439	9.228326797	10.95029545	13.06674194	11.10953426	11.8150816	11.37815094	13.43578529	7.545117378	8.487912178	6.075787067	6.768453121	6.782156944
11338_at	1.960272431	0.841618538	1.477866054	1.476940393	1.509539962	1.148148179	1.495124578	1.321839094	3.698547363	1.841928363	2.735159874	2.578680038	2.191733599	1.322727323	1.351015687	1.732876778	1.175027847	1.483673334	1.150657177	4.559395313	2.482285738	2.369721889	2.757510662	3.311817408	3.009768009	1.03431952	1.274886847	1.430020332	1.632231355	1.308823586	1.35236001	8.488256454	1.763736367	2.32283473	2.769464016	2.847510099
11339_at	0.650397301	2.398843765	2.244040728	2.275590658	1.986532092	1.739651322	2.223185062	1.701149464	0.171912834	0.257847548	0.400684923	0.181725875	0.848450124	2.339772701	2.137697458	1.743150711	1.637681127	1.589795947	1.528816938	0.597192228	0.706285715	0.529351175	0.299356222	0.384309858	1.039072037	1.750295758	2.072398186	1.645030499	1.963842988	1.603991628	2.092206478	0.389369577	0.561538458	0.481299222	0.275025278	0.398340255
11342_at	0.190692395	0.115606934	0.396140784	0.316085488	0.3647587	0.382352918	0.559046566	0.924764931	3.497578621	0.278026909	0.308219194	0.454822332	0.265212417	0.232954547	0.354401797	0.32305935	0.392419189	0.367346942	0.583417594	2.483801365	0.605714262	0.377960861	0.428111613	0.477656394	0.278388262	0.19053255	0.329185545	0.264705896	0.280991733	0.495798349	0.61361146	4.205191612	0.386813194	0.390748024	0.542972684	0.483402431
11343_at	0.686719656	0.752601147	0.528944373	0.853768289	0.567901254	0.533769071	0.435536295	0.47335422	0.986682832	0.584080756	0.528538823	0.919796944	0.734787643	0.892045498	0.469525933	0.569634736	0.362318844	0.602040827	0.459049553	0.718142569	1.806857228	1.527291417	1.271459222	1.322740793	0.653235674	0.468639046	0.610859752	0.433062911	0.462809891	0.516806722	0.447859496	1.105067968	1.328571439	1.419291258	1.293225408	1.016597509
11344_at	8.926220894	7.899421692	6.111237526	6.929133892	7.140292168	5.879085064	5.960996628	5.646813393	13.93825722	11.32735538	7.235159874	9.566496849	11.18254948	7.957954407	6.695259571	5.270548344	4.649944305	4.798979282	4.946410179	7.917926788	18.14857101	14.46137905	15.25214577	10.01886845	8.88522625	5.759763718	7.048642635	4.385395527	4.050619602	4.443277359	5.254665375	12.64894867	13.8505497	12.19291401	11.92517662	10.43049717
11345_at	2.654937506	2.476300478	2.291713953	2.321709871	2.447811604	2.026143789	2.404116869	2.341692924	2.861985445	2.417040586	1.316210151	1.658883095	2.580941677	2.200000048	2.178329468	1.907534361	1.671125889	1.68877542	1.920121193	2.490280867	4.924571514	2.365602493	2.167382002	1.985104203	2.507936478	1.719526649	2.434389114	1.548681617	1.477272749	1.816176414	1.94291997	3.206427574	3.659340858	2.107283592	1.783619642	1.946058035
11347_at	1.451759338	1.193063498	1.16458571	1.23509562	1.790123582	1.503268003	1.79739964	1.755485892	2.292978287	1.431614399	0.998858452	1.407106638	1.605051756	1.413636446	1.401805758	1.206621051	1.321070194	1.331632614	1.36198175	1.59611237	3.058285713	1.808444977	1.436695218	1.500496626	1.413919449	1.1715976	1.717194676	0.942190707	1.279958725	1.393907547	1.581778407	2.091470718	2.275824308	1.488188982	1.397370934	1.419087052
11348_at	0.758229315	0.470520228	0.553915977	0.464566916	0.809203148	0.687363803	0.719393253	0.61024034	4.854721546	0.873318434	0.473744303	1.223350286	0.630310059	0.38863638	0.513544023	0.44520548	0.432552934	0.714285672	0.829120278	2.514038801	2.305142879	1.44696188	1.293991446	1.236345649	0.684981704	0.319526643	0.601809978	0.433062911	0.545454502	0.827731133	0.827661932	3.307787418	1.80879128	1.359251976	1.275025249	1.209543467
11350_at	4.998865128	6.360693455	3.539160013	5.588301659	6.711560249	5.888888836	5.088840485	3.176593542	0.94430995	3.345291615	1.984018326	3.520812035	5.02296257	6.956818581	5.244921207	4.705479622	4.674470425	5.189795971	4.031344891	2.070194244	4.458285809	3.755921841	3.601931572	3.193644524	4.0427351	4.634319782	7.076922894	4.40060854	4.591941833	5.155462265	4.019758701	1.5957973	4.674725533	3.391732216	3.298280954	3.377593279
11355_at	10.97048855	2.521387339	5.779795647	5.901012421	6.234568119	5.167756081	6.755146027	10.40856838	24.2009697	16.71300507	16.25570869	14.29746246	14.35361671	3.011363745	4.524830341	3.665525198	4.426979065	4.238775253	6.065722942	24.03671837	21.30514145	13.14212132	15.47103024	11.64846134	9.76556778	2.162130117	4.930995464	3.818458557	4.333677769	4.406512737	6.309549809	31.87886047	22.15714455	14.29625988	14.35085964	14.96057987
11356_at	38.36549377	68.4023056	66.13734436	69.6906662	68.0785675	55.28540421	59.22859573	41.36572647	11.34503651	3.652466297	3.002283096	5.170557976	51.49139023	74.49772644	64.83634186	59.67123795	57.05462646	39.98775482	40.7674408	24.99784088	5.949713707	4.907311916	6.446352005	6.559086323	50.77167511	56.04733658	70.6583786	43.3488884	46.82954407	48.88445282	45.5488472	22.40420151	5.051648617	5.197834492	6.770474434	9.970953941
11357_at	2.224744558	1.892485499	2.457434654	2.821147442	3.038159609	3.078431368	3.167930365	3.235109806	3.636803865	1.458520293	1.510274053	2.018274069	2.590126514	2.123863697	2.365688562	2.280822039	1.856187344	2.28061223	2.744185925	3.984881163	2.790857077	2.23377943	2.14914155	2.266137123	1.908424973	1.248520732	2.559954882	2.094320536	1.84710741	2.563025236	2.646542311	5.564894676	2.014285803	2.457677126	2.654196024	2.320539236
11359_at	6.861521244	8.02312088	5.670828819	8.982002258	9.812570572	7.530500889	7.39328289	6.405433655	1.700968504	2.341928244	2.285388231	4.181725979	6.362802029	8.956818581	9.408576965	7.492009163	6.688963413	6.537755013	6.177957058	3.700864077	4.916571617	4.085478783	3.62446332	3.663356543	6.448107243	6.23786974	10.65950203	7.261663437	7.161157131	7.967437267	6.486279488	3.290482044	4.551648617	4.163385868	3.774519444	4.382779598
11362_at	4.841089725	3.965317726	2.077184916	2.428571463	2.061728477	2.177559853	2.289273977	1.841170311	1.837772489	4.808296204	3.327625751	4.776649475	6.856487274	3.710227489	1.992099285	1.602739692	1.228539586	1.851020336	2.228513479	2.468682528	4.099428654	4.799176216	4.365879536	5.099305153	4.802197933	2.591716051	2.433258057	1.518255591	1.569214821	1.939075708	1.72777164	1.999999881	4.992307663	4.531496048	5.230535507	5.324688435
11364_at	16.32917213	12.14797688	9.238366127	11.84027004	12.01571274	11.66775608	13.94691181	13.71368885	19.07505989	22.43834114	14.42351627	14.28629398	17.21010399	12.02272797	7.094807625	10.39954376	10.87290955	10.61326504	11.20626926	14.53347778	38.61714172	14.40988636	15.75536537	15.44389248	12.32112312	12.0189352	11.88235378	8.783975601	9.790288925	11.38760471	13.30186749	16.87886238	32.33296967	11.7431097	13.65015125	15.04979229
11369_at	3.141884089	2.889017105	2.817253113	3.115860462	3.113355875	2.711328983	2.717226267	2.590386629	9.28329277	4.109865665	2.388127804	2.469035387	3.219288349	2.593181849	2.987584829	1.407534361	1.657747984	1.843877435	2.381192923	4.419006824	7.683428288	3.213182211	3.92381978	3.717974186	2.009768009	2.015384674	2.700226307	1.45030427	1.770661116	1.713235378	2.163556576	5.41161871	9.054944992	3.108267546	2.651162863	2.901452303
11370_at	9.84449482	9.068207741	6.567536831	8.068616867	7.661055088	6.762526989	8.725893974	11.11389732	8.055690765	11.84192944	8.364155769	6.205076218	12.75774956	7.550000668	7.007900715	7.479452133	7.095875263	5.784694195	6.708796501	12.83693218	17.09714317	7.622038841	7.533261299	8.250247955	12.46520233	9.183431625	7.781674862	4.339756489	5.5	5.018907547	8.007683754	11.89493084	15.30109978	6.128937244	5.645095825	7.645227909
11371_at	46.54256439	37.95953751	22.83995438	41.20472717	64.45454407	58.69825745	71.79523468	65.01358032	57.16464615	41.06838989	45.28881454	38.44873047	41.78760147	31.5318203	20.53611755	42.58447647	66.41583252	41.9091835	54.69363022	56.3488121	66.36800385	37.15756989	39.62231827	42.2025795	34.44200516	32.73491287	21.86877823	27.85497093	47.72623825	51.64916229	55.25686264	40.80593109	46.06154251	34.17618179	29.35793686	33.90974808
11373_at	2.066969395	0.563005805	2.814982891	2.883014441	3.847362518	3.663398504	5.837486267	7.528735638	18.2820816	3.732062817	3.174657583	4.046700478	1.841561437	0.622727275	2.167042732	3.2808218	4.754737854	4.006122589	5.346814632	14.27645779	6.13828516	3.212152243	3.334763765	5.303872585	2.284493446	0.89585799	2.617646933	2.527383566	3.728305578	4.553571701	6.937431812	14.8751545	3.889010906	3.251968384	3.443882704	3.246887684
11374_at	8.575482368	7.300577641	7.465380669	8.263216972	8.115600586	6.554466248	8.373781204	7.73876667	18.16464996	9.062781334	7.391552448	7.390862942	8.842710495	7.262499809	7.428894043	8.928082466	10.173913	6.466326714	7.354903698	12.1922245	15.71885681	8.341915131	8.074034691	10.13108253	9.663003922	6.996449947	8.186652184	5.683570385	6.647727013	6.5903368	8.904500961	10.85166836	10.26923084	7.71062994	7.429726601	7.290455818
11376_at	1.125993133	0.937572241	0.867196381	0.527559102	0.41077441	0.383442283	0.490790874	0.518286288	0.710653782	0.882287025	1.522830963	1.220304489	0.890929997	0.969318271	0.293453723	0.308219194	0.828316629	0.362244904	0.436804831	0.305615544	1.322285652	1.212152362	0.981759667	0.85203582	0.826617777	0.837869883	0.647058845	0.418864101	0.623966932	0.396008432	0.482985735	0.38071692	1.006593466	1.04625988	1.208291173	0.889004052
11377_at	4.791146755	7.583814621	8.298523903	7.89201355	8.717172623	9.477124214	9.425785065	7.320794106	3.207021713	3.02017951	3.646118641	2.099492311	3.935706139	6.348864079	5.756207466	7.840182781	10.52062416	7.534694195	6.939332008	3.724622011	6.943999767	3.118434429	2.606223106	2.177755833	3.267399311	7.195266247	8.409502983	5.330628872	6.922520161	6.436975002	7.832053185	3.200247049	3.772527456	2.319881916	2.174924135	1.757261276
11385_s_at	1.38138473	1.640462279	1.710556149	1.290213704	1.185185194	1.116557717	1.528710723	1.218390822	1.198547244	1.022421598	1.519406438	0.727918744	1.509758949	1.649999976	1.215575576	1.453196406	1.074693441	1.218367338	1.305359006	0.65010798	1.567999959	0.937178135	1.185622334	1.283018827	1.346764445	1.519526601	1.312217236	1.075050712	1.301652908	1.228991628	1.324917674	0.635352254	1.284615397	0.653543293	0.90394336	1.185684562
11386_at	16.88081741	23.86242867	20.89897728	19.82452202	18.42199898	16.36383438	14.99999905	11.77534008	6.453995228	17.40919304	9.531963348	5.814213276	23.60964394	24.90795326	21.42663574	23.05251122	16.19397926	12.57755089	9.098078728	12.79697609	28.1782856	10.54582882	10.42489243	12.62065601	30.62515259	25.05325508	22.53393745	13.57809448	15.1539259	11.1449585	12.84302998	15.04944324	23.86153793	9.454724312	10.81799793	15.02800655
11387_at	7.885357857	9.374566078	8.441543579	7.617547989	7.065095901	6.388888836	8.369446754	5.688610554	1.409201026	1.576233387	1.309360743	0.932994902	8.838117599	9.821591377	7.851015568	8.205479622	4.80602026	6.423469067	4.766430378	1.755939603	4.725714207	1.704428434	1.061158776	1.805362582	8.523809433	8.446153641	7.893665314	5.958417892	6.424586773	5.940126419	7.177826881	2.234857798	3.663736343	1.606299162	1.277047515	1.739626408
11388_at	11.41657162	14.03005695	7.248580933	8.791900635	7.306397438	5.639433861	6.971830845	5.187042713	1.77845037	5.636771679	6.751142025	4.424365044	12.52812862	15.05681896	8.573363304	8.125571251	5.180602074	5.843877792	4.367037296	2.026997805	11.73600006	7.411946297	6.744635105	7.813306808	15.95482254	10.70887661	8.924208641	8.573022842	7.322313786	6.799369812	7.305159569	2.373300314	9.846154213	8.245079041	7.799797535	9.303941727
11390_at	0.363223612	0.253179193	0.220204309	0.311586052	0.328844011	0.285403043	0.32827732	0.540229917	0.613801479	0.28699553	0.413242012	0.363451749	0.375430584	0.246590927	0.16027087	0.376712322	0.241917506	0.321428567	0.336703718	0.492440581	0.570285738	0.404737353	0.378755361	0.280039728	0.357753366	0.138461545	0.285067886	0.155172423	0.405991733	0.217436984	0.311745346	0.902348518	0.460439593	0.307086617	0.422649115	0.334024876
11392_at	0.87627691	0.982658923	0.887627661	1.138357639	1.248035908	1.079520702	1.234019518	0.959247708	0.162227601	0.341928273	0.289954334	0.310659885	0.753157318	1.229545474	0.927765191	0.966894984	1.015607595	1.080612183	0.820020139	0.309935212	1.117714286	0.566426337	0.449570835	0.475670338	0.672771692	0.684023678	1.102941155	1.295131922	1.202479362	1.210084081	0.774972558	0.205191582	0.509890139	0.715551138	0.538928151	0.589211583
3162_at	0.513053358	0.475144476	0.459704876	0.541057348	0.636363685	0.644880176	0.54821229	0.539184928	0.301452786	0.53699553	0.649543405	0.420304567	0.431687713	0.392045468	0.554176033	0.561643839	1.132664442	0.498979598	0.613751233	0.376889855	0.322285712	0.33985582	0.394849777	0.292949349	0.728937745	0.461538464	0.296380103	0.686612546	0.689049542	0.787815154	0.891328216	0.378244728	0.371428579	0.454724401	0.322548002	0.425311178
3185_s_at	1.367763877	0.64161849	1.197502851	1.055118203	0.668911338	1.202614427	1.32827723	1.339602947	1.215496421	2.239910364	2.913242102	1.772588849	1.448909402	0.74545455	1.57562077	1.405251145	1.314381242	2.391836643	1.806875467	3.021598101	0.733714223	3.914520979	3.440987349	0.226415098	1.775335789	1.065088749	0.902714968	2.102434158	1.608471036	1.558823466	1.720087886	1.468479514	2.474725246	3.225393772	2.189079762	2.082987547
3187_s_at	2.685584545	2.215029001	2.003405333	1.858267665	2.039281845	1.447712302	1.511375904	0.938349068	1.238498807	4.803812027	1.874429226	2.222334862	3.425947428	2.293181896	1.782166958	2.353881359	1.811594248	1.523469329	1.020222425	1.066954613	4.726857185	3.14624095	3.421673775	2.639523268	3.829060078	2.686390638	2.719456911	1.808316588	1.900826454	1.327731133	2.424808025	1.520395517	5.312088013	3.549212694	2.568250656	2.196058035
3190_f_at	0.265607268	0.182658955	0.149829745	0.145106867	0.193041548	0.068627454	0.067172259	0.092998952	0.174334139	0.227578476	0.33561644	0.192893401	0.220436305	0.119318187	0.075620763	0.119863018	0.243032321	0.137755096	0.027300302	0.071274295	0.059428569	0.156539649	0.200643778	0.159880847	0.300366312	0.227218941	0.128959268	0.148073032	0.118801653	0.14705883	0.126234904	0.092707038	0.123076923	0.155511811	0.15166834	0.146265551
3214_at	0.868331432	1.574566364	1.728717446	2.087739229	2.401795864	2.55010891	2.040086508	1.685475469	1.506053329	1.919282556	2.376712322	1.963451624	1.078071237	1.286363602	2.556433439	2.028538704	3.251951218	3.803061247	2.42366004	0.844492376	0.886857092	1.636457205	1.452789664	0.684210539	1.658119678	3.060355186	0.919683337	4.789046764	3.558884144	3.235294104	2.554335833	1.24969089	1.586813211	2.018700838	1.747219324	1.479253054
3215_f_at	0.202043131	0.360693634	0.384790033	0.296962887	0.332211018	0.24509804	0.320693374	0.202716827	0.153753027	0.251121074	0.325342476	0.228426397	0.223880604	0.32613638	0.320541739	0.420091331	0.35340023	0.407142878	0.400404423	0.134989202	0.108571425	0.181256443	0.192060083	0.138033763	0.316239327	0.540828407	0.168552041	0.425963521	0.403925598	0.407563031	0.308452278	0.182941899	0.187912092	0.187992126	0.204246715	0.185684636
3216_at	0.586833179	1.480924845	1.072644711	0.812148452	1.39281714	1.21786499	0.955579579	1.017763853	0.282082319	1.001121163	0.69520551	0.9258883	1.027554631	1.565909147	1.501128674	0.852739692	0.748049021	1.741836667	1.316481233	0.449244052	0.604571462	0.57260555	0.878755391	0.525322795	1.743589759	1.969230771	1.106334925	1.532454491	1.565082669	1.704831958	1.746432662	0.425216317	0.909890175	0.656496048	0.734074771	0.851659656
3234_at	10.93984127	17.34797668	16.347332	14.6062994	17.22222328	13.98039246	12.31419182	8.383490562	4.158595562	10.33296013	11.3789959	7.968527794	9.698048592	18.15568161	16.24153519	16.01255608	16.87959862	10.77244854	10.44185925	3.528077841	4.455999851	9.440782547	9.450643539	8.890764236	14.05372429	16.97159767	14.05543041	10.8711977	12.81198311	11.26470661	13.21185493	3.939431429	11.76923084	8.81003952	6.968655109	6.902489662
3259_at	1.724177003	2.13757205	1.930760622	1.553430915	2.260381699	2.02396512	1.642470241	0.845350087	0.577481866	1.119955182	1.732876778	1.484263897	1.321469665	2.3034091	1.698645592	2.586758137	3.426978827	2.014285564	1.370070696	0.60367173	0.417142838	1.180226564	1.256437778	1.585898757	2.167277098	3.363313913	2.073529482	2.590263844	3.076446056	2.838235617	2.443468809	0.775030851	0.773626387	1.135826826	1.248736024	1.551867247
3288_at	0.071509652	0.046242774	0.087400682	0.051743533	0.028058363	0.025054466	0.096424691	0.031347964	0.008474576	0.081838571	0.061643839	0.035532996	0.099885195	0.028409092	0.04176072	0.092465758	0.045707915	0.054081634	0.058645096	0.006479482	0.007999999	0.04016478	0.033261802	0.028798413	0.131868139	0.095857993	0.029411765	0.037525356	0.027892562	0.089285716	0.042810101	0.02595797	0.040659342	0.038385827	0.040444892	0.052904561
3296_at	0.425652683	0.55375725	0.222474471	0.201349825	0.242424265	0.250544667	0.308775723	0.256008357	0.061743341	0.202914819	0.251141548	0.198984772	0.226176828	0.273863643	0.265237004	0.30479455	0.401337802	0.408163249	0.284125358	0.109071277	0.084571429	0.144181252	0.10407725	0.059582919	0.334554344	0.416568071	0.167420819	0.388438135	0.288223118	0.359243721	0.405049413	0.108776264	0.145054951	0.152559057	0.134479269	0.169087112
3305_at	0.129398406	0.27052021	0.241770715	0.074240722	0.122334458	0.064270154	0.048754059	0.042842217	0.116222769	0.105381168	0.142694071	0.097461931	0.081515506	0.294318199	0.170428902	0.1130137	0.16945374	0.093877546	0.088978767	0.052915767	0.153142855	0.082389288	0.149141625	0.201588869	0.231990233	0.401183456	0.191176474	0.170385391	0.109504133	0.126050428	0.139407247	0.0803461	0.065934069	0.094488196	0.1314459	0.131742731
3323_i_at	0.162315547	0.021965317	0.002270148	0.002249719	0.135802478	0.002178649	0.006500542	0.001044932	0.003631962	0.003363229	0.003424658	0.087309644	0.127439737	0.170454547	0.003386005	0.029680366	0.179487184	0.040816326	0.002022245	0.001079914	0.002285714	0.042224508	0.002145923	0.002979146	0.222222239	0.112426035	0.050904978	0.05070994	0.173553705	0.136554629	0.040614709	0.004944376	0.001098901	0.058070868	0.002022245	0.010373443
3324_at	0.238365501	0.227745667	0.162315547	0.158605188	0.176206514	0.124182999	0.104008667	0.045977015	0.125907987	0.163677141	0.284246564	0.279187799	0.192881748	0.242045447	0.117381483	0.127853885	0.32441473	0.318367362	0.071789682	0.079913609	0.094857141	0.17507723	0.200643778	0.283018887	0.233211249	0.260355026	0.164027154	0.261663288	0.205578506	0.234243691	0.17563118	0.049443755	0.158241764	0.236220479	0.261880666	0.243775919
3327_f_at	8.367764473	9.278612137	8.395005226	10.51743507	12.11560059	10.88888836	10.01083374	4.684430599	2.697336674	7.850897312	7.808219433	5.801015377	7.301952362	11.29431915	11.69187355	10.75342464	12.83723545	10.76836777	4.469160557	3.326133966	4.317714214	6.315138817	6.8948493	4.809334755	10.30402946	13.04852104	6.42647028	8.421907425	11.1900816	9.160714149	10.27881527	2.384424925	6.472527504	5.516732216	4.648129463	4.618257046
3328_at	0.315550506	0.232369944	0.255391598	0.178852648	0.301907986	0.235294119	0.221018404	0.1786834	0.115012109	0.193946183	0.269406408	0.277157336	0.234213561	0.25	0.276523709	0.281963497	0.538461506	0.429591805	0.192113236	0.183585316	0.038857143	0.204943344	0.201716736	0.111221448	0.377289385	0.442603588	0.150452495	0.345841795	0.484504133	0.37920168	0.367727786	0.072929539	0.138461545	0.196850389	0.202224463	0.216804966
3336_f_at	3.110102177	4.818496704	2.555051088	1.907761693	1.912457943	1.643790722	1.731310844	0.893416941	1.503631949	2.593049526	2.821917772	2.520812273	2.484500647	3.781818151	2.264108419	2.510273933	4.311037064	3.245918274	1.35288167	1.538876891	1.659428477	2.17404747	2.495708227	2.824230433	3.594627619	5.517159939	3.139140368	2.973631144	3.366735458	3.133403301	2.987925529	1.515451074	1.964835286	1.957677126	2.098078728	2.419086933
3343_i_at	2.345062494	3.513294697	2.85584569	2.984251976	3.740740776	2.92592597	2.58938241	1.434691787	1.535109043	2.143497944	2.244292259	2.306598902	2.633754492	3.301136494	3.88600421	3.34703207	3.362318993	3.625509977	1.849342585	1.129589558	1.335999966	1.791967034	2.398068666	1.255213499	2.868131876	3.249704361	1.265837193	2.945233345	3.357437849	2.704832077	2.793633461	0.733003676	2.049450636	1.658464551	1.890798688	1.776970863
3373_at	0.477866054	0.438150287	0.36095345	0.348706424	0.353535384	0.31590414	0.255687952	0.311389744	0.273607761	0.248878941	0.295662105	0.172588825	0.397244543	0.411363661	0.405191898	0.404109627	0.461538494	0.290816307	0.337714851	0.181425482	0.203428566	0.157569513	0.229613736	0.228401199	0.431013435	0.30887574	0.214932129	0.369168401	0.28719008	0.341386557	0.385290891	0.208899856	0.18571429	0.187007874	0.204246715	0.197095424
3374_at	0.759364367	0.694797635	0.667423368	0.560180008	0.564534247	0.571895421	0.511375904	0.454545468	0.38983053	0.37219733	0.567351639	0.33502537	0.569460392	0.525000036	0.629796803	0.565068483	0.98550725	0.566326499	0.642062664	0.376889855	0.310857147	0.253347069	0.378755361	0.322740823	0.693528712	0.809467494	0.411764741	0.623732269	0.451446295	0.554621875	0.703622401	0.253399253	0.357142866	0.252952754	0.288169861	0.356846482
3380_i_at	0.03859251	0.050867051	0.122587971	0.059617553	0.171717182	0.088235296	0.07042253	0.081504703	0.006053269	0.026905833	0.063926943	0.011167512	0.00803674	0.053409092	0.057562076	0.019406393	0.133779258	0.113265306	0.122345805	0.050755937	0.005714286	0.011328528	0.002145923	0.018867925	0.134310141	0.065088756	0.042986427	0.121703863	0.11363636	0.133403361	0.088913292	0.004944376	0.018681319	0.050196849	0.022244692	0.051867217
3402_at	0.088535756	0.06936416	0.028376844	0.030371204	0.113355793	0.09259259	0.091007575	0.014629049	0.012106538	0.049327359	0.116438359	0.095431469	0.090700351	0.076136366	0.025959367	0.087899543	0.209587499	0.119387753	0.071789682	0.020518359	0.007999999	0.039134912	0.009656652	0.036742803	0.080586083	0.114792898	0.023755655	0.109533474	0.127066121	0.117647059	0.040614709	0.02595797	0.083516486	0.048228346	0.06875632	0.024896266
3404_f_at	0.175936431	0.253179193	0.190692395	0.116985373	0.202020213	0.18191722	0.087757312	0.154649958	0.129539952	0.155829594	0.214611873	0.21218273	0.127439737	0.25454545	0.226862296	0.172374442	0.232998878	0.151020408	0.140545994	0.077753775	0.101714283	0.084449016	0.19957082	0.169811323	0.212454215	0.214201197	0.174208149	0.284989864	0.2107438	0.210084036	0.13062568	0.091470949	0.082417585	0.199803144	0.169868544	0.16493775
3448_s_at	7.736662865	9.181503296	7.148694515	6.65579319	8.047138214	6.139433384	5.05200386	4.86311388	3.320823193	4.326233387	6.374429703	6.0974617	7.301952362	10.13409138	8.213317871	7.318492889	7.991081238	6.213265419	4.961577415	2.676025867	5.003428459	4.326467514	5.112660885	5.822244167	10.39316273	11.46745586	6.162896156	6.3377285	6.653925419	6.572479248	7.715697765	3.435104847	4.385714531	4.727362156	4.947421074	5.883817196
3477_at	0.194097623	0.267052025	0.167990923	0.112485945	0.222222224	0.162309363	0.174431205	0.111807734	0.088377729	0.199551567	0.218036532	0.141116738	0.136624575	0.255681813	0.141083524	0.160958916	0.304347813	0.116326526	0.139534876	0.080993518	0.167999998	0.105046339	0.134120166	0.113207549	0.1965812	0.202366874	0.201357469	0.199797183	0.257231385	0.182773113	0.24368827	0.105067983	0.146153852	0.116141737	0.109201208	0.152489617
3483_f_at	3.400681257	4.873988628	4.276957989	3.705286741	4.464646339	3.958605528	3.475622654	1.828631163	1.579903126	3.348654985	3.067351818	2.6294415	2.787600756	4.131818295	3.761850834	4.067351341	6.246376514	4.255102158	1.948432684	1.911447048	1.917714357	2.440782547	2.692059994	2.715988159	3.443223476	5.700592041	4.011312485	3.84787035	4.226239681	3.630252361	4.211855412	2.182941914	2.759340763	2.409448862	2.176946402	2.286306858
3495_f_at	0.135073781	0.219653174	0.200908065	0.157480314	0.197530881	0.110021792	0.075839654	0.095088825	0.042372882	0.059417047	0.157534257	0.18680203	0.252583265	0.281818181	0.205417618	0.251141548	0.362318844	0.251020402	0.198179975	0.111231104	0.113142848	0.10195674	0.120171674	0.057596825	0.343101352	0.325443804	0.082579188	0.345841795	0.34710741	0.27836135	0.156970367	0.10383188	0.062637359	0.133858278	0.116279066	0.147302896
3541_at	0.429057896	0.470520228	0.343927354	0.3329584	0.314253658	0.36601305	0.309859157	0.095088825	0.325665861	0.350896865	0.528538823	0.248730958	0.362801403	0.440909088	0.373589128	0.39041099	0.428093672	0.220408157	0.20121333	0.116630673	0.385142863	0.162718847	0.214592278	0.344587892	0.620268643	0.604733706	0.502262473	0.296146065	0.359504104	0.260504216	0.328210771	0.191594556	0.210989028	0.188976392	0.205257818	0.34336096
3543_s_at	8.934165955	7.388438702	6.687854767	6.257592678	7.758698463	5.874727726	6.307692051	4.554859161	6.613801479	17.84753418	12.85616398	10.24873066	12.26062107	9.550000191	6.55079031	9.674657822	9.744704247	8.313264847	5.241658211	6.252699852	13.82628632	14.00205898	14.92381954	12.73783493	14.50427437	8.566864014	6.592760086	5.514199257	6.484504223	5.152310848	8.319429398	6.058096409	15.04835224	14.7933073	14.65217304	14.45850563
3552_f_at	0.695800245	0.793063521	0.395005673	0.246344209	0.272727281	0.295206964	0.236186326	0.064785786	0.303874105	0.5056054	0.813926995	0.589847684	0.442020684	0.764772773	0.281038374	0.154109597	0.513935328	0.25612244	0.353892803	0.200863928	0.030857144	0.432543755	0.4860515	0.677259147	0.920634925	0.581065059	0.338235289	0.404665351	0.377066106	0.209033608	0.324917674	0.133498147	0.257142872	0.55905509	0.444893807	0.650414884
3553_f_at	3.650397301	4.781502724	2.913734436	2.052868366	3.07407403	2.789760351	2.620801449	1.375130653	2.157385111	2.803811789	3.705479622	2.908629417	1.935706258	4.457954407	2.225733519	2.585616589	4.546265125	2.697959185	2.294236422	1.616630673	0.468571424	2.335736275	2.129828215	2.713009119	3.836385965	5.350296021	2.755656242	3.581136227	3.975206375	3.757353067	3.535675287	1.441285491	1.829670429	2.375984192	2.382204294	2.597510099
3560_at	0.303064704	0.380346835	0.341657221	0.430821151	0.411896765	0.307189554	0.317443103	0.22048068	0.22276029	0.360986561	0.332191795	0.22639592	0.328358233	0.512499988	0.381489813	0.394977152	0.686733544	0.479591817	0.276036382	0.238660917	0.115428574	0.124613799	0.186695278	0.111221448	0.355311364	0.594082832	0.246606335	0.564908743	0.423553705	0.47163868	0.422612518	0.1606922	0.136263728	0.191929132	0.200202212	0.19502072
3565_at	0.241770715	0.12601155	0.021566402	0.104611926	0.145903483	0.091503263	0.069339111	0.10240335	0.194915265	0.720852077	0.703196347	0.579695404	0.205510914	0.132954553	0.186230242	0.141552508	0.152731329	0.148979589	0.123356916	0.116630673	0.226285696	0.442842424	0.447424889	0.243296921	0.455433458	0.203550309	0.085972853	0.093306288	0.160123959	0.257352948	0.162458837	0.140914693	0.378022015	0.52657479	0.40546003	0.323651433
3576_f_at	2.960272312	3.623121262	1.771850228	1.638920188	1.9842875	1.274509788	1.264355302	0.866248727	0.566585958	0.844170451	1.285388112	1.243654847	2.90929985	3.088636398	3.033859968	1.703196287	2.255295515	1.331632614	1.066734076	0.712742984	0.546285689	0.783728063	1.292918444	0.829195619	3	4.679289818	1.530543089	2.177484751	1.776859522	1.248949647	1.430296421	0.373300374	0.871428609	0.945866108	1.252780557	1.342323542
3584_f_at	0.441543728	0.282080919	0.249716237	0.394825637	0.508417547	0.444444448	0.494041145	0.34691748	0.171912834	0.341928273	0.369863033	0.344162434	0.292766958	0.221590921	0.33634311	0.270547956	0.480490506	0.682653069	0.564206243	0.366090715	0.164571419	0.357363552	0.4581545	0.24131082	0.562881529	0.37751478	0.23642534	0.562880337	0.354338825	0.482142895	0.631174564	0.351050645	0.258241773	0.379921257	0.333670348	0.402489603
3602_at	0.578887641	0.549132943	0.37116915	0.371203601	0.558922589	0.375817001	0.426868916	0.443051219	0.156174332	0.513452947	0.285388142	0.395939082	0.501722217	0.600000024	0.432279885	0.402968049	0.875139356	0.498979598	0.370070755	0.16954644	0.18514286	0.255406797	0.365879804	0.218470708	0.783882737	0.390532553	0.294117659	0.54969579	0.677685916	0.582983196	0.509330451	0.254635334	0.301098913	0.316929132	0.295247704	0.297717839
3611_f_at	0.646992087	0.815028906	0.610669672	0.417322814	0.555555582	0.582788646	0.351029247	0.281086743	0.398305118	0.300448447	0.412100434	0.485279173	0.626865685	0.931818187	0.721218944	0.388127863	0.598662198	0.372448981	0.414560139	0.383369327	0.461714298	0.338825971	0.493562222	0.69712013	0.866910875	0.708875775	0.480769247	0.435091317	0.493801624	0.410714269	0.586169064	0.515451133	0.379120886	0.430118114	0.514661252	0.498962611
3617_f_at	2.818388224	4.317918777	2.317820549	1.635545492	1.771043897	1.396514177	1.703141809	0.692790031	1.33414042	2.181614637	2.640411139	2.456852674	2.239954233	3.515909195	2.090293407	2.017123222	3.859531879	2.881632566	1.125379205	1.347732186	1.464000106	1.810504675	2.212446213	2.193644524	3.162393332	4.666272163	2.553167343	2.85192728	2.978305578	3.022058964	2.592755318	1.378244638	1.651648402	1.859251857	2.074822903	2.265559912
3629_f_at	0.22701475	0.791907489	0.536889911	0.330708653	0.312008977	0.251634002	0.26977247	0.193312436	0.363196135	0.306053817	0.179223746	0.126903549	0.158438593	0.494318187	0.416478574	0.319634706	0.507246375	0.442857146	0.25075832	0.166306689	0.193142846	0.195674554	0.299356222	0.205561087	0.249084249	0.783431947	0.411764741	0.452332675	0.37499997	0.360294133	0.423710197	0.156983927	0.251648366	0.207677171	0.236602619	0.205394164
3641_f_at	0.065834284	0.046242774	0.040862657	0.098987631	0.043771047	0.051198255	0.080173343	0.060606062	0.059322037	0.059417047	0.08219178	0.103553295	0.15384616	0.072727278	0.016930021	0.079908676	0.060200669	0.031632651	0.029322548	0.016198704	0.054857146	0.043254375	0.049356222	0.026812315	0.129426137	0.12071006	0.003393665	0.065922923	0.053719006	0.075630255	0.055982437	0.008652657	0.050549451	0.02559055	0.045500502	0.069502071
3646_s_at	0.129398406	0.097109817	0.048808176	0.095613047	0.170594841	0.124182999	0.111592628	0.082549639	0.148910418	0.808295965	0.183789968	0.267005056	0.251435131	0.138636366	0.135440171	0.106164388	0.107023418	0.094897956	0.045500502	0.098272145	0.39199999	0.334706485	0.393776834	0.204568028	0.280830294	0.078106508	0.059954755	0.13488844	0.149793386	0.096638657	0.207464322	0.161928296	1.016483545	0.59842521	0.302325577	0.157676339
3647_f_at	0.63904655	0.765317857	0.58796823	0.713160872	0.68350172	0.561002195	0.702058494	0.491118073	0.674334168	0.593049347	0.606164396	0.327918768	0.442020684	0.651136398	0.835214436	0.606164396	0.882943094	0.647959173	0.670374095	0.491360694	0.385142863	0.434603512	0.433476418	0.25223437	0.626373649	1.107692361	0.48981902	0.756592333	0.672520638	0.413865566	0.737650931	0.325092673	0.498901129	0.283464551	0.269969672	0.287344396
3648_f_at	13.45062447	17.06358337	14.16912651	15.34983158	18.57800293	15.64705944	14.38028145	9.815047264	5.370460033	13.9854269	13.95091343	9.2964468	11.2032156	17.27727318	17.34537315	17.06050301	20.82943153	15.66938686	10.81091881	6.090712547	7.84457159	10.12255383	10.19313335	7.331678391	16.73748589	22.22011757	10.92986488	13.33468628	16.7758255	15.02941227	15.85181141	3.292953968	10.43846226	9.041337967	7.944387913	8.393153191
3650_f_at	2.384790182	2.675144434	1.47446084	1.408324003	1.882154942	1.561002254	1.482123494	1.176593542	1.007263899	1.594170451	1.968036532	2.00507617	2.20206666	2.667045593	2.13205409	1.162100554	2.545150518	2.973469257	1.652173758	1.052915812	0.877714336	1.441812515	2.081545115	1.411122203	2.72283268	4.059171677	0.944570184	2.556795359	2.60640502	2.418067217	2.07903409	0.432632864	1.604395628	1.611220479	1.652173758	1.890041351
3661_at	0.790011346	0.975722551	0.850170314	0.644544423	0.57912457	0.700435758	0.631635904	0.59979105	0.296610177	0.364349782	0.840182662	0.602030456	0.853042543	0.531818211	0.963882625	0.984018266	0.87179482	0.618367314	0.716885746	0.326133907	0.301714271	0.395468593	0.702789724	0.326713026	1.141636133	1.213017821	0.415158391	0.768762767	0.720041275	0.804621875	0.857299685	0.341161907	0.381318688	0.494094491	0.536905944	0.646265507
3670_f_at	2.814982891	4.436994076	1.373439312	1.47019124	1.71156013	1.944444418	1.440953374	1.45245564	1.27481842	1.808296084	2.33447504	1.769543171	1.780712008	3.559091091	1.822799087	1.723744273	3.131549597	2.305101871	2.171890736	1.070194364	0.764571428	1.286302805	1.490343332	1.706057668	3.040292978	4.504142284	1.402714968	2.384381533	2.684917212	2.949579716	2.53457737	0.936959207	1.140659451	1.641732335	1.751263738	1.840248823
3684_f_at	3.068104267	4.526011467	1.728717446	1.80427444	2.505050659	2.250544786	1.702058554	1.841170311	1.740920186	1.98878932	3.156392813	2.601015329	1.785304308	3.656818151	2.284424305	2.076483965	3.343366623	3.029591799	2.25682497	1.280777574	1.594285727	1.44696188	1.967811108	2.040714979	3.245421171	4.112426281	1.606334925	3.625760794	3.459710598	3.678571701	3.183315039	1.777503014	1.486813307	2.538385868	2.263902664	2.372406483
3686_f_at	1.060158968	0.821965277	1.208853602	1.134983182	0.827160478	1.438997865	1.271939278	0.91536051	0.233656168	0.53699553	0.905251205	0.467005074	0.551090717	0.957954586	1.14785552	1.159817338	2.342252016	1.29897964	2.109201193	0.485961109	0.654857099	0.630278051	0.505364776	0.710029781	0.942612946	1.597633123	0.994343936	1.35496974	1.300619841	1.607142925	1.902305245	0.353522867	0.501098871	0.650590539	0.484327585	0.518672168
3693_f_at	0.178206578	0.254335254	0.094211124	0.1664792	0.127946123	0.138344228	0.122426867	0.083594568	0.181598067	0.13340807	0.212328777	0.189847723	0.137772679	0.243181825	0.156884864	0.182648405	0.246376812	0.140816331	0.084934272	0.064794816	0.108571425	0.087538615	0.210300431	0.149950355	0.208791211	0.358579874	0.201357469	0.182555795	0.165289253	0.117647059	0.127332613	0.076637819	0.114285715	0.093503937	0.120323546	0.16493775
3730_at	1.810442686	1.686705112	1.265607238	2.022497177	2.200897932	2.102396488	2.23726964	1.781609178	0.674334168	1.437219739	1.912100554	1.636548162	1.443168879	1.669318199	2.128668308	2.4383564	3.083612204	2.590816259	1.966632843	0.724622011	0.534857154	1.01029861	1.30901289	0.82323736	2.305250406	2.700591803	1.953619957	2.348884583	2.497933865	2.921218634	2.524698257	0.766378224	0.965934098	1.055118084	1.100101113	1.230290413
3731_s_at	0.511918247	0.292485535	0.377979577	0.294713169	0.429854095	0.384531587	0.491874307	0.575757563	0.901937068	2.795964241	1.600456595	0.961421251	0.523536205	0.346590906	0.449209929	0.586758018	0.554069102	0.436734676	0.500505567	0.436285108	2.469714403	1.908341885	1.287553668	0.548162878	0.964590967	0.502958596	0.223981902	0.44320491	0.479338855	0.415966392	0.733260214	0.593325078	3.527472734	1.363188982	0.966632903	0.825726092
3733_s_at	0.238365501	0.151445091	0.120317824	0.13723284	0.208754227	0.193899781	0.14517875	0.218390808	0.184019372	0.846412599	0.243150681	0.274111658	0.243398413	0.105681822	0.161399543	0.08219178	0.088071354	0.110204078	0.142568246	0.136069119	0.219428584	0.467559218	0.415236056	0.139026821	0.421245426	0.075739644	0.080316745	0.158215016	0.173553705	0.109243698	0.252469808	0.244746581	1.057142854	0.617125988	0.354903907	0.149377584
3736_s_at	0.26787743	0.197687864	0.181611806	0.268841386	0.425364792	0.285403043	0.2903575	0.190177649	0.262711883	0.702914834	0.497716874	0.445685297	0.388059705	0.213636369	0.249435663	0.256849319	0.261984408	0.167346925	0.20121333	0.165226787	0.258285701	0.498455197	0.504291832	0.196623638	0.440781444	0.182248518	0.114253402	0.249492913	0.289256185	0.212184891	0.441273361	0.331273139	0.787912071	0.689960599	0.420626849	0.245850623
3738_s_at	3.989784479	4.449710846	3.402951002	4.29471302	5.230078697	5.235294342	5.463705063	4.696969986	2.418886185	5.016816616	4.800228596	3.022335052	3.181401014	4.15681839	4.270880222	4.6095891	6.490524292	4.116326332	4.30333662	2.166306734	2.294857264	3.279093504	2.769313335	2.042701006	4.846153736	2.775147915	2.429864407	4.109533787	4.595041275	4.665966511	5.377607346	2.373300314	3.31978035	3.338582754	2.541961432	2.508298635
3739_f_at	4.675368786	4.924855232	4.192962646	4.111361027	4.554433346	4.531590462	4.228601933	3.940438986	2.102905512	4.146861076	4.505708218	2.752284288	2.884041548	4.367045403	4.279909611	4.391552925	6.237458229	4.129591942	3.793730974	2.266738653	1.764571309	2.95365572	2.682403326	2.432969332	5.228327274	5.515976429	3.315610886	3.905679703	4.366735458	4.644958019	5.299670696	2.250926971	2.801098824	2.556102514	2.246713638	2.341286182
3777_f_at	0.368898988	0.724855483	0.614074886	0.400449932	0.413019091	0.371459663	0.347778946	0.195402309	0.171912834	0.365470856	0.670091331	0.483248711	0.262916207	0.590909123	0.39616251	0.503424644	0.827201784	0.761224449	0.25379169	0.293736517	0.141714275	0.391349107	0.589055836	0.3565045	0.343101352	0.839053273	0.470588237	0.913793147	0.728305757	0.713235319	0.478594959	0.284301579	0.245054945	0.588582695	0.464105159	0.396265537
3783_at	0.215664014	0.189595371	0.128263339	0.200224966	0.258136928	0.303921551	0.26977247	0.249738768	0.192493945	0.197309434	0.316210061	0.170558363	0.145809427	0.234090924	0.215575621	0.30479455	0.298773676	0.266326517	0.287158728	0.190064803	0.067428574	0.13079299	0.224248916	0.113207549	0.291819304	0.327810675	0.193438917	0.263691694	0.31921488	0.378151268	0.210757419	0.100123607	0.158241764	0.143700793	0.197168842	0.173236519
3789_s_at	4.290578842	3.1445086	2.921679974	2.759280205	3.819304228	2.789760351	3.222101688	2.294671059	2.315980673	11.18161488	3.617579937	4.467004776	6.650976181	3.700000286	2.788938999	4.105022907	3.383500576	2.478571415	1.737108111	2.366090775	9.705142975	6.362512589	6.915235996	4.613704205	6.807081699	4.105325222	3.427601814	2.588235378	3.325412989	2.821428776	4.802414894	3.147095203	11.20329666	6.507874012	4.988877296	4.153526783
3790_s_at	12.01702595	11.80115604	10.78547096	9.268841743	11.21324348	9.577342033	9.223184586	6.905956745	9.152542114	21.10202026	12.86986351	11.64060879	14.39494991	11.98636436	9.737020493	11.88013649	13.26309872	9.894897461	7.175935268	7.901728153	16.24685669	14.70957756	17.15879822	13.0059576	15.61782646	14.48875809	9.190045357	9.851927757	10.8460741	10.07247925	14.95499516	8.744128227	20.40439606	14.37598419	14.11425686	12.27593327
3791_s_at	0.50510782	0.246242762	0.513053358	0.417322814	0.471380502	0.41394335	0.513542771	0.500522494	1.347457647	2.905829906	1.49429214	1.050761342	0.629161894	0.463636369	0.422121912	0.478310525	0.649944246	0.489795923	0.566228509	0.676025927	2.021714211	1.395468593	1.244635224	0.843098342	0.918192923	0.603550315	0.392533958	0.440162301	0.528925598	0.464285731	0.731064796	0.401730508	2.424175978	1.228346467	1.047522664	0.800829768
3792_s_at	25.39273643	24.23583603	18.94324684	20.63217163	26.18181992	19.96840858	19.56446266	14.88505745	21.11985588	39.70291519	31.01141739	24.08324814	31.41791153	25.37841034	23.57336426	23.34589005	23.51393509	20.21632576	14.21637917	16.5712738	34.33028412	26.30895996	31.44957161	23.23435974	32.6593399	25.5467453	12.16629028	15.14198875	18.77169418	16.13235474	23.78814697	15.17552376	39.13846207	23.54724312	22.12032127	21.95020676
3812_at	0.305334836	0.576878607	0.473325789	0.425196856	0.163860843	0.335511982	0.414951205	0.289446205	0.190072641	0.217488796	0.505707741	0.172588825	0.328358233	0.447727293	0.425507903	0.294520557	0.589743614	0.441836715	0.40242666	0.230021596	0.154285714	0.125643656	0.174892694	0.10724926	0.671550691	0.667455673	0.244343907	0.520283997	0.522727251	0.537815154	0.414928645	0.129789859	0.165934071	0.132874012	0.182002008	0.169087112
3820_f_at	1.139614105	1.150288939	0.944381356	0.932508469	1.065095425	0.788671017	0.90899241	0.802507877	0.619854748	0.755605459	1.015981793	1.038578749	0.817451239	0.961363673	0.928893924	1.130136967	1.67558527	1.438775539	0.892821014	0.466522694	0.363428563	0.516992807	0.564377666	0.452830195	1.327228308	0.96568048	0.576923072	1.765720248	1.857437968	1.869747996	1.390779376	0.485784888	0.454945087	0.80905509	0.687563181	0.338174224
3834_s_at	2.691260099	1.635838151	1.668558478	1.93138361	2.664422035	1.57407403	1.833152652	1.202716827	1.423728824	7.936099529	2.079908609	3.051776648	3.904707432	1.918181896	1.963882565	2.255707979	1.226309896	1.275510192	1.031344771	1.38552916	4.522285938	4.497425556	5.016094208	2.796425104	4.632478714	2.227218866	2.378959417	1.63488853	2.134297609	1.3550421	3.046103239	2.197774887	9.43956089	5.124015331	3.48230505	2.592323542
3850_at	0.136208862	0.182658955	0.107832007	0.202474698	0.404040426	0.183006525	0.205850482	0.167189136	0.079903148	0.246636778	0.223744303	0.20203045	0.056257181	0.1784091	0.199774265	0.179223746	0.316610932	0.362244904	0.149646103	0.131749451	0.178285718	0.176107109	0.187768236	0.11519365	0.172161177	0.097041421	0.115384616	0.182555795	0.251033038	0.258403361	0.158068061	0.152039543	0.148351654	0.196850389	0.135490388	0.106846467
3851_s_at	5.486946583	5.079768658	4.95913744	5.336332798	7.622896194	6.004357338	6.037919521	3.257053375	3.67191267	6.890134811	5.498858929	4.452791691	4.979334354	5.599999905	6.347630024	6.270547867	8.245262146	7.007143021	4.456016064	3.480561495	3.670857191	5.008238792	5.299355984	3.549155951	6.945055008	6.009467602	2.980769396	5.562880516	6.491735458	6.23739481	6.829857826	2.975277901	5.813187122	5.012794971	3.95045495	3.582987309
3852_f_at	3.506242752	3.884392977	4.137343884	3.7840271	5.280583858	5.222222328	5.247020245	4.183907986	2.427360773	4.539237976	3.98059392	2.858883142	3.056257486	4.504545689	4.301354408	4.294520855	7.429208755	6.101020336	4.58442831	2.583153248	2.250285625	3.374871254	2.984978676	1.966236353	4.499389648	5.41301775	1.943439007	5.095335007	5.246900558	5.391806602	6.720088005	2.027194023	3.294505358	3.508858204	2.803842068	2.380705357
3853_f_at	0.29852441	0.615028918	0.271282643	0.269966245	0.307519644	0.368191719	0.251354277	0.23719959	0.342615008	0.219730958	0.231735155	0.213197961	0.175660178	0.421590894	0.428893894	0.280821919	0.235228539	0.379591823	0.310414553	0.125269979	0.14057143	0.174047366	0.219957083	0.181727901	0.305250317	0.62130177	0.268099576	0.334685624	0.348140508	0.277310938	0.309549958	0.170580953	0.296703309	0.192913383	0.184024259	0.187759325
3855_s_at	0.82406354	0.482080936	0.407491505	0.566929162	0.612794638	0.737472713	0.53954494	0.675026119	1.302663445	1.449551702	1.595890522	1.194923759	0.950631559	0.414772749	0.86794585	0.601598203	0.694537342	1.049999952	0.888776541	1.047516227	0.622857153	1.638517022	1.723176003	0.954319775	0.964590967	0.892307699	0.397058815	1.069979787	0.745867729	0.815126061	0.880351245	0.756489456	1.560439587	1.714566946	1.51365006	1.307053804
3901_f_at	3.189557314	3.945664406	1.657207727	2.025871992	2.31649828	2.506536007	2.289273977	1.235109687	1.834140539	2.228699684	3.270548105	2.67309618	2.339839458	4.351136208	2.545146704	2.297945261	4.404682159	1.588775396	2.76744175	1.505399466	2.315428734	1.346035004	2.066523552	2.822244406	3.684981585	4.462721825	2.212669849	3.727180719	4.014462948	3.940126181	3.456641197	1.955500484	1.859340668	2.624015808	2.477249622	2.51763463
3938_at	0.426787734	0.284393072	0.383654922	0.397075355	0.456790149	0.403050095	0.497291446	0.724137962	1.734866858	0.816143572	1.018264771	0.746192873	0.415614277	0.37045455	0.553047419	0.468036532	0.538461506	0.640816331	0.616784573	3.101511955	0.618285716	0.840370715	0.995708168	0.690168858	0.534798563	0.566863954	0.220588237	0.483772844	0.488636345	0.440126091	0.862788141	3.456118584	0.84065938	0.745078683	0.789686501	0.690871298
3939_at	3.169126272	2.586127043	2.003405333	2.057367802	2.149270535	2.030501127	1.995666146	1.73667717	0.575060546	1.647982121	1.773972511	1.483248711	2.262916327	2.578409195	2.449209929	1.907534361	2.732441664	2.936734438	2.13953495	1.332613349	0.755428553	1.233779669	1.530043006	1.464746833	3.207570314	3.528994322	1.515837193	3.061866283	2.360537052	2.224790096	2.548847437	0.624227405	1.614285707	1.19094491	1.215368986	1.683609843
3942_at	13.81157875	8.134103775	4.115777493	5.699662685	6.101010323	6.787581444	6.669555187	6.146290779	10.17675495	15.02242184	16.67351532	11.05380726	12.29047108	6.3215909	7.953724384	7.671233177	8.733556747	7.658163071	6.649139881	6.08531332	6.257143021	11.1616888	10.73927021	6.657398701	15.58485985	11.57751465	3.865384817	6.523326874	5.990702629	6.380252361	7.724479198	3.972805738	10.62527561	10.76673222	10.10920048	10.24170017
3945_at	4.66061306	4.633525848	3.119182587	3.458942652	1.836139321	2.921568871	2.786565542	2.594566345	2.249394655	4.543722153	4.42579937	4.150253773	4.750861168	5.352272987	5.067719936	4.121004581	2.872909784	3.798979282	2.429726839	1.897408128	2.430857182	3.327497482	4.109442234	3.550148964	6.500610828	6.710059166	2.803167582	3.48275876	3.23657012	3.402310848	3.667398691	2.133498192	4.206593513	3.657480478	3.853387117	3.798755169
3946_at	3.93870616	3.419652939	2.758229256	2.642294645	1.949494958	2.730936766	2.631635666	2.204806805	1.872881413	3.866592169	3.829908848	3.02335	3.935706139	3.994318247	3.606094837	3.086757898	3.169453621	2.869387865	2.152679205	1.508639216	2.017142773	2.638517141	2.946352005	2.370407104	5.367521763	5.371597767	1.995475054	2.680527449	2.45351243	2.814075708	2.925356865	1.54758954	2.992307663	2.692913532	2.506572008	2.682572603
3948_s_at	1.119182706	1.664739847	1.424517632	1.325084448	1.940516233	1.825708151	2.044420242	1.584117174	0.761501253	1.019058347	0.83561641	0.732994854	1.645235538	1.594318271	1.60383749	1.832191825	1.566332221	1.439795971	1.552072763	0.936285079	0.529142857	0.681771338	0.937768281	0.546176791	1.921855927	2.739645004	1.069004536	1.324543715	1.458677649	1.466386676	2.12403965	1.208899856	0.939560473	0.78937006	0.641051531	0.770746887
3949_i_at	4.736662865	4.554913044	5.013620853	5.349831581	4.838384151	3.252723455	2.471289158	2.353187084	3.851089716	3.285874605	6.525114059	7.358375549	4.833525181	4.386363983	6.528216839	4.860730648	2.428093672	4.020408154	2.556117296	2.801295757	2.018285751	3.479917526	7.448497772	5.742800236	6.825397015	4.508875847	3.934389114	4.56693697	3.569214821	3.146008492	2.829857349	4.803461075	3.259340763	4.021653652	5.740141392	5.249999523
3950_at	2.670828581	3.860115528	3.556185961	3.465692043	4.552188873	4.065359592	4.52112627	3.095088959	1.581113935	1.744394779	2.910959005	1.935025454	2.184845209	3.242045403	4.181715488	4.989726067	3.744704485	4.954081535	4.174923897	3.089632988	1.137142897	1.547888756	2.07618022	1.753723979	3.23443222	4.197633266	2.916289568	4.940162659	4.52685976	4.349790096	4.409440517	3.003708124	1.065934062	2.049212456	1.789686441	1.707468867
4035_at	0.410896719	0.331791908	0.287173659	0.273340821	0.289562285	0.235294119	0.156012997	0.198537096	0.088377729	0.220852032	0.230593622	0.234517768	0.391504019	0.237499997	0.351015806	0.190639287	0.261984408	0.183673471	0.226491392	0.124190062	0.146285713	0.208032966	0.19098711	0.180734873	0.477411479	0.280473381	0.15384616	0.219066948	0.142561987	0.137605056	0.190998912	0.129789859	0.212087914	0.260826766	0.204246715	0.183609962
4037_at	0.337116927	0.447398841	0.346197516	0.428571433	0.781144798	0.552287579	0.631635904	0.562173486	0.135593221	0.561659217	0.39611873	0.355329931	0.433983952	0.4375	0.554176033	0.494292229	0.468227416	0.595918357	0.54802829	0.18574515	0.259428591	0.351184309	0.265021473	0.14498511	0.496947527	0.318343192	0.208144799	0.454361081	0.563016534	0.571428597	0.654226124	0.191594556	0.335164845	0.442913383	0.213346809	0.171161816
4038_at	0.850170314	0.843930602	0.750283778	0.545556843	1.185185194	0.603485882	0.70964241	0.737722039	0.740920126	0.713004529	0.848173559	0.80304563	1.104477644	0.954545498	0.835214436	0.792237461	0.720178366	0.509183705	0.730030239	0.433045328	0.550857127	0.512873292	0.608369112	0.421052665	1.311355352	0.744378746	0.561085939	0.567951322	0.60640496	0.521008432	0.725576282	0.613102555	0.505494535	0.726377964	0.453993917	0.465767622
4043_s_at	5.586833477	6.591907501	2.387060165	1.671541214	2.47699213	1.736383319	1.239436626	0.812957227	0.38861984	4.028027058	5.083333492	3.651776791	4.541906357	5.015909195	2.445823908	1.868721485	2.193979979	1.189795852	1.094034314	0.390928745	2.262857199	3.508754015	4.405579567	3.291956425	6.467643738	4.17514801	1.252262473	2.164300203	1.800619841	1.339285731	1.074643254	0.384425193	4.321978092	4.03937006	3.773508549	4.001037121
4045_s_at	0.069239497	0.655491352	0.105561867	0.346456677	0.45903483	0.570806086	0.614301145	0.407523513	0.208232462	0.050448433	0.16780822	0.150253803	0.276693463	0.607954562	0.404063195	0.582191765	0.755852878	0.394897968	0.655207276	0.296976238	0.220571414	0.134912461	0.133047208	0.118172787	0.339438349	0.75739646	0.183257937	0.370182574	0.519628108	0.412815124	0.542261302	0.422744125	0.204395607	0.153543308	0.143579364	0.157676339
4056_at	0.650397301	0.368786126	0.541430235	0.365579307	0.379349053	0.348583877	0.370530874	0.332288414	0.062953994	0.552690625	0.544520557	0.439593881	0.491389215	0.423863649	0.391647846	0.452054799	0.426978827	0.251020402	0.331648111	0.195464373	0.200000003	0.530381024	0.487124473	0.366434991	0.565323591	0.312426031	0.225113124	0.298174441	0.324380159	0.419117689	0.473106474	0.211372063	0.407692313	0.474409461	0.418604642	0.405601621
4057_at	2.212258816	1.30173409	0.812712789	0.713160872	0.676767707	0.640522838	0.693391085	0.850574732	0.475786924	2.695067406	3.617579937	2.316751242	1.763490438	1.209090948	0.811512411	0.787671268	0.880713522	0.503061235	0.713852346	0.619870424	1.178285718	2.115345001	2.241416216	1.736842036	2.803418875	1.184615374	0.538461506	0.693711996	0.567148745	0.578781486	0.743139386	0.882571042	1.721978068	2.148622036	2.044489145	2.189833879
4059_at	1.437003374	1.234682083	1.070374608	1.012373447	1.138047218	1.16993463	1.071505904	1.013584137	2.221549749	1.344170451	1.726027369	1.199999928	1.258323789	0.965909123	1.274266362	0.944063902	1.079152822	0.845918357	1.15773499	1.291576624	1.573714256	1.217301726	1.522532105	1.274081469	1.619047761	0.815384626	0.843891382	0.924949288	0.859504104	0.954831958	1.394072533	1.645241022	1.489011049	1.14468503	1.180990815	1.289419055
4060_at	3.223609447	2.043930531	0.720771849	1.19572556	1.670033813	1.33006537	1.2578547	1.430511951	1.044794202	3.163677454	3.680365324	2.524873018	2.388059855	1.951136351	1.44018054	1.308219194	2.096990108	1.076530576	1.480283022	1.182505369	1.757714272	2.39752841	2.273605108	1.995034695	4.255189419	1.396449685	0.835972905	1.546653271	1.522727132	1.668067336	1.980241537	1.045735359	2.053846121	2.655511618	2.398381948	2.342323542
4061_at	1.089670897	1.075144529	0.895573258	1.34308219	1.454545617	1.47603488	1.722643495	1.521421194	0.61138016	1.119955182	1.335616469	0.750253797	1.494833589	1.076136351	1.297968388	1.531963468	1.89074707	0.977551043	1.515672207	1.056155562	1.180571437	1.001029849	0.877682447	0.923535287	1.709401727	1.03431952	1.065610886	1.067951441	1.177685976	1.288865566	1.868276596	0.8566131	1.154945016	0.877952695	0.756319523	0.871369243
4063_at	1.014755964	0.219653174	0.183881968	0.208098993	0.313131332	0.204793021	0.277356446	0.541274846	2.437046051	1.06278038	0.874429226	0.578680217	0.994259536	0.328409106	0.167042881	0.107305937	0.440356761	0.291836739	0.34378159	1.065874696	6.005714417	0.680741489	0.682403445	0.854021847	1.402930498	0.297041416	0.211538479	0.240365133	0.270661145	0.296218514	0.537870467	2.049443722	3.34175849	0.527559042	0.484327585	0.800829768
4064_at	0.842224717	0.351445079	0.397275835	0.465691805	0.45903483	0.519607842	0.468038976	0.746081531	5.740920544	1.260089755	0.825342536	0.704568505	0.698048234	0.284090906	0.439051926	0.422374427	0.649944246	0.407142878	0.654196084	2.136069059	7.445713997	0.639546812	0.60085839	0.695134103	0.868131876	0.549112439	0.417420834	0.558823526	0.704545438	0.626050413	1.097694874	4.227441311	3.607692242	0.649606287	0.54802829	0.761410773
4065_at	5.984108925	1.109826565	1.160045385	1.155230641	1.748597145	1.324618697	1.615384579	1.737722158	9.901937485	5.406950951	4.044520378	3.408121824	5.61882925	1.367045522	1.137697577	1.562785387	1.529542923	1.110204101	1.745197177	5.605831146	17.01942825	2.79608655	3.730686903	5.671300888	8.433455467	1.542011857	1.2635746	1.307302237	1.300619841	1.425420165	2.830955029	8.707045555	9.191208839	3.152559042	3.875631571	6.067427158
4066_at	1.018161178	0.241618484	0.188422248	0.182227239	0.338945031	0.263616562	0.284940392	0.381400228	2.553268671	0.995515764	0.937214613	1.033502579	0.626865685	0.288636357	0.211060956	0.327625573	0.255295426	0.182653055	0.267947406	1.252699733	3.038856983	0.560247183	0.733905613	1.26812315	1.380952358	0.312426031	0.23981902	0.236308321	0.252066106	0.24579832	0.299670696	2.381952763	1.243956089	0.560039401	0.704752207	1.056016564
4067_at	1.01021564	0.248554915	0.192962542	0.302587181	0.43097648	0.4379085	0.531960964	0.829676092	5.27602911	2.047085285	1.019406438	0.756345153	0.504018426	0.31704545	0.270880342	0.40867579	0.279821634	0.435714275	0.729019165	2.681425571	2.780571461	0.5437693	0.679184556	1.251241326	1.142857194	0.285207123	0.285067886	0.40770793	0.445247918	0.364495814	0.160263449	2.561186552	2.548351526	0.725393653	0.805864453	1.260373354
4068_at	16.71963692	4.806936264	5.849035263	7.631046772	7.894501209	4.836601257	5.656554222	4.933124542	16.32203293	12.6367712	4.729452133	7.27614212	11.35132122	6.59545517	8.016929626	9.558218956	8.176142693	4.741836548	3.910010099	10.33693314	19.59085655	3.18537569	6.406651974	8.958292007	19.04395485	7.58816576	8.045248985	5.361054897	6.009297371	5.120798588	5.69264555	9.941903114	15.03846169	2.529527664	6.216379642	8.889003754
4070_at	7.451759338	2.946820736	3.688989878	4.002249718	3.848484993	4.345315933	6.583965302	6.602926254	21.74213219	13.67040443	12.03767109	7.499492168	6.345580101	2.537500143	2.546275377	3.928082228	6.42586422	5.670408249	4.89383173	16.77861786	14.0011425	9.287332535	10.5697422	7.504468918	7.041514397	3.69467473	3.789592743	3.008113861	3.728305578	5.281512737	9.869374275	22.53770065	12.9868145	7.803149223	7.758341312	6.943983078
4072_at	4.93984127	7.810404301	9.358683586	8.316085815	9.40404129	8.284314156	7.983748436	5.124346733	1.176755428	3.152466774	3.6404109	2.342131853	5.431688309	7.693181992	8.460495949	10.48059368	11.39687824	7.495917797	6.003033161	4.44708395	1.855999947	2.850669146	3.003218889	2.777557373	6.174603462	10.93372822	6.52941227	6.423935413	7.721074581	6.351891041	9.262349129	3.346106291	2.376923084	2.676181078	2.369059563	2.75207448
4073_at	10.13393879	15.45895863	16.56186104	15.48481464	18.4882164	15.54901981	14.61213303	11.99477577	7.713075161	9.261211395	12.14155293	7.332994461	10.40987492	16.11022758	17.304739	18.39497757	21.93311119	16.87448883	12.63599491	12.41144753	6.061714649	9.628218651	9.907725334	7.093346596	13.18803406	20.96568108	9.325792313	14.99797249	16.12809753	15.02310944	19.06037331	13.08528996	9.046154022	9.635827065	8.455004692	5.712655544
4074_at	9.286038399	13.58959484	16.85698128	16.11811066	19.55555725	19.49564171	19.66847229	17.66039658	8.36198616	7.331839085	9.08904171	4.720812321	9.19747448	15.01249981	15.93905067	19.54908752	24.347826	18.04897881	16.86754227	12.97408199	4.948571205	7.326467514	6.814377308	4.225421906	12.14407825	19.98224831	10.31221676	13.38742447	16.38946342	15.81407642	21.90011024	8.490729332	5.712088108	6.251968384	5.028311253	4.832987309
4075_at	1.077185035	0.944508612	0.591373444	0.605174363	0.597081959	0.546840966	0.602383494	0.396029294	0.138014525	0.369955182	0.575342476	0.54213196	1.129736066	0.967045486	0.667042851	0.605022848	0.799331069	0.534693897	0.569261849	0.295896322	0.17371428	0.358393401	0.590128779	0.656405151	1.352869391	1.297041416	0.443438947	0.420892507	0.462809891	0.421218485	0.495060384	0.147095174	0.296703309	0.353346467	0.561172903	0.689833999
4076_f_at	0.63904655	2.013872862	1.003405213	1.034870625	1.505050659	1.319172144	1.152762651	0.635318696	0.433414042	0.558295965	0.562785387	0.549238563	0.50746274	1.4284091	1.142212152	1.227168918	1.411371231	1.077551007	0.899898827	0.30021596	0.237714276	0.313079298	0.410944194	0.303872913	0.632478654	2.72426033	0.623303175	1.275862098	1.294421554	0.961134493	1.046103239	0.158220023	0.387912095	0.319881886	0.30637005	0.355809093
4077_at	0.883087456	0.372254342	0.341657221	0.362204731	0.457912475	0.374727696	0.411700964	0.485893428	0.456416488	0.891255677	1.156392694	1.028426409	0.954075813	0.394318193	0.390519172	0.351598173	0.490523964	0.425510198	0.45197168	0.524837971	0.771428585	0.794026732	1.210300446	0.972194672	0.891330898	0.636686385	0.227375582	0.343813419	0.354338825	0.382352978	0.565312862	0.443757713	0.758241773	0.845472455	0.91001004	0.943983316
4078_i_at	0.346197516	0.334104031	0.113507375	0.231721044	0.144781142	0.183006525	0.211267591	0.143155694	0.244552076	0.390134543	0.570776284	0.510659873	0.454649836	0.320454568	0.223476291	0.285388142	0.22630991	0.243877545	0.189079881	0.173866093	0.13028571	0.391349107	0.4581545	0.359483629	0.560439587	0.404733747	0.20588237	0.290060878	0.246900812	0.268907577	0.297475308	0.155747831	0.220879138	0.371062994	0.415571243	0.487551838
4079_at	1.533484817	1.967630029	1.746878505	1.902137399	2.154882193	2.010893345	3.054171085	1.974921703	2.917675495	1.381165981	1.968036532	1.432487369	1.313432932	2.225000143	1.95598197	2.577625751	2.685618639	2.494897842	2.959555149	2.48920083	1.334857106	0.924819767	1.64914155	1.770605803	2.659340858	1.991716027	2.071267128	1.77687633	2.498966932	2.478991747	1.859495044	2.735475779	0.919780195	1.028543353	1.423660278	1.470954299
4084_at	4.943246365	4.715606689	4.515323162	3.81327343	3.349045992	3.706971645	3.496207952	2.586206913	1.399515748	3.37780261	4.481735229	3.20710659	5.491389275	4.811363697	4.235891342	4.189497948	4.253065586	3.093877554	2.684529781	2.176025867	3.838856936	3.578784704	4.203862667	3.197616816	6.124542236	5.396449566	2.742081404	2.54969573	2.755165339	2.504201651	3.603732109	1.658837914	3.907692432	3.095472336	2.941354752	3.383817434
4089_at	1.921679974	1.320231199	0.971623123	1.544432044	1.375982046	1.318082809	1.266522169	1.555903792	1.963680387	2.97757864	2.761415482	1.848731041	1.679678679	1.207954645	1.637697577	1.281963587	1.541806102	1.538775563	1.479272008	1.720302343	1.138285637	2.370751619	2.206008673	1.495531321	2.073260069	1.908875823	0.961538494	1.479716063	1.29648757	1.40336144	1.683863878	1.426452398	1.874725342	1.969488263	1.674418569	1.598547697
4091_at	2.023836613	1.586127043	1.2780931	1.250843644	0.984287322	1.118736386	1.323943615	1.434691787	2.122276068	1.40919292	2.902968168	2.087309599	2.053961039	1.773863792	2.007900476	1.601598263	1.318840623	1.423469305	1.329625845	2.03887701	1.039999962	1.968074203	2.818669558	1.954319835	2.365079403	2.230769157	1.399321318	1.152129889	1.261363626	1.19747901	1.66959393	2.074165583	1.216483474	1.533464551	2.085945368	1.872406483
4095_at	2.763904572	3.892485619	3.875141859	3.740157604	3.809203148	3.847494602	3.703141689	3.044932127	0.541162252	1.500000119	2.139269352	1.320812225	2.749713182	3.080682039	3.918735981	4.029680252	2.85730195	3.774489641	3.707785606	0.960043192	1.06400001	1.313079238	1.389485002	1.41012907	3.716727734	5.758580208	2.909502506	3.172413826	3.493801594	3.263655663	4.102086067	0.788627863	1.338461637	1.208661437	1.214357853	1.536306977
4096_at	0.372304201	0.462427735	0.523268998	0.410573691	0.573512912	0.433551192	0.63055253	0.355276912	0.092009686	0.136771306	0.221461192	0.223350257	0.40642944	0.469318181	0.582392752	0.68264842	0.472686768	0.561224461	0.562183976	0.273218125	0.153142855	0.269824922	0.325107276	0.216484606	0.597069621	0.8284024	0.392533958	0.458417892	0.398760319	0.385504216	0.509330451	0.284301579	0.247252747	0.192913383	0.202224463	0.280082971
4097_at	22.18274689	40.93063354	36.85243988	35.16648102	36.03367233	29.47058678	30.80714989	21.55799484	5.480629921	7.53139019	10.51484013	8.130964279	24.61309052	40.05113602	41.65011215	36.94178391	31.16499519	25.63367462	24.68149567	5.330453396	4.721142769	6.882595062	9.891631126	8.062562943	32.1709404	47.9940834	28.40384483	25.15720177	25.90805626	25.12079811	27.45883751	5.635352135	8.365934372	5.985236168	7.563194752	10.02385807
4098_at	3.89670825	1.745664716	3.662883282	3.85264349	5.370370388	5.370370388	6.434453011	5.928945065	3.403147936	4.549327374	9.170091629	5.428426266	3.699196577	2.0625	4.323927879	5.143836021	5.925306797	4.773468971	5.866531849	3.329373598	6.074285507	5.716786385	6.168455124	4.009930611	3.903541088	2.936094761	2.238687754	4.459432602	4.011363506	5.255252361	6.052690029	4.948083878	4.060439587	5.645668983	5.263902664	5.153526306
4103_at	6.368898869	3.415028811	2.790011406	2.697412968	1.867564559	2.899782181	3.226435184	2.996865034	3.800242186	7.557175159	7.829909325	5.197969437	7.412169933	3.368181944	3.408577919	3.05479455	2.612040281	2.709183693	2.69666338	3.347732067	4.841142654	6.03089571	6.61802578	4.730884075	8.772893906	4.601183414	2.268099546	2.211967707	2.106404781	2.306722879	3.613611698	3.421507597	6.534065723	5.32381916	5.244691372	5.870331764
4107_at	0.902383685	1.225433469	1.276957989	1.18560183	1.481481552	1.130718946	1.093174458	0.964472353	0.301452786	1.097533703	0.995433748	0.575634539	0.983926535	0.970454574	1.265236974	1.392694116	1.039018869	1.094897985	1.14560163	0.413606912	0.661714315	0.759011269	0.551502168	0.725918591	1.294261336	1.559763312	0.909502327	1.242393613	1.256198287	1.29831934	1.143797994	0.280593336	0.821978092	0.713582695	0.575328588	0.725103736
4109_at	0.139614075	0.041618496	0.060158912	0.096737914	0.015712682	0.105664484	0.026002167	0.012539186	0.153753027	0.265695095	0.272831053	0.173604056	0.191733658	0.105681822	0.040632054	0.031963471	0.025641026	0.043877553	0.061678458	0.132829368	0.028571429	0.190525234	0.239270374	0.148957297	0.223443225	0.221301794	0.041855205	0.087221101	0.075413227	0.080882356	0.018660814	0.199011117	0.22857143	0.124015749	0.15470171	0.241701216
4114_at	2.157775402	4.787283421	4.119182587	3.764904499	3.351290941	3.422657967	4.031419277	3.050156832	1.691283345	2.191704035	1.952054858	1.465989709	1.688863516	3.047727585	3.689616203	3.220319748	3.447045803	2.303061247	3.402426481	2.619870424	2.342857122	1.676622033	2.012875557	0.978152931	2.422466278	4.03668642	2.053167582	3.060852051	1.993801594	2.289916039	3.33918786	2.619282961	1.729670286	1.464566946	1.480283022	1.420124292
4115_at	6.275823116	6.179190636	3.661748171	4.103487015	4.13692522	3.807189465	4.030335903	3.621734619	1.677966237	4.544843197	5.462328911	3.056852818	5.819747448	4.621591091	4.441308975	4.655251026	3.726867199	2.370408058	2.875631809	2.717062712	3.002285719	3.919670343	3.960300446	2.701092482	8.257631302	3.775147915	1.921945691	2.294117689	2.65702486	2.242647171	3.964874029	4.302843094	4.635164738	3.292322874	3.350859165	3.953319311
4116_at	2.671963692	1.282080889	0.744608402	0.906636655	1.203142524	0.922657907	1.136511326	1.148380399	1.131961346	1.754484415	2.073059559	1.598984718	1.738231897	1.421590924	1.14785552	1.107306004	1.372352242	0.970408142	1.072800756	1.140388727	1.074285746	1.177137017	1.477467775	1.330685258	3.097680092	1.107692361	0.645927608	0.991886497	1.204545379	1.191176534	1.313940763	1.063040733	1.403296709	1.228346467	1.440849304	1.570539236
4117_at	1.009080648	0.491329461	0.186152101	0.292463452	0.383838415	0.385620922	0.377031386	0.450365722	0.290556908	0.540358782	0.697488606	0.589847684	0.691159606	0.443181843	0.330699772	0.367579937	0.484949827	0.318367362	0.480283082	0.387688994	0.4125714	0.455200821	0.538626611	0.489573002	1.068376064	0.427218914	0.203619912	0.298174441	0.382231385	0.40336138	0.482985735	0.443757713	0.394505531	0.468503922	0.484327585	0.430497885
4121_at	2.015891075	1.670520186	1.429057956	1.230596185	1.24242425	1.307189584	1.275189519	0.635318696	0.675544798	1.390134573	2.094748974	1.021319747	2.104477882	1.721590996	1.267494321	1.317351699	1.373467088	0.77448982	1.337714791	0.747300208	1.858285785	1.270854831	1.627682328	1.515392303	2.428571463	1.733727813	1.369909525	0.892494977	1.181818128	1.040966392	1.523600578	0.636588335	1.576923132	1.308070779	0.981799722	1.290456414
4126_at	2.189557314	4.470520496	3.264472246	4.150731087	5.604938507	5.185184956	4.737811089	3.960292578	0.374092013	1.738789439	1.982876658	1.470050812	1.615384698	3.965909243	4.255078793	4.128995419	6.050167561	2.903061152	5.715874195	1.476241827	0.614857137	1.515962839	0.996781111	0.876861989	2.417582512	3.358579874	2.16176486	6.413793564	5.171487331	5.844538212	4.120746613	1.676143408	1.493406534	1.717519641	1.287158728	1.37551868
4127_at	2.677639008	2.397687674	2.002269983	1.778402805	1.735129237	1.650326848	1.881906748	2	1.039951563	3.205157042	3.004566431	2.168527842	2.605051756	1.854545474	2.143340826	1.874429226	1.866220713	1.169387698	1.759352803	2.218142509	2.706285715	2.640576601	2.648068666	1.775571108	3.091575146	1.866272211	0.884615362	1.140973687	1.112603307	1.283613443	1.951701522	2.510506868	2.772527695	2.044291258	1.989888668	2.135891914
4129_at	5.6833148	6.959537506	4.507378101	5.16760397	6.570146561	5.650326729	5.578548431	5.606060505	0.853510916	3.102018118	4.978310585	3.475126743	5.757750034	6.284090996	5.782166958	6.119863033	6.886287689	3.786734581	5.379170418	3.45680356	3.126857281	3.550978184	3.791845322	4.073485851	7.444444656	6.235503197	5.128959179	4.179513454	4.426652908	4.441176414	6.049396038	3.065512896	3.436264038	3.320866108	3.538928032	4.121368885
4130_at	15.64472294	19.57456589	11.21225834	14.58830166	16.36139297	13.74618721	14.44853687	13.49634266	8.286925316	10.16255665	15.30821991	9.219288826	12.89207935	16.5	14.3487587	14.05707836	19.51839447	9.024489403	13.75834084	10.23326111	8.396571159	8.944387436	10.63411999	11.34061623	18.53235817	15.87574005	10.04864216	13.18458462	12.78512383	12.2331934	14.57738781	10.75896168	8.190110207	9.308071136	10.16986752	8.889003754
4132_at	9.199772835	7.023121357	4.881952286	5.289089203	7.149271011	5.010893345	6.838569641	6.187042713	9.455205917	8.970852852	10.8767128	7.256852627	9.428243637	6.795454979	5.739277363	6.151826859	6.748048782	4.661224365	5.18806839	6.88876915	10.93142891	7.267765045	8.561159134	7.914597988	13.09768009	7.469822884	5.164027214	3.843813658	4.830578327	4.556722641	6.691547871	8.121136665	7.372528076	6.495079041	6.325581074	6.55394125
4135_at	3.115777493	3.778034449	3.838819742	2.991001129	3.306397438	3.50980401	3.214517832	2.292581081	2.081113815	2.298206329	3.019406557	1.949238539	2.564867973	3.717045546	3.039503098	3.740867853	4.347826004	2.681632519	3.515672445	1.601511955	3.258285761	1.37899065	1.695279002	1.565044761	4.330891609	4.029585838	3.788461447	3.215010405	3.623966694	3.462185144	2.558726788	1.423980117	1.908791184	2.1968503	1.797775507	2.054979086
4138_at	9.311010361	17.18150139	14.5550518	14.86276817	15.92817116	11.78976059	12.6890564	6.469174385	4.661016941	8.856502533	8.090183258	4.879187584	11.2721014	17.08295631	16.69864464	18.34817505	16.92753601	10.56020451	6.763397217	6.367170334	8.010286331	6.740473747	7.241416454	5.667328835	12.76312637	19.71834373	16.87895966	10.31440163	10.54235554	9.175420761	13.0976944	5.729295254	9.263736725	5.600393772	4.628917694	5.355808735
4142_at	0.113507375	0.0867052	0.108967088	0.097862765	0.088664427	0.072984748	0.098591551	0.094043888	0.035108961	0.025784753	0.109589048	0.073096447	0.091848455	0.112499997	0.084650114	0.237442926	0.128205135	0.128571436	0.105156712	0.051835854	0.065142855	0.044284243	0.065450646	0.057596825	0.097680099	0.132544383	0.07692308	0.13995944	0.107438013	0.102941178	0.092206366	0.044499379	0.04945055	0.041338582	0.052578356	0.056016594
4145_at	1.642451763	1.187283158	1.301929593	0.88188982	0.652076304	0.787581742	0.789815784	0.724137962	0.303874105	2.881165981	2.536529779	1.544162512	1.329506397	1.203409195	1.181715488	0.847031951	1.293199539	1.031632662	0.963599563	0.504319668	0.902857125	2.030895948	1.493562222	1.103277087	1.603174686	1.648520708	0.728506804	0.796146095	0.792355299	0.636554599	0.822173476	0.169344857	1.802197814	1.589566946	1.383215308	1.135892034
4147_at	0.192962542	0.245086715	0.230419964	0.146231726	0.197530881	0.210239649	0.176598027	0.076280043	0.049636804	0.123318389	0.117579915	0.163451776	0.194029853	0.234090924	0.136568844	0.261415511	0.206243038	0.135714278	0.093023248	0.11339093	0.090285711	0.065911435	0.123390555	0.072492555	0.250305265	0.27455622	0.143665165	0.11359027	0.226239666	0.195378155	0.171240404	0.046971567	0.081318684	0.137795269	0.08190091	0.106846467
4149_at	20.27809334	12.78150272	4.290578842	3.27334094	3.08866477	2.806100368	3.879739761	3.216300964	4.594430923	14.12780285	27.63013649	14.60710716	17.38920784	11.45227337	3.309255123	4.086758137	3.032330036	2.361224413	3.439838171	2.735421181	10.75085735	11.32852745	18.91845512	18.08738899	29.35775185	7.908875465	3.461538553	2.606491089	2.757231236	2.540966511	1.846322775	2.982694626	9.279121399	14.45669365	15.93326569	17.42427254
4150_at	4.49489212	5.373410225	3.893303156	4.04949379	3.907968998	3.052287817	3.293607712	1.995820284	2.817191362	3.689462185	4.3595891	3.395939112	4.090700626	5.130681992	4.042889595	4.901826382	4.293199539	3.394897938	2.480283022	2.865010738	3.571428537	2.785787821	3.889484882	3.673286915	5.866910934	5.772780895	4.861990929	3.513184786	3.59194231	3.238445282	3.151482105	2.778738976	3.253846407	2.750984192	3.42062664	3.776970863
4153_at	1.186152101	0.375722528	0.761634469	0.631046116	0.71941638	0.734204829	0.824485302	0.749216259	3.93099308	1.836323023	1.420091391	1.663959265	1.127439737	0.352272749	0.653498888	0.705479443	1.240802765	1.109183669	1.010111213	2.509719133	2.32799983	1.15550971	1.420600772	1.497517467	1.709401727	0.769230783	0.548642576	0.824543655	0.913223147	0.993697464	1.424808025	3.682323694	1.356044054	1.104330659	1.500505447	1.481327772
4158_at	1.524404168	1.84277451	0.977298498	0.78402698	1.002244711	0.802832186	0.852654338	0.449320793	0.455205798	1.34977591	1.533105135	0.955329895	1.633754492	1.838636398	1.135440111	0.98173517	1.094760299	0.718367338	0.633973718	0.263498902	0.694857121	1.368691921	1.024678111	0.831181705	2.592185736	2.479290009	0.748868763	0.921906769	0.903925598	0.755252123	0.93194294	0.211372063	1.292307734	1.38877964	0.986855328	1.225103617
4160_at	40.57094193	54.93872833	50.90238571	48.06187057	42.60606384	42.0718956	38.94691086	27.07628059	11.60774803	9.773543358	13.73401833	11.22132015	33.93915176	51.43864059	58.30361176	53.68265152	55.36231995	36.63061142	33.37107849	15.70302296	3.598856926	9.353243828	9.031115532	11.25124168	52.35408783	75.40118408	45.79751205	41.3367157	41.9948349	40.91281509	37.54006577	9.030901909	6.22307682	8.806102753	9.567239761	15.14937687
4161_at	3.300794363	1.951445103	0.944381356	1.443194628	0.919191957	1.974945545	1.879739881	1.700104475	1.71670711	1.7219733	2.337899685	1.930964351	3.070034504	1.697727203	1.892776489	1.316210151	1.50836122	2.557142973	1.766430616	1.77861762	1.298285723	1.710607648	1.987124443	1.352532268	3.470085621	2.177514791	0.97624439	1.550709963	1.529958725	1.745798349	2.189901352	1.51050663	2.24505496	1.692913413	2.080889702	2.285269499
4162_at	0.869466484	1.663583755	1.28830874	1.700787425	1.077441096	2.111111164	1.937161326	1.601880908	0.272397101	0.475336373	0.543379009	0.352284253	0.752009213	1.639772773	2.045146704	1.882420063	1.7892977	2.17040801	1.866531849	0.80345571	0.41371429	0.479917586	0.332618028	0.275074482	0.987790048	2.052070856	0.821266949	1.997971654	1.811983347	1.818277478	2.20526886	0.480840534	0.610989034	0.400590569	0.289180994	0.366182536
4164_at	2.945516586	1.116762996	1.234960318	2.496062994	5.621773243	7.6960783	11.48645592	19.33542442	34.49515915	7.36098671	10.40410995	6.377665043	3.6016078	1.220454574	1.800225735	2.99885869	5.662207127	8.475509644	12.54398251	27.24297905	7.626285553	6.52420187	9.185622215	5.488580227	4.415140629	1.652071118	1.010181069	2.832657099	4.056818008	7.252101421	16.81229401	37.70580673	9.241758347	5.908464432	6.799797535	6.352696896
4168_at	0.843359888	0.934104085	0.524404109	0.591676056	0.776655436	0.61002177	0.536294639	0.458725214	0.383777261	0.716367781	0.844748855	0.617258847	0.531572938	0.785227299	0.648984194	0.582191765	0.598662198	0.637755096	0.50151664	0.22678186	0.291428566	0.630278051	0.796137333	0.385302871	0.775335789	0.818934858	0.295248866	0.557809353	0.485537171	0.590336144	0.497255772	0.300370812	0.515384674	0.642716587	0.764408469	0.676348448
4172_at	9.214529037	1.680924773	2.202043056	3.281214952	3.443322182	4.477124214	5.867821693	8.076280594	20.37772369	17.58520317	16.96347046	11.78071022	7.38920784	1.748863578	3.05981946	3.668949842	4.337792873	6.214285374	6.741152287	13.80993557	11.11771393	11.47579861	12.24248886	9.136048317	9.666666985	2.790532589	1.5203619	3.868154287	4.375	5.299369812	7.980241776	11.92088985	13.5	11.25196838	11.03639984	10.46887875
4173_at	2.678774118	0.764161825	0.58796823	0.469066381	0.29068464	0.421568632	0.512459338	0.59979105	0.583535135	2.665919542	3.125570774	2.367512703	2.771527052	0.820454538	0.589164793	0.624429226	0.478260875	0.434693843	0.445904911	0.492440581	0.980571449	2.508753777	2.519313335	1.693148017	3.612942696	1.14082849	0.501131237	0.425963521	0.379132241	0.406512618	0.638858438	0.620519161	1.683516502	2.021653414	2.199191093	2.37551856
4177_at	0.744608402	0.493641615	0.610669672	0.746906698	0.934904695	0.784313738	0.783315301	0.78892374	0.426150143	0.582959652	0.757990897	0.4477157	0.622273266	0.588636398	0.835214436	0.832191825	0.750278771	0.960204065	0.80182004	0.421166301	0.453714281	0.469618917	0.603004277	0.336643517	1.059829116	0.766863942	0.528280556	0.880324602	0.864669383	0.891806781	0.725576282	0.444993794	0.601098895	0.459645689	0.572295189	0.56224066
4179_at	7.830874443	13.01387215	11.28263378	14.16310501	14.85634136	14.9291935	14.13217735	10.38035583	2.110169649	6.191704273	7.010273933	3.590862989	7.525832653	12.88863659	13.76072121	16.44977188	12.72575283	12.08367252	11.21031284	4.705183506	3.180571318	5.399587631	5.5482831	3.194637775	9.881563187	15.53254414	9.718325615	10.30628872	11.00516605	10.66911793	12.68276691	4.327564716	6.693406582	4.345472336	3.829120159	4.017634392
4183_at	9.819522858	5.428901672	4.729852676	5.017997742	6.81369257	5.772331238	5.867821693	5.082549572	1.115012169	4.421525002	7.689497471	5.942131519	8.80137825	5.607954502	5.72347641	5.606164455	7.045708179	3.909183741	5.554094791	3.580993652	1.546285748	4.80638504	6.318669796	5.355511189	13.5152626	5.779881477	2.626696825	4.682556152	4.541322231	5.341386795	7.121844292	3.299134493	3.909890175	4.612204552	6.052577972	7.398339748
4185_at	0.027241772	0.061271679	0.179341659	0.092238471	0.23456791	0.216775596	0.346695542	0.549634278	1.690072775	0.303811669	0.32305935	0.436548203	0.049368545	0.096590914	0.208803609	0.210045666	0.17056857	0.193877548	0.3528817	1.795896411	0.18514286	0.214212134	0.32296139	0.204568028	0.148962155	0.092307694	0.088235296	0.171399593	0.223140493	0.272058815	0.472008795	2.718170404	0.190109894	0.265748024	0.404448926	0.335062206
4187_at	2.606129408	3.876300335	1.956867099	2.880764961	3.485970974	3.346405268	3.174431086	2.618599892	0.740920126	1.57399106	2.117579937	1.096446633	2.36739397	3.894318342	3.316026926	3.359588861	4.016722202	2.523469448	2.841253757	0.98920083	1.3908571	1.5921731	1.238197446	1.500496626	3.324786186	2.781065226	1.817873359	2.40466547	2.800619841	2.36344552	3.142700195	1.101359606	1.626373649	1.50688982	1.10819006	1.255186677
4190_at	5.167990685	2.169942141	1.84563005	2.633296013	2.544332266	2.403050184	1.900324821	3.452455521	7.67312336	7.82174921	11.10045719	6.183755875	3.742824554	1.88409102	2.331828356	1.913242102	3.461538553	2.372448921	4.014155388	5.924405575	11.1257143	4.160658836	6.086909771	6.246276379	5.796092987	2.671005964	1.921945691	2.797160149	3.068181753	3.326680899	3.467617989	6.327564716	6.548352242	6.996062756	6.085945129	4.017634392
4194_at	0.582292855	0.808092475	0.671963692	0.802024782	1.049382806	1.347494483	1.320693374	1.360501528	1.363196135	1.016816139	1.263698578	0.54720813	0.60849601	0.788636386	0.860045075	0.833333373	1.502787113	1.016326547	1.562183976	1.110151172	0.699428558	0.557157516	0.639484942	0.398212492	0.956044018	0.745562136	0.331447959	1.018255591	1.126033068	1.336134434	1.875960469	1.121137142	0.862637401	0.645669281	0.564206243	0.534232318
4197_at	1.919409871	1.648554921	1.40181613	1.694038391	2.116723061	1.72984755	1.861321688	2.300940514	4.101695061	1.485426068	1.220319629	1.016243577	1.512055159	1.564772725	1.712189555	1.764840245	2.057971001	1.391836643	1.578361988	4.898488045	1.702857137	1.074150324	0.988197386	0.739821255	2.31868124	1.880473375	1.408371091	1.356998086	1.686983466	1.643907666	2.352360249	8.412854195	1.323076963	0.986220419	0.869565189	1.071576715
4198_at	1.501702666	2.630057812	1.338252068	1.79415071	2.329966545	2.188453197	2.482123375	1.857889295	0.299031496	0.422645777	0.547945201	0.355329931	0.991963327	2.622727394	1.918735862	2.320776224	2.839464903	1.832653046	1.746208191	0.666306674	0.580571413	0.405767262	0.181330472	0.237338632	1.899878025	2.326627254	1.813348532	1.94016242	2.487603188	2.370798349	2.628979206	0.468479604	0.746153891	0.364173234	0.280080885	0.262448102
4203_at	3.374574184	4.078612328	2.706015825	2.59842515	3.501683712	2.81590414	2.087757111	1.834900856	2.273607731	3.071748972	3.378995419	2.610152245	3.137772799	4.294318199	3.146726608	3.004566431	2.935339928	2.175510168	2.521739006	1.993520617	3.905143023	2.430484056	2.581545115	2.867924452	3.998779058	3.86272192	2.880090714	2.625760794	2.989669323	2.662815094	3.176728964	2.766378164	3.230769396	2.98720479	2.221435547	2.024896145
4204_at	6.127128124	10.88439274	11.20544815	8.73453331	7.503928185	8.898693085	6.182014465	4.145245552	1.014527917	3.169282913	4.071918011	2.315736055	5.626865864	10.78068256	8.20654583	8.740867615	8.997770309	5.254081726	7.592517376	2.103671789	3.878857136	1.750772357	2.775751114	2.26514411	7.631257534	8.90414238	8.953619957	5.68154192	6.836776733	6.289916039	5.695939064	1.343634009	3.092307806	2.45374012	2.203235388	2.367219687
4205_at	3.020431519	3.413872719	2.975028515	2.475815535	1.960718393	2.921568871	2.260021687	1.716823459	1.009685278	1.329596519	1.962328792	1.055837512	1.672789931	3.376136541	2.069977283	2.738584518	2.810479403	2.117347002	3.038422585	1.155507565	1.17371428	0.325437695	1.141630888	0.877855062	3.616605759	3.75502944	3.581448078	3.392495155	3.350206375	3.259453773	0.349066973	0.872682273	0.896703303	1.316929102	1.043478131	1.262448072
4209_at	4.498297215	9.475144386	7.347332478	5.255343437	5.329966545	4.919390202	4.773564339	2.360501528	0.598062992	0.911435068	1.041095853	0.690355301	4.677382469	6.652273178	4.485327244	6.170091629	6.638795853	5.421428204	3.906976461	1.218142629	1.607999921	1.169927835	0.951716721	1.109235287	5.326007366	10.75384617	5.677601814	4.680527687	4.671487808	4.279411793	5.377607346	0.777503073	1.578022122	0.937007844	0.745197117	1.062240601
4211_at	2.456299543	3.692485332	3.3802495	3.086614132	3.898989916	3.503268003	3.215600967	2.002089977	0.728813589	1.153587461	0.980593622	0.735025406	2.281286001	3.827272654	3.056433201	3.286529779	4.123745918	3.569387674	2.682507277	1.064794779	1.074285746	0.735324383	0.874463499	0.720953345	2.625152588	5.153846264	1.834841609	2.329614639	3.115702391	2.950630188	3.846322775	0.715698361	1.190109968	0.623031497	0.604651153	0.819501996
4212_g_at	0.620885372	1.393063545	1.09307611	0.826771677	1.225589275	1.090413928	1.035752892	0.692790031	0.129539952	0.269058317	0.248858437	0.152284265	0.540757775	1.195454597	0.990970671	1.046803594	1.054626465	1.092857122	0.787664294	0.368250519	0.281142861	0.124613799	0.267167389	0.175769627	0.581196547	1.62130177	0.642533958	0.756592333	0.896694243	0.892857194	1.188803554	0.1606922	0.327472538	0.221456692	0.149646103	0.210580885
4213_at	5.523269176	2.034682035	1.371169209	1.040494919	1.08417511	1.042483568	1.107258797	1.120167136	1.113801479	5.511210918	6.190639019	4.706598759	5.013777733	2.393182039	1.57562077	1.582191825	2.024526358	1.616326451	1.104145527	1.005399585	2.5668571	3.968073845	4.149141788	4.179741859	7.379731655	3	1.115384579	1.452332735	1.436983466	1.388655424	1.544456601	0.585908532	3.354944944	3.814960718	4.165823936	4.824688435
4214_at	1.560726404	1.50982666	1.073779821	1.1372329	1.632996678	1.599128604	1.421451688	1.122257113	0.458837807	1.255605459	1.051369905	0.924873054	1.064293981	1.454545498	1.551918745	1.332191825	2.584169388	2.230612278	1.491405368	0.642548621	0.697142839	0.942327499	0.717811167	0.651439905	1.682539701	1.973964572	0.890271485	1.969574094	2.068181753	1.820378184	1.571899056	0.28553769	1.068131804	1.116141796	0.74924159	0.724066377
4219_at	1.094211102	1.154913306	0.719636798	1.206974149	1.085297465	0.762527227	0.735644639	0.408568442	1.060532689	1.431614399	1.15867579	1.106598973	1.089552283	0.897727311	0.806997716	0.944063902	0.983277559	1.116326571	0.377148598	0.759179294	1.775999904	1.19464469	1.645922661	1.374379277	1.221001267	1.113609433	0.77375567	1.008113623	0.897727251	0.674369752	1.026344657	1.065512896	1.901098967	1.385826826	1.366026282	1.221991658
4220_at	8.236095428	29.66705132	25.08626747	21.88976479	25.99326706	18.80936813	17.29469109	10.88192272	2.128329277	5.978699684	5.965753078	3.806091309	10.22847366	29.06932068	20.98871231	27.34360886	29.84615326	22.41224289	12.1870575	8.682505608	4.871999741	5.840370178	4.560085773	4.4637537	12.87912178	36.1727829	23.68891525	21.97768784	22.10123825	17.84243774	20.29637909	6.604449272	7.72307682	6.279527664	3.657229424	4.059128284
4222_at	1.197502851	0.602312088	0.451759368	0.424071997	0.356902361	0.282135069	0.41061756	0.407523513	1.101694942	1.634529233	1.644977212	1.485279202	1.050516725	0.540909111	0.591422141	0.438356191	0.755852878	0.596938789	0.378159761	0.714902759	1.289142847	1.121524215	1.477467775	1.365441918	1.588522673	0.908875763	0.492081463	0.57809335	0.478305757	0.406512618	0.591657579	0.843015969	1.217582464	1.071850419	1.389281988	1.228215694
4224_at	0.275822908	0.209248558	0.220204309	0.10798651	0.144781142	0.250544667	0.204767048	0.221525609	0.305084765	0.469730973	0.453196377	0.284263968	0.328358233	0.147727281	0.144469529	0.257990867	0.250836134	0.255102038	0.203235582	0.397408187	0.298285723	0.445932001	0.448497832	0.216484606	0.306471318	0.268639058	0.074660636	0.159229219	0.172520667	0.157563031	0.200878158	0.250927061	0.250549436	0.33562991	0.331648111	0.260373443
4225_at	1.209988594	0.821965277	0.803632259	0.595050633	0.649831712	0.532679737	0.629469097	0.945663571	1.399515748	1.100896835	2.183789968	1.441624284	1.020666003	0.925000072	0.705417573	0.561643839	0.812709033	0.710204065	0.564206243	0.850971937	0.718857169	1.353243947	2.376609325	1.753723979	1.107448101	1.008283973	0.727375627	0.611561894	0.754132211	0.610294104	0.881449044	0.824474573	0.730769277	1.357283354	1.416582346	1.212655544
4231_at	21.74120331	20.19537544	14.66742325	17.12486076	14.54657745	14.52178574	14.46912193	11.42215252	4.013317108	25.75336456	24.4372139	20.59492302	27.21469688	20.13977432	20.62753868	19.5034256	16.89632034	12.78469372	11.17290115	6.213823318	19.18628693	18.71575737	23.2532177	18.71499443	34.53357697	22.25088692	12.48529339	13.11359119	12.36260223	11.34873962	13.36004448	6.227440834	24.38351631	17.12106323	18.02932167	19.75725937
4232_at	17.83087349	33.31907654	36.26674271	34.33745956	37.11784744	32.52505493	34.86565399	30.3385582	5.263922691	10.85874462	15.26940632	9.074110985	18.475317	37.50795364	41.90744781	43.09589005	44.18952179	31.14489746	29.40040207	14.82613373	3.290285587	10.65499401	10.82832623	7.481628895	29.07936668	50.0698204	37.35181046	29.45436096	34.08057785	33.21743774	37.73545456	13.22991371	6.789011002	10.05610275	8.638017654	9.77696991
4233_at	10.64926243	5.690173626	3.385925055	2.94938159	2.191919327	1.613289833	1.827735543	2.028213263	2.013317347	10.53811741	21.31050301	14.40406132	12.2939167	4.846590996	3.954853058	2.884703159	1.992196202	1.488775373	1.698685408	1.876889825	2.051428556	12.97425365	19.04506493	10.35054684	16.83516502	6.485207081	2.400452614	2.491886377	1.682851195	1.701680779	2.080131769	2.576019526	3.763736248	12.10728359	14.3953476	14.28215694
4235_at	1.879682302	1.120231152	0.942111254	0.557930231	0.63524133	0.584967315	0.517876446	0.482758641	1.60774827	1.310538173	1.097031951	0.847715735	1.664753199	1.090909123	0.781038344	0.570776284	0.797101438	0.526530564	0.571284115	0.353131741	1.668571353	0.984551966	1.14592278	0.748758733	2.763125896	1.69349122	0.341628969	0.834685683	0.58780992	0.663865566	0.619099915	0.818294108	2.218681335	1.211614132	0.90697664	1.09439826
4236_at	1.559591293	1.487861156	0.780930817	0.676040471	0.732884467	0.716775656	0.631635904	0.496342748	0.236077487	0.243273556	0.293379009	0.203045681	1.499426126	1.096590996	0.966139913	0.575342476	0.499442577	0.632653058	0.439838201	0.260259181	0.17371428	0.10195674	0.266094416	0.182720959	2.107448101	1.224852085	0.408371031	0.513184607	0.576446235	0.503151298	0.559824407	0.247218773	0.226373643	0.158464566	0.194135487	0.304979235
4238_at	1.312145233	0.793063521	0.790011346	0.939257622	1.309764385	1.209150314	1.573130965	1.564263344	1.476997614	1.504484296	1.363013744	1.140101552	1.532721043	0.836363673	1.11625278	1.081050158	1.383500576	1.235714197	1.436804891	1.997840166	2.19542861	1.113285184	1.377682328	1.022840142	1.636141658	1.1739645	0.738687813	0.9290061	1.175619841	1.348739505	1.874862909	1.866501808	1.593406677	1.099409461	1.168857336	1.023858786
4241_at	9.062429428	36.24855423	23.16458702	22.27671623	19.64871025	20.22548866	19.47778893	16.5600853	2.973365784	0.881165922	1.092465758	0.722842574	10.63031101	36.24773026	30.42776299	24.16438484	21.76142693	17.48163223	15.71182919	9.628509521	0.807999969	0.697219312	0.960300446	0.929493546	15.49206448	46.72899628	24.1221714	16.10243416	15.95351219	16.21953773	21.03073692	6.606921673	0.856043994	0.630905509	0.81092006	1.155601621
4243_at	5.648127079	5.353757381	4.181611538	2.984251976	1.312009096	0.822440088	0.566630542	0.64158833	0.282082319	0.560538173	1.780821919	3.208121777	5.51779604	5.011363983	4.690744877	3.2808218	1.884057999	0.946938813	0.64408493	0.384449214	0.186285704	0.632337809	1.910944223	3.083416224	7.268620014	7.533727646	4.217194557	2.339756727	1.534090877	0.914915979	0.635565341	0.206427693	0.315384626	0.70374018	2.113245487	3.855808973
4244_at	9.879682541	9.539884567	4.432463169	4.330708981	3.687991142	3.710239649	3.437702894	3.287356377	2.035109043	8.366592407	10.24885845	6.952283859	10.20780754	8.539772987	5.806997776	4.448630333	4.276477337	4.198979378	2.787664413	1.766738772	2.577142715	7.917610645	7.439914227	5.339622974	13.90720367	9.828402519	4.138009071	3.774848223	3.792355299	3.261554718	4.243688583	2.176761389	5.129670143	6.974409103	6.680485249	7.439833641
4246_at	20.49035072	29.92601204	26.85698128	22.96512985	22.5903492	20.80610085	19.21776772	15.96133804	3.536319733	11.81053829	13.14155197	12.59999943	19.76004601	28.01477432	27.82844353	23.441782	21.27536201	22.48979568	20.52477264	9.757019043	7.002285957	9.741503716	13.80364799	10.92750835	28.24419975	39.15976334	20.44230843	27.11663437	20.19421577	18.33088303	15.09440231	8.776266098	13.6670332	9.070865631	12.21637917	16.21369171
4247_at	1.881952405	0.75491333	0.779795647	0.86276716	1.481481552	1.403050184	2.109425545	1.786833882	1.3292979	2.994394779	3.097031832	1.801015139	2.326062202	0.722727299	0.734762967	1.289954305	1.215161681	1.392857075	1.535894752	1.613390803	2.060571432	2.604531288	2.243562222	1.504468799	2.976801157	0.846153855	0.403846174	0.766734302	1.030991793	1.267857194	2.109769583	1.613102555	3.015384674	2.11909461	1.770475149	1.905601501
4248_at	4.374574184	11.27861214	5.602724075	6.089989185	7.025814056	5.736382961	4.851570606	4.127481937	2.645278454	4.177130222	4.897260189	2.898477077	5.053961277	8.552272797	7.599322319	7.273972988	4.243032455	4.652040482	4.073811531	2.852051973	2.983999968	3.832131863	3.835836887	2.722939491	6.487179279	11.3597641	6.223982334	4.436105728	4.6301651	4.483193398	5.100988388	3.506798506	4.094505787	2.924212694	3.213346481	3.889003754
4249_at	2.293984175	3.086705208	2.216799259	2.517435312	3.092031479	3.003268003	3.070422411	2.606060505	1.010895967	2.0515697	1.890411019	1.422335029	2.070034504	2.729545593	2.809254885	2.928082228	2.872909784	2.883673429	2.689585209	2.016198635	1.15200007	1.538619876	1.536480665	1.169811368	2.864469051	2.485207081	2.005656242	2.371196985	2.306818247	2.405462265	3.218441486	1.804697037	1.916483521	1.485236168	1.31850338	1.511410713
4255_at	1.976163507	2.167629957	1.900113463	2.634420633	2.567901373	2.462963104	2.033586025	1.661442041	1.161016941	1.096412659	1.984018326	1.031472087	2.297359467	2.257954597	2.406320572	2.294520617	2.608695745	1.634693861	2.049544811	1.311015129	1.157714367	1.037075162	1.005364776	0.641509414	3.368742466	1.782248616	2.049773693	1.701825619	1.799586654	1.655462265	2.266739845	1.114956617	1.362637401	0.773622036	0.933265924	1.061203241
4258_at	1.480136156	2.041618586	1.223609567	1.448818922	1.820426583	1.186274529	1.124593735	1.078369856	2.441888571	1.656950831	1.584474921	0.991878092	1.039035678	1.888636351	1.301354408	1.288812876	1.615384579	1.163265228	1.322548032	0.862850964	2.158857107	0.998970091	1.027897	1.197616696	1.639804721	1.717159867	1.130090594	1.494928956	1.3987602	1.215336084	1.197585106	1.021013498	1.282417536	1.129921317	1.00303328	0.681535184
4285_at	0.586833179	0.516763031	0.658342779	0.741282344	1.143658876	1.202614427	1.424702048	1.149425268	0.380145282	0.485426039	0.506849349	0.34010151	0.435132086	0.470454574	0.592550755	0.716894984	1.52285409	1.186734676	1.136501431	0.82505399	0.339428574	0.366632313	0.466738194	0.349553138	0.676434696	0.821301818	0.417420834	0.667342842	1.023760319	1.128151298	1.593852878	0.379480839	0.353846163	0.404527545	0.382204235	0.345435649
4287_s_at	0.769580066	1.752601147	1.23723042	1.115860462	1.652076364	1.096949816	1.243770242	0.878787875	0.303874105	0.413677156	1.084474921	0.599999964	0.740528166	1.644318223	1.327313781	0.909817338	1.904124856	1.383673549	1.633973718	0.658747315	0.349714279	0.494335711	0.562231779	0.698113263	1.157509208	1.687574029	1.050904989	1.314401746	1.697314024	1.635504246	1.780461073	0.236093938	0.328571439	0.742125988	0.65015167	0.32780081
4312_at	4.076050282	3.265895844	1.93757093	2.061867237	1.714927197	1.545751572	1.224268675	1.200626969	0.698547244	3.172645807	3.595890522	2.405076027	3.251435518	2.989772797	2.233634233	1.512557149	2.371237516	1.98775506	1.427704692	0.869330466	0.967999935	2.60144186	3.016094446	2.465739965	4.295482159	4.308876038	1.657239914	2.239351034	1.691115618	1.598739505	1.688254714	0.595797241	2.475824356	2.774606228	2.718907833	2.466804981
4316_at	4.99091959	5.817340851	4.497162342	5.430820942	3.783389807	4.627450943	4.854821205	4.208986282	1.416464925	2.886771441	2.226027489	1.918781638	5.318025589	5.734091282	6.117381573	6.407534122	4.603121281	4.089795589	3.5318501	2.249459982	3.330285549	1.750772357	2.0075109	1.952333808	6.704517365	7.52899456	4.846153736	3.96450305	3.997933865	3.950630426	4.715697289	1.611866355	3.295604467	1.548228383	1.589484215	2.496887684
4317_at	1.17593646	1.101734161	0.737797976	1.016872883	0.79573518	1.321350813	1.387865663	1.300940514	2.337772608	2.584080935	2.30479455	1.368527889	1.297359467	0.904545486	1.182844281	1.168949842	1.211817145	1.209183693	1.084934235	1.59287262	1.546285748	2.011328459	1.811158776	1.412115216	1.824175835	1.146745563	0.987556636	0.967545688	1.197314024	1.182773113	1.59055984	2.184177876	2.028571606	1.531496167	1.285136461	1.343360901
4320_at	2.140749216	3.035838127	2.549375772	2.861642361	3.124579191	2.674291849	2.817984819	3.29467082	2.860774994	2.557175159	3.057077646	2.292385817	2.524684429	2.66590929	3.998871088	3.728310585	2.414715767	2.972448826	2.741152525	4.842332363	1.137142897	2.052523136	2.619098663	1.768619776	3.351648331	3.181065083	2.214932203	2.58519268	2.822314024	2.556722641	3.250274658	5.909764767	1.980219841	1.961614251	1.919110179	2.075726032
4321_at	9.933030128	2.84855485	4.931895733	4.812148571	5.063973427	5.318082809	6.956662655	10.2884016	31.93462563	19.93834114	23.84817505	14.48121834	9.560276031	2.807954788	5.20767498	5.277397156	5.638795853	5.83571434	7.237613201	21.18034554	15.3039999	11.21009254	16.54935646	10.44190693	12.26373672	4.666272163	3.179864407	3.760649204	4.018594742	4.890756607	8.024149895	27.23238564	16.48791313	12.8503933	14.62992859	15.91389942
4322_at	0.415436983	0.365317911	0.275822908	0.286839157	0.335578024	0.259259254	0.2903575	0.31556949	0.401937068	0.411435008	0.447488606	0.370558381	0.47301954	0.298863649	0.316027075	0.349315077	0.239687845	0.255102038	0.275025278	0.220302373	0.301714271	0.295571566	0.365879804	0.2303873	0.526251495	0.37869823	0.23981902	0.277890474	0.253099173	0.264705896	0.240395173	0.222496897	0.252747267	0.259842515	0.29726994	0.372406632
4323_f_at	2.488081694	0.752601147	0.916004539	1.026996732	1.01010108	1.334422708	1.613217592	1.70532918	6.055690289	4.237668514	4.058219433	2.915736198	2.45120573	0.976136386	0.975169301	1.150684953	1.298773646	1.016326547	1.815975666	3.501080036	3.026285648	3.265705347	3.613733768	2.705064535	4.094017029	1.170414209	0.785067916	1.230223179	0.779958665	1.179621935	1.690450072	6.004943848	4.658241749	3.061023712	3.460060596	3.75207448
4324_s_at	3.591373444	2.159537554	1.797956824	1.853768349	2.620651007	1.851851821	2.183098555	2.111807823	1.531476974	6.707399368	2.647260189	2.924873114	3.836969376	2.117045641	2.337471724	2.284246683	1.857302189	1.453061104	1.806875467	1.547516227	3.790857315	3.842430353	4.026823997	2.480635643	5.300366402	1.837869883	1.822398305	1.992900729	2.139462948	1.684873939	2.874862909	2.358467102	6.126373768	4.355314732	3.343781471	2.933609724
4326_at	0.889897883	1.412716746	0.853575468	0.707536578	0.73737371	0.48801741	0.465872139	0.460815042	0.209443092	0.974215329	0.727168977	0.497461915	0.939150512	1.488636374	1.25169301	1.202054858	0.974358976	0.400000006	0.467138499	0.332613379	0.590857148	0.52420187	0.469957083	0.335650444	1.366300464	1.259171605	0.744343936	0.603448331	0.542355359	0.539915979	0.459934175	0.222496897	0.48901099	0.489173234	0.332659245	0.415975064
4333_at	0.251986384	0.195375711	0.172531217	0.103487067	0.169472516	0.099128544	0.039003249	0.090909094	0.038740922	0.189461887	0.553653002	0.339086294	0.362801403	0.215909094	0.270880342	0.14611873	0.166109249	0.107142858	0.083923154	0.020518359	0.021714285	0.208032966	0.241416305	0.166832164	0.395604432	0.209467471	0.121040724	0.151115626	0.089876026	0.135504201	0.115257964	0.034610629	0.101098903	0.268700778	0.234580383	0.208506212
4335_at	9.447218895	7.843930244	6.712826729	6.219347954	6.786756992	5.672113419	6.049837589	5.854754448	3.532687664	10.05044937	9.638128281	6.369543076	7.873708725	6.534090996	7.629796505	6.518264771	4.625418186	4.349999905	4.762385845	3.877969742	5.762285709	7.069001198	7.100858212	4.400198936	11.03907204	7.437870026	4.031674385	4.735294342	4.181818008	4.553571701	5.576290131	3.86897397	6.834066391	5.605314732	5.462082863	5.701244354
4336_at	5.017025948	1.728323698	1.071509719	1.226096749	1.494949579	1.271241784	1.500541687	1.687565327	1.307506084	6.854260921	6.970319271	4.164466858	5.072330952	1.69204545	1.420993209	1.628995419	1.294314384	1.271428585	1.390293121	1.77861762	4.169142723	5.251286983	6.316523552	4.192651749	6.9145298	1.220118284	0.764705896	1.293103456	1.20351243	1.189075589	1.728869438	2.174288988	8.09450531	4.72933054	4.212335587	4.607883453
4337_at	0.345062435	0.302890182	0.280363232	0.232845902	0.316498339	0.233115464	0.245937154	0.241379321	0.435835361	0.353139043	0.353881299	0.27614212	0.422502875	0.344318181	0.232505649	0.281963497	0.367892981	0.239795908	0.234580383	0.136069119	0.468571424	0.394438714	0.36802575	0.271102279	0.431013435	0.294674546	0.217194587	0.248478711	0.230371892	0.15336135	0.206366628	0.177997515	0.490109891	0.339566916	0.183013141	0.209543571
4338_at	1.589103341	1.595375657	1.405221343	1.45106864	1.928170681	1.651416183	1.828819036	1.485893369	0.579903185	0.875560582	1.509132385	1.090355277	1.244546533	1.355681896	1.673814893	1.780821919	2.193979979	1.686734676	1.868553996	0.784017265	0.576000035	0.988671422	1.466738105	1.01588881	1.738705635	1.843787074	1.083710432	1.556795239	1.54648757	1.424369812	1.446761847	0.634116173	0.807692349	0.817913353	1.005055547	1.092323661
4339_at	12.4154377	4.608092308	3.349602938	5.357705116	8.253647804	9.124182701	14.1007576	19.92790031	17.52663422	16.54596519	17.1883564	13.48324776	11.48220444	4.615909576	4.569977283	5.995434284	8.24191761	8.932653427	14.45197105	25.41684723	10.98171425	12.12873268	15.13626575	10.5799408	15.33699608	3.608283997	2.138009071	5.082150459	6.512396812	8.414916039	14.48408413	27.27194023	19.11868286	9.570866585	14.49645996	14.36410618
4342_at	1.152099848	0.875144482	0.687854707	0.85264349	1.219977617	1.033769131	1.141928434	1.117032409	1.668280959	1.438340902	2.059360743	1.096446633	1.327210188	0.81704551	0.959367931	1.035388112	1.091415882	0.703061223	0.789686501	1.468682528	1.523428559	1.429454207	1.430257559	1.185700178	1.810744882	0.731360972	0.795248926	0.558823526	0.813016474	0.869747937	1.197585106	1.757725477	1.408791184	1.274606347	1.15773499	1.176348448
4343_at	37.77752686	25.83699226	21.56526756	18.05849266	22.060606	21.01851845	21.74972725	21.21316719	19.39588356	30.73542786	41.90182877	27.23553276	26.10677338	22.24318314	18.9209938	20.40525246	21.49275398	14.57448959	18.84024239	22.06695557	25.45371437	24.92790794	28.22961426	28.44488525	42.4249115	18.79053307	13.97737598	15.75862217	16.1198349	18.27836227	23.89352417	24.39307785	24.79450607	25.43503952	27.12841034	28.41908646
4350_at	10.82746887	14.11907578	9.811577797	9.404949188	8.930416107	7.568627357	7.719392776	6.450365543	1.915254235	6.540359497	8.485159874	5.009136677	8.526981354	14.08295536	10.5733633	11.19178104	8.532887459	5.106122494	8.572295189	5.07883358	9.32914257	3.702368498	6.706008434	6.846077919	13.34920692	14.3727808	11.1685524	7.917850494	8.489668846	7.303571701	3.76070261	2.609394312	8.928571701	5.253936768	4.323558807	4.93879652
4355_at	4.153234959	5.404623985	6.449489594	5.287964344	5.182940483	5.216775417	6.145178795	4.497387886	3.05569005	5.00896883	3.954337835	2.233502388	4.183697224	5.662499905	6.232505798	6.718036652	8.008918762	5.63265276	4.947421074	3.220302582	3.900571346	3.218331575	2.593347549	2.104269981	5.863248348	8.97869873	4.162896156	4.502028465	4.971074581	4.95168066	6.570801258	2.508034468	4.136263847	2.38188982	1.992922068	2.275933504
4356_at	0.900113523	1.479768753	1.465380311	1.37232852	1.506172895	1.456426978	1.528710723	1.544409633	1.785714388	1.124439597	1.009132504	0.736040592	0.919632614	1.457954645	1.30474031	1.647260308	1.686733603	1.043877602	1.502527833	1.884449244	1.726857185	1.002059698	0.903433442	1.008937478	1.697191715	1.440236688	1.199095011	1.256592393	1.376032948	1.401260495	1.777167916	2.336217403	0.98901099	0.908464611	0.792719901	0.770746887
4357_at	2.87627697	5.49479723	3.055618763	2.455568075	1.448933959	1.068627477	0.764897048	0.806687534	0.640435874	0.681614399	0.791095912	0.506599009	2.587830067	4.405682087	2.135440111	2.189497709	2.113712549	0.877551019	1.001011133	1.501079917	0.950857103	0.440782666	0.444206029	1.061569095	4.118436813	5.111242771	2.021493196	1.948276043	1.35227263	1.065126061	0.86388582	1.114956617	0.467032969	0.483267695	0.471182972	0.793568432
[truncated: 1,193,633 more chars]
