# Supplementary material for: A Geometric Clustering Tool (AGCT) to robustly unravel the inner cluster structures of time-series gene expressions
Source: PLoS One. 2020 Jul 6;15(7):e0233755. doi: 10.1371/journal.pone.0233755 (PMC7337352; doi:10.1371/journal.pone.0233755)
Supplement: S4 File — (ZIP) [file pone.0233755.s004.zip › ScriptFiles/manifold_3656.txt]

10001_at	-0.004146051654043277	-0.017543423574463424	-0.004512932098022603
10003_f_at	0.014408708634230726	-0.03195078559019457	6.778706127167184E-4
10005_at	0.0018164438923868472	-0.021250437355941162	-0.009640410824770988
10006_at	0.031740123154770136	0.038865233646049144	-0.006686694186330544
10010_at	-0.023609786551475283	0.017597885290866446	-0.023962317984226128
10011_at	-0.024961612649421067	0.010802437456057013	0.012356187209833275
10012_at	0.007672411433066921	-2.504983847301893E-4	0.020068362659390052
10013_at	0.012882782217213562	0.011206117787597163	0.011915555634206756
10015_at	-0.0064691625656725866	-0.0023475015106637054	-0.004573812574468363
10016_at	0.012092123712716691	0.02218072983947307	-0.007891696241258007
10018_at	0.001099295966263334	-0.025656307555961093	0.001240898229706242
10019_at	-0.0203571512687625	0.014736002995703733	-0.02794292527017497
10021_at	-5.290950003927858E-4	-0.007714212194906712	-0.0034540108383755174
10026_at	0.0013388069218041687	-0.00845275878674909	0.0013441537777995024
10027_at	0.001145100907671279	-0.008490227484663309	0.0011707268038526374
10028_at	-0.021826851203618804	4.473918956527907E-4	0.04923507324220646
10029_at	-0.02690628032268329	0.01717651202925943	0.0038448350827685325
10031_at	0.031952630294596336	0.04111979318752495	-0.008461464137442877
10032_at	0.013844515689321596	-0.01619913028583122	-0.0022981939841059777
10036_at	0.027443923776277954	0.03825226510835544	-0.00122107354092049
10040_at	-0.0023793709616072157	-0.006506077810737483	-0.006236185698266344
10043_at	-0.0011471449784686198	-0.007263394335524811	-0.007573342560510533
10044_at	0.016081298472679386	-0.0074259808608402415	-0.01571155632037948
10045_at	0.004823613746317993	-0.00376725691207659	0.01680019488890046
10046_at	0.031454356427225834	0.04098148481659087	-0.00734800356319855
10048_at	0.014002034984272733	0.012157954940869542	0.03787259408144884
10049_at	-0.027337425942403223	0.01604897205905088	0.01019525651052644
10050_at	0.003956658633701546	-0.0058677390069753225	0.0055803458683938035
10051_at	0.022217049196002717	-0.005218759192510981	-0.006627078251735887
10052_at	0.006268434058267774	-0.02704974920130833	-0.010541536370455481
10053_at	0.014364842635254275	-0.021619430840159857	-0.016706165196613252
10054_at	-0.019215584077149947	0.013159844918616584	-0.029142902783063047
10055_at	-0.02636561411167332	0.014244378634819014	0.010105638619625932
10056_at	0.004849254128035903	-0.005031805335197071	0.010462032781274553
10058_at	0.01035266435423231	0.004827830745743663	0.03240248648017685
10059_at	0.0034101746953537427	-0.025060747319086845	0.004810662506869609
10060_at	6.239748456553458E-4	-0.008391411304226923	-0.0014965102102748973
10061_at	-0.02424546428222592	0.018726664444585293	-0.024861462954426768
10068_i_at	0.01326496410991455	-0.031570956114663914	-0.0059612173449302384
10069_f_at	0.014130717778618847	-0.03217344854566636	-0.006404488026050342
10071_at	-0.0029127635959352006	-0.005120898970422095	-0.0067606832380331236
10072_at	0.0034952929419099074	-0.006747795824268802	0.005736745868554392
10075_at	2.24127090145401E-4	-0.008605075720657697	-0.0019465661769788613
10076_at	0.0027630142203233627	-0.007121190318664981	0.004326445588579857
10077_at	-0.022753507903219644	0.006291207579103047	0.020944417271920868
10078_at	0.0024591042925568374	-0.0076530141069353335	0.003812520253410185
10085_at	0.027205111258527672	0.01973350253290648	1.024986180236364E-4
10087_at	-0.027405890819221696	0.020009032793712727	-0.010671197239804307
10089_at	9.138824455858886E-4	-0.00829351561575781	0.0011086094054789516
10091_at	0.030564238815626144	0.026746484434535235	-0.0047528622864413325
10092_at	0.02906423413794125	0.01869313531373544	-0.005433368545878921
10093_at	0.03211573753803408	0.04485973159395636	-0.00887564223134207
10096_at	0.006922572898673592	-0.018293556944445438	0.0050003850636734315
10097_at	0.014371888506558012	-0.022910462845639128	-0.010647485442879662
10099_at	0.006231920755910545	-0.0028498676993854474	0.015213420870485172
10100_at	0.005446036510888289	-0.004154231042140171	0.013936459147841892
10101_at	-0.025959046392593183	0.012690813496609213	0.014164254407905377
10103_at	0.005692482288074744	-0.003830897012918392	0.010572847742932259
10104_at	-0.021886774496425364	0.0023030596665690162	0.03193082367674097
10105_at	0.021092771769005755	0.025353181889135892	0.008588929555250847
10107_at	0.030639454534571762	0.027652754810807208	-0.0051510592394375864
10108_at	0.011188443534389293	0.006594606831475713	0.03745924273257633
10109_at	0.008073205788726353	6.492414723945561E-4	0.02372333222513027
10110_at	-0.02045347710588666	0.014965707886703278	-0.029247414684913126
10111_at	0.003233788234596902	-0.007068540778524179	0.004081759207382555
10115_at	0.03179980655117058	0.040717378044081834	-0.009135642569965312
10116_at	0.031242661364123146	0.04056142901115161	-0.009316957112359168
10118_at	0.030417163605607242	0.035484245088158305	-0.009963576743829175
10119_at	0.0034836626880498057	-0.0020434075183437452	-0.0013435723660734878
10120_at	-5.520187099498841E-4	-0.007904124135351343	-0.005977081767643571
10121_at	-0.0031208298281248503	-0.020906665643678754	-0.002914942911454864
10125_at	-0.009683782308012505	0.0013931917811768897	-0.023354064511013087
10126_at	-0.02017405885270062	0.005054959981055282	0.005183135344911039
10129_at	-9.110431530839402E-4	-0.006543305296023455	-0.005563430353066875
10130_at	-8.669313460933806E-4	-0.024417710508614344	-0.002735868391054111
10132_at	0.022370829545151856	-0.009312109432908038	-0.017221350736893824
10133_at	0.024015864658263966	-0.004164076751307736	-0.013139624932661466
10136_at	-0.004915071998174352	-0.004356417641875705	-0.015900743727721153
10137_at	-0.006464627121997375	-0.002690185975186463	-0.021561723412414645
10138_g_at	-0.0046147068225598	-0.00478461803272453	-0.012950710449850836
10139_i_at	-0.025426649706635083	0.01928414298779027	-0.019664793174954603
10140_r_at	-0.02558990735295743	0.01879003105657126	-0.015190611662214686
10141_at	-0.025767380892789588	0.017939822352774065	-0.01245458702398287
10142_at	-0.02611409411970969	0.02019531149038975	-0.018591662289764672
10143_at	-0.0063020601856862936	-0.0021136468782676572	-0.02388743026936232
10144_at	-0.005793115068623486	-0.0036845835161748	-0.018420505342211194
10146_at	2.669250889006881E-4	-0.006928647696243139	-0.004447594292517538
10148_at	-0.022257943794401686	0.0046262532814203275	0.018057616350354754
10151_at	-0.004449690839528496	-0.00427071210138273	-0.012584420899581672
10152_at	0.017804882532007058	-0.02133286185480089	-0.01634972019069684
10153_at	0.020689883810819015	0.023721247698399443	0.0266052847244391
10154_at	-0.0037023727176772876	-0.005471211896378127	-0.01193010389037951
10155_at	0.023355163183420447	-0.005087335135663723	-0.01608060948330183
10156_at	0.003030910310832208	-0.02670236970506174	-0.004060513885975882
10157_at	-0.014912533944139475	0.008208895634791075	-0.028025368785213785
10158_at	0.003075268954109385	-0.007471170299273789	0.005349483446196726
10159_at	0.010208254472060009	-0.024039648473454564	-0.013113800292025076
10160_at	0.011927562944721644	-0.02423672911290177	-0.011343925931360362
10161_g_at	-1.2071800157179183E-4	-0.02383547521666508	-0.0035269358047721913
10162_at	-0.0032283981609117053	-0.004515532527804956	-0.015013522121885533
10163_at	-0.01840924454214617	0.011903003055769445	-0.031027219385546118
10164_at	-0.023274445028149737	0.0033494219577381613	0.042388175611864726
10166_at	0.015357137200655341	-0.030273382987763116	0.002733485424425586
10168_at	-2.776302323269282E-4	-0.025543003298760848	-8.518627196813617E-4
10169_at	-0.02264919373442968	0.006044177689663481	0.016060330415214694
10171_at	0.003335105248950366	-0.0055529543904401756	0.004610322471200706
10172_at	0.014054959736773214	-0.01787384403790307	0.002900342811014659
10173_at	0.029379906739790466	0.023647294371454596	-0.0010458049893936536
10174_at	-0.004256664763976976	-0.02020626205295779	-9.913896962796362E-4
10179_at	8.227832485372026E-4	-0.008543762538386354	0.002799871101906079
10180_at	0.014202082868564413	-0.030563823151748697	-0.0034236278410154724
10181_at	-0.0029158070448500554	-0.006584276458168592	-0.009306333328979718
10182_at	0.015286284284669691	0.014830704956142925	0.03630398937028729
10183_at	-0.024825026666836964	0.015996815522424834	-0.003207015090486822
10185_s_at	-0.021206237601956963	0.0157444819753064	-0.027374642068958097
10186_s_at	-0.0059660346900328835	-0.003030907233633916	-0.021497094472665904
10188_at	-0.026917268709855776	0.015447601929428142	0.00794168658462008
10189_at	0.01565121691550502	0.015195706272365855	0.03923244684060277
10194_at	-0.022634916366818202	0.0013303518173897627	0.04661051445949758
10198_at	2.860303653392358E-5	-0.006387848404695602	-0.005460828221156856
10199_at	0.005376142614285222	-0.003974170378323955	0.011974149722681744
10205_at	-0.009841515259564225	0.001587342373197481	-0.025134140008392373
10206_at	-0.024047450903765994	0.017946042899310653	-0.021508402501232905
10207_at	-0.025569331392386613	0.019313754516490707	-0.02009910172210583
10210_at	-0.0257194423906667	0.01902415435383447	-0.017944018787216624
10211_at	-0.0029589632078707013	-0.006639299520545184	-0.010033398320886603
10212_at	0.020846168859337263	-0.006736301422696067	-0.008674645755206985
10213_at	-0.014981690236283176	-0.007084809938078814	0.007207555562070744
10214_at	0.0014499619612481842	-0.008039386324897502	0.001076944272213109
10218_at	-0.0011399441071906974	-0.022082524224334737	0.005077454628362594
10219_at	-0.025984032750657807	0.017485784734022992	-0.012522400289367547
10220_at	-0.017517223991146268	0.01129977916705947	-0.030019976944933278
10221_at	-0.0031302676644368653	-0.006310886658943347	-0.01077457312410211
10222_at	-0.021009520694584994	-0.001824147083514725	0.05009021334102449
10224_at	0.0063616675527784815	-0.02764687090748615	-0.0010256420430537854
10225_at	0.013101765885106137	-0.02384475378013789	-0.007025644057755933
10226_at	0.03137350982864445	0.04281049713285913	-0.011701432345287578
10227_at	0.007999370503291138	7.810513017841626E-4	0.02219095181773056
10228_at	0.0046097428395279255	-0.005410660034606362	0.007322610144805718
10229_at	-0.0034151490469938655	-0.0037442184294481334	-0.015210019705811472
10231_at	-0.018222131609765484	0.011894832863521524	-0.027515325962860503
10232_at	-0.01665502528821605	0.006274123149684472	-0.01738760123407863
10235_at	0.026167565565601278	0.03393484582004523	0.00402807662132541
10238_at	0.03177689615117249	0.03993481775959606	-0.008163517178411211
10240_at	0.002570762054769866	-0.004991525092675218	0.004847305191419705
10241_at	-0.02703219421191073	0.017915633386289695	-0.003344632068622778
10243_at	-0.0029100103496627226	-0.0056786565486595525	-0.008491663702026303
10244_at	0.004733346719316049	-0.0053990845995570925	0.009797617633014925
10245_at	-0.0034805986682869064	-0.005679998559188897	-0.01663199259423033
10247_at	0.012137398560779989	-0.0229237488593802	-0.014453678472764079
10248_at	-0.021020971720382465	0.011731639549794344	-0.016152730831035488
10250_at	0.002006979589589293	-0.007242148543520972	0.004201460339519153
10252_at	0.014225640021888886	0.010187303657729949	0.015060962704264266
10253_at	-0.022417807989277786	0.012986371428836121	-0.012905053656531868
10254_at	-0.025269216759213394	0.013495009317592985	-0.0031243169191947557
10255_at	0.006178438795991022	-4.2559696960622916E-4	0.0032333072349966115
10256_at	0.003558007690488494	-0.027284530480702486	-1.8771365354459645E-4
10257_at	8.665103317190671E-4	-0.008134225472703841	-0.0017971633085527967
10260_at	0.030058866386738745	0.024182151898397015	-0.010924660099127575
10261_at	0.03154551102926896	0.043496112538307166	-0.00993382789763748
10262_at	-0.01640134840531027	0.01039387965370423	-0.027235108604743964
10263_at	-0.01424551649959928	-0.010194894649301513	0.0344207700200862
10265_at	0.003689073007115567	-0.02464368873018328	0.00317163586184935
10267_at	0.014925707748309473	-0.02654720201982015	-0.013047538307443193
10268_at	-0.0019889238111722315	-0.011972985676879188	-0.010741441265819931
10269_at	0.01363132440821137	-0.025459842689013468	-0.009877024233651987
10270_at	0.015817532530888023	-0.029514023557073506	0.0023054452391776258
10272_at	0.031455848169684185	0.0428149685869166	-0.009567563547115967
10274_at	0.014317865075540887	-0.028654468827324298	-0.010335597959408293
10276_at	-0.02571023179191678	0.01059600920659114	0.027039487365046837
10278_at	-0.02743653562606849	0.019128895706659124	-0.0063201279087125315
10279_at	-3.7526223222396544E-4	-0.008165409747333097	-0.003558292330400036
10282_at	0.032194804400366074	0.036906647326411565	-0.009216448934022537
10283_at	0.01702026501341878	0.017677958173254713	0.03963812804288251
10284_at	-0.008559463184361198	-0.01649967197106434	0.02458383153478306
10286_at	-0.025925289607705477	0.014958312513157544	0.007725706714568062
10288_at	-0.008952695976450363	7.342352946609159E-4	-0.018082919791789553
10289_f_at	-0.003673365321312517	-0.00587456009017452	-0.012273754202241954
10290_at	-0.014971834303883226	0.008152561449232792	-0.028073202947335636
10291_at	-0.0010704546686186574	-0.006872581871523628	-0.002875223662192123
10292_at	-7.239216440921594E-4	-0.02211342812662294	-0.009779087236029185
10294_at	-0.02349245196540153	0.004268799213948482	0.03711114249627407
10296_at	0.01790674653556284	-0.01017184047798913	-3.4382295971439343E-4
10297_at	-0.026455263881047235	0.017254194238626286	-0.004239447529127218
10300_f_at	0.012203155531140604	-0.028852168566726958	-0.003824546030105183
10301_at	0.014215319898839306	-0.029914824420597015	-0.0020411931316574442
10302_g_at	0.015131326272309566	-0.029430662604083092	0.0015315423817087827
10303_at	-0.018414445291015272	0.010721689269334395	-0.019555385460455713
10305_at	0.031142962604791647	0.02671306952237323	-0.007254411315188733
10306_at	0.0033784365724272747	-0.006493534733494013	0.0081888148366042
10307_at	8.837707910023775E-4	-0.006498036099580328	-2.382424937849817E-4
10311_at	0.031711793225280865	0.04411561268241582	-0.008234509531054228
10312_at	0.031791742563201754	0.044278903663616025	-0.008341217124195728
10313_at	0.03040803003238518	0.022958696488558476	-0.005445969215097246
10318_at	0.03184878495193698	0.036829089459370704	-0.010363382563230342
10319_at	-0.002590964171994472	-0.018688293711204916	-0.005496394479723344
10320_at	0.01966791917157959	0.009610830589697037	0.008484447547725697
10322_at	-0.008708628872295149	-0.01486501918582746	0.001099303930969912
10323_at	-0.02529889948910406	0.012016845946818393	0.00168481139047196
10324_at	0.013715828871619044	0.011586291361973656	0.03564209307417862
10325_at	0.016023724595934406	-0.030014956786649494	-0.0015970979075630063
10326_g_at	0.015097296611207746	-0.03257325039665898	0.004422259822122985
10328_at	0.004180810992497028	-0.005826869909424948	0.00914094290698693
10331_at	0.02222766739434023	0.0029711368175033633	-0.010239706240531252
10333_at	0.03057569062656064	0.043661315031195726	-0.008039114853082207
10334_at	-0.02696561112501095	0.017406614846806327	-0.0020849871040425397
10336_at	-0.0029378574701382832	-0.0048615114428227895	-0.007348361656897502
10339_at	0.031421818660710255	0.044079830404624404	-0.00933941195863254
10341_at	-0.026845833884825948	0.015854357045873187	0.009332380576326021
10342_at	-0.026370239163001814	0.017507037206418302	-0.0029289997368552585
10343_at	0.001300629031221279	-0.008452730621738527	0.004046402513407491
10346_at	0.01034859957404612	-0.02515107342477686	-0.0039595030759534315
10348_at	-0.001404471572913428	-0.007228784472965972	-0.00425203817761815
10349_at	0.02396425920767459	0.03155849003858211	0.011488797664052088
10350_at	-0.008550147071352026	-0.014917955618097492	0.0015657276252419707
10351_at	0.031874793605996626	0.03465681604876386	-0.007366011471799877
10353_at	0.027583319779143373	0.015320329025199258	-0.005926788248810268
10354_at	-0.013396582922798606	0.006133848080964699	-0.02793423108628312
10357_at	-1.1469661223333493E-4	-0.006324074092131803	-0.005829928812546363
10358_at	0.02182298797052193	0.026549355004523975	0.01992418448480474
10359_at	0.0101763402267372	-0.026140620889714427	7.939604116208335E-4
10360_at	0.005426160960380978	-0.004253103528274932	0.012389209155614015
10361_f_at	-4.8564687913679294E-4	-0.008041141825726609	-0.0017962581283590844
10363_at	0.002960102827403524	-0.007586869930980821	0.0060818994588795906
10364_at	-0.024322831703739847	0.006902716061475288	0.03203557797158516
10365_at	-0.020279367559116388	-5.183285989785377E-5	0.025579975496048863
10370_at	0.014624565789149476	-0.01933837609197107	0.0024810500829469738
10372_at	0.007701872718412106	-9.82766711786184E-5	0.02165996058888263
10374_at	0.014391111331257504	0.01305415526913477	0.03684038993040852
10375_at	0.02057938038023323	0.004369233831907763	0.009899756393363365
10376_at	-0.024219163610481622	0.009999539115577761	0.00676372752277463
10377_at	0.01964703112705095	-0.006769228208025247	-0.005687022329446139
10378_at	0.016215332045710282	-0.016046924146436728	-0.010132392975810313
10379_at	0.010024733509648148	-0.009947507418636883	-0.00487724879888525
10382_at	0.021038531470857012	0.015161897855445056	0.0215920391609864
10385_i_at	0.0160918802926442	-0.027276260658527653	-0.0020669714956683795
10386_s_at	0.01625170435491448	-0.026431221473273373	-0.0043486916454316925
10387_at	0.02425635805282	0.00423238582812674	-7.97699417847672E-4
10390_at	-0.015682420526258338	0.009271754549516585	-0.02810941163297458
10391_at	5.601769824660349E-4	-0.007774204383267083	-0.0016523953062598383
10392_at	0.0017742471272514707	-0.008229018137784976	-8.871751801743591E-4
10393_at	0.03061600511347935	0.031076101076199604	-0.008522381981267263
10395_at	0.01712359094761123	-0.018685262347523768	-0.009306436787396
10414_at	-0.012655157843565223	-0.011260079166535094	0.014907228125834782
10416_at	0.018286320764402526	0.019779862222985087	0.03520521635667008
10418_at	0.015161298484081216	0.014837755189053009	0.0362969218466584
10442_s_at	0.0281323436974441	0.0382104740916587	-0.005469981687877688
10443_at	0.013217105205277002	0.010501295135082227	0.03650756543177776
10445_s_at	0.015973935593777067	0.018050986392553082	0.005206463474219705
10446_s_at	0.0036772739902916334	-0.006889340141401626	0.006307073248054272
10447_s_at	1.415527301763028E-4	-0.0074425006077601	-0.003880530571502125
10464_at	-0.02722867439605617	0.01556793335048475	0.010775933697714138
10468_at	-9.666564253575278E-4	-0.00812304048235221	-0.004459884116297449
10469_at	-0.01343475846849584	-0.009233317842507935	0.021441641872210673
10470_at	0.010542919902114412	0.0056905892450183175	0.0327628907287608
10472_at	-0.004715579459592065	-7.306559837744716E-4	-0.02295663248657516
10473_i_at	0.017086743573804047	-0.025083406697317928	-0.010043979674003946
10474_s_at	0.015269420391751689	-0.033156583136408194	0.0029305962238376027
10478_at	-0.027113758993791173	0.01982002237223348	-0.009877858143883225
10480_at	0.03053387376200814	0.03778454425443891	-0.00428961405646625
10483_at	-0.013512384701863805	0.006224865775168825	-0.027443709262060887
10487_at	0.030267094256373923	0.03358457996267456	-0.011816849333658258
10488_at	0.028469555472279733	0.02771892766731336	1.8011951714002998E-4
10490_at	-0.023963209326865968	0.018290439653499854	-0.02215906792605778
10491_at	-0.003908289863982673	-0.005447688502337647	-0.017492980076270054
10492_at	-0.0030848135592743786	-0.006256603330909161	-0.013889673003003068
10494_at	4.6841532599329325E-4	-0.024032587825041953	-8.485126748240442E-4
10496_at	0.03102207454577813	0.04154189807681554	-0.011866499346511173
10497_at	0.02247528115507303	0.017546032161498595	0.004708873721788339
10498_at	0.0032661728610773105	-0.004025934150719329	-4.3458893485419055E-4
10500_at	-0.005910431047406769	-0.0014941927231563062	-0.02010296852292063
10501_at	0.006316229779803865	-0.0028662154645921383	0.014405887507203055
10502_at	-0.009518758384890007	-0.016383754623788282	0.03047628895577271
10505_at	0.015856732492803734	-0.02126664689034078	-0.009319852029160226
10509_at	-0.007992668578259757	-0.014499110342079846	0.014456085403201825
10510_at	0.002322698648718961	-0.02762969416573313	-0.003926129254433583
10511_at	0.015201184452600497	0.007273443743054919	0.0031451819631335446
10512_at	0.0019689172577000294	-0.006008237680827327	-0.00219175050097719
10513_at	0.027708913881643486	0.03970036884879535	-0.006839147813287233
10514_at	0.015149093017168326	0.0018650277090466474	-0.003932808208553093
10515_at	0.02541041676851112	0.00595421860322799	-0.012576087106483683
10516_at	0.030700484702311702	0.03880888363246067	-0.010691294932171412
10517_at	0.03199069338556682	0.04305728846159432	-0.008408169956056815
10518_at	0.001061530880059444	-0.007751565064807967	-0.0023245257016536913
10520_at	0.008356096796209118	-0.015825098859238856	6.56710144006124E-4
10521_at	0.005069455400763882	-0.00426295932810258	0.007974783093217664
10524_at	-0.01945759083128918	0.013204631216333362	-0.020728007838406125
10525_at	-0.017994280561088656	0.011896128712693091	-0.029116811522440566
10526_at	-0.02368889510240339	0.017999770814036146	-0.021701375054474517
10527_at	0.003113202225265399	-0.0067136085031290985	0.002302490859308786
10528_at	0.03152234934313135	0.03989295357202185	-0.00600578711565472
10529_i_at	0.015156231279586263	-0.03469314534121926	0.006928823236133521
10530_at	7.221156308397456E-4	-0.008367281450096225	5.105825279872964E-4
10532_at	0.02444753402644722	0.009167047057390059	-0.016408622555746107
10533_at	-0.026479514182383798	0.014838579324941753	0.008649562251717114
10534_at	-3.1667946472522856E-4	-0.008270843058285599	-0.0012885278846808395
10536_at	0.019560985351897552	0.021956332219355928	0.03495862235375166
10542_at	0.031621466449091945	0.04395853001525462	-0.009146785177404963
10543_at	0.02540916494540634	0.007170148860909762	-0.015799713502444645
10546_at	-0.001079141257465915	-0.006367052211824899	-0.008616033705650387
10547_at	0.006172783574800829	-0.0044656460123568414	0.012538538404793008
10551_at	0.0028142249444309706	-0.023761073793938565	0.0028782308370957823
10553_at	0.026427213417325165	0.031348323143440784	0.00509990456137716
10554_at	-0.023978078420559143	0.018392704793993245	-0.02596413164318929
10555_at	0.0035939652456280003	-0.0056895500736432	0.009394487103949821
10556_i_at	0.01522720151014255	-0.03249258130292089	0.002823947734302619
10557_f_at	0.0152811968209224	-0.0321817399147925	0.004012240095957103
10558_s_at	0.016863056006210065	-0.025579278222949354	0.0037325724844453935
10559_at	0.002930534147050977	-0.0068219162108567	0.0016411069506943481
10561_at	-0.02694477609358176	0.015337149746836016	0.007128123863403248
10563_at	5.961989572817066E-4	-0.025924711042757353	-0.003612118790814512
10565_at	-0.016454061129132485	0.009718941957820904	-0.03308957784159605
10567_at	-0.02443469144808237	0.017689257041024732	-0.012196794101079874
10569_at	-0.027439085148994315	0.01908363808570529	-0.007618068799722784
10572_at	-8.927856812725006E-5	-0.007575200178991114	-0.0052958050189169355
10573_at	-0.021297566768276183	0.006529119019856961	0.004330048558837377
10576_at	-0.02225273186091146	4.952787687957902E-4	0.04788156811077952
10577_at	0.0015663173765592178	-0.008410151728052343	0.0015708647258159745
10580_at	0.03046960631524075	0.029734768225196363	-0.007882660763920418
10581_at	0.002865030595624213	-0.00715787011303355	0.0011456467044644828
10583_at	0.01592332170903925	-0.020823131831298365	-0.015265726748181547
10584_at	0.004195679490729191	-0.0054170210054632646	0.007225793566036737
10587_at	0.002739634753362555	-0.007855066110601461	0.005396283421127058
10588_at	-4.243696508081798E-5	-0.017991166710519733	0.002219576705428562
10591_at	-0.018726152482556206	0.012377146960348001	-0.026601440748056836
10592_at	0.0041318142403861235	-0.00590834105738275	0.008855523383247247
10598_at	0.031822105285985204	0.029603144353632295	-0.005788880565868722
10601_at	0.010320879413162603	0.0055768075137510205	0.015342446233421797
10602_at	0.014285177689617942	0.012691940151994634	0.03947569204515566
10606_at	-0.011284517443919838	-0.012821142131515778	0.011265979546835758
10607_at	-0.020200251790750783	-0.0030136846110387014	0.04850421338452368
10610_at	-0.023989517351864532	0.00496434643292191	0.041653943773856304
10617_at	-0.0043179801297489	-0.004912479333890507	-0.017223669295293283
10620_at	-0.007017503707658372	-0.0017084684593960337	-0.024397834705782637
10623_at	0.030627063691382322	0.025838252819618726	-0.006347285260728334
10624_at	0.028907676694627255	0.025079433716196572	-0.0010038979882878887
10625_at	0.028006979739763686	0.038327411199455465	6.794932118990528E-4
10627_at	0.01387375967362762	0.013025719248377175	0.027412801415280793
10628_at	0.031674032900672625	0.03493615625829892	-0.01074048638616059
10629_at	-0.02441720364353005	0.01901969619385432	-0.021738072733591934
10631_at	0.002040313503576645	-0.007650296940631636	0.001975859296484831
10632_at	0.0013849742788334522	-0.0074203973613978695	3.0722964187397466E-4
10638_at	-0.014068627353038474	0.007090429892121475	-0.025965303437411408
10639_at	-0.0059427974630445884	-0.0030996054808800485	-0.015603673212234413
10640_at	0.014392187281535173	-0.029771150576499025	0.001253668655879085
10641_at	0.0230807312459239	0.030068094592069113	0.014552764941088972
10642_at	0.004192524155359961	-0.023102030782119965	5.125263792497758E-4
10643_at	-0.0264194319365299	0.019724215669321202	-0.014732220113612476
10645_at	-6.766767985260189E-4	-0.007401333531581995	-0.006864535196813557
10646_at	0.004567830071169853	-0.0055354977534688935	0.00804944140552085
10647_at	-0.025592342858637717	0.019446231970710274	-0.01850850600854897
10648_at	-0.0030823279576974137	-0.006337480691336403	-0.013605327112937056
10652_at	-0.027325839537153476	0.01753888066100007	0.0024404485958043755
10654_at	-0.024631179909549085	0.018442787101521602	-0.02097469166690992
10658_at	0.003592133785451403	-0.027789016496984027	-0.0028295000816745955
10659_at	0.007505583061436359	-0.028055169722402608	-0.002487372842677221
10661_at	0.025575363761474474	0.016391694303072343	-0.004370913675406437
10662_at	0.03235040558276424	0.03331945136298809	-0.006211745015793229
10668_at	-0.0037963027416631316	-0.019470890040330213	0.004505644275151091
10671_at	-0.02023710629683881	-0.0024628237308671453	0.04605709470147001
10673_at	-0.0013932762643049934	-0.005465406276382749	-0.00999491528074108
10675_at	-0.026888310072859044	0.0161199257008903	0.004648993826038631
10676_at	-0.017228006640615332	-0.0071430393126221525	0.041181609624252394
10677_at	0.012572683338043646	0.009383712614027206	0.03800251157327776
10678_at	0.010178780650279507	0.00842925704010288	0.003084952305292977
10681_at	0.0036868769009550336	-0.00657528346977837	0.005966003025904434
10683_at	-0.024803888966985585	0.009014219356459628	0.02619745479548299
10684_at	6.368997408111224E-5	-0.007967443261001442	-4.966832056870167E-4
10689_at	-0.0077067730135417685	-1.1299252006100403E-4	-0.017227102855842762
10690_at	0.030878328280305838	0.036180301270779106	-0.007232796656308818
10694_at	-0.025214842406833776	0.010322715231563313	0.021675439596022687
10695_at	0.0030739464737197272	-0.007324431328097479	0.00798505270188593
10700_at	0.010237358508579283	-0.021254283483898104	-0.012247803155765725
10701_at	-0.019360948619459917	0.013515928250767244	-0.024039229522506294
10702_at	-0.02204138309418347	0.016480149493873587	-0.023876986354269384
10704_at	2.277596532374757E-4	-0.008199454774222625	-0.0019696475333808748
10705_g_at	-0.0014648641369472389	-0.0073725734726644305	-0.007017396983315584
10708_at	0.0028126477106744344	-0.00719710566195783	0.0060193403719992185
10709_at	0.0200568238513792	-0.007750320759022783	-0.016448910408666962
10710_at	-0.021246198213001454	0.015808882540557036	-0.023920847390693493
10712_at	6.544026369841235E-4	-0.008057857361989926	0.0010280901085998615
10714_at	-2.405906648941678E-4	-0.020915839548413917	0.003845640988458925
10715_at	-0.026045932700579207	0.012341135901502055	0.016414720535890236
10717_at	0.022707410743438645	-0.006485184051411279	-0.017913801294857118
10718_at	-0.01817032839635661	0.00112000040798591	0.017017080789520658
10719_at	0.025902451052781633	0.017835719205844876	-0.010953938004787105
10720_at	-0.002586407907006604	-0.002763323436198699	-0.009049306563289682
10721_at	0.01698559033433407	0.017121330376298177	0.03341485021709951
10722_at	0.0016688879420418755	-0.00788011546563759	0.0031238530702316553
10723_at	-0.004063381130989381	-0.005039429504266179	-0.011426674778871927
10724_at	0.0025246027019111337	-0.0068384672453396566	6.473713658059825E-4
10725_at	-0.024470543778922247	0.017500437061760576	-0.017835275773043203
10726_at	-3.326369679914447E-4	-0.007604686154412549	-0.002570219278825888
10728_at	0.0014825809038900063	-0.00803190169368334	8.446024404986624E-4
10731_at	-1.7071429650592634E-4	-0.008310784863100416	-1.310205684279033E-4
10732_at	-0.01941489624554503	0.013455188399214965	-0.02820311640627689
10733_at	1.0175786642640787E-4	-0.008008096688000555	-0.0012115642962581413
10735_at	-0.027323610318373617	0.019604315404720574	-0.009463597306144668
10736_at	-0.027243869820917806	0.020081284235046456	-0.01264146966373667
10737_at	0.024314201919924793	-0.0013834490000038866	-0.014951989297656626
10738_i_at	0.014621895588431365	-0.03145321001664265	-0.005651235010241681
10739_f_at	0.015648318016629605	-0.029903504484043768	-0.008570692483509727
10741_at	0.009815134927880371	-0.023265292891287138	0.0027645528509865048
10748_at	-0.002626021991767342	-0.006978702331721468	-0.009217073029631097
10749_at	-0.02677234166172512	0.019730539822472144	-0.012314857424495201
10750_at	-0.02141382782497485	0.01572901089259055	-0.028977043812743415
10751_at	0.0010010781547909204	-0.007518876893152918	0.001034506526505097
10752_at	-0.025325520841665904	0.011106713239413793	0.013602607064215545
10753_at	0.015961078719786293	-0.021760089057468315	-0.016472951476873953
10754_at	-0.022697551538744785	0.0028273127990271676	0.03679803816355309
10755_at	-0.0011774193145440588	-0.007345958207523106	-0.003579308072025481
10756_at	0.018893036342394944	0.020416714693300864	0.03550943733244608
10757_at	-4.650420234299113E-5	-0.008510920433627684	-1.1944941253329453E-4
10761_at	0.012643224426130438	-0.031150321581433178	-0.008330499015721431
10763_at	0.00143559573423883	-0.007414425604962339	0.0011365904269285021
10764_at	7.506809764202703E-4	-0.004878129452495328	-0.007988998100206257
10765_at	0.005005233338444056	-0.004319005862937182	0.008377063759660427
10766_at	-0.001486837251951505	-0.007470575129923908	-0.005593669853080397
10767_at	-0.02636319818285494	0.019868530704102407	-0.015334972668613526
10768_at	-0.02685967234470999	0.015314514819368776	0.009195898417335828
10769_at	4.3568564196325686E-4	-0.008562633933760447	-0.0010296446768299104
10770_at	-0.026467145294868325	0.018697955134414627	-0.01104244972005047
10771_at	0.028398227226689336	0.015859701582461548	-0.0037475154028899452
10774_at	-0.005078168993823801	-0.004291815166017995	-0.020884633254695605
10775_at	-8.758145724342405E-4	-0.007052663120755413	-0.007428011721133803
10776_at	3.4967565986428835E-4	-0.00834764517609051	-0.0021809311564081704
10778_at	-0.0010873587179541346	-0.007484426363283215	-0.0020959554138213466
10779_at	-0.0027656412861373496	-0.019251742638172822	6.354995327011534E-4
10781_at	0.005565216088016815	-0.00411957943420762	0.01471669512354789
10789_f_at	-3.1415834198865385E-4	-0.00843098203033903	-0.003365110980291988
10791_at	0.005660466533750372	-0.0038038148094416365	0.010254446797259837
10794_at	-0.01565057139414901	0.008991438610895276	-0.02877485548766752
10795_at	7.971347020927944E-4	-0.008187128429398144	-0.0013466923666892244
10797_at	-0.01946669025957791	0.013765117872964227	-0.028109616382483982
10798_at	8.054965021221314E-4	-0.007177346305338083	0.001705987546418945
10799_at	7.890522457085578E-4	-0.008146388067176234	-2.735395348815678E-4
10800_at	0.001997356391941656	-0.026247169871253088	-0.006759689141317254
10802_at	8.834002873088021E-4	-0.008513446977120285	-3.1515025929911494E-4
10851_at	-0.008741132497049173	5.83935029172598E-4	-0.026694839945328966
10854_at	0.0024436058860348494	-0.022539030413080755	0.003273131192023876
10856_at	0.008242498042786282	-0.028417136220079048	7.906511885730427E-4
10857_at	0.010306538171196545	-0.029351215505050574	-7.300587322886361E-4
10858_s_at	-0.023033141854456738	0.017020307590502038	-0.022816749187546594
10860_s_at	-0.018337554890678804	-0.0034218578496262755	0.029437234913631143
10862_s_at	-0.021091993355217015	0.015144414062768653	-0.026636284866078313
10866_at	-0.027774301822175603	0.019329358007505064	-0.0070227252225351046
10867_s_at	-0.015500361610134215	0.008827510032185836	-0.02991664206650007
10877_at	0.020106009245885393	-0.004392190642685174	-0.01380198901756461
10881_at	-0.025071631419682276	0.019495086256574413	-0.01962325095910167
10884_at	0.0031405152712673753	-0.006710752239778327	0.005040157294029782
10885_at	0.01098099345799827	-0.03176758007646987	0.0032243487437653246
10891_at	-0.015118578232463487	-0.00788533287990043	0.01813693813298344
10893_s_at	0.014262247857595495	-0.03167765056156544	-0.001521293188164072
10895_at	0.01596692607935147	-0.024779462961075707	-0.017397248223769445
10896_at	-0.006154050909749117	-0.002319403668839749	-0.022544123340193255
10897_at	4.580244655474373E-5	-0.007804592219656154	-0.003085323242702996
10898_at	0.0032477141017616404	-0.025208909057058297	-0.0080331206815349
10901_at	-4.2568011809698115E-4	-0.007238974988441901	-0.005830503264024703
10902_at	0.01408145533647828	0.012601764105142549	0.03754241004324882
10904_at	0.03129833450619974	0.042765655036739576	-0.006177908321064607
10905_at	0.020015421222519786	0.025335067457091034	0.018015851989523334
10906_at	-0.02568928847722834	0.01850514357182962	-0.017015760602226468
10907_at	-0.02601090039117542	0.019478810469910072	-0.016888302094370016
10908_at	0.012152882511009785	0.003259474040083889	0.02788828657319
10910_at	0.00684038773790661	-0.001595203574106987	0.024480788863936304
10911_at	-0.024461636936556855	0.008734082512058339	0.026136452219843957
10912_at	0.028561942460414526	0.017297218886002087	-0.003977530241281774
10914_at	-0.023890399813213406	0.017321140969500933	-0.019652048754615705
10915_at	-0.025252326167058022	0.018811762279939585	-0.01691112227981015
10916_at	0.014807932360638402	-0.030145866901585796	-0.0021610817188999114
10917_at	0.01854867544897931	-0.01817221320335371	-0.019897952828159773
10919_at	0.004900113217731655	-0.004823854934518027	0.012435217393086093
10920_at	-0.025536863461057397	0.019651544637690754	-0.021457942284248483
10921_at	0.018495367064341243	0.020155574941771264	0.03226297102465859
10922_at	0.001715830003733715	-0.00814166027658319	0.0023921000459853625
10925_at	0.0077106751573861685	1.0961078847847059E-4	0.023153330826965753
10926_at	8.580083488767633E-4	-0.00811588441104137	0.0010954207269539087
10932_at	0.0018139188412532922	-0.00824499497119031	0.0038168482464526975
10933_at	0.015069846983007562	-0.03191331554910031	5.174686749665856E-4
10934_at	-0.00865407636842286	4.460446604185611E-4	-0.02308258246329321
10935_at	4.6133157859149415E-4	-0.007980211992373256	6.920706100293388E-4
10937_at	-0.008419253836734737	8.868804735269658E-5	-0.02213761220456255
10938_at	-0.003626813657696871	-0.0058392420609943724	-0.014726117959881622
10939_at	-0.025617840440186578	0.012553341316430565	0.006077429503290668
10940_at	-0.02577528636831262	0.01300726137996773	0.0036392474841497003
10942_at	-0.004161984343597856	-0.005093141966083284	-0.016653224494076083
10943_at	-0.0028933908706973285	-0.0048640209320765715	-0.005558385661823289
10945_at	0.0058676050318654405	-0.0036585306590751513	0.01598495889729929
10949_at	-0.005505551264153282	-0.0037912229017134525	-0.015678165284075566
10951_at	0.015656035848891563	-0.031214651037865086	1.2500564104576812E-5
10953_at	0.011594323026420078	-0.023613681945762313	-0.016507899708513695
10954_at	0.028822272174057164	0.015512594967024219	-0.00878497902471225
10956_at	0.02903058069446932	0.020040325345398496	-0.004375533997046462
10957_at	-0.009146254481715497	0.003023927919853961	-0.018716743689006134
10958_at	-0.009775011293216446	0.009790116044368111	-0.009820803444405307
10960_at	-0.026471165128055335	0.017198479022666285	-0.004607481716066138
10961_at	-0.023201132231582294	0.013693803376543525	-0.012939982513424035
10962_at	0.005109079054655526	-0.025919735663265067	0.003050390548472261
10963_at	0.00839837435943954	-0.023736545477273416	0.003296933407906112
10964_at	-0.026448298778553637	0.017517046131786663	-0.004149994056742759
10965_at	0.0034036455223008717	-0.00673967224255733	0.0034268809766157507
10968_at	-0.002820812189951517	-0.006645813033003142	-0.011899480719653802
10971_at	0.008396011067014294	-0.023184981142679046	-0.011614861943454655
10973_at	0.0015790192909365722	-0.008054963162694138	3.6509771863019153E-4
10974_at	-0.02724567392418376	0.019057548645221092	-0.0036874564464059755
10975_at	0.021920310440456694	0.022639333969844768	0.027849140428459686
10976_at	0.0302955383213452	0.02818072638403761	-0.00985541714216032
10977_at	-0.02449643684651635	0.017306304402417587	-0.01747361135383259
10978_at	0.00483778327395042	-0.004987938260118526	0.007277389915388938
10979_at	0.0211880293177889	0.019410962764966712	0.028471085157952474
10981_at	0.01985221523295509	0.021522783288898128	0.025304533829134338
10983_at	0.00690480561409394	-0.010158109604518685	-0.007963410169559244
10984_at	0.02886471745016411	0.0369675986959253	2.5395770343297514E-4
10989_at	0.004057663989459793	-0.006427299384963974	0.00439897261340245
10991_at	0.021728034474544303	-0.006892025871488503	-0.007859902700318533
10992_at	0.0037333216533485844	-0.02369983725443303	0.002669846146580493
10993_at	0.02173182927748146	-0.0015280703670498307	3.5904021131717185E-4
10996_at	-0.0054626296178520465	-0.0028773810135642834	-0.019609642768293863
10997_at	-0.005594200647652768	-0.002616138151464325	-0.020106273602021114
11000_at	0.0023173507766684554	-0.006933696180319266	0.005260192208432829
11002_at	0.02373474026516419	0.005459778774056572	-0.014193218427409037
11003_at	0.01766559346417492	0.019092106268857628	0.037420011526881576
11004_at	-0.019863288309284386	-0.0038206545932194455	0.0483771956401389
11005_at	-0.014430034709412778	-0.007189273442292739	0.013191423034800575
11007_at	8.8650982344802E-4	-0.008396392399399133	0.0023319059218710396
11008_at	-0.024781301995290488	0.019148813986787253	-0.022776088913707578
11016_at	0.004640234061896049	-0.005514738019702058	0.01216103506110574
11017_at	0.0040333391989848125	-0.0060557024215834405	0.009853931610814387
11024_at	0.029731088031764802	0.01973483032113545	-0.006944901230035614
11027_at	-0.02354836945543385	0.016684441683265668	-0.0203072517655614
11029_at	0.028821054292581593	0.023748402629706154	-0.01138948157595492
11030_at	0.0016196103561952747	-0.008100703263417882	0.002419979877408851
11031_s_at	0.0015400754101474337	-0.006856785511635225	-0.003855440149403513
11032_at	-0.0029777814474247952	-0.02261152168657978	0.001625754809645629
11033_at	0.006598646458490197	-0.0022416768932316204	0.016092725285219156
11035_at	0.0029311725487743013	-0.006652766434284862	0.00202717227172927
11041_at	0.01938368774477205	0.02149098985341024	0.030553469414729556
11042_at	0.03211906793389171	0.03566504043578963	-0.006708821661617508
11043_at	0.026729757829199275	0.017062599985614244	-0.009021774223400204
11044_at	0.0041291752764807425	-0.005879821006532838	0.009402246148254563
11045_at	0.0020953683205097726	-0.007540492561525681	-6.224094344905371E-4
11046_at	5.493351363812664E-4	-0.008486939739715524	-0.001298199946829281
11047_at	0.0015430908691448592	-0.008455806268698043	0.002565360509798771
11048_at	-0.023653446396374816	0.0051418423258490645	0.032434350974135565
11049_g_at	-0.020016548008315604	-0.0015209269948351987	0.03912708843352042
11050_at	-0.024527946827060488	0.009315108101897375	0.021548452195468186
11051_at	0.009836076237489966	0.003397914265613719	0.03591926201424045
11052_at	0.011025094070469196	0.005629398414628959	0.04034370212576101
11053_at	0.007393845498496333	7.725981555195254E-5	0.020566549009578765
11054_at	0.015061808153036834	-0.013449522901706697	-0.005602575217783963
11056_at	0.002554331928736323	-0.02494087357422255	0.0016470169935752683
11058_at	-0.011667236320152903	-0.01146591020719933	0.00818017245261867
11060_at	-5.313490871821452E-4	-0.007183645615878822	-0.0024630797674293804
11061_g_at	0.0015536552787219133	-0.007025344425259039	-0.0036069873309001
11062_at	-0.011589660809624407	0.0038136397113586176	-0.02610479685496326
11065_at	0.0018283150344155796	-0.008029088706728934	0.0018491814087404014
11067_at	-0.02600728557774588	0.012804777456955135	0.015688805592581477
11068_at	0.012273064930030945	0.008698636884784313	0.0361880935914956
11071_at	9.789696681338762E-4	-0.008040355057997125	0.0036878428400682634
11072_at	0.02724611686316022	0.03524434303913351	0.004496114819719607
11074_at	0.0012250803943076429	-0.02352700017500266	-0.005951863701248683
11075_at	0.002931681482549023	-0.006527224547961069	0.0068993475929700005
11076_at	0.0034514851541582983	-0.006954205072536275	0.0064182580328346756
11077_at	-0.0013296833783445067	-0.024490222047674634	-9.680382506431665E-4
11078_at	0.01141166250277495	0.007460418220700123	0.04077754304210354
11079_at	1.0224598054059155E-4	-0.006861102936814017	0.0074902564865669445
11083_at	-0.025258755839968644	0.010559190007416341	0.026605985278210495
11084_at	-0.01857629829496209	-0.0059415771268062694	0.04885117207784347
11085_at	0.01848275421531112	-0.010869261011456438	-0.007498985956625896
11086_at	0.022648307194586704	0.02312772568653799	0.018270602121948764
11088_at	0.03186681004611801	0.0309057290513794	-0.006227470399323323
11089_at	-0.002329539750649605	-0.006827747639164174	-0.00603180767241895
11091_at	-0.012216301184363763	0.0047909745508877746	-0.02700280401009431
11092_at	0.016471986244016745	0.015324192132916435	0.019363001867712667
11094_at	-0.027057020164060544	0.017070133419745157	-0.0015357128998717948
11098_at	-0.0012036447134880508	-0.007849507041396583	-0.0034421356617060275
11100_at	0.002270481192452272	-0.007859458669233465	0.00480568105118554
11104_at	0.029938453016089748	0.020426564055453424	-0.006694759768792572
11106_at	-0.025963356409074465	0.013074479936941462	0.006303559654618434
11108_at	0.0012655736983741975	-0.0082672814803131	0.0029107484412726013
11110_at	-0.02364759535410012	0.017576544833180264	-0.02259017216962115
11111_at	-0.02595112748566743	0.012375496555352335	0.01925393950713994
11113_at	0.0035362924735756734	-0.006948204745836079	0.009078990689420691
11114_at	0.01562842526412391	0.015279558484402893	0.03676623577150199
11118_at	0.010659051519125952	0.006592949677696834	0.015443538198156121
11119_at	0.0027826933251326974	-0.007703307782878938	0.0038159194916150283
11122_at	0.004880136307076388	-0.024586300518746957	-0.0034133228939025595
11123_at	-0.0037934705594039157	-0.012883164663916282	-0.00236643761702445
11124_at	0.03107360563182716	0.02632625016641095	-0.006042022129302899
11125_at	-0.013958674675522765	-0.008998482304001318	0.01680065313087031
11127_at	0.03007046767352114	0.02068273693888349	-0.007110097763389407
11131_at	-0.0258496616676257	0.012950429086341886	0.013561834431485878
11133_at	0.0266385270848491	0.008343527608082928	-0.008584889177164063
11134_at	-0.013323800169137466	-0.012389992763739914	0.0365328774319256
11135_at	-0.026094914293018967	0.01868098497638909	-0.012090219536537649
11137_at	0.020225481030965005	-0.011855465488207899	-0.014827965307571866
11139_at	-0.005003142183794779	-0.02035216344294275	0.00178255930742332
11140_at	-0.007479875145126072	-0.015697297939680454	-0.006289181427151917
11141_at	-2.3368299581163509E-4	-0.00812350265622068	-0.002640255328442333
11143_at	-0.022100599637568483	0.00432619975061053	0.014699250647296174
11145_at	-0.02550098978301944	0.012218070158206794	0.01261241291237327
11146_at	0.020502610121341604	0.01212871363024235	0.01907457291526305
11148_at	0.03061077419061941	0.03659274543566092	-0.010137533873778599
11149_at	0.010803559776052152	0.005726397828777464	0.03560272070468349
11150_at	-0.026910413820515497	0.015262766631679341	0.008778766703587118
11152_g_at	0.0019927277536918096	-0.008018097908736478	0.00449848696387969
11153_at	0.0019317528306517914	-0.007486071428082435	0.004560407973471905
11155_at	0.025571742293963997	0.028998454287483974	0.01062108298768808
11156_s_at	0.018199860429733282	-0.0207019533654381	-0.015846171648778287
11157_at	6.530185666571127E-4	-0.008202267856567136	1.4610153940927952E-4
11159_s_at	0.015278304377991797	-0.029411076928380266	-5.063412222420726E-4
11161_at	0.007743983376133055	-0.027548397295078245	-0.001456136659263747
11162_at	0.010333088602269721	-0.02267653764230696	-0.009563416049744113
11163_at	0.00381189329633322	-0.0064327109608647865	0.004280177607655611
11164_at	-0.02355418563260757	0.017216297524963505	-0.02022532846827174
11169_at	-6.085664116927852E-4	-0.0038875104437176926	-0.012148861561421177
11170_at	-0.011068135855766062	-0.008451724669776542	-0.00544394429694718
11174_at	0.0012022164165292363	-0.008163004974094471	0.002722728134261735
11175_at	0.0030740574578090193	-0.007035683003324832	0.0038559731737490698
11177_at	0.0017449026762892134	-0.007769073126487833	0.0025718688234055115
11178_at	-0.001009336950592767	-0.006945069976250947	-0.005162483244504147
11179_at	0.003484934231483325	-0.005498571318099303	-0.0015166262235381065
11180_at	-0.019782987624424698	0.003166894617273988	0.010666045918210187
11181_at	-0.018004201174369933	0.010930660833725537	-0.029716253530892
11183_at	6.120031623833076E-4	-0.008439433225104997	-0.0011651708389542775
11184_at	0.004453937283468978	-0.005854622148055954	0.009583328400650229
11185_at	-0.004941554048290999	-0.002881920431545047	-0.013109518267432462
11187_at	0.0012787245825546809	-0.007796460925947973	1.918507815485409E-4
11188_at	0.0014670259574611569	-0.008033556385616139	2.9128594221287975E-5
11190_at	0.030023863967943175	0.019695022821214846	-0.006714555526954339
11192_at	0.0010188244900738268	-0.00714426944862923	-0.004080260013437925
11193_at	-0.02383094623939536	0.005179684530580631	0.03693045455341874
11195_at	0.005850502138542405	-0.00358542952707552	0.012023782088967008
11197_at	-0.005262518616272305	-0.01785542145679472	-0.002873412323798124
11199_at	-0.016610997325237742	-0.007768154743718997	0.039647236361305314
11200_at	-0.0270675758443536	0.018314155252036838	-0.00500234462083285
11203_i_at	0.012939288960379079	-0.029028384289099225	-0.004288073473201076
11204_s_at	0.014052767241630546	-0.028882405116276	-0.0020454859084593187
11205_i_at	0.01157752755823311	-0.03019315380675384	-0.0028229946277194876
11206_f_at	0.014557227146329102	-0.029062563439937395	-0.001992071038838524
11210_at	-0.021526137695690076	0.004923873113093901	0.03815650006518158
11215_at	0.00365944252122702	-0.005839870477174319	0.009240757763088235
11216_at	0.004310974773115823	-0.005456967550247415	0.005867831032407944
11218_at	-0.0014796037163630044	-0.01727783261479684	-0.0050633294302318286
11221_at	-0.0042433960555324675	-0.004853121452790218	-0.013168763136936306
11223_at	0.023980507689460376	0.016373402566603423	0.007161028505015399
11225_at	-0.02151665407838534	0.0036663255708612543	0.0081924233591534
11226_at	0.01727386211036913	-0.020758221470022858	-0.009480022466202106
11227_at	0.0014615007684569443	-0.008214813699839594	0.0016017338331751922
11228_at	0.031130932855357014	0.033293438197511876	-0.009801456763453018
11229_at	0.013509255912254617	-0.028363168071101855	-0.004776163468690858
11230_at	-0.022069007756690896	0.01524217498189605	-0.024200023679695436
11232_at	-0.005118902250377308	-0.003819475006699738	-0.01717567856071989
11233_at	0.02788956285985766	0.021122003783296973	-0.0022607351477244176
11234_at	9.592846743580533E-7	-0.025441465123348737	-0.004364051202103115
11235_at	0.02247199266516215	-0.0014179700654279677	-0.003648717914026763
11236_at	0.011927651439954876	-0.03235767891676298	0.0010398849472379773
11237_at	0.014368626490917406	-0.032369539555770585	0.004595890713768169
11249_f_at	0.0014439946616798948	-0.008140717263863837	0.003319737296940412
11250_s_at	-0.02297498778642478	0.013933985741700398	-0.01434441324799611
11251_s_at	-0.007709082159941914	-8.296680099736709E-4	-0.025565444493334838
11254_at	-0.02660976434966547	0.017851959513514155	-0.004649486349159554
11255_at	-0.007537692795190119	-9.926519214153696E-4	-0.024919994911299367
11256_at	-0.007277750214966013	-0.0014839028056622859	-0.02538841047719401
11258_at	-0.0036569933267790256	-0.004337714498501562	-0.016945406324676754
11259_at	-0.027121768854313926	0.01780122213334972	-0.0010598201997814442
11260_at	0.030076288965600887	0.033825351001445084	-0.009204386684668454
11263_f_at	0.0012105659861960472	-0.02462016952091713	-7.771706497205302E-4
11264_f_at	0.01308539496424482	-0.024692971398832395	-0.012566444011473258
11288_at	0.00341964930279199	-0.006485693895234038	0.009217355391854063
11294_g_at	-0.0049958580013919635	-0.004333426284211471	-0.018452423025717497
11297_at	-0.004794486702143351	-0.0045190612008262805	-0.01692978451019762
11307_s_at	-0.006339043106613094	-0.008526737650384766	-0.004215721635671304
11313_at	0.004285154043536337	-0.006053434120670773	0.009550594865573348
11314_at	-0.017869059384613754	-0.00529380321021266	0.035497395543679054
11317_s_at	0.003554400677740202	-0.006645818442544623	0.007530947792819404
11318_at	0.001293658724043733	-0.00743288255223293	8.84069254100363E-4
11319_at	0.018481797028637018	-0.009754405065496156	0.005608662945437606
11320_at	0.0153270417942281	-0.02862008871644936	0.002436999299870905
11325_at	-0.01860599523532525	-0.002124961870581432	0.020338623025576933
11326_at	-0.01685730927793889	-0.006717281920475412	0.032295429936705346
11328_at	-0.021164153089607365	-7.11829899352016E-4	0.04447942831173948
11329_at	0.015171478605914456	-0.024104674227139005	-0.013570131804474767
11330_at	0.00611089541691075	-0.02640052794027519	5.389017239671672E-4
11331_at	-0.005976578516718764	-0.00282840220998246	-0.018273062376764668
11333_at	0.005242178758879174	-0.025819691700100508	-0.00988024424871975
11336_at	0.0028374190859354366	-0.007910544805653561	0.005984035496063285
11337_at	0.0019364275100923333	-0.008455309204714751	0.0028661376855146758
11338_at	0.02071209585579449	0.009945098068701091	-0.01390047438964354
11339_at	0.003331667432325931	-0.007302869552943523	0.0073613391342315085
11342_at	0.03178530638898226	0.03086583451579552	-0.006109600085156792
11343_at	-0.006206184786958058	-0.017241606672235524	0.01145572798687732
11344_at	-0.003371424517991812	-0.020274107400211943	0.003495343116084664
11345_at	0.004371621713837798	-0.020475713884503484	0.0011735447501841252
11347_at	0.009605718936883091	-0.024196360192312527	0.0030664446008268707
11348_at	0.019729265867394218	-0.017372011365570244	-0.018489289421547095
11350_at	8.274171153087735E-4	-0.008140714448910319	0.00150922707390252
11355_at	0.010501969152671634	-0.02337020050431037	-0.011256346662150698
11356_at	0.0017329949781072767	-0.007398114832494763	8.501443702177889E-4
11357_at	0.03158662676457926	0.04271905342721605	-0.0057373122932879465
11359_at	0.002014253042446553	-0.008056671350930354	0.0035491273317023587
11362_at	-0.02616460577182173	0.013987652411257592	0.00800465445812744
11364_at	0.0029777246779728703	-0.024160270642523744	0.0048589586912293654
11369_at	0.007656868317852336	-0.025236881516205897	-0.0011588478255242082
11370_at	0.002640051399993543	-0.02029454092404934	6.737045875877992E-4
11371_at	0.020628461476734024	0.013386771027633413	0.0225784330690953
11373_at	0.029996780899126115	0.0241184570749593	-0.003210644430667043
11374_at	0.015110262190014061	-0.019740829853653385	-0.01057220946046505
11376_at	-0.02655002559666021	0.013923845816847087	0.014431480681893599
11377_at	0.005699970296974511	-0.0036347003441590414	0.011750272538997122
11385_s_at	-0.004826434194105209	-0.004615639679559114	-0.01639723536476352
11386_at	-0.006012943561401377	-0.0023990818009339333	-0.022163055372192215
11387_at	-2.2780145288498098E-4	-0.007360726317553736	-0.0033498794113924874
11388_at	-0.015685916478770896	0.008990707751665224	-0.028220118404564214
11390_at	0.020961525120150325	-0.009419882389995181	-0.011488629132871355
11392_at	0.0042592343434291425	-0.005698290681445539	0.012330004039959359
3162_at	0.005008616639453535	-4.5043888904367516E-4	0.015902142041727074
3185_s_at	-0.017314084002316626	-0.005771325713180139	0.0337818592156025
3187_s_at	-0.018463971778813502	-0.001530415813909491	0.02049729049051368
3190_f_at	-0.0247220131990895	0.017862719527435802	-0.014764376860313974
3214_at	0.004749807372578164	-0.001553193684363155	0.01484062014964624
3215_f_at	0.0012741289564121698	-0.006227071994038575	0.005817909372382266
3216_at	0.001005721904413345	-0.006674031698578561	0.003247098418537924
3234_at	-0.0011643077267226123	-0.006886782460247532	-0.0031470635539162855
3259_at	-4.6451670310660646E-4	-0.004534799967089455	0.00157653104905363
3288_at	-0.01081426112422273	0.003911410481166768	-0.022121317957643105
3296_at	-2.8920858437701667E-4	-0.004519730626285005	0.0019421071892673717
3305_at	-0.010948256796691773	0.0030559401680512878	-0.029330183205536944
3323_i_at	-0.004046456234372273	-0.0017585653436892894	-0.006698902751039599
3324_at	-0.01810147701009918	0.011948521419030623	-0.014240544299382502
3327_f_at	5.334028291389604E-4	-0.006139799020992725	0.0026658488106027665
3328_at	0.0020452776839371195	-0.002821795889477525	0.009564625016988196
3336_f_at	-0.008315913274789439	0.0011900603571555035	-0.01536772029692061
3343_i_at	3.6126766025087445E-4	-0.006308686550693762	0.0016218082306859094
3373_at	-0.0013630925754870246	-0.005777049902166196	-0.008594743751241958
3374_at	-3.942087088680948E-4	-0.005898094500020356	-0.0018260382040414089
3380_i_at	0.007744375004613964	3.5024851636253606E-4	0.02164900729000662
3402_at	0.0020904096153766746	-0.00232101932607491	0.011267742343888812
3404_f_at	-0.007068248543871562	-4.6617901599718236E-4	-0.013552028375092168
3448_s_at	-0.00623804930277959	-0.0023562884884876937	-0.02023931405603816
3477_at	-0.0033770192801406886	-0.0025217146962486004	-0.0028687647508375204
3483_f_at	-3.3248415505626944E-4	-0.006643891737860629	-7.272406347339784E-4
3495_f_at	1.9092767201996024E-4	-0.004059757759900628	0.003972159366548546
3541_at	-0.009469614875686072	0.0014321280454871197	-0.02465758765308589
3543_s_at	-0.02133602274949842	9.514904749899899E-5	0.03723654571908013
3552_f_at	-0.02392718041276027	0.018587395300587086	-0.022227916007997475
3553_f_at	-0.005901029154516617	-9.262762486843267E-4	-0.00805845915983648
3560_at	0.0011157522662866813	-0.004845799749319739	0.00484706276464714
3565_at	-0.02264698187692311	0.003051275066479952	0.03349418146615798
3576_f_at	-0.00861192903630925	3.5310556690346096E-4	-0.023434450448180127
3584_f_at	0.014791297563821897	0.01537767020995017	0.03385088318666156
3602_at	9.410304617886284E-4	-0.0036698256560014396	0.005154085099540053
3611_f_at	-0.010109743701177839	0.0020760028406146607	-0.028930512539152818
3617_f_at	-0.008329278271177682	0.0013959549569394917	-0.012035789378683553
3629_f_at	-0.002799155285114983	-0.006503176900669063	-0.013665189267809685
3641_f_at	-0.01952299501141297	0.013416383372977155	-0.02719422172655677
3646_s_at	-0.015430577747903686	-0.009912122178499821	0.040189129306694264
3647_f_at	5.236614248515897E-4	-0.007224800806679511	-1.1070792825571392E-4
3648_f_at	-4.1521579763760736E-4	-0.00538919174092735	0.0014608782866774403
3650_f_at	-0.008283422953145197	0.0013814082478091	-0.010613016105061386
3661_at	-0.0036731303429343213	-0.0037431035439179305	-0.012337454050237815
3670_f_at	-0.006823105444487928	-1.5833121004580955E-4	-0.01006201848879078
3684_f_at	-0.006145394381119159	-3.15741655482412E-4	-0.006876908031415259
3686_f_at	0.007108978873667918	2.7443194232238665E-5	0.017442942795708776
3693_f_at	-0.009295383153233151	0.0016997452617759903	-0.020538951749336017
3730_at	0.003479984623529583	-0.0029978719649434576	0.011638128361652475
3731_s_at	-0.01095623583424968	-0.015100784897518996	0.03101947684979211
3733_s_at	-0.01743649010880466	-0.007425178306875503	0.04349134140650029
3736_s_at	-0.019053757787644687	-0.0049090033929138285	0.04547615756710567
3738_s_at	0.004852951745738684	-7.891044537388875E-4	0.015475194891591527
3739_f_at	0.0013493019510004633	-0.004458202095079424	0.005502481321067847
3777_f_at	-0.004115056920653884	-0.0022079960611732265	-0.005320433331026955
3783_at	0.005967691256655554	8.780886178435755E-5	0.017626216266483086
3789_s_at	-0.01647496646663244	-0.0068138709565099586	0.031937139127991634
3790_s_at	-0.01935106560141113	-0.002046408622727281	0.027374367230680548
3791_s_at	-0.01040569161221512	-0.016117382099530512	0.027864810057473818
3792_s_at	-0.0196249018089669	-6.125753066280331E-6	0.015913312972356687
3812_at	-1.0316800586637177E-4	-0.005569304615766196	0.0020006847192159042
3820_f_at	0.003123424810911248	-0.002858135714942237	0.012823499651670579
3834_s_at	-0.017184962293802557	-0.006714108161669794	0.03646573244968506
3850_at	0.004283704458477345	3.718114470754806E-4	0.021212814722493582
3851_s_at	0.002287580265295264	-0.0034942844585552223	0.008993173710984495
3852_f_at	0.00475768423621758	-0.0011965149509137374	0.015880342781104447
3853_f_at	-0.003295956898206615	-0.005836348032175172	-0.014175090745835799
3855_s_at	-0.017943522371116735	-0.004581369285805272	0.030870736073690463
3901_f_at	-0.005684344674638218	-0.0010899235687363955	-0.008450796051360477
3938_at	0.02774151247929784	0.026524554469970086	-0.010892637327564068
3939_at	-0.002710727348612324	-0.004451644081893384	-0.004031688941177586
3942_at	-0.02560687679866059	0.014703811355305706	-0.00640926972882819
3945_at	-0.019196526993272768	0.01353666032313182	-0.028501537330279797
3946_at	-0.018009205594574522	0.012155359853194393	-0.029045911198003545
3948_s_at	0.003230501587586952	-0.005479127745220953	0.0084306961578
3949_i_at	-0.02384271016098968	0.016802870498907784	-0.017489259990055527
3950_at	0.007270160092143421	-4.142856817191785E-4	0.01754439811952824
4035_at	-0.015296637288568664	0.00900725361171095	-0.030100871799091638
4037_at	0.007400454047345589	0.0015500508187321726	0.022324588819963416
4038_at	-0.010620421222316925	0.003544906009515115	-0.024263460136821877
4043_s_at	-0.025394144259882973	0.019660619281460998	-0.018930793697712535
4045_s_at	0.005552433371370352	-0.0032774844683980306	0.011479554229217538
4056_at	-0.024413403791050444	0.016992380221537158	-0.014094989231026537
4057_at	-0.025972628318618775	0.013371326852023045	0.003439052450005314
4059_at	0.002994277472655416	-0.025316704905536065	-0.006331760044289914
4060_at	-0.0259683396436813	0.015144433263571044	-0.006359608886548573
4061_at	0.009809361723048552	0.0056774176029615155	0.027462967204079352
4063_at	0.006682953842714	-0.024951808539458033	2.162105323941106E-4
4064_at	0.011851899047042026	-0.023643749120879035	-0.0026457562528925662
4065_at	0.004913389945921724	-0.02580000663017516	-0.0014299129472901443
4066_at	0.010645639874719486	-0.026880191520406427	-0.007364622487779874
4067_at	0.018263542002765653	-0.019638967523737803	-0.019001086076408425
4068_at	9.795770143350656E-4	-0.019949375858904782	-0.00905964424315511
4070_at	0.01601504141113214	-0.024398091659501017	-0.010553545034416667
4072_at	0.002381041445889254	-0.007174744163808409	0.0025292133395185437
4073_at	0.003786504468038057	-0.005275704248066869	0.00680169655378072
4074_at	0.006852224949376432	-9.257465609988017E-4	0.017240158533654473
4075_at	-0.013259321672882117	0.00680600475842053	-0.027133014413673696
4076_f_at	-3.085158621984945E-4	-0.007550695472705777	-0.002828084896211997
4077_at	-0.021163724795197535	0.004021475177582825	0.01508079764401435
4078_i_at	-0.02632962978475542	0.0173564832577479	-0.007463802079694506
4079_at	0.0182582344935486	0.02030455556158978	0.02983805081723005
4084_at	-0.017879318137908967	0.011943204314782883	-0.03120890432380964
4089_at	-0.018534766273460335	-0.001500419935892599	0.019973328961351167
4091_at	-0.0215960173546342	0.009301149168115539	4.1420522737743747E-4
4095_at	0.0017807012523858086	-0.0067097977151133305	0.0045552589915936765
4096_at	0.0019140516961389058	-0.006837609888948525	0.004822234765371376
4097_at	-1.3290626496745866E-4	-0.007739931720423562	-6.719242563237741E-4
4098_at	0.005117114853253939	-0.0022202014581804274	0.019191235738742575
4103_at	-0.023115312334359754	0.007565109874652215	0.0011365760287927152
4107_at	7.019745072395452E-4	-0.006660694957057436	0.0023558787079157478
4109_at	-0.018894670868620816	-8.783928906107159E-4	0.0061377459738211765
4114_at	0.0032981820660833803	-0.005641266348680079	0.0019664432065628254
4115_at	-0.02197048516999158	0.0167185747567991	-0.029136713009540398
4116_at	-0.024051479128195424	0.015322356055182895	-0.01432193142329958
4117_at	-0.023622375277633497	0.015543146232339194	-0.014505296413114679
4121_at	-0.02207670710191598	0.01679981121029649	-0.027280557160669315
4126_at	0.007464205613988815	-7.063526585620862E-4	0.019744076213773706
4127_at	-0.01991393200062909	0.00330478143673363	0.0038361883081596917
4129_at	-5.20892166225462E-4	-0.005805150262615806	-0.0023067226089322976
4130_at	-0.0016774958265359451	-0.005023637920639247	-0.008789779164848882
4132_at	-0.013587573322337284	-0.006272014828781571	-0.00406083712130993
4135_at	2.5499039618577686E-4	-0.007999413044134316	-3.77059653941491E-5
4138_at	-9.429685053579686E-4	-0.007689843608103345	-0.00587153271148445
4142_at	0.0019314971105805815	-0.007008681942351224	0.003431073800837155
4145_at	-0.025207273772174306	0.012498691021684173	0.006617822153589999
4147_at	-0.003044504551811899	-0.005243157962071026	-0.01151875764685678
4149_at	-0.02682310697892975	0.01686798019259918	-0.006808748340012518
4150_at	-0.011674494983604358	0.00418369813844026	-0.02808600429279371
4153_at	0.018767675243275897	-0.01834393956034899	-0.018711425111836315
4158_at	-0.02000124454437351	0.014488347039117814	-0.029827811426351346
4160_at	-4.557237378179545E-4	-0.007449134917994894	-0.002174761444991565
4161_at	-0.024766801284946457	0.017301779009003215	-0.015759282262810412
4162_at	0.006415270714072179	-0.0019495913965905255	0.014389749894581744
4164_at	0.02910860331838924	0.022942289685854177	-0.00359257644930519
4168_at	-0.023213015962531915	0.01816069227349252	-0.02052394493079757
4172_at	0.0030892156114319795	-0.02606935584284311	-2.3978278249018714E-4
4173_at	-0.026034477893193058	0.013732107468925467	9.063147381707205E-4
4177_at	0.005279525191034508	-0.0018347777279210556	0.015095821884661164
4179_at	0.0029685285497654296	-0.006477824824701712	0.005983144828830013
4183_at	-0.015183449738849303	0.009810647119754832	-0.023094014663032944
4185_at	0.031680032387834844	0.03658770319744802	-0.009431664800154777
4187_at	0.001583118876049533	-0.006338589211568183	0.0012339019846552772
4190_at	-0.001938723091340265	-0.023743777514080026	5.56002569313711E-4
4194_at	0.020025672114425935	0.020568166881494373	0.031212036534759426
4197_at	0.030367973299864123	0.04151145017567008	-0.006490311931442954
4198_at	0.004357446242873085	-0.005108500812386106	0.008339649321772896
4203_at	-0.013595446918518233	0.006250899277099152	-0.028246804576127178
4204_at	-9.786321742851058E-4	-0.007944633383201984	-0.005291172426843564
4205_at	-0.001034074633286683	-0.007398943543107382	-0.005754648039295555
4209_at	-0.0017315642251661623	-0.007247732897346127	-0.007248961636919319
4211_at	0.0022064675995329434	-0.006613482461310101	0.0038039539944384683
4212_g_at	0.002759078743775387	-0.006868487129121902	0.0044645598317177
4213_at	-0.026567158604587228	0.015983445057059138	-0.006529470023301424
4214_at	0.0030156309190909497	-0.003128876820535975	0.010608619818873712
4219_at	-0.01689388616098191	-0.005314726805364491	0.025114034447854486
4220_at	0.001035280350382284	-0.008116517753953948	1.5675529362483038E-4
4222_at	-0.018194245736281374	-0.0023530150686885496	0.009668519156165577
4224_at	-0.01298200399990074	-0.01140273182338815	0.018825939766961536
4225_at	-0.022284161449626434	0.008360774242031079	0.008346171167544231
4231_at	-0.024285427217544557	0.01838209950242819	-0.023800998771008296
4232_at	0.002406880845394728	-0.0072509959467075705	0.002117973775309473
4233_at	-0.026075992997605688	0.014510948570994206	0.002648292230268989
4235_at	-0.017379193694044674	0.002342220510762587	-0.00891702287030091
4236_at	-0.008436248579657796	9.286780721812831E-4	-0.02216525465293672
4238_at	0.02065415064151328	1.1227199332101742E-4	0.0031901935246914444
4241_at	-4.367055523820336E-4	-0.007408287342575278	-0.0042778750679002275
4243_at	-0.012751714934810237	0.005757976621253828	-0.02912762347675493
4244_at	-0.02422664596349181	0.018714202951341713	-0.023407565060509936
4246_at	-0.0023471576636985743	-0.006564829515241189	-0.0066922882935198606
4247_at	-0.011311644109244503	-0.009607894507379417	0.020761661302585017
4248_at	-0.006192934125363454	-0.0027890250198934533	-0.023450145308130724
4249_at	0.00466503531304689	-0.003976912234371005	0.008807511375568483
4255_at	0.0017119888731498363	-0.007132581607097349	0.0033124704376513788
4258_at	-0.005274025476125712	-0.0036894631107748143	-0.019459544599565563
4285_at	0.015379704527796705	0.015183918218869668	0.03432711016134861
4287_s_at	0.0035376482624466677	-0.005421864766444803	0.0076896961127580895
4312_at	-0.023251612282229595	0.018021497368921998	-0.021045181264514635
4316_at	-0.0013977515228669555	-0.00653988820821977	-0.0037354518035376647
4317_at	0.007050457522914535	-0.029112253197059068	0.0022627591227634665
4320_at	0.026829857040973838	0.037801160090526996	-0.00227448672260957
4321_at	0.006901879875559056	-0.024369499580364735	-0.006474474995974901
4322_at	-0.024257311250511126	0.014744952394093463	-0.016168387187666496
4323_f_at	0.0015933778771057409	-0.024047057893008473	-0.004753839252780173
4324_s_at	-0.018801642708850926	-0.0035767610341762234	0.03331705067244069
4326_at	-0.010027535406764704	0.001960391444221339	-0.026737899588399578
4333_at	-0.025264250156352065	0.018235397677023653	-0.012520911890663757
4335_at	-0.0244492077123152	0.018645992995696775	-0.023770029673469466
4336_at	-0.021097291582553152	0.002694238623809127	0.012895291804306616
4337_at	-0.017255745775541165	-0.001727030505247566	0.00857417745785858
4338_at	0.004044261779865825	-0.0031005998831286326	0.009416088332263102
4339_at	0.01802890351598601	-0.008035850149760685	-0.004867568649252413
4342_at	-0.0011490627924154338	-0.020486342162828183	-0.0015719107136778075
4343_at	-0.02355574753322041	0.011548990693905296	-0.003658538805230834
4350_at	-0.006825346051819347	-0.002128748562482472	-0.021131759843479727
4355_at	9.5794108796411E-4	-0.006751746691480446	0.002124410342998428
4356_at	0.02152790251765042	0.025625746806592197	0.01080036943926525
4357_at	-0.006958673600660253	-8.11004809595804E-4	-0.026093828420338867
4358_at	-0.022490476752806302	0.0014320193859625363	0.04627387817304417
4363_at	-0.022638112731060825	0.016350343328124958	-0.012160999067164644
4364_at	-0.017263873451505964	0.011258328102389558	-0.027482092799855144
4365_at	0.003193567858795114	-0.006404526258330405	0.00502924483440729
4366_at	-4.0536522695524543E-4	-0.006432055678298034	-0.0014897565022033458
4368_at	-0.0212599481777391	0.017441723295091784	-0.01852489995206569
4373_at	-0.02469465215876377	0.011397174382194028	-0.004843223700642427
4376_at	0.0023107683448010713	-0.0066812461427018886	0.00500869810212969
4377_at	-0.025904948831684493	0.013270121474346462	0.010543260246865568
4378_at	-0.022190580053651078	0.004770296610840267	0.0246831582880079
4386_at	-0.003948843555604932	-0.0046466193646372556	-0.014971078208263907
4387_at	0.0070424592417762015	5.84501587067588E-4	0.01936494431804308
4388_at	0.006118829115658391	-0.0022176023183318543	0.01232562059760857
4390_at	-0.003433127862446917	-0.00545812357062122	-0.010902501617362535
4392_at	0.0015383735385998596	-0.005768813789594373	0.011444320206252806
4394_at	0.0061726971250768555	-0.02150665601178234	-0.008185862316777797
4396_at	0.005916197819394099	-0.00228754298924947	0.010866729739794695
4397_at	-0.0271908090348915	0.020050072795159465	-0.011671154732424503
4399_at	-0.00784719041133475	-0.01879323961547937	0.017394285026472556
4400_at	0.005470466263446941	-0.003912970870819732	0.009103574060482601
4401_at	-0.024931329954671393	0.011133163595551695	0.00599089452217075
4402_at	-0.02528055962629757	0.011595959414288131	0.0043331177209291975
4403_at	-0.012119186509570175	0.005096102715752151	-0.024259733360706734
4406_at	-0.004607331913829152	-0.0030688810700395803	-0.014348926414942835
4409_at	-0.023549604302669735	0.01823432712407909	-0.02434220834243498
4413_at	-0.010944184342189201	-0.012538172283520905	0.005613296305601829
4414_at	-0.024463273832663078	0.009337540323621812	0.007979961923239865
4415_at	-0.010452719111896196	-0.010536649399843634	5.715713076855164E-5
4421_at	-0.01994843472432317	-0.0011613526851097465	0.036291998719380866
4422_at	0.020483496633574603	-0.012473212120521203	-0.019351549837738364
4423_at	0.006668431785665792	-0.0022998976834519872	0.0144129387407874
4424_at	0.03108224279591767	0.027024913153889874	-0.005475352494110605
4425_at	0.020607069350070045	-0.01527916230166143	-0.018909325646030282
4427_at	-0.024530104970659022	0.018992386520444285	-0.02441476349617667
4430_at	-1.607046762837256E-4	6.483737835463749E-4	-0.01575833277787221
4432_at	0.008976440700472741	0.0024193872469041914	0.02318116468209854
4433_at	-9.080732617760917E-5	-0.0070140636836708275	-9.460995815475003E-4
4434_at	0.0027543771892160796	-0.006457801136052214	0.005568425308657139
4435_at	-0.02087058982465614	8.717226379692894E-4	0.023977460685528636
4436_at	-0.021138959175184494	0.0070962307077438135	-0.010364641542916896
4437_at	-0.015163006294062894	-0.0036662704261826097	-0.009238047076946802
4439_at	0.0032552496883330078	-0.00425920143871749	0.010816348183894993
4442_at	0.0014928943955718952	-0.00725607746977372	0.00316858557750229
4443_at	0.0029640803439039813	-0.006191720933609058	0.007300070236116099
4444_at	0.0027665452237867986	-0.006352230276690896	0.00519927619928175
4445_at	-0.020202466025847448	7.387627308230312E-4	0.015596297735149794
4447_at	0.03209685221039336	0.03426746131988191	-0.005940412189126585
4448_at	-0.016832972705592284	0.011345987899015376	-0.01909791570374435
4449_at	0.013998314222909395	-0.021392761072547218	-0.01578238389835629
4450_at	0.03116006844058861	0.035756470778390385	-0.006989136555254463
4451_at	0.03165911603258021	0.037357069584266406	-0.009957174076696452
4452_at	0.019704316453829668	0.02121641157388165	0.032330032037114924
4455_at	-0.01606606620551459	0.009893209646452962	-0.02883884766991366
4456_at	0.0031995394839893073	-0.006161344383422024	0.006215916386084406
4457_at	-0.026225533210841447	0.015948242750829175	-0.008020607424861199
4462_at	7.627459615828832E-4	-0.007004596123487967	-0.0013976165781126014
4465_at	-0.026162505174367873	0.01858593083508412	-0.011405498276909325
4468_at	-0.026948620851448064	0.017444729657810673	-0.00745287479329163
4469_at	0.03150979979922423	0.03175873067835177	-0.004786345603009266
4472_s_at	-0.024849031063953784	0.011478093804015068	-0.0013323351186392636
4474_at	-6.066794850650131E-4	-0.022659038871022615	0.0015524666949877162
4475_at	0.031270427508252235	0.03269740738568031	-0.009768448595425878
4476_at	5.340313132520591E-4	-0.006270982874835691	2.4475912105867523E-4
4478_at	0.023921343497176947	0.016802633702068238	-0.01359024755313638
4479_at	-3.165421177041817E-4	-0.020138953085653388	-0.0052818941377138435
4480_at	-0.02436677238454126	0.01872575470955419	-0.0244730901370718
4481_at	-0.022377753631347006	0.01707846601513984	-0.02689643542954225
4487_at	-0.027228312616124524	0.016686226018525666	7.478959627430949E-4
4489_at	-0.02555753918068934	0.019137186688065917	-0.02047319153843428
4491_at	-0.006992397264122042	-0.017897565305529824	-3.3147723711040607E-4
4493_at	0.01865613370764857	-0.02245082765745879	-0.01078430018537009
4496_at	0.006493946569353006	-0.0019924667731780563	0.013169515147997527
4497_at	-0.012239405939284928	0.004599446531461992	-0.029310009602642923
4498_at	-0.02374692143411444	0.007878159507940723	0.01613227390667814
4499_at	0.016117880213495223	-0.02353402172018828	-0.002001749065763604
4500_at	-0.005028279583561346	-0.02046663549682006	-0.0029109058438854005
4503_at	0.01843338047639947	0.01936200628174802	0.03287584803169192
4505_at	0.019478291119114012	0.029277623366871005	-0.011979900513318667
4506_at	0.03206111938978042	0.03795134146198136	-0.01002323263976886
4507_at	-0.02430072183058811	0.01892084605313709	-0.02678436380392033
4509_at	-0.004590086644199178	-0.0026393325713841634	-0.005581702298194874
4511_at	-0.025152081260646806	0.01903365093359008	-0.019802775204582103
4512_at	-0.027279789357858	0.01757523150939218	-0.002814280311715434
4513_at	-0.011882529434208344	-0.010551861453151106	0.002217666877537171
4517_at	-0.01169400820395264	0.0045377598707984105	-0.02791961677532006
4518_at	-0.020938332357468437	0.015387262700546297	-0.026396064707641033
4519_at	-0.00972657102717338	0.001722299669144405	-0.025640401121126765
4520_at	0.024502504778581746	0.0016041681192732217	-0.017842067283192896
4523_at	-0.026086543336649566	0.015973239295324033	-0.009211399879235587
4524_at	0.01490630190042656	0.014264687058666571	0.03221218477889155
4525_at	0.021228265170390618	0.022983046948324985	0.026943095081712748
4526_at	0.0015871847921078864	-0.006264137177941264	0.0035148764262335325
4527_at	-0.026100950669773866	0.016784499701712696	-0.010649173658027377
4530_at	-0.026863068422581366	0.016756141205296934	-0.0053223077003962125
4534_at	0.011376935660118373	0.007375721342199106	0.025343450648644524
4535_at	-0.007867116194002943	-6.704397507107029E-4	-0.023346772519665753
4537_at	0.007964079857802791	0.0029422810038323547	0.018904727107966694
4538_at	0.00844393525149535	-0.02561103941157578	-0.004562623880936141
4540_at	-0.014461605371486505	0.008254702885652554	-0.02569411375424589
4541_at	-0.014116428096850568	0.007160448783752287	-0.029176937059695228
4542_at	-0.0071284092462373695	0.003924679770052715	-0.022543086430732107
4543_at	0.005581148448715133	-9.959608469956244E-4	0.016897898283190986
4544_at	-0.013958543011430407	0.007509803744054967	-0.027302782394342376
4546_at	0.010332582447691118	-0.02724532468717829	-0.003245814160157469
4548_at	-0.025557775889595045	0.011833534746314094	0.017847982323264476
4549_at	0.026300777496442763	0.021946437327927174	-0.01142247137226947
4552_at	0.004394397204385704	-0.0050500098334107	0.009618963744102517
4554_at	-0.026062779696730706	0.019016811669886755	-0.017505842694369264
4555_at	0.022024465204063357	-0.0037885459712587366	-0.020321070567120295
4558_at	-0.027338943544312717	0.016340487976634396	0.006732885969818135
4568_at	-0.013908208140876309	-0.00482796312722171	0.009868241001196779
4573_at	-0.020697897040247406	0.015488894755649954	-0.017274724181089295
4574_at	-0.0018098337442650555	-0.0063829563329680815	-0.006125118179832748
4575_i_at	0.011163604278505018	-0.03265209230139539	0.008785809252887324
4576_at	-0.00691432139999268	-0.0018206622430408663	-0.021638532763250125
4577_at	-0.017182955735048265	-0.0032782715814722034	0.039655783539652566
4580_at	-0.023779049498977984	0.01657602441683925	-0.019358404718224913
4584_at	-0.004385734666385491	-0.004314786247926096	-0.014455352423274127
4709_at	-0.018273489103686383	0.009772781875718246	-0.024234287506026717
4710_at	0.03197588292941052	0.036214384770741785	-0.0072784986055141904
4711_at	0.012116823687751853	0.008613803082118	0.03568535884018995
4715_at	0.016738194055735248	-0.023436200368657196	-0.01583007101308999
4717_at	-0.008941171414519292	8.083451603868844E-4	-0.022951741402107546
4718_at	-5.21315178784348E-4	-0.005371426706761888	0.0010513057144475124
4719_at	3.169236836832794E-5	-0.007667570441020708	-0.0015847067568334143
4720_at	7.227103387703926E-4	-0.00756736320214533	-6.223321357611215E-7
4724_i_at	-0.019430004649785067	0.013820397565035879	-0.019732977952450603
4727_s_at	-0.017711356003615147	0.011757712525704435	-0.029730139194585295
4731_at	-0.005062740418535361	-0.003461494916728502	-0.013309830929741917
4732_at	0.011018513394690056	0.006220261021424569	0.031033794846407187
4733_at	-0.0255802503714486	0.012985005501377664	-0.0022118545318174283
4734_at	0.026147304191260188	0.03616197446355497	0.0032422561007463034
4735_at	0.024981955924042856	0.014922269159504084	0.0028345277468684984
4736_at	0.021594636719967537	0.01627591091151902	0.015015563806945584
4742_at	-0.003046512483863049	-0.005841346885721722	-0.0101296833954144
4744_at	0.0035211858386256546	-0.004405419304838393	0.008907688246491236
4745_at	4.6519634622855946E-4	-0.007110623982090061	0.0013439624009140023
4751_at	-0.022688179402704657	0.01738839001681226	-0.02464051666269955
4753_at	-0.006249563498572155	-0.017878761426124237	0.004181692805155106
4754_at	-0.015639248467999734	-0.004199454939049099	-0.0043916576876086395
4756_at	0.0011056142066888524	-0.007792834200669165	-1.9077983327729325E-4
4757_at	-0.002492968323043507	-0.006501050606012984	-0.0067902297067060045
4758_at	-0.024256274023842533	0.018882912125025658	-0.022308282268611927
4759_at	0.018612508689849233	-0.0018737729612686835	-0.0036634003440629264
4760_at	0.016442487942919914	0.0018475933028929193	0.004250938074796216
4761_at	-0.009536859816136618	0.001498705933998256	-0.029117990031715724
4763_at	-0.004811771152034915	-0.003962554053467659	-0.01874702629157244
4764_at	-0.009037312867068792	0.001225492108771369	-0.024495075183558337
4767_at	-0.003924631680844428	-0.004338182734906542	-0.01440729709104581
4768_at	0.004079201299710493	-0.006207752955956925	0.005393267362857467
4769_at	-0.010663865303293973	0.0024809351113781663	-0.027741723575358517
4770_at	0.0021237425259366333	-0.007487196813841979	0.003512437413771905
4771_at	0.028147514606244015	0.01986538116321865	-0.0028224357418817213
4775_at	0.012909156165225576	-0.015289427701336848	-0.010711268424575373
4776_at	0.022437131633635882	0.02448190191624225	0.02548438953583788
4779_f_at	0.011553823238138278	-0.0326786277338557	0.003307076814123157
4780_at	0.01374231406952035	-0.03206939235906398	0.005080563394722859
4781_at	-0.026046173171243758	0.014400372565521532	0.0055868141045837295
4786_at	-0.02616516867077756	0.013179558640684064	0.006108659091203869
4787_at	-0.022203742060420858	7.240772676422987E-4	0.04464327294765729
4789_at	-0.005893355769605726	-0.0022818726184824526	-0.016282798287362135
4791_at	0.003216082817440931	-0.005844554077479143	0.005795632628149862
4794_at	-0.005361867382722431	-0.018828671288397547	2.0026270260714833E-5
4795_at	-0.008429283236080437	-0.01536554755217463	-0.0012133397649808943
4796_at	-0.006229531469842257	-0.002597272805218099	-0.023184703544187186
4799_at	-0.009579783013592304	0.0012285216329236098	-0.021696154138248443
4801_at	0.023793276650564358	0.003151102564566756	-0.017538063839217386
4803_at	-0.009304902721291324	0.0017847976951978787	-0.02532730153545271
4804_at	-0.013952763318367027	0.007163081042067688	-0.029044838172831412
4808_at	-0.010403008926885258	-0.013708193164059744	4.717976991465581E-4
4809_at	-0.026591929334428343	0.016202750295095457	-0.004800702381859515
4811_at	0.003209854259458397	-0.00560440384319449	0.00536448615650652
4812_at	-0.02516308157573241	0.018341613351946152	-0.014587496090435935
4813_at	-9.627670598536726E-5	-0.007465309666862998	-1.7773217938693212E-4
4814_at	-0.0023675252289783776	-0.023314457576434612	-0.0041033736826891504
4815_at	-0.006111480988129645	-0.002927708478968446	-0.020345229981914494
4817_at	-0.0223743455064577	0.005550679696885893	0.007825876603244958
4818_at	0.0191026638299323	-0.012994395991500271	-0.020991543473375843
4820_at	-0.02584039044996766	0.013543858537850064	-0.0023201260776788617
4821_at	0.006382349216938594	-0.027516352182102348	-6.182716250741036E-4
4822_at	-0.017340527104399456	0.011440507970679421	-0.029464002208405046
4823_at	-0.0025177053339154255	-0.0053184790294066855	-0.005811597502534935
4824_at	-0.0012879522294769322	-0.021594643613653923	-0.004582477334223465
4826_at	-0.026966648633753795	0.018630782325693353	-0.010197523529730648
4827_at	-0.017129641784988627	-0.004879512164529552	0.018766146696984492
4828_at	0.02513131812606615	0.002667931636594049	-0.009946206523319075
4829_at	-0.01862807206601755	0.01298529880266728	-0.02907062162892419
4830_at	0.02596158836296509	0.03391209539452781	0.0069263850987918586
4832_at	-0.017963560408549312	-6.832910071666198E-4	-0.0021773085285719395
4834_at	-0.026145808325273336	0.014739569230878994	0.002728559212338389
4835_at	0.01513926061966336	0.014819983232677927	0.029038706049209353
4836_at	-0.02438360707007495	0.015100467170423139	-0.013635693979051114
4842_at	0.010740928979523789	0.005858190098334963	0.03448278141162451
4843_at	0.006010400853176899	-0.002686592203100846	0.012012687520203928
4845_at	0.03191679111786712	0.04089355620182837	-0.009272569500457217
4846_at	0.005571359950574687	-0.0033446017285753554	0.011614348951272958
4847_at	-0.02587871341671921	0.015180834386150288	-0.007904467388657313
4848_at	0.013417601806151761	-0.03311964813121904	0.00882928186735612
4849_at	-0.0012797962155395798	-0.007777627847530978	-0.006324576946740167
4850_at	-0.02709283655480276	0.016104191141505707	0.00292606597682954
4851_i_at	0.012567628746236821	-0.014518958942077758	-0.0142388073753226
4852_s_at	0.011450831778393648	-0.019808943971533186	-0.010718604406277405
4853_at	0.00829342366130054	-0.023384399687141393	-0.010070939654927008
4854_at	-0.020697882862201752	0.0010471722377561443	0.02052985247589247
4855_at	0.010352939198699965	0.005343240658052324	0.03001466718179494
4856_at	0.009826517110760349	-0.025263702705937075	-0.009650768407027612
4857_at	-0.015680401466578828	-0.004457646482682336	0.002500663045495037
4858_at	-0.010977501762121623	0.004258130483842513	-0.019823211091838173
4860_at	0.031834544940705645	0.030451592965855003	-0.007110483217920079
4862_at	0.010640099045664072	0.00614611448188054	0.0316421399605938
4864_at	-0.027067246578267964	0.017157753857253773	-0.00290684814459646
4866_at	0.011259676292805191	-0.02459222716272064	-0.0020865174235339943
4868_at	0.022594394202288696	-0.009286749746926483	-0.018581451810820958
4869_at	0.0101405113266209	-0.03045270655548475	-6.031570500106746E-4
4870_at	0.012247062971946917	-0.027434632061512365	-0.006361045441949136
4871_at	0.006589956976213383	-0.0013417911850765638	0.014705642436312042
4872_at	-0.0010466027814242719	-0.0077875359422892995	-0.003845117763204611
4874_at	0.028260626679495263	0.028986162463636604	-0.002154445550835458
4875_at	-0.0011521007695070838	-0.007569314847234562	-0.0036448597290890125
4877_at	-0.014337138065416683	0.007863502843073451	-0.02620638040945062
4878_at	0.006315047463090052	-6.728482357357662E-4	0.017096226232674764
4881_at	-0.012332051038352708	-0.0029242937682775524	-0.005671134873083796
4882_g_at	-0.006881685660117867	-0.012115574130615245	-0.0012154991062109958
4886_at	-0.02324552193565727	0.008396908530242431	0.012444047640005841
4888_at	-0.025588799767424966	0.017024048217948055	-0.009553806955768787
4889_at	-0.025853864425405316	0.014190378532518842	8.059953641073659E-4
4891_at	-0.02199262866811687	0.005920793658360629	0.0048250554763646335
4892_at	0.001838902796817194	-0.00419296698927162	-5.580757905293269E-4
4898_at	-0.023181943097970874	0.016365808805553828	-0.020747536859497085
4899_at	-0.01954695547306535	-0.004715139455611463	0.050786110985224654
4900_at	0.0027750371601060896	-0.006945047819485741	0.0058456809105124925
4902_at	-0.02571584238287632	0.01954281567046012	-0.018411611740692467
4908_at	-4.49502968964435E-4	-0.007449917028315909	-0.004168077644770991
4912_at	-0.026179836947233824	0.014147411047728643	0.002356549880275618
4913_at	0.0010210230135317949	-0.0063203845951718225	9.053200291590685E-4
4914_at	0.026972759789629774	0.024629906419461892	-0.01133029016128268
4915_at	0.030374379138705436	0.0426298976220372	-0.008304769826366704
4918_at	-0.02219355498959423	0.005510671262161598	0.008826166948512687
4920_at	-0.026986136624927298	0.016424954667536462	0.002756784835089388
4921_i_at	0.01176541669570647	-0.032536798345784955	0.006154894936604439
4922_at	4.985655902755815E-4	-0.00849865422663877	-0.0015683359936748639
4923_at	0.029503794505389855	0.038955186887198505	-0.002653062417209523
4924_at	0.005821838274627361	-0.0038582865851014138	0.012210646603196889
4926_at	0.020452648764071095	-0.01749348541863792	-0.02088035166630864
4928_at	-0.009093173059332289	8.346626026355687E-4	-0.02598498952749167
4930_at	-6.48956294839499E-4	-0.024271556324484692	-0.003407878870188112
4931_at	0.0320885650118467	0.03536249812439344	-0.00883140216256862
4932_at	0.03089909131569447	0.038879164661120284	-0.004535600207353237
4933_at	0.022472963862695775	0.02419614722091753	0.021586047574623443
4934_at	0.0018999467620824991	-0.00730116149322774	0.0015278000570188093
4935_at	0.01726102223147241	-0.02003808062957365	-0.015531410555087223
4936_at	0.02303710282263541	-0.0012796710744510443	-0.0060021005340937334
4940_at	0.00538794288545966	-2.538322619650089E-4	0.019188177136498813
4941_at	0.019971896408482574	0.02171360808799758	0.030347472178186497
4942_at	0.010133110491112398	-0.031445465906345144	6.394140783066785E-4
4943_at	-0.021531356849490476	0.0026344865360251944	0.022231573855815107
4946_at	-0.026186376773462236	0.015911295853964676	-0.010273464137987829
4947_at	0.017152240816938575	0.017970593853241942	0.03656474824840811
4948_at	-0.012762374264718743	0.005857218007154746	-0.02699143195639594
4949_at	0.02754759393148172	0.024461042656519993	-0.012374127020207756
4950_at	-0.012612694740191149	0.005666867732901228	-0.02802444630458143
4951_at	-0.001651168839836751	-0.005773347022712183	-0.0023503723536037863
4956_at	-0.025930703140037526	0.015613764665727949	-0.008945336299928644
4957_at	0.001629815916759636	-0.005464567231515903	0.004666327758283754
4958_at	-0.0028968972596442057	-0.00517563330318359	-0.007931205386171479
4959_at	-0.024364940749099624	0.013620759778156523	-0.009652389381817898
4960_at	0.0034989109766487793	-0.0055769027431519045	0.006145668514116893
4962_at	0.02287418363106958	0.010685228607725233	-0.012289592047608515
4964_at	-0.023932415284536976	0.016703465904515557	-0.020585792246949824
4966_at	3.4712541559445034E-4	-0.021586891347820873	-0.005074066880135199
4967_at	-1.733371528898921E-4	-0.006580769456406081	0.006895394074149639
4969_at	0.005901730352499185	-0.003527841978482894	0.012526089968065174
4970_at	0.006188915397591825	-0.003049715389623825	0.014882137166749241
4971_at	-0.0012456379650316182	-0.007610338124263599	-0.004852352440359797
4974_at	0.003394840713940941	-0.0032220207046146174	0.004310751690904585
4975_at	0.020491335280283112	0.02466175616007808	0.0161108895866145
4976_at	-0.001203624761233757	-0.007282254521936709	-0.004709652608160541
4978_at	0.0036789397369463165	-0.006495798561431231	0.004304461331839123
4980_at	4.556741889007193E-5	-0.007493414257242337	-7.18288042551852E-5
4982_at	-0.0017537272754896908	-0.00453567993670393	-0.007846370482680448
4983_g_at	8.297826117683367E-4	-0.006704373714897313	0.0014147839095328713
4984_at	0.001476143348126576	-0.006384301225992338	0.0013635464051366293
4987_at	-0.025770222788636936	0.012549649130981512	0.012710569871902127
4988_at	-0.00843114336501549	4.32006485097893E-5	-0.02230902035523529
4990_at	-0.004749215428274913	-0.019548253604152646	-8.632442138013962E-4
4992_at	0.004496880835574672	-0.005069336229844373	0.009000764378313684
4993_at	0.012129827321219668	-0.03349442445962481	-0.002670392882950767
4994_at	-0.025864943958585986	0.012480793018401682	0.007435916914550142
4996_at	-0.012858543423586236	0.005867374666026994	-0.02561075899288378
5002_at	0.02275985950098943	0.025579192484401592	0.021283966377011316
5005_at	-0.007828046439439565	-0.0182921963164584	0.00889946331926106
5007_at	0.003307457967983636	-0.007040709615878485	0.007624600637521446
5008_at	-0.004004371574427431	-0.0207299414777408	-0.002100150497935237
5009_at	0.00876850509853382	-0.022690539678214286	-0.012859680187808328
5011_at	0.001314999826395111	-0.006767853654587264	0.002817579245475498
5015_at	-0.009164355129665546	9.57401115998546E-4	-0.024723283071464
5016_at	-0.022614863184919575	0.007835041417314075	-0.006796270316822675
5022_at	-0.01003207180666869	-0.014110274426574825	-2.731842969493568E-4
5023_at	0.008022128541957824	0.0023675978467784203	0.02400914445145282
5025_at	0.003252028595563894	-0.0067556126856001385	0.006564705646213607
5026_at	0.0016999513798072097	-0.007414622957598168	0.0036965310205222903
5027_at	-0.0016608407295744933	-0.004681255570130292	-0.006403703168352562
5030_at	0.008244740439669907	0.0018765327388829526	0.020530986350346586
5031_at	0.006335451798768707	-0.029621128972047023	0.0035554371279771253
5034_at	0.0013855164378730515	-0.00666495636233891	0.009254650200352623
5035_at	-0.024158004601956783	0.008354894346550058	0.015417099250833408
5040_at	-0.02403284973297917	0.00885996165349511	0.008068647359640522
5041_at	-0.012178711891387507	0.004563894484489685	-0.028876384538355566
5044_at	-0.018258995555652406	0.006497568245180789	-2.7510149392746986E-5
5045_at	0.02254784332792239	0.02900070354697797	0.017643594905324387
5046_at	-0.0054497915600144305	-0.01616520610049945	-0.012112036779925702
5048_at	0.006183359539335027	-0.0013780584538686277	0.01868628137441614
5050_at	-0.022960189467630284	0.009119670805719883	0.0025741067808527657
5051_at	-0.004041189194527598	-0.0024987999518461695	-0.018495222360770898
5052_at	-0.00416062301223762	-0.0036952244805938494	-0.011261244540390666
5054_at	-8.893812668376594E-4	-0.007207686917064926	-0.002495689824078017
5055_at	-0.00417207630217302	-0.003698463973246991	-0.016332441699730593
5056_at	-0.0020111870916376304	-0.004035302428915635	-0.010965220030713901
5058_at	-0.0019481888839420012	-0.02081884402606478	-0.005939794684080058
5060_at	0.007000380011257699	-0.0013082593752094848	0.01722592011973824
5061_at	0.013939649089970089	0.011655833222559387	0.0371050845122936
5062_at	0.013872407737491252	0.011346319722435794	0.0376435547155269
5063_at	0.017479626181827683	-0.02206442725001034	-0.00886978110021138
5067_at	-0.02555756257110067	0.012089655008327775	0.002378804992432807
5068_at	-0.026211300388822894	0.015020814118979289	-0.007018180353887367
5070_at	0.008097774087199387	9.44857696903372E-4	0.01892974417894798
5071_at	-9.164529248594514E-4	-0.007484200694632563	-0.0050006164482477
5072_at	0.020100496043116436	0.020921604385278375	0.031754251206842284
5075_i_at	0.014552683602102425	-0.03157658207067495	-8.695830624491633E-4
5076_f_at	0.013245670920771996	-0.034609706817642284	-0.0023275121554177424
5079_at	0.004212547039198966	-0.004914150870502682	0.009131347462565857
5081_at	-0.01661182288026555	-0.005857834280209439	0.015139876314374252
5084_at	-0.027199421646408588	0.018285725729609723	-0.008750536334822147
5085_at	-0.010460437794475514	-0.01349093679338314	-0.001696477561334736
5087_at	-0.02554567251200384	0.013863124228423677	-0.004111965662106568
5088_at	-0.018033401032760844	-0.002497728507134856	0.012637162543790976
5089_at	-0.012032150728882777	-0.010164409954134836	-0.004082084212523548
5090_at	-0.026113257925818836	0.015365318269162966	-0.007510981915362095
5091_at	-0.021059894427137345	6.160395384879172E-4	0.03075799944290708
5093_at	0.0033903358391255732	-0.005652751556470431	0.00759542670019198
5096_at	-0.01609802734627426	0.009406448276646993	-0.032572628852894775
5099_at	-0.004941930053952509	-0.02117883122133867	0.01595849032776344
5100_at	0.004130987250702449	-0.021616724444631513	-0.012257833941894924
5101_at	0.0028929527493819595	-0.007211999187174739	0.003752885225576377
5104_at	-0.023803615970483895	0.018148998152769297	-0.017152421055637832
5105_at	-0.0020217574486697597	-0.016054986089190176	-0.006500600795222259
5107_at	0.02663248112916335	0.02958500076641035	0.006300701165484754
5109_at	-0.018530170502479165	-0.0016938783472133481	0.02031452794257567
5110_at	0.0010919315687309378	-0.005887110411753302	0.0024730385852289034
5113_at	-0.022873376702729726	0.017620619248816187	-0.02079535224723053
5116_at	-0.0016572640849947127	-0.006570625735772444	-0.006675366415063612
5117_at	-0.01763760344584584	-0.004283034208130827	0.019137215484749618
5119_at	0.008182844121638111	-0.028600092423222638	0.0018031626316093714
5121_at	0.012592428129392602	0.009643944335065177	0.031164454887024025
5122_at	0.03134951061701058	0.038735828797163	-0.010253958803687242
5123_at	0.005332756847682249	-0.006145357186374386	-0.011461563690191664
5125_at	0.010774311167043067	0.007769133436038093	0.02736188177198176
5126_at	-0.005763912964595001	-0.0033099513824158006	-0.020618085475919083
5127_at	-0.02674714460844475	0.017881824699395452	-0.01019293621786936
5135_at	-0.02563623367620177	0.014104187393003714	-0.006629595669686694
5137_at	-0.004703582191142217	-0.0033036266996082277	-0.016536135121512235
5138_at	-0.018022537474666492	0.012194588522523473	-0.015034385322349159
5141_at	0.02301627301950563	-1.0567714905295312E-4	-0.004041587266571558
5145_at	0.03115457332497458	0.03651083113019662	-0.0028450227657055077
5146_at	-0.025639311321382096	0.010989526225295419	0.02058317292730242
5148_at	0.006069581688239667	-0.0027876680551848112	0.013797021303082536
5152_at	-0.02547908424960021	0.018534424291082943	-0.019010840962894855
5154_at	-0.00333989775812037	-0.0039796463002908155	-0.006951349481974444
5155_at	0.030494967758618336	0.0380318379298913	-0.005893769339558822
5156_at	3.158179841612081E-4	-0.006703892804296704	8.052628323092482E-4
5157_at	0.006904470044710901	-0.011774510375591126	-0.002224077541058546
5159_at	-0.027330714697546252	0.016767702501106416	0.002222357461330011
5161_at	0.012424465051922243	-0.03357113036982312	0.0013057763506308109
5163_at	0.005748384052810421	-0.023284562105822033	-0.008483405365067712
5165_at	0.0013787602958654774	-0.005251355557738339	0.006888402423914731
5173_at	-0.0052413608805049385	-0.014136036513441001	-0.011399805836888434
5174_at	-0.004962316826373105	-0.0029033000221933853	-0.011898978842815834
5175_at	-0.007217027116208386	-0.0016338961961874432	-0.02022117882882567
5179_at	0.0027827324481849718	-0.0073823117655403316	0.003433774525240962
5180_at	-0.020206269842893244	0.0016061346011058272	0.011671597727752529
5181_at	-0.0011998479846503547	-0.00665144662874751	-0.0028634106813744675
5182_at	-0.005471446257123391	-0.0024091866414993573	-0.018676552231705043
5183_at	0.005465525403672596	-0.0028458170894423342	0.012680717364554157
5184_at	-0.0030407125948870833	-0.02202914720619657	-0.0060719458552661735
5186_at	-0.01742631422819147	0.010314481254769744	-0.025935838487471503
5187_at	-2.1678359647504057E-4	-0.007531672541642886	4.893047657759741E-4
5188_at	-0.016825710702372095	0.010817268843123028	-0.029180217427902926
5189_at	0.0017640626683737158	-0.006935875213178787	0.002750931209272068
5193_at	-0.02147051229316904	0.016331392846923407	-0.0297951412892144
5194_at	0.01026950777667906	-0.030383679891695534	2.7108804011733047E-4
5196_at	0.021659554804338066	0.020260442630470124	0.027154405253797136
5200_at	0.014509588453040574	0.012945288742494785	0.036941821438105066
5201_at	-0.01710659629231281	0.010646820805967116	-0.02830425335582152
5202_at	0.016148488825098718	-0.025191006255699883	-0.012437794583431151
5203_at	0.019356756578407124	-0.013139552416794566	-0.017821584186199533
5206_at	-0.020233773921571177	0.014801974433524195	-0.030409635412605385
5207_at	-0.009182986447143602	0.0017566729736989094	-0.02158572618883599
5216_at	-0.005790634288727825	-0.0027462170746920646	-0.021712926330658945
5217_at	-0.010183872809775257	0.0021808907246557417	-0.02651108126392088
5219_at	-0.015852037903131243	0.009484262858647584	-0.02691988657877382
5220_at	-0.0020878656830063853	-0.0067092409933439	-0.009019433439096851
5221_at	-0.026708399969767385	0.015527827780936903	0.008524648226450571
5222_at	-0.0026783911380407434	-0.0215513286212894	-0.005727487797676613
5223_at	0.012174783140512496	-0.028058787379961748	-0.003781091893900319
5224_at	0.01321612140180649	-0.020166217406242203	-7.305429046159154E-4
5225_at	-0.024754836880257442	0.010857650708218943	0.0026841073806710275
5226_at	-0.0020452663619117567	-0.005344743585136659	-0.006698229716931971
5228_at	0.0012409587093823679	-0.0068605511353257605	0.005170438164122115
5229_at	0.020127080349045198	0.020363908346324483	0.02997970043788931
5232_at	-0.0208271899179396	0.0017365670220432288	0.014947374961606887
5234_at	0.0072815867257161665	-0.030220661348860277	-0.001351493499080597
5235_at	-0.0049714796770549356	-0.0030513479149163864	-0.01077443870879321
5236_n_at	-0.014182798364323936	-0.007831101055402618	0.011696004637472434
5237_at	-0.007227505600996298	-0.017120394996782622	-0.005983555863888314
5239_at	-0.025280284254790196	0.01154660126273629	0.006358930370613449
5240_at	-0.01042839395338738	0.002614668370469387	-0.029233188939886717
5242_at	-9.02136992880116E-4	-0.007049256469052374	-8.740902995701092E-4
5244_at	-0.026309562546014333	0.01532760620919978	-0.006084887440372373
5245_at	-0.003908830720888293	-0.020127547506034828	0.0023465077313640646
5246_at	-0.020781840859028615	0.002094947595962639	0.014672326388402667
5252_at	-0.019884455721522212	0.014364949966714361	-0.028349433329490765
5253_g_at	-0.013527258224213313	0.007155347441425712	-0.02678805532118786
5260_at	-0.020146747295323182	4.459667549063684E-4	0.015367302244733552
5261_at	-0.015826020533604077	0.009245168180878467	-0.030521763711850905
5262_at	-0.025056458585734104	0.018335250794995234	-0.01982437145801974
5263_at	0.0018010045294705713	-0.0070324389441760345	0.0029909836492150624
5265_at	9.395034909256584E-4	-0.00761890172972788	0.001096875004364719
5266_at	0.015049675037674867	0.013486410116772235	0.03571502688001189
5272_at	-0.021339515757089977	0.007470661066402333	0.010620849861745716
5273_at	0.022596512504349603	0.025887624161354945	0.023715289543351527
5298_at	-0.0016867148790401087	-0.007255700708441578	-0.006973795935524123
5299_at	-0.02588386500583091	0.01922953665873029	-0.016045462048848182
5300_at	-0.022993003549223786	0.0043246082468449245	0.03135749937480442
5303_at	-0.022245004923927413	0.01674563070050106	-0.02329983449915239
5304_at	-3.455665888704789E-4	-0.007875337599200366	-0.0022901047486109972
5305_at	-0.02084433583268335	0.0025879786042287784	0.009370648603964646
5307_at	-0.018249870977440037	0.012214966139280236	-0.02950229054737382
5312_s_at	0.0012578847447775052	-0.006826222822474401	0.0029772338949588402
5313_s_at	0.012270190995369325	-0.013046534994747902	-0.013623757534401936
5315_at	-0.003780538383452709	-0.004962182506743395	-0.01428097497513183
5317_s_at	-0.0010596238408899926	-0.007659767044391545	-9.448455423870433E-4
5318_s_at	-0.021266389757362628	0.006497023134986273	-0.008089999967077165
5322_at	-0.02367629057137223	0.008631531776806697	0.0019155344159106453
5323_at	-0.025671640620179674	0.014544744480601652	8.930022160218143E-4
5324_at	-0.02293910328893713	0.003824293907723763	0.035828034189392774
5325_at	-0.004009605499390432	-0.016335848059448946	-0.010207978329381872
5327_at	-9.123811045530722E-4	-0.023951337046600487	-9.049130156123813E-4
5328_at	-0.02512760566101153	0.011298095564783962	0.009829792856041469
5329_s_at	0.012535551836266529	-0.032230571470858844	0.00836558373649685
5331_at	0.01423439644590963	-0.03322330744657135	-2.3806273199907945E-4
5332_at	-0.018855435673485115	0.012586280434776675	-0.02972774460864148
5333_at	0.010505924603095936	-0.016721620383332313	-0.010134734011461014
5334_at	-0.01909245109156949	0.0024344511457955772	-0.004806764186963895
5335_at	0.029301390286940888	0.038777692008008895	-0.0032425310146115935
5337_at	-0.007853776547180788	-0.01592931857439327	0.016512274679488216
5340_at	-0.022755417150584115	0.0027967304493891404	0.04378221205340526
5341_at	-0.020726399586919624	-0.0027719249009607815	0.05333221309686784
5343_at	-0.005268225058830836	-0.004042876940900231	-0.015848713028737933
5345_at	-2.3047376161104607E-4	-0.007805981531772006	-8.008482707588196E-4
5346_at	-4.505015422173844E-4	-0.008191149192107373	-0.003930101898416723
5348_at	-0.002837318905169609	-0.006033592849351022	-0.012618163621855666
5349_at	-0.025777512355573712	0.017960236894325993	-0.01296613725029128
5350_at	0.0038201496177602524	-0.006432848175129032	0.008868482449504759
5351_at	0.014993627259174245	-0.02346854911745321	-0.01621997400706779
5353_at	-0.027085810443715237	0.015184277121468252	0.012668314179243275
5357_at	-0.00837802471066251	1.5622016540913175E-4	-0.027408479166479167
5358_at	-0.017936899591474067	-0.0048568635122693184	0.03175096330842968
5359_at	-0.001078765686127004	-0.00805372067448369	-0.003391833171731441
5361_at	-0.0025280420835098673	-0.004343467991352987	-0.0025217741226714854
5362_at	-0.020080470908975502	-2.7872313472493077E-6	0.01532031162299558
5365_at	0.018596642195103007	0.009322987516902057	0.020910861256112717
5366_s_at	-0.014563738431743425	0.007999563363996981	-0.02838807132658932
5369_at	-0.024310618959435214	0.019043570024748404	-0.017963282568174126
5372_at	0.005462636222762155	-0.0028939148839487528	0.006599584698595466
5377_at	0.0031381379539864476	-0.023622628093282753	-0.006045686670698323
5378_at	-6.240746302956329E-4	-0.024193310223074534	-0.005024852685372786
5380_at	-0.023041233280640634	0.004274176123656776	0.032421115393559755
5381_at	0.006450181895822214	-0.0025201650337857433	0.013646102235792445
5382_at	0.007155875846974218	-9.649625240016408E-4	0.015726145820085517
5384_at	-0.02487662569159576	0.018049699908423016	-0.01977672401376095
5389_at	0.0031815597955529577	-0.005311460215983032	0.008498803087234486
5390_at	-0.024759779346771874	0.016758699627080046	-0.014663682505296776
5392_at	-0.002541709251823028	-0.005221076856979667	-0.010430065359412145
5394_at	-0.02346363685149029	0.018372693278513492	-0.021185671891773557
5395_at	-0.02493200746492279	0.0136797373712305	-0.008122442718366936
5396_at	0.018291480278738975	-0.01830663634859121	-0.010120816383903027
5398_at	0.0019858881722894504	-0.005782332148966579	0.003836743626786244
5400_at	-0.022461059784777172	0.017332657877463294	-0.028342761085984686
5402_at	0.019990672084338572	6.52621091493678E-4	-0.005927760090733774
5403_at	0.017976653027067743	0.019974468067294346	0.031231175740534294
5404_at	0.004688482539425027	-0.0045304219199168196	0.008008722502801656
5405_at	-0.01157105577362613	-0.012955522475391808	0.015571696181323714
5406_at	2.1729415045125945E-4	-0.008528923696946371	-0.0029780369036022116
5408_at	0.015673049942471155	-0.022465072379497804	-0.01823573815132387
5409_at	0.018034832133243528	6.862011736917913E-4	-0.001588193430281764
5424_at	-0.008098716742064986	-6.847536022515121E-4	-0.02399461377263617
5426_at	-0.01029558365979809	0.0023936313470002734	-0.02425378070290846
5428_at	-0.025456063717382703	0.01747481659557879	-0.012679153265858506
5429_at	-0.021980876990139033	0.01634889184722996	-0.025556348182086155
5433_at	-8.369028653321532E-4	-0.024705271544337323	0.004655723068989242
5435_at	-0.02438620931693989	0.008378283837551535	0.02254321930528341
5499_at	-0.004347594912537939	-0.004203999161020453	-0.015150393102908073
5500_at	-0.008722008682221933	4.5788321302089294E-4	-0.022850021724131087
5501_at	0.015466090424368032	0.0150457474529233	0.03770532349568493
5506_s_at	-4.7796188931631856E-4	-0.00615933208960223	-3.208192790265245E-4
5522_at	-0.0061415642746460745	-0.02038628772851705	0.01958324485696969
5523_at	0.01398124971045207	0.012396617841336461	0.03570430986004085
5526_at	-0.002678266560495385	-0.006649404465303819	-0.01152203079001418
5527_at	-0.007688465567630202	-0.001029691760182279	-0.023778503545038326
5528_at	-0.004876953838956912	-0.0043672185822792725	-0.018893798220286796
5531_at	-0.021817948002897915	0.016050823278057902	-0.024479680559066182
5532_at	0.00402345405139037	-0.026067623977788192	-0.006810434165681514
5537_at	-0.024167915585079944	0.01840172312953306	-0.02196699227032367
5538_at	-0.026977420154742544	0.016908149279718475	-0.004145635766274575
5539_at	0.005986535357821205	-0.0031435315140872244	0.01451588746432889
5540_at	0.006711250788300214	-0.0015333651011849056	0.020093810667937174
5542_at	0.017781094114639035	-0.02067241630296209	-0.016275149900409118
5543_at	0.01233436654511195	-0.02078143260799728	-0.014573288327485749
5544_at	-2.1096336550014986E-4	-0.007928637829112477	-0.0036015035914555788
5548_at	-0.0234206907043884	0.007072617758504019	0.011130330537272021
5550_at	0.017725652480177486	-0.01816151329230211	-0.018993215585080395
5551_at	-0.005334268645286852	-0.0177706856688717	0.004146968405437166
5552_at	0.00487027462884056	-0.027760678404628647	-0.0034217179056901833
5553_at	0.0025338045158078268	-0.005834624925597275	0.001859823748880137
5554_at	-0.013368953473523374	0.004669485585239351	-0.02351329107117839
5555_at	0.010828848782435101	0.0061986566253356265	0.022536339146011122
5556_at	-0.0209764690516962	0.002541488846777811	0.007837993234599406
5557_at	-0.007186841022756388	-0.009274005878393861	-0.011975043116150698
5558_at	0.017921729581556384	-0.021832017204734315	-0.008859743562708767
5560_at	0.017160360749739218	0.0176920739653962	0.025567971135721602
5561_at	0.008134365268893842	-0.02547015171807773	-0.01539565699015547
5562_at	0.026556452099741307	0.036383312937995606	0.0036627146426754225
5563_at	-0.02603755517571292	0.020088469847229413	-0.019132167093106497
5565_at	-0.011982995589335048	0.003917196790233356	-0.026015548176218636
5567_at	0.031921346420452676	0.031275607170768334	-0.00598428566773347
5568_at	0.029636497208628085	0.04119071831973938	-0.003576806964416806
5570_at	-0.015436802842714537	-0.006267026987388169	0.012936607374918087
5571_at	0.015102321269420366	-0.027905259385371785	-0.012541346294081658
5572_at	0.017353607707060802	-0.020629545326114433	3.010835328327451E-4
5575_at	-0.019724440622238618	0.0023898642184212882	0.007538560708379528
5576_at	0.0032032437951929785	-0.005224981797406171	0.008047024531171803
5577_at	-0.0017194244118359742	-0.007268618656074784	-0.005615764366721852
5579_at	0.017722431606303494	0.01887060761617112	0.031653234845680896
5581_at	-0.014315012388041557	0.0074276161982086185	-0.029543108628893488
5582_at	0.0027576262576629726	-0.005913785737025532	0.0077318041575098395
5583_at	0.0019216544800878448	-0.008406579713596134	0.001579777692702584
5584_at	0.003094485026733117	-0.00738580849100787	0.007607271255474432
5585_at	-0.010867609226098751	-0.013845043896384376	0.011216134938715698
5586_at	-0.0020265088784316857	-0.02098065969733172	-0.009752718497454804
5588_at	0.011999910050438422	0.008184458084983567	0.03784771262287876
5589_at	4.654088053966991E-5	-0.0063754196071159975	-0.0025634563355921938
5591_at	0.020443559381477565	0.02222781875330271	0.029517448175813712
5592_at	-0.019120217525682524	0.0027230051627896118	-0.0016497481996450018
5593_at	-0.016518278121492577	0.003629353982823222	-8.174776763037588E-5
5595_at	0.022859035347124947	-0.008269307866990906	-0.01628787018548262
5597_at	-0.006298939857498955	-0.0014533713005859402	-0.023808217914146987
5598_at	0.001559490353557933	-0.02549345824395295	-0.007321630065582259
5600_at	0.005159037000603082	-0.004865199383281842	0.011067556791327829
5601_at	0.014075822799449921	0.011803589339287289	0.03864796174758892
5602_at	0.003349162241970082	-0.027078914987079986	-0.0038213142488971725
5606_at	-3.055687613036495E-4	-0.00807191563419241	-0.003646313726980991
5607_at	-0.007814538339660873	-0.016188042825047908	0.002968404908681813
5609_at	0.003744586102115701	-0.004965694488938266	0.014953383097831325
5610_at	0.031807733212727056	0.03073988686618023	-0.00876382668337982
5612_at	0.008288557052670323	7.625240861143851E-4	0.024761569142508155
5613_at	0.029809728547065862	0.03319186163558446	-0.011210619622264552
5614_at	0.02780510660059965	0.01159760427021203	-0.008280934486671783
5615_at	-0.027340684747018604	0.01647713443009014	0.009258879488998128
5616_at	-0.0042820535516896	-0.01896691988944016	0.0016845206138497012
5617_at	0.0024886681545490405	-0.002870620631582955	-0.0035926081361887193
5618_at	-0.0035511188416911016	-0.021439092072479144	0.0023235297556307485
5619_at	0.021523211950955686	0.022302752269942785	0.02687453103417474
5620_at	-0.004001507523341043	-0.020462019128216137	0.0024372601927647314
5623_at	-0.02623215127480944	0.020489012875077303	-0.019927319069560846
5624_at	-0.02686329127747273	0.019612833051380993	-0.013093509396930408
5625_at	0.0028193594954196923	-0.006996964579426061	0.003759821169962219
5626_at	-9.243285844242693E-4	-0.00781849655411418	-0.0023828577110170785
5627_at	0.01881202541155777	0.020719074964295564	0.034831080511144925
5629_at	-0.018599496981454338	-0.004763788744381761	0.042027851564613444
5630_at	0.01101186306253073	0.008407394818171689	0.0026854941400807214
5631_at	6.344044502101793E-4	-0.007486888868382756	-0.0010562742344127221
5632_at	0.0019194680429449476	-0.006410821576993524	0.004271912169620921
5633_at	0.03137970091039926	0.043934220515551445	-0.009742197798495429
5634_at	-0.025528522957740826	0.018980045348436343	-0.01612231311659309
5635_at	0.014760533343917439	-0.01840484699440714	-0.009884224085917276
5636_at	-0.02138781778200681	0.0159807032773798	-0.02692963934663787
5637_at	-0.002302002785345682	-0.006718792881749789	-0.0057852621904182664
5638_g_at	0.006199889762774277	-0.010365018184295778	-0.001568684161065023
5640_at	-0.007872344784381343	-8.322634211371374E-4	-0.02271633976735172
5642_at	0.017297215719861477	0.018071814814629474	0.034409715445694086
5643_at	-0.020443896617253432	-0.002969053904833003	0.05146961121945994
5645_at	-0.0012872237307198263	-0.02439273084111453	-0.004166688486268745
5646_at	0.02945324686993482	0.037728153641231464	-0.0011442336615271563
5647_s_at	0.011957486541454638	-0.03332544652922072	0.0011476646138839299
5650_at	-0.013915800538270887	-1.0874809628788843E-4	8.727626970645198E-4
5651_at	-0.02698615546373054	0.02021070163206308	-0.012429952478245255
5652_at	0.0023200164810805563	-0.007964973865480094	0.0038125373647638506
5656_at	0.010136257385778408	-0.021855317856627726	4.075529163135016E-4
5659_at	-0.010700740724873615	0.002937102326794013	-0.028808167784919875
5660_at	-0.011262711478801092	0.0034976268884998503	-0.02662097856734476
5662_at	-0.027133887540593853	0.019642496093790845	-0.008176682583793308
5664_at	0.019384709637443334	-0.0011469552702883645	0.0014952105408034143
5665_at	-0.010575961574097351	0.002549024048446397	-0.025264046185861068
5666_at	6.648061269251828E-4	-0.008335883863310202	-3.0113753205138823E-4
5667_at	0.021181404560085892	-0.0062455728880198005	-0.006369948155034497
5668_at	0.0225282073799611	-0.005487572781046258	-0.009843577132874093
5669_g_at	0.02160313888416085	-0.009228792605729471	-0.011319478226487188
5670_i_at	0.01311050156011974	-0.03163110473034564	-0.0013906138493518898
5671_s_at	0.014466876853334865	-0.03226892063749847	0.003695531512894281
5673_at	-0.02708286174637232	0.014866954736104974	0.015883937002007263
5676_at	-0.01152238654908478	-0.00794611440654999	0.005813284647718673
5677_at	0.027536395378856274	0.024940319822979073	-0.010457004671810474
5678_at	-0.016119307974990848	0.009151681923528917	-0.028518121013947476
5679_at	-0.005217819282537047	-0.00408979368106923	-0.017513288142854622
5680_at	0.012445999015678923	-0.02759651873522909	-0.011822131759595827
5681_at	-0.022867714753523633	0.01641432231073202	-0.022861877614175886
5683_at	0.012447809079450527	0.009224901592551094	0.03726404527500002
5685_at	2.2320359983953037E-4	-0.0082892000737597	3.16525225754819E-4
5687_at	-0.02483597185500799	0.018603797478693326	-0.020188549724139256
5688_at	0.008782603017621227	0.002083311110426144	0.025229467163678618
5689_at	0.01574407414846919	0.015605126788570109	0.03402803729612046
5690_at	0.014850976627655065	0.013792604911844253	0.034791442779934914
5692_at	0.018445710198914687	0.020003011877253746	0.03375944489672026
5694_at	0.0050042404420662726	-0.004686928179197212	0.011092555468714023
5695_at	0.014154496873761038	0.01228656124564514	0.036943862877703654
5698_at	-0.010097817991467717	-0.011071889381594322	-0.005491263195138963
5699_at	-0.006790017858876382	-0.001088439545953478	-0.015473402643117631
5701_at	0.03074649329535359	0.023794033475217122	-0.00679598862710559
5702_at	-0.024746990977723586	0.008393946017105296	0.026258919916503295
5703_at	0.0038791824742590857	-0.006101307477392878	0.004571785709912319
5707_at	0.023900108426189937	-0.005604165668496138	-0.01628595597793167
5709_at	-6.344711292603158E-4	-0.022965359889462928	-0.01075331298529139
5710_at	0.00393753172052595	-0.004704100832108073	0.008995592789134173
5711_at	0.013130637981840925	0.010552620124870595	0.03293395333446319
5714_at	0.0033738322968272084	-0.0062699810301974045	0.0038392985598787906
5715_at	-0.004169613215269545	-0.00412902250827769	-0.015387072408278048
5716_at	-0.025929864932477127	0.013734258614305566	0.0025059077197673095
5717_at	-0.022585598513665095	0.01716461380608843	-0.027438038322372207
5718_at	-0.0254196942271584	0.012844027299585418	-7.4951690409331E-4
5719_at	-0.02269459793539796	0.006641026574405594	0.008555568029079358
5725_at	0.012181836029796472	0.008876224960420493	0.03243596682920895
5726_at	0.029934501403900554	0.03494412161978419	-0.006142566385883495
5728_i_at	0.02031881616455409	-0.0044924614345964505	-0.002228859601439537
5730_at	-0.009402111068452566	0.0012027219542673484	-0.02432622471430028
5731_at	-0.021677879579652115	0.007869969954331762	0.007908467463251944
5734_at	-0.0013898550187188608	-0.007791485111056408	-0.006471093654005608
5735_at	-1.0972653343338115E-4	-0.008218242596749283	-2.514471069009976E-4
5737_at	9.369743107339014E-4	-0.00628672100441987	-0.005850356403916487
5738_at	0.004265608871203667	-0.006070044050744775	0.009392538809673874
5745_at	-0.015182309666627751	-0.007813520393425909	0.022953087514525766
5746_at	-0.01292457677359429	-0.011186283671117146	0.020548192374723252
5748_at	0.014262809000446273	-0.021708238365846073	-0.01728721972916906
5749_at	0.004953418521521282	-0.004792282169761432	0.007997081191747551
5750_at	-0.003881846956603984	-0.019841664501458797	-3.617839531622606E-4
5751_at	0.0018355820560355552	-0.007703516333380731	0.0034013767849747057
5752_at	0.027290220530415597	0.036795363541811586	-0.0016377117235459862
5754_at	0.027957752913818454	0.019769628497728578	-0.010910397348822586
5755_at	-0.0038728081224794065	-0.005474730549463536	-0.0158355240619184
5758_at	0.017587905433427413	-0.02109553088694737	-0.006761998061111741
5762_at	0.011316453603403486	0.006947188445671966	0.031286263047542555
5764_at	0.02519421559123089	4.788283476485441E-4	-0.014180532728842128
5766_at	-0.022155819435265123	0.0155914224567611	-0.02327556769336597
5768_at	-0.002470110731908734	-0.02234593712111421	0.009900480365111741
5769_at	-0.003180792134771499	-0.01918599375025584	-0.008352174983887488
5771_at	0.01905442438539856	-0.01645382889001773	-0.014753106193646878
5773_at	-0.02664102990406017	0.016860642093038405	0.0021942473857591294
5774_at	0.003377391941287183	-0.006975971505218343	0.007231203753883219
5775_at	0.008113249277978588	3.8976577922279537E-4	0.01667457328042101
5778_at	-0.0016600194012937723	-0.007516499191459205	-0.007123371837394643
5779_at	-0.02463373728662088	0.011580981872954836	-5.132876116940838E-4
5780_at	0.010657204686445461	-0.025659888037548154	-0.012473746041964627
5781_i_at	0.015023461062685239	-0.03516994108066753	0.005567022823611979
5783_at	-0.022440913864440186	0.01710242376672732	-0.028672847414672787
5785_at	-0.02645153890566266	0.013850120812030553	0.007915211526358034
5788_at	-0.01563624831819756	0.00958261488293807	-0.025761562828263793
5789_at	0.02173361110309661	0.005126211642421675	0.0026439855896049852
5811_at	-0.025472917555922875	0.01610163533982476	-0.005400292180935774
5812_at	-0.001467047482920775	-0.022614720372679878	0.0026118312479515428
5813_at	-0.01824783503968018	-0.0023975959371056216	0.011424956365659602
5816_at	-0.009436376722959678	-0.0031665532927003357	-0.0026533218304603187
5913_at	-6.864326618381023E-4	-0.008055400992753764	-0.002131966396396704
5915_at	-0.008633541309313824	6.837784932617781E-4	-0.02395961752508095
5917_at	0.012968117854157869	0.01015140923604115	0.037770452630736494
5919_at	8.616340118678925E-4	-0.004068244640168015	-0.00810715163538513
5920_at	0.0024592696688430296	-0.02772067574637816	-8.476441771831975E-4
5921_at	0.0011153540032726162	-0.008449295201253695	1.4418958243280936E-4
5922_s_at	0.017856923552658787	0.006597401793869611	-7.917147234549124E-4
5923_at	-0.00865508015138095	-0.015709908408294417	0.0013065336934130678
5924_at	0.0017733964422119756	-0.0067444008040424015	0.0015511809728504977
5927_at	0.018189140398653325	0.010661792262506164	0.016546970982647933
5935_at	-0.026193475991650884	0.020209192339649316	-0.017277747857565008
5936_at	-9.503659391778847E-4	-0.00707492262386528	-0.00226072217186008
5937_at	0.0012754001889737586	-0.007853557937817066	0.001743773838849294
5938_at	0.02060755632357889	0.0014523026687540835	-0.015705899122847988
5939_at	-0.027338098469798865	0.016997300609781166	0.002384593814378501
5940_at	-0.023374223367278076	0.01776465877666191	-0.024916200395740096
5941_at	-0.024022583981097963	0.017053570154394737	-0.019513854594504863
5942_at	-0.021193145245458227	-0.002048660543528617	0.05416044710308577
5947_at	-0.021342078396152264	1.2641988315326426E-4	0.035936748108678564
5948_at	0.0031197643809196813	-0.027455017481187616	-1.8940921566222004E-4
5950_at	0.032112445038418674	0.035843023416520556	-0.00962041638955598
5951_at	0.031570233800604815	0.04291573136668173	-0.009656106006747016
5952_at	9.212700250140889E-4	-0.025548619310056024	0.004578687845119918
5953_at	-0.023325355843471233	0.015823410254543094	-0.01755423319209102
5954_at	-0.023877234874188316	0.014539791472263341	-0.012494286239113793
5957_at	0.020872589529091868	0.021385874018766547	0.03145582867358918
5958_at	0.012633142293542983	-0.020822263764950014	-0.016220378448896993
5959_at	-0.0036231843147416882	-0.006076733054385142	-0.01166540692212664
5960_at	0.008401284959175727	0.0020468429231767257	0.013752481735483112
5961_at	0.010728645411992848	0.005364761148922902	0.03836238688267003
5962_at	-0.023717760039927642	0.007007537295435112	0.019141709885383287
5963_at	-0.027009365045694383	0.018652000240407574	-0.005059111669594026
5966_at	-0.011445443832954504	0.0037031788672125085	-0.02563722982325211
5969_at	0.015080995503853693	-0.03099148278071714	9.990337636989048E-4
5970_at	-0.026403058924752462	0.012531269422953982	0.021630165156918273
5971_at	-0.012475600018702297	-0.009112965698587472	0.003647580511401536
5972_at	-0.019800706283561318	-0.004019174865535609	0.05258276237608448
5973_at	-5.16712446795626E-4	-0.0075934567544960665	-8.506270229556611E-4
5975_at	0.012767851423715948	0.010345336602515414	0.03451534726136837
5976_at	-0.02141792716625282	-0.0011694439367781059	0.04983437197103014
5979_at	-0.02562355101773701	0.017888081774019172	-0.00917267814171953
5986_at	0.021387835028409054	-0.008015328178512996	-0.013940803916810853
5991_at	-0.0053193436442346125	-0.004165015564668992	-0.018479412378251882
5992_at	0.023846142438133242	0.009705141367491614	-0.016088274692645083
5993_at	-0.003101169617522351	-0.0058139120982657316	-0.0076123606033699324
5994_at	-0.026938931980874572	0.015449839475723405	0.00457797829907882
5996_at	0.023896677068585247	0.014236893773537975	-0.013484192899334911
5997_at	0.015415730610017725	-0.0172783901796952	-0.014519593828327479
5998_at	-0.026308433104332382	0.01982143307372173	-0.014655874062948457
5999_at	0.020209180869926534	0.022878206909790175	0.02403659393574953
6001_at	-0.02091704754818475	0.01703933314471069	-0.01638189146719094
6002_at	-0.014742554894396295	0.014873868395437523	-0.010459328274922722
6005_at	-0.024756693004136455	0.011688395182854422	0.006484866735402513
6010_at	-0.025225753535252804	0.01810727999720736	-0.01698475896077195
6011_at	-0.0039380644458636704	-0.004910386006478044	-0.010765389446362579
6012_at	-0.0022366101773710918	-0.006651094532812212	-0.010459429676030843
6013_at	0.003829779237841123	-0.023129818962987332	-0.01273024716136614
6019_at	0.013636697448070549	-0.019745393711023348	-0.0043902968657174085
6021_f_at	0.020873261283625943	0.022743644731179978	0.029708022737378027
6022_at	-0.02685732418141642	0.01845388625153037	-0.0039966365623300614
6023_at	0.023932009968352742	0.026369898495467402	0.0093420231342708
6025_at	0.02953386043445381	0.020005998963847027	-0.006922914138416273
6030_at	-0.0012412336741406049	-0.007453077055303554	-0.005612267679795387
6031_at	0.0020687795348757615	-0.00793893057514194	0.00627448070730445
6032_at	0.003400381532713414	-0.0065158421178587245	0.008881251171197478
6034_at	0.016955933450733887	-0.02161045739348792	-0.012128744493371113
6035_at	0.014356277118284608	-0.02580027792581666	-0.015244812318602514
6036_at	-0.026705352464089963	0.019212876731850247	-0.009540686693107345
6038_at	0.01504446563012981	-0.02412689994821826	-0.008315444526754937
6039_g_at	0.01442455781592842	-0.025706332704912047	-0.012728699451697014
6040_i_at	0.015696314486310432	-0.02453427957158791	-0.016236402745351583
6042_at	-0.0020953732176164372	-0.006829669555295566	-0.005825203536665406
6043_at	4.922258263864575E-4	-0.008323942905097642	0.002431626141459222
6045_at	-0.026778658371059263	0.014865070777535662	0.014363713626997631
6046_at	0.006071484747850948	-0.02528169888270059	0.0011809680725731297
6047_at	-0.021211403538001754	-0.0016690225207339605	0.05179694383405496
6048_at	0.016949653243553704	-0.020977080987310874	-0.019080126149022793
6050_at	0.020369271470713348	-0.016075582408672965	-0.017356722072494512
6051_at	-0.011476791555703348	-0.013733580429398833	0.020302351014338187
6053_at	6.58058701255377E-4	-0.007664252165602615	0.0021354828923468546
6054_at	-0.0034171617606460225	-0.005817029193058755	-0.013073862891972632
6056_at	-0.025079251219374682	0.018798646427166322	-0.019874642478945992
6057_at	-0.01260835780345442	0.005398724758351741	-0.0260289056772576
6059_at	0.0037476901254814973	-0.027038084092202694	-3.1791413664258915E-4
6060_at	-0.0012538785722653835	-0.007760002573004448	-0.004342015540190156
6061_at	0.014825965787078139	-0.03173980842639451	0.00461844945058982
6062_at	-0.002034364618205029	-0.007155803828420049	-0.007122823593085867
6065_at	-0.021412125914418555	-5.311470207262416E-4	0.04349921856948916
6066_at	-0.0019385140938195707	-0.024264235309535257	-0.001928579562017031
6069_i_at	0.012822625713977577	-0.033665846222664	0.0052169309825811
6070_s_at	0.011804183624330835	-0.03277896922986681	7.464477015376642E-4
6072_at	-0.02727382972745989	0.019979551786197723	-0.012098076730472473
6073_at	-0.025989819221715487	0.013379192466018774	0.003615036430421111
6074_at	-0.01703781060512503	0.010525419425143342	-0.028074762836938473
6077_at	-0.0018186835617705923	-0.007100498983848953	-0.009018894014756886
6078_at	-0.02065538547013171	0.013631229338042379	-0.021643904553392438
6079_at	-0.0036745958686760505	-0.005730129045630735	-0.015090257917073194
6080_at	0.01207611967244614	-0.032426887534783906	0.0064429142048284685
6081_at	-0.009151276512695272	0.0010861889471719805	-0.027629654689581628
6082_at	0.002468789914332229	-0.006607948434798311	9.49409858440331E-4
6085_at	-9.699930897085766E-4	-0.007810380057597895	-0.004511736008049046
6086_at	-0.014511290875542779	0.007347659704291922	-0.02729450797167462
6088_at	-0.0012523196175973806	-0.019018159151209888	0.009562995843137531
6090_at	-0.021665646983177075	0.0024577982598698494	0.026257280815386284
6092_at	0.020038250752381574	-0.01578438241233677	-0.01783281019414158
6095_at	0.010447915961509503	0.006389883553817132	0.027339950517585195
6097_at	-0.026722652832077438	0.018016473741442975	-0.0030819329127421457
6098_at	8.005764758216623E-4	-0.00782202084538894	0.0014472826449737927
6099_at	0.001937558141999184	-0.007909427226127898	0.0027681279407694493
6100_at	3.565661105063387E-4	-0.008590724684441926	2.2578249620162153E-5
6103_at	-0.013307342228478791	-0.008627383325193189	0.015972438756351733
6110_at	0.005528260310266409	-0.003624442066149742	0.015002699032684598
6117_at	0.0011486697876315589	-0.025704979726339415	-0.002429801245616067
6119_at	0.008731676761884568	-0.02428407670447059	-0.0019535404000389995
6123_at	-0.026341042263877346	0.013772859426101845	0.006979103842409882
6127_at	0.016185738232798234	-0.028819699743956238	-0.003063300711179498
6128_f_at	-0.003685130559783166	-0.00581779501395907	-0.012760115926401996
6129_f_at	-0.0049017188832292564	-0.004197258156388816	-0.015740879787324063
6131_at	0.03050078669085926	0.04127560253310302	-0.004707081708032263
6133_at	-0.025932528792554706	0.014372924329934889	-0.0025031827053235973
6134_at	-0.006811035018006241	-0.01846782401485906	0.0034414877823569514
6136_at	2.089006694388618E-4	-0.006929715029464502	-0.0016491990522131588
6138_at	0.015995703002011412	-0.02077489268357127	0.0035381447073758454
6139_at	-0.004391551943320828	-0.018604296368871658	-0.00715289746773212
6140_at	0.0231515711880589	0.00507883765491434	0.004519068457294569
6141_at	0.01415629478903892	0.010060452907024942	0.02607451278392233
6144_at	0.004849630984983404	-0.004529981061798036	0.009463008937331248
6147_at	-0.02660771848969551	0.015334386732511682	-0.0016065635764478956
6150_at	8.401013854966507E-5	-0.0068083930133379465	0.0011540702629971521
6151_at	-0.0017108984579300081	-0.006442128996821695	-0.005520316013833108
6152_at	0.024370078285044738	-0.001131338221098089	-0.008307628329144025
6153_at	-0.026170987774342867	0.013188083920569556	0.011666055554443045
6154_at	-0.02595537297012095	0.016810301528376887	-0.010368016318338016
6155_at	0.0029622462226203223	-0.00552510295165429	0.0070100659123815915
6159_at	1.4953131027558718E-4	-0.007856148871152126	-0.004755311527173105
6160_at	6.752566582714539E-4	-0.007946218794245851	-0.001456528468767829
6161_at	0.0018000258409415358	-0.008106667565195113	0.0028181162236974667
6162_at	0.0032242641940243024	-0.007267906803628069	0.006816264513560551
6166_at	-0.008582849646435624	-0.014319341639110857	0.0033248461600541342
6167_at	-2.9622302201564606E-4	-0.008330982257319122	-3.753648088806811E-4
6168_at	-5.264620899298802E-4	-0.007717263941600215	-0.004181375216139477
6170_at	-0.027208812046389478	0.01585099141240866	0.00974705387608552
6171_at	0.013645049437356952	-0.017637918018726877	-0.0146437296991658
6172_at	-0.025455652389115995	0.01627951381641316	-0.004430571564157861
6174_at	0.006756721517225989	-0.028064546940619252	-0.0070479162200176885
6176_at	0.006012971962798104	-0.022293179046330953	-0.011202461628940424
6179_at	-0.009667969234458661	0.0012911138571227519	-0.025809256400310256
6181_r_at	0.0015934226207861791	-0.007187402484283272	0.005404071509687197
6183_at	0.0044661595028396275	-0.005124082006949897	0.011543810821604676
6186_at	-0.00557438682539723	-0.021146792164794162	0.013402897238589737
6187_at	0.006432537565650178	-0.02690123126450721	-0.010015496017931245
6188_at	-0.026737368179215317	0.015564069655629977	0.005881221994619965
6192_at	0.001403269128872017	-0.007460242420963983	0.005413072433145472
6196_at	0.0024501940132192674	-0.0069871000820536594	0.006454404937215935
6199_at	-0.020588386615517654	-0.0028755337042091524	0.05114525503070581
6201_at	0.015707339807965067	-0.019145131293804376	-0.011649403907885287
6202_at	-0.024778247333853854	0.019351818284462488	-0.020216363877928682
6203_at	0.0021446583718242565	-0.005766614965230699	0.006860446328603511
6205_at	-0.0015366781461999377	-0.007030256865019895	-0.004778252451049596
6206_at	-0.024510662166395896	0.019327416599738127	-0.020645721770895686
6209_at	-0.005629474331803071	-0.0033176573297924576	-0.020520945102694855
6211_at	0.0054143213988200765	-0.004061795451609534	0.010076713007397925
6212_at	4.378276175226638E-4	-0.008564933547935319	0.0012055098166791466
6216_at	-0.02141156307768358	0.011544613614636877	-0.01403844937421715
6218_at	0.005281781794304403	-0.02783624896225606	2.3171812146132435E-4
6219_at	-0.018928790971030077	0.013093685427085522	-0.02463375252634911
6220_at	0.0021032841157683116	-0.007867640001959511	0.005090264833881036
6221_at	-4.721605289279997E-4	-0.007761778123177978	-0.004063201510197649
6223_at	9.52205905695921E-4	-0.006836901123451102	0.004793102937183983
6225_at	0.01801658357869406	0.019350100710766337	0.022690205045630893
6226_at	-0.024893613650290105	0.011770630517696017	0.009528623904012866
6227_at	0.014180186843133309	0.01241330198989713	0.03732585805435788
6228_at	-0.02055015791130815	-0.0017239080888559772	0.04413885042509318
6231_at	0.02093968989158247	-0.011351261120221433	-0.01151680708432588
6232_at	0.013446896148522586	0.012866224511398395	0.03140278756410777
6233_at	0.031693586253359586	0.04272545391059661	-0.010989406071064212
6234_at	7.550356031135859E-4	-0.008243022833422375	1.689783515413358E-4
6235_at	-0.024496568108249062	0.01881497975934395	-0.020576709534663652
6237_at	-0.012694206434083082	-0.011268320350272254	0.007101457095081852
6240_at	-6.007194931163962E-4	-0.007856263495525083	-0.0035760955383649508
6241_at	8.145510647314934E-4	-0.008307106642585556	-0.0014191535486214324
6242_at	-0.00429083690717783	-0.005338111252317744	-0.014618409088255123
6243_at	0.011491349830201787	-0.022301223822023392	-0.00431806620797467
6245_at	0.011819871785729743	-0.027491986321505207	-0.007261270017147673
6246_at	3.341053052247747E-5	-0.024344740508811805	-0.002165122677744642
6248_at	-0.02556690590001994	0.011889692657407847	0.012953731334525043
6254_at	0.02937605432483088	0.03945372541637451	-0.00784162765578607
6258_at	-0.02064813070663369	0.007305167308554085	-0.002003229281364916
6260_at	3.7638204119038013E-4	-0.008502777522879743	-5.679566288304973E-4
6261_at	0.0015959975239116587	-0.008365161925237613	0.0025560186824282764
6264_at	0.023661760455023696	0.027695004059931097	0.015015322272919983
6265_at	2.992178299030689E-4	-0.005471683122800806	-0.005825924697577162
6267_at	-0.007290651036046191	-0.01704148107046182	9.910641270645508E-4
6268_at	0.019714333124735473	-0.017576754518226885	-0.0218707282485238
6270_at	0.02734408245528649	0.03503053428965827	0.002647546989338366
6271_at	0.011305233078828384	0.006751160648732327	0.04140568460084349
6273_at	-0.01123583196250986	0.0036888124026599866	-0.022065089432067708
6275_at	0.008321239262372847	0.0014058658559426916	0.024946976856329597
6279_at	-0.019787928664349815	0.013881590678120094	-0.028224760356786654
6283_at	-0.0028421887619586804	-0.006344160353353581	-0.007219884285082582
6285_at	-0.025575207113772605	0.011646338117662063	0.01600309112959179
6286_at	0.03139296542844393	0.03300393895819345	-0.009192314581316604
6287_at	-0.005085787538111241	-0.0036855837734418697	-0.020334215736107598
6293_at	0.011756279378033474	-0.008257715889745948	-3.510005677736583E-4
6294_at	3.594580738091191E-4	-0.00519946673914354	-0.005401393663226281
6296_at	-0.026837337883097095	0.015201117115119098	0.008214843767191362
6298_at	0.0014641733522058015	-0.00796071250555909	0.0032647092717400534
6300_g_at	0.0024211171281858382	-0.006822349443176565	0.002567635962399357
6301_at	0.00280892881941115	-0.006731039836233653	0.0034710806170132917
6302_at	0.028673963910787515	0.019321305579094613	-0.005747150850293945
6304_at	0.017585819163264158	-0.010698186358866515	1.7244101882628015E-4
6312_at	0.0020938157562425765	-0.008335800874365754	0.0029881189610806757
6313_at	0.0025162021881243372	-0.0260077323071362	-0.004812619569642253
6315_at	-0.0048218776261381244	-0.004824237558327743	-0.014904276119492578
6316_at	-0.009136397657070748	-0.013591745185151263	0.002013141605957365
6317_at	0.0056914014139213195	-0.0038726805738441136	0.014715104551258821
6319_at	-0.0012241948282505554	-0.007401859177144825	-0.0017720447499484124
6321_at	-0.027543937245981413	0.0164766845484426	0.012007361712662841
6323_at	-0.004381974954690728	-0.003711416976494085	-0.01687251043749958
6324_g_at	-0.004210148519327308	-0.004131513314772579	-0.017947648512190252
6325_at	0.011789076155828651	-0.025781243098645427	0.0037532627990144317
6333_at	7.060519292270876E-4	-0.007548878112086463	0.0026408556918044775
6335_at	-0.011145364458135278	-0.013239184824341265	0.014580263881767409
6337_at	-0.010780750801014295	0.0027192908794281484	-0.026503059166843625
6338_at	-0.025498282798937746	0.016873124997662324	-0.00863606001639161
6339_at	-0.022604660188150928	0.016357443944634297	-0.022208176968478866
6341_at	-0.003228050883197857	-0.006207998857026871	-0.009236267730470593
6342_at	0.024534442980353253	0.02002595560739626	0.009575923369703646
6343_at	0.017930269821249664	-0.017393914971613907	-0.016135676608782387
6344_at	0.017231596001333564	-8.752048123787265E-4	-0.004243013391693299
6345_at	-2.518316512891027E-4	-0.007830519092484816	-0.0032993275242654036
6346_at	0.0017464663519455444	-0.007416610898823582	0.006144822879449495
6348_at	-0.02443005725911715	0.006839242691838419	0.03335405518646271
6350_at	-0.026809339882017523	0.013721377440636028	0.019555010649182185
6351_at	-0.023356901519573786	0.006431691874496736	0.021933462729199663
6352_at	2.5794417084839726E-5	-0.025984882860371733	-0.0014110296453452161
6353_at	0.0013152108294952778	-0.007748679004671222	0.003661132094545924
6356_at	0.012511447234873643	-0.02482881742759175	-0.015514492054463735
6357_at	6.311415150709242E-4	-0.00832877508435057	0.001910119539679676
6358_at	0.005411849651869893	-0.014568250242416795	-0.0034951393854160064
6363_at	0.0014966618242510895	-0.007157078886353763	0.00262597380059573
6364_at	-0.003231401582558532	-0.006110748957810855	-0.009663750351941057
6365_at	-0.025419754505736827	0.018614216354349688	-0.019131034576710008
6368_at	0.002300720651260344	-0.025198831760122664	0.001700171422428153
6369_at	0.0027025126136795605	-0.022205627994139596	0.0017025187893482375
6370_at	0.02202589818609019	-0.011835699976514524	-0.017620000547719658
6372_at	-0.01773390525738266	-0.0026399496999988826	0.006787058812843152
6373_g_at	-0.011203034818852178	-0.012056939873514591	0.001257684022452374
6374_at	-0.015844748037835785	-0.006382183752360467	0.018467050155909596
6376_at	-0.0029823713137914556	-0.006066770346929601	-0.008032979121845455
6377_at	-0.02155096987988873	-9.424139610630261E-4	0.05093784542665071
6378_at	0.0013001413283693513	-0.025346203736435754	-0.0028384907583683273
6379_at	-0.00222529748208692	-0.006826200689194134	-0.004676543663540739
6380_at	-0.0027851019843864438	-0.006396063863830275	-0.007553683928262421
6382_at	0.002749631522986839	-0.0074634916583112805	0.006619856966004792
6386_at	-0.003999101874518593	-0.005719278736820758	-0.015299316153165949
6389_at	0.02086676386336634	0.02440939028798046	0.027768596428048426
6392_at	-0.017310859221708986	-0.0015054422910564934	0.007984205308219855
6394_at	0.00580225691386187	-0.003524035708804284	0.012187821781545425
6396_at	-0.006934648438104269	-9.006969994930092E-4	-0.025763647634927587
6397_at	-0.0047499015135748415	-0.0046612362479555615	-0.018004888857647398
6398_at	8.868992561570005E-4	-0.00863443568419091	7.716363349859631E-4
6399_at	0.031820429405095184	0.04307875744940151	-0.008754719450744299
6401_at	0.00263776049419827	-0.006475688801967131	0.0034519150854814182
6403_at	-0.025661602092018614	0.013625051693075102	-0.00522098030926035
6408_at	-0.018310957014811224	0.012252132752658214	-0.02743901639930184
6409_at	0.004592094187252675	-0.005347501485910208	0.009825902129048252
6413_at	-0.01896545281706048	-0.004070059624882085	0.04257141107866181
6417_at	0.0042367468097364224	-0.006087883449639597	0.008415026813913566
6418_at	0.02097040413502424	-0.010678215488448073	-0.018436035802974232
6421_at	-0.018936727463533684	0.005078562568977578	0.006865944575070569
6424_at	8.092620392701012E-4	-0.007213853434940093	-0.0010290045314845639
6428_at	0.0033836755714448117	-0.0063547715905316006	0.004312263052451512
6430_at	-0.02682941764117711	0.020161710287275786	-0.01580193214920491
6432_at	-0.003400660536412986	-0.005845235612133913	-0.009484300581899897
6433_at	0.01449943438862144	-0.033922824374971836	0.003534425105456473
6434_at	0.021858112016168264	0.004169677057982869	-0.0060243563321952485
6435_at	1.1757592507771612E-4	-0.025148378803194874	0.0014080116248431666
6437_at	0.007016670450328386	-4.6402470743917403E-4	0.018984688107251013
6438_at	-0.0011901645939001789	-0.024290135891568386	-0.0014839899897070717
6442_at	-0.02594156696168973	0.018883067931938436	-0.013144446736556282
6444_at	0.006878564485989907	-0.001704110203144252	0.015109219542990633
6445_at	-0.024743033451825564	0.018955465088943746	-0.018868366699968078
6446_at	0.001394552101706775	-0.008007616854741665	7.81829284640443E-4
6447_at	0.02188214130269623	0.004128506730903675	0.0018424321487705685
6449_at	0.0016079279909832751	-0.00742147966394653	0.004612707156319342
6450_at	0.019404063870431944	0.022112391916022513	0.030266650873816768
6451_at	-0.013511309760439117	0.0064105654753515064	-0.0300574660864904
6452_at	0.023048917201104545	-0.007820695850044166	-0.016352945820977124
6454_g_at	0.0048941689350091855	-0.02092145189055779	-0.0013421678833355944
6456_at	-0.021594802294790407	0.003806769404023363	0.01419597296529086
6457_at	0.01459542816621246	-0.026504551299587856	-0.013076422475830487
6459_at	-0.022222871894343858	7.059553671079814E-4	0.04595607659964577
6462_at	0.012009053017103227	0.008201848906430022	0.026276367921389203
6463_at	0.02132925115355334	-0.012633038531225715	-0.01636484110591205
6464_at	0.002260665809051961	-0.008216868445395943	0.00288162830328993
6467_at	0.023782574246047104	0.029378684544287808	0.003331155149176211
6468_at	-0.0018906931336107975	-0.006270330489855741	-0.008966411169991207
6470_at	-0.01875897336845967	0.012265178887995602	-0.025752358485709444
6472_at	0.018691508979024773	0.018989212556899702	0.0344185057315145
6473_i_at	0.011500623444312743	-0.034236818192602055	-0.0014325944956759319
6475_at	-0.016944417270392684	-0.007658142314565133	0.048036956083783416
6477_at	-0.011543589786287105	0.003944041848227004	-0.02403301413358722
6479_at	-0.002430594091326441	-0.00690733400958445	-0.00832746292926853
6480_at	0.005202873372325988	-0.024700399023076015	0.0029573207539924655
6482_at	0.0071587801709982945	-5.688964283830449E-4	0.023767991800116284
6485_at	0.00596574543262194	-0.0031780887734650996	0.01662380336346064
6486_at	0.0013816143163505315	-0.00454873386063036	0.007138676281254147
6487_at	0.005028317733219457	-0.004583862150604114	0.014048943963137859
6488_at	9.92985861534022E-4	-0.008433696433497374	0.0010568834555246102
6489_at	-0.02200372920709611	0.016275821693230014	-0.023976849879199624
6490_at	-0.01841016859023443	-0.005735531750154401	0.046130753426603485
6493_at	0.024273666329182843	-0.003598530599682735	-0.015996298208382567
6495_at	-0.010263178520967196	-0.01163986540634905	9.945366456011694E-4
6497_at	-0.026453898913544223	0.016927009812608196	-0.007529731932682855
6498_at	-0.025603499782909434	0.013006980352954419	-9.519936342496935E-4
6500_at	-0.0015790656460651178	-0.006227495461058417	-0.002399474934045275
6502_at	-8.043467460093774E-4	-0.007196117326836724	-0.005783396613530244
6503_at	-0.02532921261435875	0.01920876906812161	-0.019593076034950852
6505_at	-0.0026197560408684965	-0.006144711630609623	-0.013122674271219634
6506_at	-0.027400935391550103	0.01694749852531935	0.00378739733079077
6507_at	-0.006804701669496554	-0.0021477967913129726	-0.020754134701292594
6508_at	-0.025449054838533575	0.011397236347965356	0.008053589141227837
6512_at	-0.021504002632449826	0.0037891103357183117	0.017444597933244613
6513_at	0.031421079639411355	0.04164061203331934	-0.010259759201444072
6514_at	0.030640209767270027	0.0417680828239496	-0.010400614706897496
6515_at	0.030640001039001715	0.04176711909471805	-0.010451747877374287
6516_at	0.028357995152771407	0.018963424550721426	-0.01134992036248585
6519_at	-0.01873852147345573	-0.001236952632286833	0.017311828241614473
6523_at	-0.0036099428178086603	-0.005862405273538131	-0.011721445753340583
6525_at	-0.001156396586074512	-0.007464199878719142	-0.001719531300783299
6527_at	-6.157178743225647E-4	-0.007634726678465515	-0.005892775873425335
6528_at	0.0014585989153281772	-0.0074142624657148205	0.004167214019387826
6529_at	-0.01420130475632913	-0.009538929982463418	0.014098778635005037
6532_at	-0.02707165463890571	0.015733765362801234	0.009984505565242276
6537_f_at	0.0153624128871611	-0.02567711120075007	-0.005398669646677123
6539_at	-0.008357188536177257	-0.01807184217327981	0.017638905389164718
6541_at	0.02161913484077169	0.004409163796024696	-0.0023939119015614677
6543_at	-0.004047075030324089	-0.002944949641888437	-0.001877006472795548
6544_at	0.0020384186822127947	-0.007474248545577064	0.005947449250768443
6546_at	-0.023377527166706182	0.006387566074626105	0.023965054760499094
6547_at	0.022271315776603667	-0.010915335663628567	-0.019412295910298548
6548_at	0.026525838898643118	0.007761066579088258	-0.008151321832395243
6549_at	-0.010638156916746655	0.0029833876446899196	-0.02493964289180981
6552_at	-0.02083888805218593	0.013589390738443122	-0.02051313017808416
6554_at	0.029490892940733388	0.029501798555028436	-0.006637269312554018
6555_at	-0.0018211132800356748	-0.0067316872979079	-0.007582098492594354
6556_at	0.002398188722989423	-0.007756374306457388	0.004593553003064426
6558_i_at	0.009131404404889201	-0.029250440543775232	-0.0033780230023196978
6559_f_at	0.014665991050505145	-0.033403825149518666	-0.0022129789327471226
6560_at	0.015737785929825242	-0.028331519355513073	-0.00738596111313667
6561_at	0.015187620415569031	-0.029109962004356688	-0.003375484677227187
6562_at	0.0021542936578281876	-0.027191936818817812	0.0022259885456421963
6563_at	-0.013194980245576212	0.006279567312894053	-0.026509256240866762
6564_at	-0.012218438433692413	0.005006037092396535	-0.025192461995162677
6565_at	-0.0027100852170596707	-0.006693166637264211	-0.009958021506998198
6566_at	-0.02729710545897905	0.02016793717122333	-0.011806929998357994
6567_at	-0.005849280543059402	-0.003257831583719244	-0.01834831322391053
6569_at	0.014117819500544788	-0.034438081902843067	0.007191650932396278
6572_at	7.227772245689341E-4	-0.008041680717441808	-1.9859219176908405E-4
6575_at	0.030493521648914574	0.03034729151407329	-0.009220894391070968
6576_at	-0.0018369968006241083	-0.007409162947204874	-0.006939445226379198
6577_at	0.007402368040575389	-0.023116525701143142	-0.001749813176576025
6579_at	-0.02533077734983358	0.019965856345238814	-0.01980707579178484
6580_at	-0.006424161307776771	-0.0025510528724110035	-0.017226911312413235
6583_at	-0.02382565614520935	0.0063869158398186885	0.027135960849528355
6584_at	-0.021540328390361872	0.0021167480755214007	0.02619491566340297
6585_at	-0.026468901805134632	0.013863438740024912	0.01585735971726512
6586_at	-0.005615057702291233	-0.0035896372441631573	-0.01759663708391818
6588_at	0.007277357539368361	-0.027888065556291794	-0.004038147615268606
6591_at	-0.014823749608370317	-0.007908112074886751	0.01438599629262887
6593_at	-0.02372033569225609	0.005364696550007053	0.03509133437402996
6594_at	0.00883025610347674	-0.02731885568439147	-0.008159440570397292
6595_at	0.0031598171809582485	-0.00692088658820889	0.00769114370853002
6596_at	9.060708106164146E-4	-0.007926302649957091	0.002162956895432227
6597_at	0.016927680521927023	-0.01933356875121681	-0.004836984883025953
6598_at	-0.0027210500196646853	-0.0065632664861637775	-0.00795176927598565
6599_at	0.013458236566749548	-0.03335754039711822	0.005826679327675336
6600_at	0.013816350185327828	-0.03451521217811579	0.00969695214347037
6601_at	0.01346172754389758	0.01165346625822225	0.01159848681263614
6603_at	-0.018778919148570942	-0.0016024339131665308	0.02484241545986567
6605_at	-0.0014229632172766801	-0.007422322819280984	-0.0073773893348762325
6606_at	-3.7469655539857365E-5	-0.007914337093220387	-0.0053199043536655485
6607_at	0.005037294679628809	-0.004951225281757387	0.010470204969997027
6608_at	0.005686859059854646	-0.003663366451787093	0.015963137199297404
6611_at	-0.023592740690825127	0.01679431872379422	-0.019621129366310955
6612_at	-0.020430019633218947	0.015049999876887129	-0.031482970416414076
6614_at	-0.003008868686813488	-0.004685071204562477	-0.010364912670644735
6616_at	0.003830387991645607	-0.00589901582670022	0.009592029780486606
6618_at	-0.01730074587405009	-0.006114337565418492	0.03034759916586558
6619_at	-0.011675055917529884	-0.014782988825873892	0.03190624722779011
6626_at	0.0055605757167866855	-0.0030217227335264402	0.016157760102670615
6628_at	9.371532258533448E-4	-0.007653759554799402	0.0033115664495184027
6629_at	-0.019499172853125215	0.011182564275420056	-0.01736433197149586
6630_at	-0.016637036528474307	-0.0044100857623081535	0.0097157293218358
6633_at	-0.00263560799375051	-0.006728420486791369	-0.00795795363092931
6637_at	0.0031561808690386962	0.0016822888219635004	-0.006223954184352464
6638_at	-0.009153797705858658	0.0012897393051005531	-0.02121626404855808
6639_at	-0.025081416681801996	0.018779679796543113	-0.015789786847207936
6640_at	2.1257535829678337E-5	-0.007175986727135832	-0.0041807264059295505
6641_at	-0.0016191826043474625	-0.006652080918537625	-0.003938971560512183
6642_at	-0.013701199342949144	-0.010108555882832021	0.011717651129443373
6643_at	0.03036273237623065	0.03326243757564106	-0.00334697526985028
6646_at	-0.008661548606789686	5.142873913857477E-4	-0.026574456392377044
6649_at	-0.007066996970595501	-0.0014127570214811785	-0.024382657395156163
[truncated: 1,656 more rows]
