# Supplementary material for: A Geometric Clustering Tool (AGCT) to robustly unravel the inner cluster structures of time-series gene expressions
Source: PLoS One. 2020 Jul 6;15(7):e0233755. doi: 10.1371/journal.pone.0233755 (PMC7337352; doi:10.1371/journal.pone.0233755)
Supplement: S4 File — (ZIP) [file pone.0233755.s004.zip › ScriptFiles/manifold_9335.txt]

10000_at	0.0025466111683884072	0.00495341666051031	-0.00324002363836926
10001_at	-0.011996263743289463	0.010883713395302714	0.010362028872757615
10002_i_at	-0.016935406150026006	-0.015439108857382502	-0.008710357137754964
10003_f_at	-0.01575342171177109	-0.0022402336579017117	0.006656055077182066
10004_at	0.010143811436656889	-0.0016419422412805864	9.227820719333845E-4
10005_at	-0.013645314393204364	0.006345103160449091	0.009692330312139258
10006_at	-0.016485727632556	-0.01789273494412801	-0.01139992891798735
10007_at	0.011221197086986252	-0.0012031812972311772	0.0031004985739193783
10008_at	0.008431888237669004	-0.003949032471546077	0.0026469528752569678
10009_at	-0.009540797829912802	-0.004388905480005379	1.0953035677500162E-4
10010_at	0.0015332484330340035	0.018112115060496068	-0.0043570257541459025
10011_at	-0.006579236125156388	0.02805126498493243	0.005491361729551105
10012_at	0.011398514274123445	-0.008505433242656533	0.009135551817009683
10013_at	0.0036673340978994103	-0.009237330999838918	0.002192500991074862
10014_at	0.0011115589247155328	0.004289360042296083	0.004270794170509265
10015_at	-0.008883615346441366	0.00735443285229936	0.0023150151015494647
10016_at	-0.002941146499139274	-0.005231351241152024	-0.003596984592476039
10017_at	-0.002172100739895631	-0.006292563717193613	-0.0026697910387748864
10018_at	-0.009966808740505121	0.007858450366278929	0.012633960317276923
10019_at	0.005527305998721311	0.012032776957129355	-0.005392429587824727
10020_at	-0.0058679781904219875	-0.002523243171454897	0.007305578955762237
10021_at	0.013042096422355673	-0.0048149860627246304	0.008105471753920755
10022_at	0.012585779990278533	-0.007633464935662902	0.010650525051768901
10023_at	0.00842893547527034	-0.008521345737480248	0.005974795056417846
10024_at	-0.007067931974329591	0.01815975308305947	0.00850000551318154
10025_at	0.010132844259751755	-7.827726243031682E-4	-0.002910251667104997
10026_at	0.01321062478806402	-0.005236995951001841	0.007548737416057415
10027_at	0.013875866637173308	-0.0060809215174145006	0.008139467227097488
10028_at	-0.0076160944736301285	0.02375590208553232	0.010550718107795138
10029_at	-0.003566901510773861	0.027130797664267584	0.0017686119139455024
10030_at	0.0058902381071526825	0.0080532826333069	-0.0021003303818636094
10031_at	-0.01671789310749294	-0.01675225293174729	-0.010082196370849117
10032_at	-0.011807999459607069	-0.0035860234670590926	0.005993701608342916
10033_at	-0.004462017294772285	-0.012255881929527722	-0.0016448253535812558
10034_at	-0.02069127710595054	-0.0186381570837135	-0.012245962331175348
10035_at	-0.013085579762237443	-0.004019018661661656	0.0030357108836788307
10036_at	-0.005800794828348723	-0.01166629517259219	-0.0030675665317986705
10037_at	0.00571882490753778	-0.0031282743267078807	-0.0013385782302939532
10038_i_at	0.012297056391728439	-0.0024621433383431837	0.003331333773913891
10039_s_at	0.012830739435517227	-0.003153746212124385	0.002620730641578648
10040_at	0.012696280610486622	-0.0025825576166163587	0.003108373696471975
10041_at	0.011202737334354961	-0.006479792188260558	0.007600110091610383
10042_at	0.0012741514018282322	0.019088102304794154	-0.004929460519415758
10043_at	0.01357499039061313	-0.00466192012884696	0.006279091470764522
10044_at	-0.0168096700354085	-0.005466185272594743	-7.212108691660795E-5
10045_at	0.010673441159518581	-0.007602911325910764	0.008564341987901373
10046_at	-0.014524151702770419	-0.016480795983574475	-0.009566868714519623
10047_f_at	-0.01272541741173614	-0.003361036409932974	0.0048951002297404535
10048_at	0.006744217980344646	-0.008046365894735348	0.005638805301961287
10049_at	-0.005216750752502413	0.02894422189566366	0.003770572565779145
10050_at	0.011695458290582569	-0.006616272428149166	0.006922819706847332
10051_at	-0.015216726809898202	-0.008864753294049028	0.0014336681434507419
10052_at	-0.015204252962615466	0.0020241736987115107	0.0085810775945206
10053_at	-0.017525224931904622	-0.001980200137006606	0.0076400488828274535
10054_at	0.005509439789322401	0.011800327326841024	-0.005230827297834156
10055_at	-0.005725956396490094	0.029378452911325275	0.0037817960539968417
10056_at	0.012789937528988592	-0.007884012570984731	0.009432775238517035
10057_at	0.002124065904851546	0.003189338664582286	-0.005345528147536122
10058_at	0.009608953037122874	-0.009044043117214826	0.009166356584652133
10059_at	-0.008866950817800964	0.004363667329908965	0.011534757950378206
10060_at	0.013312800899680401	-0.005611882574243764	0.006702896752654022
10061_at	0.0023289232166786157	0.01610555896294906	-0.005659060066960762
10062_at	-0.006693264580729374	-0.004360262078602269	0.004833411211933955
10063_i_at	-0.006645193403439117	0.02139509519836865	0.006898371159922707
10064_s_at	-0.005903222480273176	-0.008750280215913345	1.8410585542023676E-4
10065_at	0.0037243304279931454	0.0020994143509357652	-0.003992927368455124
10066_s_at	-0.009225656117490703	0.008187356823063032	0.0014473809008381218
10067_at	-0.015213139379313423	-0.00859286033599966	-0.0034250978705034907
10068_i_at	-0.01668267695358122	-4.6113394660791637E-4	0.010471060418268114
10069_f_at	-0.01682808583218197	-0.001406126318090757	0.008653794985231816
10070_at	-0.01663320384273594	-0.01533224003818669	-0.009619456681716465
10071_at	0.011723919040682115	-0.0012685225212925048	-7.929883154296947E-4
10072_at	0.013564401391755286	-0.007288776663719745	0.008977733505168993
10073_at	-0.006390720201137637	0.02404852691532205	0.0036151284844466165
10074_at	0.009476422801467528	-0.005302927450894385	0.0014631852084703706
10075_at	0.013685268939075186	-0.005491028738513509	0.00910006420221745
10076_at	0.012431420679800258	-0.006297996879746923	0.006070468042816385
10077_at	-0.008012847370128662	0.025302384949585366	0.008214776957101887
10078_at	0.01317153695546547	-0.006367837327212826	0.009088207438532763
10079_at	0.005954097304210056	-0.0058481510317427805	0.005838937531170188
10080_at	0.006943564235618959	0.00729411871293173	-0.0036958765962732893
10081_at	0.005167811778539437	0.012007216022368152	-0.010074771057073736
10082_at	0.011499564734895218	-0.004028034282098617	0.005552588748772145
10083_g_at	0.013296395582689843	-0.004556541521289986	0.006346771519928544
10084_at	0.008186199284088301	-0.004777170978816934	0.004922240283581815
10085_at	-0.012962096447119884	-0.013242406225720716	-0.004181741095151235
10086_at	0.0024090529424959576	0.0025153592407402567	0.003190884765162465
10087_at	-0.0019329713453598032	0.02584716436375128	-0.0021993535831369847
10088_at	0.010981162751543297	-5.809406871060237E-4	0.004597842294944171
10089_at	0.013260892369578272	-0.005541938887013992	0.0091787778317506
10090_at	-0.005995455622657723	-0.012406301721672255	-0.003857496392570626
10091_at	-0.018554274978542673	-0.017693677910804256	-0.011845663783117799
10092_at	-0.019429389540126293	-0.016772850375085087	-0.00950109087755812
10093_at	-0.013765738614370871	-0.014024792515675082	-0.006650760564921358
10094_at	-0.006288297349254397	-0.0041513276606100005	0.00371140827803841
10095_at	0.011079854197184049	-0.003909612482089233	0.008633349221020725
10096_at	-0.0025819120547791695	-4.019974498767822E-4	0.007974564417245672
10097_at	-0.016403587697023738	-0.002311005062579213	0.006449705916184897
10098_at	0.01232538773581445	-0.003919621757986289	0.0030879647646667057
10099_at	0.011758356499403742	-0.007806805854710648	0.008540122694342973
10100_at	0.012391907808733687	-0.007817128099991027	0.009588434788365201
10101_at	-0.005687305319336435	0.02807386669808507	0.005575888104280482
10102_at	-0.009024672020913055	0.003765273127196654	0.007372419175162163
10103_at	0.012324127339529544	-0.007836642182932516	0.009388903655014106
10104_at	-0.00756404113972767	0.023053208219789952	0.01092291546697902
10105_at	-0.0015974564611647027	-0.01035029732006678	-6.890721760912429E-4
10106_at	-0.012492198046828142	0.00474025871371568	0.005116080161369652
10107_at	-0.015955952489944105	-0.014698022865783263	-0.007774511142799587
10108_at	0.009125311039669626	-0.008834745922815237	0.009467597584863931
10109_at	0.00963705685370599	-0.0073350325670781796	0.008652545834164221
10110_at	0.006017980183665708	0.011583384241176803	-0.0070428545340273175
10111_at	0.013173540253828732	-0.007166247825656598	0.009751525693005459
10112_at	0.006277558619244961	-0.005540876455520144	0.008450343746133628
10113_at	-0.020596630343283788	-0.01756100441139403	-0.01184635284443075
10114_at	-0.02074023647896266	-0.019435581339516325	-0.013903484929593384
10115_at	-0.016087115966779905	-0.01691129495412169	-0.010562171600156234
10116_at	-0.012704702253163568	-0.014117103055699291	-0.007249767285760585
10117_at	0.0031622663955507176	-0.005148636739051821	0.006121558311187202
10118_at	-0.016384645622974897	-0.015611224154190603	-0.008543900449620688
10119_at	0.008543866115608843	-0.005216724990075167	0.002914229864996795
10120_at	0.011884160405517945	-0.00456771917003093	0.005455195786192493
10121_at	-0.011854482804706414	0.011362067125074229	0.013129876191753504
10122_at	-0.004562747921450437	0.006754702744189635	0.0028478286217239173
10123_at	-0.003552262760104218	0.016238825516319683	0.004439750244297556
10124_at	0.012718033471709262	-0.0070251717855223045	0.00997520127471511
10125_at	0.011150564568125297	0.0018613071357704094	-3.339453039917814E-4
10126_at	-0.007500447297586108	0.024139931330751336	0.004190578024406708
10127_at	-0.015217236221323547	-0.006224953191489529	0.004759508810805887
10128_at	0.011900278503630903	-0.002291615555496462	0.0022408633010148234
10129_at	0.011250897246460027	-0.003928852106737222	0.0037473713626479284
10130_at	-0.01354594057900831	0.010487523219241004	0.0126790544656654
10131_at	-0.02036546083129386	-0.01847791177102649	-0.012309983556653258
10132_at	-0.018822603177226997	-0.010644444761141176	-9.498035822782788E-4
10133_at	-0.016195177225107316	-0.010769447484834169	-0.0017222386443445823
10134_at	0.002824387921998951	-0.007427188340358671	0.003979058621570015
10135_at	-0.017118817972980635	-0.0068724290316429255	1.1586942447908443E-4
10136_at	0.012347914486103107	-0.0019486520190852448	0.0027741356928522934
10137_at	0.0109978958794205	4.650330069596852E-4	0.001987363612018972
10138_g_at	0.012503032077736658	-0.0019554176394683417	0.0038967225409683674
10139_i_at	4.504860957465566E-4	0.021124904784904242	-0.003801225444494072
10140_r_at	3.30776297811568E-4	0.018793000997903705	-5.3287142087380456E-5
10141_at	-0.0015538663503402092	0.022993830302454877	-3.831720149003272E-4
10142_at	1.8554880652217417E-4	0.022235950271369147	-0.006418250598529468
10143_at	0.011758129035465048	-0.001042011100882046	0.001696414776156893
10144_at	0.010647338437034082	-2.689598175935914E-4	0.004192325220001326
10145_at	0.0112979714685052	-0.0037338368108122155	0.007180454733003703
10146_at	0.011397749496332198	-0.004596170181709576	0.007462851240661428
10147_at	-0.014293796280694571	7.077932392784399E-4	0.00821502331041234
10148_at	-0.008664202890541128	0.02539074335574692	0.009556902321191047
10149_at	0.008755630484730794	-0.00289412300653245	-0.003939605656305844
10150_at	0.008465821070687	0.006380719639362391	-0.005244114564741479
10151_at	0.01084531956205023	-0.001933451072186848	0.0023590945716166324
10152_at	-0.0174754122945845	-0.006038398647861584	0.0047496901608196015
10153_at	3.281928321625017E-4	-0.010112055437588129	0.0031663839833624553
10154_at	0.013085482585878628	-0.002805214594211563	0.0035638443012703043
10155_at	-0.018976324733778895	-0.010762821529414558	-0.001154394471634419
10156_at	-0.013434147986043601	0.006983082011885642	0.013348834170385711
10157_at	0.007830756594343936	0.006848743634844787	-0.004621585843489777
10158_at	0.013630340968291512	-0.007341854756210972	0.01012247581385298
10159_at	-0.016261987656233698	4.621984479633491E-4	0.010335241663216942
10160_at	-0.016423079997721964	-5.067316270437937E-4	0.009967431555845025
10161_g_at	-0.012843956588179327	0.009525231864966966	0.012671086508986093
10162_at	0.012049617073531704	-0.0027335041291616786	0.004388756128405592
10163_at	0.0056109184663396035	0.009392687667074105	-0.0035204325309281764
10164_at	-0.008067533753984288	0.026482679659035245	0.01047238172858825
10165_at	0.0032664612704007535	-0.004778937113039543	0.004021381518768292
10166_at	-0.015150102277682652	-0.0022000219517956856	0.008477699541991577
10167_at	-0.021072279126585172	-0.018136645511477797	-0.012088991088872496
10168_at	-0.010801314613560695	0.007451773346344333	0.01144474909807683
10169_at	-0.007574977219645659	0.02434005231749503	0.006980186199857116
10170_g_at	0.010608702454723685	-0.0034703510065529977	0.0026922001390692427
10171_at	0.011947783032874675	-0.006910598950730982	0.008812129481571188
10172_at	-0.009250059705842277	-0.0031745347816640353	0.007834612705953745
10173_at	-0.014317726038953114	-0.014325971386703112	-0.005785212339630488
10174_at	-0.011790041028841078	0.009052627185753725	0.011154099285398587
10175_at	-0.01391217493692253	-0.0020636128532855107	0.0029745012655330435
10176_at	-0.015484813432481393	9.095116136536753E-4	0.006882764175481202
10177_at	-0.015829659088619673	-0.012839840409893765	-0.006619341876404214
10178_at	-5.284600063954531E-4	0.021698173975028028	-0.010314579598058248
10179_at	0.013559190523838307	-0.005931489155655061	0.009296707424882813
10180_at	-0.0166282726246362	-0.0018250909186585842	0.010240126117285761
10181_at	0.013252512976286992	-0.0031105703839456756	0.005116873581426763
10182_at	0.006828463702293679	-0.009241844256903218	0.006505181422248496
10183_at	-0.0024030761143181284	0.025108396497863346	-0.0032500259684052546
10184_at	0.011451135737151423	-6.683632090306127E-4	-0.0011501345052460823
10185_s_at	0.004992476943381027	0.010672676778569696	-0.006315841853846382
10186_s_at	0.011995458341324714	-0.0013186326036292526	0.0013664879514639324
10187_at	0.0041376345193411355	-0.006174237850899275	0.002753984379886032
10188_at	-0.005102922820974851	0.02826140254226318	0.003329448084399709
10189_at	0.006891486935596453	-0.009730837482174766	0.00787233770240577
10190_at	0.009782976982829124	-0.005806291571340357	0.005708269899996167
10191_at	0.0019140799246710472	-0.0076126385188607015	0.0035415824072947528
10192_at	0.010075411728717319	-0.008109353114051825	0.009675272074237842
10193_at	0.012087210593378302	-0.0055961680479896915	0.009522859279479214
10194_at	-0.008747403718526756	0.023717778650962345	0.011541860825326938
10195_at	0.005905827489873019	-0.0034445975880694063	0.001775747314286926
10196_g_at	0.0096318544668269	-0.0065808145376814505	0.00632830653355533
10197_at	0.010771931113232013	0.001054944692524185	-0.001860144201320933
10198_at	0.010506407171000974	-0.004154230422430627	0.004811119980094335
10199_at	0.011085392002470842	-0.007022042529425183	0.007823727668859604
10200_at	-0.005930465625795727	-0.008515588508260603	0.0018525980317366233
10201_at	-0.0029901175264525986	-0.003982200261542664	0.004631030684535664
10202_at	0.004340706183644876	-0.006581692087215937	0.005118972856764183
10203_at	-0.020083958048100717	-0.016806994542918185	-0.010086217958634732
10204_at	-0.01666782198229307	-0.016089410522621483	-0.010417712527286273
10205_at	0.010649744727550686	0.0022225016409464595	-0.0011251555658804448
10206_at	0.002291563081389908	0.018756332757415416	-0.006195112206166892
10207_at	4.0061154957688405E-4	0.02059084303211369	-0.00455458172410458
10208_at	-0.012619633224742547	-0.0019612266756226966	0.0025857953748819975
10209_at	-0.009106926610232127	0.018329349740760878	0.00956715846103525
10210_at	0.0010231682844080105	0.01765182206545753	-0.008042624858986212
10211_at	0.01264207958741602	-0.003019752797376839	0.004803904621509367
10212_at	-0.013165098444676573	-0.008484005021593357	7.028929763841063E-4
10213_at	-0.008162997241028775	0.019522866058051768	0.009482837876681438
10214_at	0.012426295364875656	-0.005828818673236718	0.007041994504057931
10215_at	-0.010741630930288522	-0.012153429231044847	-0.0036003294251026083
10216_at	0.01041063553427196	-0.004981936332736935	0.005535746205325566
10217_at	-0.004665931444540194	0.009936237168494793	-0.0014142853165671962
10218_at	-0.011541102847443582	0.0090734271752692	0.013623688693000608
10219_at	-0.0023758172464953963	0.02464115386656357	-0.0031177260292707095
10220_at	0.005225531730388665	0.007089990066676363	-0.0050148639163917555
10221_at	0.013001233525795422	-0.003119863276975532	0.0035649957122578365
10222_at	-0.009052195241209428	0.02452824881238523	0.01208844114675055
10223_at	-0.005423017445962081	0.006031784227942871	0.0061870068883572655
10224_at	-0.011578422388246577	0.004971709167268968	0.011972207702467697
10225_at	-0.013352911548167147	-0.002408612138993941	0.008282286561876878
10226_at	-0.013129069787935157	-0.014319936839247548	-0.007366355526397386
10227_at	0.011286664739594937	-0.00825566624986539	0.007626737284656059
10228_at	0.012961795334605607	-0.007937191316737873	0.0101239527043718
10229_at	0.0065522028635429455	-0.0018022529000865485	-4.1490607076329007E-4
10230_at	-1.2578772992986648E-4	0.01055379585091052	1.5963624797662494E-4
10231_at	0.006670302682930256	0.010163967765767851	-0.004347630130401796
10232_at	-7.856201243768782E-4	0.011747129547840792	0.001711367530586969
10233_at	0.009778605497648729	5.628196809959401E-4	4.3414155892677254E-5
10234_at	0.0075784656717653295	-0.00425844027427058	0.006556489300020677
10235_at	-0.005247227961725117	-0.011835547177825976	-6.322490193682716E-4
10236_at	0.013374226625260586	-0.004888296759769224	0.006443392702546791
10237_at	0.0029020987204904764	-0.005837563880585705	0.0072367722695714206
10238_at	-0.015908990693173683	-0.017197201810267432	-0.010610671693801728
10239_at	-0.011724705359705163	-0.004840964637196459	0.004620218718596307
10240_at	0.008912516224099365	-0.005162586369085732	0.004015930944263222
10241_at	-0.002744935347096421	0.02532582272867936	0.0014392264106408844
10242_at	0.004853414534975088	-0.0017207753011462897	0.004942365262985117
10243_at	0.011591104459519339	-0.0029161757216451486	0.004127070083943482
10244_at	0.012605974785052805	-0.007412628227361588	0.009441633908564494
10245_at	0.01208786779737703	-0.0027749002055107645	0.0024676311903247786
10246_at	0.011653380831469188	-0.0035524794685846883	0.0033536066114401384
10247_at	-0.01710295570068611	-2.0131963455211047E-4	0.00824406164186031
10248_at	-0.0012401652052834717	0.017292958176992543	-1.8253497016432936E-4
10249_at	0.005012544395955265	-0.005609020320337467	0.006805494283460316
10250_at	-0.01117027170274268	0.004775295741315726	0.00870536704002087
10251_at	0.010168630761839317	-0.005615117465564047	0.009409494378451216
10252_at	-0.0012141039286530958	-0.005599852999327529	0.001874335740494262
10253_at	-0.0014421154135289356	0.01789748264588834	6.965574522494858E-4
10254_at	-0.004750410535752633	0.02531413859788684	7.777413003827064E-4
10255_at	0.009030411489435685	-0.007829419941453074	0.005779369895884508
10256_at	-0.012536948186844749	0.008307041634463124	0.014115417997619225
10257_at	0.012447196629857854	-0.005257655442826715	0.0050345677098524435
10258_at	0.010418566437777587	-0.006640652351297456	0.009379724863916902
10259_at	0.004126352116380198	0.007260900905381061	-0.0019351458947926288
10260_at	-0.0206056460186078	-0.018413917332629464	-0.012492912920405282
10261_at	-0.012086013254439537	-0.014976714880540901	-0.006834727563898643
10262_at	0.0077874184229657474	0.006810025583333046	-0.008305538415466223
10263_at	-0.010137557960270887	0.018073637332585834	0.010225152095843997
10264_at	-0.007706377797881172	-0.005575093220222757	0.0023263281866138423
10265_at	-0.013812701567532075	0.00639086950615498	0.011785302216949711
10266_at	-0.016570226008794584	-0.012187590235214705	-0.004233665179312342
10267_at	-0.01708657135671975	-0.002790686649739951	0.009069464463146996
10268_at	-0.009279781827185649	0.002193505379277015	0.0018058941042713975
10269_at	-0.014709185064961168	-0.00256214531232161	0.0068864817462066805
10270_at	-0.0151123454397321	-0.003184119423685171	0.008457300314236211
10271_at	-0.011651446915627467	-0.003245183838577125	0.0042942243765700695
10272_at	-0.014432614538127136	-0.015908825065281372	-0.008797161595418873
10273_at	0.001061789938823104	-0.00825491745060822	0.004166301706718516
10274_at	-0.016976549186161097	-0.0030292042415591895	0.0061075468338029374
10275_at	-0.005496341716956012	0.008695611082144445	0.0016949834255091413
10276_at	-0.0069324452735002335	0.027018329125123343	0.007607183450555637
10277_at	-0.020363967624259093	-0.01722294757903381	-0.010917141270309955
10278_at	-0.0028409470941636156	0.02746196110783278	-0.0022050279171877654
10279_at	0.014006719853006297	-0.005303130746854592	0.006876246687842723
10280_at	0.0035557605015928894	-0.0024957599948644167	0.0041556058922029805
10281_at	0.010057060973107464	-0.0030173279774378544	0.00641160890264064
10282_at	-0.01829941302558013	-0.018758317297000397	-0.013012392777231905
10283_at	0.005382232364252109	-0.008418041485064755	0.004985033215256244
10284_at	-0.008228159628579715	0.012140314453681644	0.01214799139700798
10285_at	-0.014240568615205106	1.4811742034827956E-4	0.004132060380762095
10286_at	-0.0015842310084713412	0.021376269730805388	0.0017409546905816267
10287_at	0.008584856473477611	0.0011460894153732084	-0.004204441400918477
10288_at	0.009821164315454427	0.0035126683607846466	-0.003670597770497988
10289_f_at	0.012951799739757098	-0.0027525208485090786	0.0035869285325804815
10290_at	0.00853290452890935	0.005683390232573294	-0.004378747608142432
10291_at	0.012939909505039196	-0.0039277994034503175	0.006083300766178855
10292_at	-0.013113113866910197	0.00791215547864357	0.0106951088907267
10293_at	0.010616991465682587	-9.992917125697723E-4	-0.0023454211211332648
10294_at	-0.008190654071782601	0.026829298270696807	0.010791385229525944
10295_at	0.009385738913928373	-0.001664357189275717	-4.745183489765609E-4
10296_at	-0.014367138421949041	-0.005188539355803368	0.0037396705255400885
10297_at	-0.0030075111807769655	0.025810368228033422	-2.3098771562285597E-5
10298_at	0.0127573715153509	-0.0030165579132997566	0.003608528366678102
10299_at	0.002443869456661913	-0.008209412055853394	0.004985475801510588
10300_f_at	-0.015336971094651618	-7.791121670373592E-5	0.011272887309302195
10301_at	-0.015629683486652356	-0.0019408731989693552	0.010254384624335663
10302_g_at	-0.01498015192112071	-0.0024473847716357904	0.009257098294837446
10303_at	0.007381863272316551	0.007940924061032441	-0.0032385145277897525
10304_at	-0.005124947932274297	0.0239218695966301	0.001451986627273408
10305_at	-0.02072327324073316	-0.019477860314139634	-0.013787690348158344
10306_at	0.013065106843762605	-0.006373314519838467	0.0068675694871926
10307_at	0.01292521438999509	-0.004467466321769822	0.0027969128457301625
10308_at	0.007639419544797733	0.003864415882405175	-0.00765359725566866
10309_at	0.009934439146674792	-0.0068537710680506275	0.006833588142496243
10310_at	-0.01755938960467362	-0.017740200900500092	-0.011327242781928537
10311_at	-0.011123481571752575	-0.014117610586256489	-0.005945821789461984
10312_at	-0.01266711501551591	-0.013974119256716176	-0.006710584895258983
10313_at	-0.016637033864820065	-0.01552689997155466	-0.008851099703730821
10314_at	-0.012529734989457773	-0.013517084648086389	-0.006523324826970229
10315_at	-0.005318800797784606	-0.011321524738269676	-0.0017258418820783206
10316_at	-0.018008088314295286	-0.002636523126592134	0.007324046388440375
10317_at	-0.00919811955988798	0.02235346053281025	0.008888263993450435
10318_at	-0.018040863784560213	-0.017811875462661268	-0.011766564982761301
10319_at	-0.012763593652146028	0.011325385738320353	0.010285702912045723
10320_at	-0.0073393336191469784	-0.007603663738155186	0.0012437059089004424
10321_at	0.009521666645558572	-0.007472452484849147	0.005798054312061824
10322_at	-0.01072431163829226	0.015035572495329089	0.00866688906709262
10323_at	-0.005611863778006955	0.022833039621032173	0.0028502644300653973
10324_at	0.0072869253986807755	-0.008291800154517932	0.006200106328926657
10325_at	-0.015863321558991287	-0.003563859076357146	0.007689241820927232
10326_g_at	-0.015314870287558242	-0.0021912292702086136	0.008472716111793866
10327_at	0.006616601271850414	-0.008315320340360541	0.00443204932371101
10328_at	0.01244062963451837	-0.006811157305006149	0.009002467882851674
10329_at	-0.01123869669691	0.011809230479767053	0.010284195592314223
10330_at	-4.694694722984679E-4	0.0192327387029954	-0.004904181067911049
10331_at	-0.0172782595285544	-0.009473612356803014	-0.001466060148133551
10332_at	-0.021121628460302227	-0.019774107838415135	-0.014379282371307275
10333_at	-0.011070678169160186	-0.014142546146566955	-0.006817245660172067
10334_at	-0.00369588422286083	0.027896900198299303	-0.0016958580184184182
10335_at	-0.020693854673218236	-0.01989510193969425	-0.014539929612334225
10336_at	0.01207165748021943	-0.0018298844001202934	0.0026589119852951162
10337_at	-0.005682268707268935	-0.0045234701154859	0.0037541817752066845
10338_at	0.008681323017901107	-0.004592471314870898	0.005321251794167672
10339_at	-0.01359696937295979	-0.015606048110968404	-0.008181750489521803
10340_at	0.009421263519721172	-0.0030567154094762994	0.0022447217869989065
10341_at	-0.0040120593892882354	0.025825295670691466	0.003907716197337675
10342_at	-0.001911542141035737	0.023507474491964372	0.0011986363935215304
10343_at	0.013240384566976179	-0.005898387729668283	0.008944184172272813
10344_at	-0.019985521245653875	-0.014747122522315529	-0.007461668308385834
10345_at	-0.019037530291066664	-0.015604421274608416	-0.009569453974473978
10346_at	-0.015625410780811547	9.52510611630388E-4	0.00833323401459285
10347_at	-2.537382019072133E-4	-8.119877959452499E-4	0.005973090989411022
10348_at	0.013120471223452635	-0.0036521440908595542	0.005444641144508532
10349_at	-0.003163768519555483	-0.011485140815959307	-0.0011041956960445396
10350_at	-0.011763364762977374	0.01503279629431353	0.011170087459119203
10351_at	-0.019150820412450822	-0.01915960288544979	-0.013441049290863491
10352_at	-0.01965733625871408	-0.01817471195450749	-0.011885151244350932
10353_at	-0.0124180474432637	-0.01166140908438597	-0.002624140927274231
10354_at	0.009349609964553607	0.00561645326011489	-0.004254986432098028
10355_at	4.6918392083430916E-4	0.013063570663847876	-0.0019302630746682943
10356_at	0.009384748629203646	-8.374830169574802E-4	5.918346344943782E-4
10357_at	0.008052274082358798	-0.0029669475423672416	0.0018016738028702529
10358_at	-5.907153611512974E-4	-0.010926548991048413	0.0017774731675430904
10359_at	-0.010930990812849001	7.624852384102467E-4	0.009821984906784785
10360_at	0.012565084099918796	-0.007840033299379365	0.009274529379114502
10361_f_at	0.013439247118081215	-0.004619933741712554	0.006220874603169496
10362_at	-0.0014171188185021022	-0.0058682651126618504	0.002698878523207046
10363_at	0.013249906812772192	-0.006900618150765229	0.010550734833307079
10364_at	-0.006656508776771268	0.022294267360888707	0.009031042695209431
10365_at	-0.008916667212529473	0.024540925403229732	0.01152324081549753
10366_i_at	0.011705257490013565	-0.005566598572310932	0.009963252045541753
10367_r_at	0.010558482383981414	-0.004419697355195548	0.008246811397878064
10368_s_at	0.011771004598962688	-0.004380196807712135	0.007064282754974695
10369_at	0.01231058709176322	-0.004605246772164331	0.008091586485256614
10370_at	-0.011201537355223298	-0.002578392583190206	0.008228518117912044
10371_at	0.012291931491445434	-0.004767325034576554	0.00803798369230928
10372_at	0.010917292180546092	-0.008063220846335964	0.009766714571671995
10373_at	0.0073042267588198885	-0.004011865125152108	0.0011254783647371327
10374_at	0.007446036601193016	-0.00966699530114802	0.0072917203540544566
10375_at	-0.009179963385778495	-0.007800236834086919	0.002476347916377909
10376_at	-0.005872484289186344	0.027347868399749703	0.005102971554770108
10377_at	-0.015220532504150976	-0.006292025109712301	0.003422079440499806
10378_at	-0.016314557718446778	-0.0034334619640868508	0.006607280718237113
10379_at	-0.013776204391832494	0.002392332059609355	0.00719457896952429
10380_at	0.012153773730194923	-0.003288396214641961	0.0059697467131464505
10381_at	0.011867405934853397	-0.0030788793524057917	0.0022029815842297246
10382_at	-0.003362575440290198	-0.008297893797474558	0.0038600004388375415
10383_at	0.011535642976595697	-0.006692597036723083	0.009983146546602392
10384_at	0.0010671849093762972	-0.002828717034035595	-0.0057491020170198194
10385_i_at	-0.015012696916481294	-0.005112784175748657	0.0059976069203118414
10386_s_at	-0.01683011153534213	-0.0039049831565553662	0.007909011132635552
10387_at	-0.009193082117537348	-0.007211280379947808	5.628407081901348E-4
10388_at	0.010389672547131067	-0.005999384019437023	0.006100398191186987
10389_at	-0.0038039951675555243	0.015935271458950517	-0.0032552578445939097
10390_at	0.007777778269528369	0.0075643611209366	-0.005883883338303884
10391_at	0.013408040039797694	-0.005371104199067466	0.006290794238949328
10392_at	0.013635504265954104	-0.006450187703251738	0.007656661828949619
10393_at	-0.01421513943900982	-0.014429446372284703	-0.008059806021998895
10394_at	-0.006786609271174146	-0.007771650367443718	-0.002307658328572858
10395_at	-0.015207506457398826	-0.006353023190898736	0.004093143596523733
10396_at	-0.009338647451859293	0.02254031568374692	0.012286819984009554
10397_at	0.013272839923490688	-0.006602505313674828	0.009762893965362281
10398_at	0.012702231135820478	-0.003313673209077698	0.002529260965176275
10399_at	0.009523698719350682	0.0035519688627016163	-0.008933661034418908
10400_at	0.0049483704028844226	-0.0034594170114282128	-4.674451594754571E-4
10401_at	-0.0035842998669268493	0.02860226333002404	1.969666215438519E-6
10402_at	0.010973893950524458	-0.008458379095842775	0.008077610115229871
10403_at	0.003035036885615486	-0.0048045929931757785	-3.9013883444067996E-4
10404_at	0.012893513336466222	-0.007179164083435961	0.008459269180329588
10405_at	0.00943635857521844	-0.0042359632262111285	0.0025610440087654213
10406_at	-8.855775649925069E-4	-0.0022188350993335277	0.005139120874166948
10407_at	-0.0051751105824757145	0.013505011485078997	0.0093305341916218
10408_at	-0.009427594917459623	0.006882387924012655	0.010961278388224463
10409_at	0.011304300061529628	-0.006996449080189327	0.008692482421109406
10410_at	-0.007020323789537081	0.00501096274146872	0.00790629794504463
10411_f_at	0.009243721311059045	-0.004021728098093292	8.72423506178397E-4
10412_f_at	0.009601275786453003	-0.004180882622226846	4.080280487031308E-4
10413_at	0.00422727018165798	-0.003501211614595874	0.006355327158581767
10414_at	-0.010352595152026552	0.01740714393679599	0.01369323757630349
10415_at	0.004709012875193339	-0.003619836560391135	0.003426983978733193
10416_at	0.004051829941864079	-0.009833137425075522	0.004853941544991343
10417_at	0.008056628966000871	-0.00860913699397459	0.006018570005622147
10418_at	0.007072653951026219	-0.009456850044902482	0.005976066931910552
10419_at	-4.997734030912471E-4	-0.008308663173474496	0.0010079779129368808
10420_at	-0.013612628327114563	-0.014783092191560376	-0.00786668647183015
10421_at	-0.009149281646898873	0.005564825815974041	0.011406457430392276
10422_at	-0.002583570183963291	0.010724764016412229	-0.0019129103454131487
10423_at	0.006310582999905259	0.0015742498521907383	-0.018732207311916396
10424_at	0.0013401393599615696	-0.005441999101912676	8.24293928484862E-4
10425_at	-0.007691438709938943	0.02207644617196774	0.005651506459715985
10426_at	0.012256791092087608	-0.0013844164712269714	0.001346533344507742
10427_at	0.007970752374745121	-0.002988894956450082	0.0025187810481754527
10428_at	0.013211813217126896	-0.0035901666628110917	0.003889501550410447
10429_at	0.013446020261196769	-0.005802690807982289	0.007865720782407201
10430_at	0.008185584624860513	-0.005148774943645002	0.002116076201558641
10431_at	0.010690176869137953	-0.001265040582557728	-5.697381174041645E-4
10432_at	0.013749268239914653	-0.006967496395521826	0.009893952190785139
10433_at	0.013231472883783435	-0.0064059756897527145	0.010284658187958278
10434_at	0.006863184183840345	-0.00845804677771748	0.005989177595807634
10435_at	0.013142840381999298	-0.005258344625452113	0.004345910368277226
10436_at	0.013246524841914216	-0.004355823657983936	0.005450745724015573
10437_at	-0.012586591899706956	0.005258018847944817	0.005253186278945104
10438_at	0.01077541084299789	-0.0065361023444257	0.005480833681269989
10439_at	-0.015786221504073286	-0.015162698542273097	-0.008043768870338357
10440_at	0.007369394677626742	-0.004787346100528337	0.0032650515397409483
10441_at	-0.008482670650732752	0.020601065024344837	0.012026667071627289
10442_s_at	-0.0118468865849207	-0.013699299946110619	-0.006668565608235798
10443_at	0.007909306906050864	-0.009698555329535834	0.0075723640995828175
10444_at	0.007969515961133631	-0.0017669551761516163	0.0015339235993683945
10445_s_at	0.001257301219459321	-0.009273320876498901	0.0022344256343094704
10446_s_at	0.013265044419193942	-0.007405694577530306	0.010192647544022704
10447_s_at	0.01265240764080656	-0.004779726267332225	0.006707540480846861
10448_s_at	0.01248654608936992	-0.0012089672082113026	0.0016879221001928442
10449_at	0.00929353159711813	0.004423615682213955	-0.005394671378682829
10450_at	0.008111760008075602	-0.00871454345391022	0.006640973459210345
10451_at	-0.0119341325995905	-0.0012602279996093175	0.009061605756012885
10452_at	0.009618281188451148	-0.007318505279755961	0.008928186140597167
10453_at	0.011497544987528344	-0.002286049870786098	0.0020448156258128123
10454_at	0.009081765683416619	-0.0013304054549738789	-0.0010185009448970199
10455_at	0.01021458190201395	9.917504331758446E-4	-0.0011021515760006161
10456_at	-0.01357945421543113	0.004896149272781949	0.012621556406082248
10457_at	0.006177614132691171	-0.009093653885101189	0.005422251103088621
10458_at	0.004972978365868821	-0.009489187223835837	0.004078731453968552
10459_at	0.012691252620026523	-0.005651934853463307	0.007695576271638595
10460_at	-0.012558176129894075	-0.009169676327660784	-0.003822328768794001
10461_at	0.004077309246050929	0.0010531151365663317	-0.004345898362268284
10462_at	-0.005065789639116019	0.02763745678842376	0.0031621978589226286
10463_at	0.0064970427461338515	-0.002427284086057492	-0.00257313576470735
10464_at	-0.0053891440007542155	0.030072408766419065	0.0036055271090827904
10465_at	-0.010837878742891209	-0.010484404548641774	-0.001801395318793269
10466_at	0.0068503071580225845	-0.0034487647821949425	0.007311679233294151
10467_at	-0.0015434820950459888	-0.003249324648141765	0.006969018500008826
10468_at	0.013609402035723561	-0.0048103869791012	0.006303913575644131
10469_at	-0.01106447145829428	0.01713798567440432	0.010210890289153273
10470_at	0.010235794578616163	-0.008701660250625456	0.008086195351387555
10471_at	-0.01896188050853185	-0.01835908363030852	-0.012662522262065943
10472_at	0.009851423235956568	-0.0010911458192606588	0.0010460297834620684
10473_i_at	-0.01700768901711842	-0.004469999613904687	0.004533127674248445
10474_s_at	-0.015384495420126525	-0.002373716071745384	0.007410415040591902
10475_at	0.009937911187964164	-0.0066054720836368755	0.005349073524485114
10476_at	0.009677819955599121	-0.004869096131878681	0.007062265557201021
10477_g_at	0.011230703694132833	-0.0033543909059372008	0.003969802103580807
10478_at	-0.0017546949162366933	0.025029286016611245	-0.002958292569350857
10479_at	0.01036167766172953	-0.001088575479764779	0.002245165619324915
10480_at	-0.013337110883065918	-0.015991560921379412	-0.008704695694593903
10481_at	0.007255585045373672	0.004378326319247531	-0.003267472208076815
10482_at	0.010393813207352559	-0.0021710691417775965	-0.009191199659328055
10483_at	0.008660987051280298	0.004695247972067056	-0.0033698310006857178
10484_at	0.010239300679546717	0.0010887638678300617	-0.0015630330744278828
10485_at	0.011256712732884047	-0.0020387707867587208	0.0011802949126661503
10486_s_at	0.008759457387583014	-0.0048903533828345514	0.005120665374255954
10487_at	-0.01622733955511589	-0.01471707385296146	-0.007861398481220368
10488_at	-0.012047133413413782	-0.013835527698017661	-0.006107856352699747
10489_at	0.009695843881202485	-0.004643958107802947	0.00506087591658629
10490_at	0.0021148399691027263	0.01820195336285792	-0.0053373413619218005
10491_at	0.012452995198509233	-0.0026120196540982805	0.002692899224254038
10492_at	0.012513746845452893	-0.0028607301748261055	0.0037657072783111034
10493_at	-0.0017259773689840018	-0.002081619007996349	-0.012422052480473669
10494_at	-0.01330691018939707	0.009275068555944652	0.013610762935902536
10495_at	0.008531672305307221	0.005991954323267502	-0.0064183635353110115
10496_at	-0.014057196275007938	-0.015539762120604757	-0.008975525610865578
10497_at	-0.006913283772976422	-0.010411810931742217	-0.0017118880418890002
10498_at	0.010635084267438382	-0.005626056795233928	0.006604751445788992
10499_at	0.00932519013309063	-0.004494166655519569	4.5645225149040005E-4
10500_at	0.011768139415024784	-0.0010297059895122516	5.193060826987511E-4
10501_at	0.012228329820201807	-0.008455388733119	0.010050183535985335
10502_at	-0.009682628409778214	0.012116090962084127	0.013093041610573203
10503_at	-0.010490317416197083	0.009802254694751253	0.012780221485509441
10504_at	-0.01795470515902728	-0.011032254480423668	-0.0034356043761300196
10505_at	-0.015202016791812803	-0.005168876751722832	0.00588715700901923
10506_at	-0.01979532047470923	-0.01842685412711353	-0.012416407664347456
10507_at	-0.017321275413378908	-0.006617916618907546	2.0100237324887735E-4
10508_at	-0.0030015947761814457	0.026342943477008177	-7.40464536376824E-5
10509_at	-0.009825756903350365	0.013658918904632417	0.012817885435834668
10510_at	-0.013003872174516306	0.00655351575516096	0.012223330143404156
10511_at	-0.001869667696709854	-0.006738616349741163	0.002104158981984119
10512_at	0.011078873702460454	-0.005047364395081538	0.00363939573899848
10513_at	-0.008263569135636894	-0.012809140527754321	-0.004786561135039479
10514_at	-0.008262159092165735	-0.005843198847974302	1.6291347167495828E-4
10515_at	-0.019888840446248304	-0.014072138087481331	-0.006321650156194815
10516_at	-0.015117735437331815	-0.015242437868301633	-0.008519191933713503
10517_at	-0.01517516960781947	-0.01580305746194052	-0.008684998934151936
10518_at	0.01315266548618622	-0.005963927210532316	0.00818920974716483
10519_at	0.0036025745271437743	-0.002910266603976674	0.0042850314877004685
10520_at	-0.008991751854690182	6.90191369215454E-4	0.007648146229255397
10521_at	0.011816268575069212	-0.00815389170031229	0.00957982315728033
10522_at	0.010336104603529433	-0.007606997981300742	0.009971955468209098
10523_at	0.012793673353133124	-0.005908779360704187	0.008486444912706467
10524_at	0.006048286106739537	0.007652866541312292	-2.1074862537400315E-4
10525_at	0.007007538180908068	0.009236985094079213	-0.00614985387630066
10526_at	0.002081532524097441	0.016814654801702127	-0.003895526047889127
10527_at	0.01206469758229431	-0.006556145749778731	0.008133481616790783
10528_at	-0.014713446263158533	-0.0168781799085769	-0.009889269249877914
10529_i_at	-0.015330362371369755	-0.003297030651420702	0.005842054046828079
10530_at	0.013796237163093271	-0.0056868098571535575	0.007421590863298124
10531_at	-0.02104577328625651	-0.019876142090464313	-0.01433362741787445
10532_at	-0.018646848774835828	-0.011523370092237578	-0.0048286466383190285
10533_at	-0.004953494305053155	0.027454937888182682	0.004862703943046757
10534_at	0.013439308237062346	-0.005015378906863553	0.0063292523380804756
10535_at	0.011173292655957309	-0.005940430672613855	0.009623181115288164
10536_at	0.002810756098957187	-0.009231847783496252	0.005368818439602226
10537_at	0.01275326470374427	-0.005971735289047189	0.0054726575185967226
10538_at	0.008514328166605826	-0.008338369946288457	0.005615581686643649
10539_at	-0.0037628196726132903	-0.007458307970390135	-0.0011704666662699997
10540_at	-0.008192961647954047	-0.011859430756797218	-0.0046893380039550086
10541_at	-0.019406961307973095	-0.019796431131336518	-0.014422589820634192
10542_at	-0.014209737441641924	-0.01610530385731557	-0.009128403101410356
10543_at	-0.01966431663373206	-0.013625890352701822	-0.006111045448719173
10544_at	0.0016515680977060648	0.012530234815108423	0.0019963868850003514
10545_at	0.0031420301243366843	-0.003707420319682939	0.006628907033309451
10546_at	0.00857423439917618	-0.0035165339506355803	0.004163701482710718
10547_at	0.004922837865034363	-0.0015441904963501244	0.0044173277452913395
10548_at	0.00938834037159961	-0.004421935617331939	0.004756543819806313
10549_at	-6.665746089836329E-4	5.775009465657148E-4	-0.0018916297675231094
10550_at	-2.788495132201772E-4	0.0027049536319797944	0.0029446637551960773
10551_at	-0.0089482489652734	0.0043977324550089686	0.011279905414966523
10552_at	0.0020235174113920414	0.015318550706856433	-0.007613088619716961
10553_at	-0.007307332042897688	-0.01258999237043369	-0.0047231434598794
10554_at	0.0030413553814534313	0.01669019917336239	-0.0066668486272799116
10555_at	0.011897297037229521	-0.006158020330181014	0.0046601598891690245
10556_i_at	-0.016165404518810822	-0.0024830611604232775	0.008981963997482405
10557_f_at	-0.015561662812513848	-0.00258383462411607	0.00890690415262709
10558_s_at	-0.014785484657532611	-0.002822204408029724	0.007664176779180914
10559_at	0.010089537208720354	-0.005600992763208913	0.005062227383249306
10560_at	-0.017074996292582315	-0.014514707904350405	-0.008124616643286288
10561_at	-0.0043006360028220204	0.0263469975485436	-1.817498903974244E-5
10562_at	0.007991740420719078	6.636668568865081E-4	0.0012098463790498355
10563_at	-0.013568152507239199	0.008871931202708386	0.013493810995362256
10564_at	0.005101713324440166	0.011827427251759639	-0.0025948133763127683
10565_at	0.007054755204059652	0.006303036866609249	-0.004507257671825091
10566_at	0.00936990225588627	0.00501403519111374	-0.0047280869818285285
10567_at	0.00111475127810903	0.019660736314354634	-0.005999724712028903
10568_at	0.011918328989945324	-0.0021289166429817323	3.619767884655658E-4
10569_at	-0.0028345779467725688	0.027420971186989124	-0.0026726423618876633
10570_at	-0.0037908951028481994	0.007386402110237384	0.0033770762907087896
10571_at	-8.543853297061088E-4	0.014713229252634802	2.2461646426399907E-5
10572_at	0.013672624215325174	-0.005362866201717118	0.007618096402117392
10573_at	-0.007470462912123896	0.022012085036978955	0.004793181372119021
10574_at	0.004417380311675325	0.0125450694310756	-0.0035646730166139545
10575_at	0.009635045513620853	-0.00827018670426028	0.007438314967339134
10576_at	-0.008899372284374967	0.025840690046781318	0.011549889756034883
10577_at	0.012946962204387331	-0.006031886207549445	0.010526628811739523
10578_at	-0.0038481600668068203	0.0043018139944096	0.007368109342196864
10579_at	-0.008703705972570832	-0.006874890544192825	-0.0013588368535999095
10580_at	-0.018174992908059125	-0.01562898613674683	-0.009942161028716383
10581_at	0.01284884978949567	-0.006617330896336323	0.007375099043359871
10582_at	0.008617372076553673	-0.002855900995836213	-0.0010032381516931542
10583_at	-0.015330722794891977	-0.005435504165852443	0.0029425811798410376
10584_at	0.011524579630007565	-0.006360790282320735	0.007304591380917086
10585_at	0.0056127561616901136	-0.005590983793998328	0.0015318327041830124
10586_at	-0.01935071755109949	-0.015124093831346408	-0.0070683967878928285
10587_at	0.0133616357449564	-0.0067208507099223705	0.010386165564081526
10588_at	-0.006058370303474921	0.00564875585914255	0.009568422424197321
10589_at	-0.010521014900420315	-0.0053959489777929935	0.002155912416885662
10590_at	-0.003030083127408326	0.020300282732677814	0.003478896102291681
10591_at	0.0059489844628021265	0.010875191871505553	-0.0021609969422189007
10592_at	0.011862062378388046	-0.007192011944209779	0.00889450791080005
10593_at	-0.01866421087406143	-0.012865918266531919	-0.00546158422501588
10594_at	0.01117983066857984	-0.0019313589129633098	0.0046690431829682355
10595_at	0.0020489369929633937	-0.008164023492198188	0.004174282960615123
10596_at	0.0044825819966183315	0.014039104308215334	-0.00800491763895436
10597_at	0.006683175189836819	-0.008696522874275242	0.00546480233008303
10598_at	-0.019965363992394184	-0.019700276207238243	-0.014346988049674624
10599_at	-0.008757237604065427	-0.014060623782175322	-0.005095816853824367
10600_at	0.010470710363037303	-0.0019017252905492313	-0.0010494291727280432
10601_at	0.0073738334308270335	-0.008112887375126426	0.006993295874084322
10602_at	0.00799307887600891	-0.00957656410745379	0.008454858252511155
10603_at	-0.004464574489712973	0.0010289535342851697	0.005462138520087465
10604_at	-0.013694735010875045	-8.047141984112439E-4	0.00575883713761129
10605_at	0.007571461080695601	-0.001637009381268149	0.005910158683673575
10606_at	-0.010174301008856702	0.01764901265670141	0.010822703988586499
10607_at	-0.008839555016200384	0.02289454888944813	0.010693419399089486
10608_at	0.012184846461111138	-0.0021880645883298657	0.005062659018035827
10609_at	0.009615079825080843	0.0036159552116086548	0.0012535651190054536
10610_at	-0.007339786892923584	0.0269559651909411	0.00753939751280803
10611_at	-0.008359550751882015	-0.010191782095180615	-0.003806130793193505
10612_at	0.00783233592826396	-0.0038190165947420184	-4.549785175057595E-4
10613_at	0.0016267749893470321	0.009735975725262767	0.0019893164537698803
10614_at	0.009608678538557394	-0.004544339109626472	0.006336434944835146
10615_at	0.010631840506840807	-0.003057606715910189	0.0028393352006482802
10616_at	0.0072408268914554265	0.004256648608073328	-0.004839769604345027
10617_at	0.011432318628591051	-0.001340317201146729	0.002383213743251111
10618_at	0.010659887614950722	-0.0034011165515468156	0.0035717727536976936
10619_at	-0.011405962962829974	-0.010498771420412886	-0.004866626220223507
10620_at	0.011510117257110142	-5.111399019330372E-4	0.001345641934394369
10621_at	-0.004317568434197432	0.02754691651074761	0.003773388427820353
10622_at	-0.01835002208017958	-0.016595779620027427	-0.01008500660495644
10623_at	-0.01937523432125529	-0.017659257525966063	-0.011604295053305375
10624_at	-0.014789043781606837	-0.014085141401780134	-0.006884203490558899
10625_at	-0.007290821259150473	-0.012965239983617474	-0.0029770150034087585
10626_at	0.008311374372030743	-0.007075336168295019	0.004631518613646314
10627_at	0.0036752851769279444	-0.008331283898004006	0.0027391951962253175
10628_at	-0.017916805605757983	-0.01741481040229598	-0.011256531966999678
10629_at	0.003007877351323713	0.016404849549993727	-0.009203821871998205
10630_at	0.005669062451245847	0.0060601452602580255	-0.004743744337247937
10631_at	0.012585151200947291	-0.005581443536305228	0.005405101512597456
10632_at	0.00997782732802123	-0.004122659891450754	0.0014127441511031728
10633_at	-0.011406966138562605	-0.009209467223169713	-0.004699565731371931
10634_at	0.011070958528223342	-0.005172738981993744	0.004120957187114541
10635_at	0.01027746144829794	-0.002645342186629474	8.115490438621918E-4
10636_at	0.006933085952076077	-0.004010112312509465	8.102419065984725E-4
10637_at	-0.011990143532161334	0.0017831135928271578	0.00364955493835895
10638_at	0.007686717632224879	0.005646872736469033	-0.0047306390675005555
10639_at	0.01163159061151791	-2.573245015074101E-4	-4.1422933441002046E-4
10640_at	-0.014774761865420125	-0.0022130939381963524	0.0075218303666449845
10641_at	-0.002109548750423852	-0.01145044023599273	2.4812186124652138E-5
10642_at	-0.0087763849987478	0.005268299739926707	0.010755046137550541
10643_at	-0.0010519988939321787	0.023870761722561286	-0.004913975009453224
10644_at	0.010521565428896299	-0.004504421779265799	0.009188734939677519
10645_at	0.013500316654159005	-0.005114067822851364	0.007643999446457494
10646_at	0.011846135218172883	-0.007187874958131713	0.009293126471572656
10647_at	8.011291554814147E-4	0.018551153391509114	-0.006673088984127335
10648_at	0.012460878216605235	-0.0027679524908871007	0.0025411304654233053
10649_at	-0.0030252949659651416	-0.002856393629041786	-2.0794278768315424E-4
10650_at	-0.008643132941583477	0.019507408881124202	0.008533132414305552
10651_at	-0.003895396116294116	0.008865771892503411	0.005508880381110466
10652_at	-0.0036536330202142624	0.026694509552092786	-5.031014540258333E-4
10653_at	0.009967431966019194	-0.004338345700592504	0.005122094616146302
10654_at	9.748463686075646E-4	0.0180956634373316	-0.0024427930165069026
10655_at	-0.005886014429479048	0.010331518749016888	-0.0016879934643069302
10656_at	-0.020115512004568542	-0.018358838982541033	-0.012382466380787304
10657_at	-0.016064161595421806	-0.015267963403862828	-0.008819026596613858
10658_at	-0.013170735644363513	0.006556356951497048	0.013812512078630308
10659_at	-0.013626439382675088	0.003442631465386054	0.012805796166476249
10660_at	-0.0022737935285949773	0.0015811886836967545	0.007767338015716122
10661_at	-0.014116927053919965	-0.011420354666540579	-0.00357092771195239
10662_at	-0.0199515416489346	-0.019945915022358728	-0.014630659245159407
10663_at	-0.011796982079497705	-0.0034774586326870617	0.005561389772828621
10664_at	-0.006610518444846921	-0.011254059448979259	-5.511020552562798E-4
10665_g_at	-0.0063333421032905545	-0.011840085453785253	-0.0010244308022914414
10666_at	-0.012316179291297585	-0.01005271068257985	4.1675399933541283E-4
10667_at	-0.006737922973217507	-0.011940221006976726	-0.0019263999981241247
10668_at	-0.01273484953661486	0.01245292405512023	0.011074604792554937
10669_at	0.007379660983676559	-0.0032464295667166796	0.008038326679220723
10670_at	-0.016651010987270363	-0.0026788383848302083	0.006940179572616488
10671_at	-0.008886991700961121	0.023419092524176875	0.012164619592184116
10672_at	-0.0021940661885154894	0.01663601723834127	1.5029235394601337E-4
10673_at	0.009098329332927204	-0.002934821510214848	0.0030440306692139075
10674_at	-0.015838363180796605	-0.017297471058571857	-0.011304859273995554
10675_at	-0.004533550074552998	0.026656197999874353	0.0024498730116011796
10676_at	-0.008424932175151924	0.02084703069948193	0.013200404725047963
10677_at	0.00877109070747565	-0.009441678009224262	0.008461870628943003
10678_at	0.005128795386984498	-0.007810231343327233	0.0031775835730549176
10679_at	0.011649691809707667	-0.0038882999755502743	0.008767135448796426
10680_at	0.006977936799210749	-0.0024262130055701767	0.00878917715407781
10681_at	0.011296859224924218	-0.006800322452349128	0.010408697500115211
10682_at	0.006360554242339655	-0.0011500291835107848	-0.0021047667692767253
10683_at	-0.006931494177588091	0.027368413387997222	0.00764521155245019
10684_at	0.011593383730914236	-0.004501652404426359	0.008929595439034951
10685_at	-0.01978876155160962	-0.019666327629848514	-0.014113366106272294
10686_at	-0.010950780253847653	-0.007070911430930994	1.3979337827163863E-4
10687_at	0.011560263224550947	-0.0017738394983968849	7.532592190145185E-4
10688_at	0.00820850350829613	-0.005222241026749259	0.004112735135979714
10689_at	0.01148570985576736	-3.9147319349010635E-6	8.304722051086669E-4
10690_at	-0.015341287192244295	-0.016647102986971356	-0.009743665855378121
10691_at	0.012387673577955487	-0.006675645036004904	0.007745566307418955
10692_at	0.009134752625000152	-0.0040383045909618	0.0058970617543102465
10693_at	0.010163746365036594	-0.00389619690287875	0.007844397402550107
10694_at	-0.006331337564788757	0.02714182788558874	0.007509506280422313
10695_at	0.012892149683294244	-0.00663169147912702	0.009992698984697988
10696_at	0.008841770014325444	-0.0061982135637480345	0.007598369868838521
10697_at	0.0022785763912498216	-0.004754328054756822	4.781713855853576E-4
10698_at	-0.010663830140079184	-0.005583153749706499	0.002552004924230424
10699_at	0.012153282079230492	-0.0047236870055106335	0.009160329329482516
10700_at	-0.016799290461964454	4.8738286868861336E-4	0.008549828331246685
10701_at	0.005781801997023831	0.010007549216095696	-0.004734959154826213
10702_at	0.004651050639584329	0.011860286527992831	-0.0028988190540197188
10703_at	-0.0112409475469443	-0.01129454545445026	-0.004090499421309706
10704_at	0.012915680231670855	-0.005400854709446987	0.009319543303841368
10705_g_at	0.01335341930176777	-0.004314217061883069	0.005598491875620703
10706_at	0.013341562116500618	-0.0044799964794288265	0.00453090000574801
10707_at	-0.015928328882906354	-0.01501162376054683	-0.008955629565460426
10708_at	0.011491591796822033	-0.005805155250019545	0.007994953611849267
10709_at	-0.01789813416187355	-0.007405444775555322	0.0020318989859353783
10710_at	0.00579543187673238	0.010975377954098286	-0.0073194964486208575
10711_at	0.010724429278181168	-0.002492082655161397	-6.445692106335651E-4
10712_at	0.011692524524059698	-0.0045092599199571815	0.003701326727627925
10713_at	0.011313286967731524	-0.0022037212406685026	0.002287107016170288
10714_at	-0.010680839290892525	0.007948112694011477	0.012942394844713061
10715_at	-0.0058874038308072306	0.02446150940514011	0.007144489662796694
10716_at	0.009739138008036437	-0.002804689782957998	0.007507721243553488
10717_at	-0.018497577986179764	-0.010853347087908877	-0.0013484581802534906
10718_at	-0.008797065331488564	0.0218583352727509	0.009009416258018654
10719_at	-0.016708017692972518	-0.012004367676208638	-0.005076175966627717
10720_at	0.010196431223869803	-0.002919775493157729	0.0022135296173213946
10721_at	0.0035588171478236285	-0.009240860225172093	0.003206694682213335
10722_at	0.01343106458026774	-0.006397310875023651	0.008621075324443955
10723_at	0.012439758078737173	-0.0017921834588998397	0.00210311588411148
10724_at	0.01305517664551551	-0.006913237912106766	0.008239596613448546
10725_at	0.00120116879156845	0.015885579869069025	2.591993672206624E-4
10726_at	0.010886952209587684	-0.0037278627773637903	0.003069977259607938
10727_at	0.00535736496646925	0.003673623171594121	0.003417251520577981
10728_at	0.0114398146412402	-0.005393061429503455	0.004775374077291766
10729_at	-0.017900051078556436	-0.012958027440298276	-0.006247315401155315
10730_at	-0.018454958968120355	-0.016620738561170124	-0.010414224188512945
10731_at	0.01307830918977585	-0.004994597526238427	0.007342818168931715
10732_at	0.005750906451952944	0.010313868508673722	-0.005383899840477184
10733_at	0.012709046673828165	-0.004559862979440899	0.005258077432605976
10734_at	-0.020138495617047347	-0.017085200678126664	-0.010848729114225674
10735_at	-0.00224416758122552	0.02642508106870225	-0.003075806808932539
10736_at	-0.0018018682472960412	0.025365088822125535	-0.004179428289180222
10737_at	-0.01864783978302109	-0.012426250840567274	-0.0035538347648934577
10738_i_at	-0.016735066609285233	-0.0018417059522610859	0.010097873242903661
10739_f_at	-0.017348183310120096	-0.0030011057497728844	0.008425347479622708
10740_at	0.01042081798749811	7.616824089216824E-4	0.0013593952200743873
10741_at	-0.011247537223695226	-2.423024744986577E-4	0.009347222068421134
10742_at	-0.0012090398475347887	-0.005531204318358017	-0.004948424328125766
10743_at	0.004309002581647269	-0.005306165930615509	4.994166334676227E-4
10744_at	0.008285557807554588	-0.005872927430374862	0.003179930478955035
10745_at	-0.0033952925686772523	-0.008180114020380562	-0.00367821608333364
10746_at	1.7392185301457494E-4	-0.009787544727181414	7.042023468136147E-4
10747_at	-0.018857312120813548	-0.017269835742594403	-0.011088257561044713
10748_at	0.012708236259251254	-0.0028591402430740427	0.0033973191988129073
10749_at	-0.0014312609464758868	0.02431893560765917	-0.0032288795593743624
10750_at	0.004266257144553684	0.010588633888538508	-0.006921386979821281
10751_at	0.013244656378439837	-0.005660812951479654	0.005936597594373528
10752_at	-0.006101420161920456	0.02727713900781905	0.0051067825323018266
10753_at	-0.01769217265589034	-0.00336381550077918	0.00633504640555855
10754_at	-0.008265204777345419	0.026061546861922122	0.011134271070551881
10755_at	0.012759546787629644	-0.004399830617632596	0.005727416425508561
10756_at	0.002823873565180793	-0.009855211899407863	0.005025277073009065
10757_at	0.013199268914446605	-0.0051517414702311115	0.008855902026043184
10758_at	0.011054005187661224	-0.006682734061410093	0.007995278467756595
10759_at	0.010245638022102738	-0.0012773568151940031	0.0037174293756121945
10760_at	0.010077879338223678	-0.0010167096641559169	9.029950794439038E-4
10761_at	-0.014907722477178675	-2.6595776991334335E-4	0.008856971325893376
10762_at	0.011503107509075801	-0.001408959003204814	0.003030346240545604
10763_at	0.011752242864732223	-0.004585386947852392	0.0018978218657071538
10764_at	0.007958716588574765	-0.004619637212068221	0.003123206052129636
10765_at	0.011819173213836912	-0.007429392143631555	0.008498789488231956
10766_at	0.012865196059737839	-0.0035306093245572115	0.004560759551320968
10767_at	-3.762259153943069E-4	0.02316156186086563	-0.0034090699568073224
10768_at	-0.005095913271726076	0.028812469080188707	0.0043524091542789705
10769_at	0.013318807354810612	-0.005304063258234436	0.009362766989095783
10770_at	-0.00195630678219795	0.024197719504404355	2.63237177075447E-4
10771_at	-0.017660660604451265	-0.014974580963523831	-0.006993553873926965
10772_at	0.00770005352926744	-0.0031787742378296224	0.008170802195187512
10773_at	0.007721061657536934	-0.003182830560879419	0.00821479797811866
10774_at	0.012100084223327989	-0.002254201581185137	0.004691441748359836
10775_at	0.013354293851824777	-0.005002042444759847	0.007257672571981878
10776_at	0.014006152410292393	-0.005739671130468003	0.0077630783295332025
10777_at	-0.004649283436124432	-0.011893544389176386	-0.0018617743589342077
10778_at	0.01299114298247695	-0.00444508845708533	0.005959556164345744
10779_at	-0.01126848446440163	0.0076489058136189995	0.01209536179564735
10780_at	-0.012328413274073724	-0.014690808149838183	-0.0077989557676768385
10781_at	0.011738266085818102	-0.007569709866597766	0.009156042198822578
10782_at	-0.00717665969649271	0.005605736325425129	0.009241863922501583
10783_at	-0.008812886817735443	0.020706166924741167	0.011773779026131042
10784_at	-0.006359323064983832	0.009536806397662924	0.008775406344474584
10785_at	-0.005585197842198226	0.006400160359303246	0.009335494385123343
10786_i_at	0.00399845226623346	-0.004576005130805169	0.0033909038880288868
10787_at	-0.00930607961692152	0.018030749593178408	0.012854916240329584
10788_at	0.005505512901720268	-0.0017418188258481705	0.007857413636756105
10789_f_at	0.013285681933945864	-0.004723278090780355	0.0067565178115493235
10790_at	0.006269897700344264	-0.004889845891731471	0.00848875252396059
10791_at	0.010770718592886903	-0.006971688910511629	0.008359183790764453
10792_at	0.007021014328651043	0.0049516627203163525	0.0015230774773895006
10793_at	0.01022108112009882	-0.005925851176685183	0.00810029945503453
10794_at	0.00786085891143534	0.006770161800282673	-0.0036557046761915286
10795_at	0.013377568249776095	-0.005695726192561755	0.008168101942054917
10796_at	-0.019963810543773067	-0.015500872004657607	-0.008501933552558377
10797_at	0.006249103621934577	0.009831960762206295	-0.0035228675785180298
10798_at	0.010265771264284788	-0.0034769211366721983	-3.260041279515938E-4
10799_at	0.012290415003782838	-0.004823721257819958	0.004536785203663461
10800_at	-0.013303986792405005	0.007064658776517142	0.012038104749585098
10801_at	0.003630628110791556	-0.0056759738633145925	-0.001467799810432874
10802_at	0.013341979814195819	-0.005737090170082738	0.007404818135638541
10803_at	0.011584205792371073	-0.005656494693282072	0.005529351880864627
10804_at	-0.005972037157226107	0.018398738099653394	0.004634090903292892
10805_at	0.007082934587271052	9.638421348472255E-4	-0.002579314550196745
10806_at	-0.007505911252107623	-0.004294735737311373	0.0015986719203419295
10807_at	0.004415032240326937	-0.009880035619372975	0.005365254228056271
10808_at	-0.007428998726351995	-0.011750430569273163	-0.001574598489019574
10809_g_at	-0.01771533669992075	-0.014913615480038118	-0.008756203454604487
10810_i_at	-0.01775050819842215	-0.01825128041322471	-0.012130541800279447
10811_at	0.01210060626761602	-0.005634156235351773	0.007226064080215217
10812_s_at	0.00791293421472861	-0.0015061703229961225	0.002134481981087481
10813_s_at	0.01135595073976644	-0.007723270528288528	0.008280488850119182
10814_s_at	0.010380815896875454	0.002210489577931717	-0.003214127075190093
10815_at	0.009725298057128094	-0.00403525881054153	0.00118411053589318
10816_at	0.006749717582155803	8.132402500818077E-4	-0.007467161377785561
10817_at	0.010441801244787451	-0.0049812261418429185	0.004119168757313557
10818_at	-0.008006270306482292	0.0036995059792757543	0.004410931629585201
10819_at	0.011665675860432493	-0.004778387204899977	0.002832638019929193
10820_at	0.008706360697302896	0.00324578948612163	-0.003975249643859672
10821_g_at	0.011135544414428532	-6.653513424907695E-4	-1.2078582986087472E-4
10822_at	0.0065126379582788625	-0.002795278774800449	3.923525824364921E-4
10823_at	0.010949363345289832	-0.0024639881388111903	0.005548991155069853
10824_at	0.005177644879390244	-0.005742346069929053	0.002487655894789298
10825_at	0.009936584248973701	-0.005819767266949562	0.004102604359207767
10826_at	-0.006654017382931163	-3.70277521148429E-4	0.006196884028871799
10827_s_at	0.0075218091463177305	0.007678652306448915	-0.0042964862455264945
10828_at	0.007200050991436651	-0.008277051399925283	0.0067045227241223845
10829_at	0.010974138842056596	-0.0027964340462517446	0.0025290758913412053
10830_at	0.001404213391610088	0.006608404836600983	0.0032364606690281628
10831_s_at	0.006529116025886961	0.005665892420624895	-6.799521695023778E-4
10832_s_at	0.012286580086448536	-0.0039372759666176016	0.002858215728285681
10833_at	0.006720264237397916	-0.004285639472361393	0.0025619192661789367
10834_at	0.009298396082787791	-0.002651253972126236	0.0018555222104562367
10835_at	0.004078303894249437	4.1926547544275726E-4	8.152729083063245E-5
10836_at	-0.006712683627422011	0.009771421117882742	0.008585202551915383
10837_at	0.01005911047261774	-0.005523300219372196	0.0059079886885169295
10838_at	-5.314335007206338E-4	2.710449166118127E-4	0.007498890434974208
10839_at	0.013060150961306975	-0.006748207775234358	0.01111800167618438
10840_at	0.009759106460844047	-0.006812506778209814	0.008940884889263262
10841_at	0.008736826913382031	-7.618348158580606E-5	0.003091613219185866
10842_at	0.006161316991496066	-0.006584717359676332	0.008497779806876925
10843_at	0.01125474050066193	-0.007426762290585204	0.010165273608216854
10844_at	0.008778761585637554	-0.004075895859516033	0.00428590060276916
10845_at	0.006569501699740859	-0.004703357497139508	0.0031795287609623244
10846_at	0.0068734207351517605	-0.0036216698367345247	0.0023989391081017507
10847_at	9.042122252056156E-4	-1.7960542314446285E-4	0.0029271814303303612
10848_at	0.011508160872145484	-0.0026152757072456373	0.0027018200145235813
10849_at	0.013054062775928705	-0.004981625293818067	0.00699826146740565
10850_at	0.010925193523873947	5.385684967444747E-4	0.0013411942093638333
10851_at	0.010974912042530345	0.001182731296447948	-4.803022326067466E-4
10852_at	0.002650026267145244	-0.004993413285966903	0.0017187066746430992
10853_at	0.011814550522560576	-0.005615335857308277	0.009054315526932807
10854_at	-0.008450195629051156	0.004933349337652188	0.011209917392258302
10855_at	-0.007488139529602966	-0.0029877460700137777	0.004602006930101427
10856_at	-0.012818904754020947	0.005367576882340298	0.012807994037753978
10857_at	-0.014532215759933124	0.0018380223308817856	0.011798153137799871
10858_s_at	0.0035666496068283743	0.014319344223791218	-0.002066393626939535
10859_at	0.008750704772851555	-0.0024693176156081707	0.005967080863502252
10860_s_at	-0.00828178231979585	0.02171134595256357	0.012341444831882807
10861_s_at	0.01165404317440597	-0.004061753292639162	0.0065457799392007795
10862_s_at	0.0030977233716809605	0.010261651761435321	-0.002481995390948062
10863_i_at	-0.018492069789939582	-0.008936203480483438	-5.81722317096635E-4
10864_r_at	0.0038267559660192445	-7.671786728100179E-4	-5.377109601819094E-4
10865_at	-0.005077062584619542	0.007152372626470428	0.0021050102164159243
10866_at	-0.002755188826699117	0.026643869798722207	-0.003246395304489213
10867_s_at	0.008389582842235357	0.007273896547225051	-0.00530710412420964
10868_at	0.0028065238781315393	0.011402706859386364	-0.004269157402704448
10869_at	0.009476171250064452	-0.002645177786468908	-0.0060862377269574755
10870_i_at	-0.014136485862972625	-0.011608781472848563	-0.005223042079309426
10871_s_at	9.627079433575751E-4	0.0028996549104048025	-0.001790606884925542
10872_at	-0.005907477346679122	0.010939133182614628	0.007312907644349238
10873_at	-0.0055725417927015	-0.0022762809136645168	0.002474144094450339
10874_at	-5.762117794472022E-4	0.02367848735711633	-0.006139041855687203
10875_at	0.010294483215116433	-0.0044971178424017865	0.008288223415888231
10876_at	0.0115918294353726	-0.0013878586087410774	0.003327976570000092
10877_at	-0.01687630790123121	-0.008448567145304552	-2.485781099693874E-4
10878_at	0.006259618622643045	-0.009116383972256687	0.006315748552506646
10879_at	-0.007516926444637657	-0.005141557589441153	0.0037114849870781754
10880_at	-0.01599448651711505	-0.01003472064334815	-0.0031307454913671556
10881_at	0.0	0.019833301501518488	-0.006642227397023495
10882_at	-0.009861960323682162	0.005276095545863956	0.011655297333098686
10883_at	0.009573635867699604	-0.003001324019919709	-0.009027792252954654
10884_at	0.011836165495619904	-0.005982473871179096	0.003000906221924093
10885_at	-0.0147097073869813	0.0011094855259021154	0.010083565104073721
10886_at	0.008111672342721773	-0.004690265990008493	0.004133815667172436
10887_at	-0.004485530459647756	0.01467104671453241	0.002858405920297239
10888_at	-0.004014604426704655	0.025752051818895307	-0.0014636624642790038
10889_at	0.009722611648041743	-0.004589985537134575	-0.002862046581595233
10890_at	0.011907766965988966	-0.001419982001114275	0.0011177906703980004
10891_at	-0.010514376406104016	0.02062733793222417	0.01172231940314221
10892_at	-0.011129369451911546	0.0148209302966355	0.010800420351944057
10893_s_at	-0.015751154492663642	-0.0020832482248746725	0.010154621076500317
10894_at	-0.009803889389859502	-0.0027932428679831845	0.0015143010852573474
10895_at	-0.017492436548886423	-0.0035619556156954064	0.007550290978338109
10896_at	0.01198651229904358	-0.0010803808493837583	0.0018744702765543656
10897_at	0.010705856888107374	-0.004403492049444752	0.0037981725886131194
10898_at	-0.01194489013452242	0.005991736101628048	0.00979463209819039
10899_at	6.300187908695608E-4	-0.006881055217459065	0.0036458332444926065
10900_at	0.011145162338199408	3.385311076454553E-5	-0.0010214159736181823
10901_at	0.010669140218972119	-0.003914974859826801	0.0025069468121163493
10902_at	0.007910513273830137	-0.009508033269151343	0.0071219790044933454
10903_at	0.010509306857621638	0.0021890634186227443	-0.002873898553016918
10904_at	-0.013081357490268113	-0.015604779631944555	-0.00799591663586221
10905_at	-0.0024094157306338644	-0.00985988167895887	-4.839416596698229E-4
10906_at	-9.283578651893881E-4	0.022015213533383243	-0.003600995448203041
10907_at	1.0470181557326936E-4	0.019943652206038064	-0.004203484694639834
10908_at	0.002623716436965176	-0.005058863417291345	0.006901990113786576
10909_at	0.0025095653598433613	0.004978406536062669	0.00599473581832795
10910_at	0.010482172194004049	-0.0069877814271230585	0.010572492689752624
10911_at	-0.006121853755542698	0.02330496435124476	0.008345334056306124
10912_at	-0.015530550961068484	-0.013074801267265703	-0.004891607845932648
10913_at	0.00797444285678562	-0.004836445073763561	0.008121863318239435
10914_at	0.0024843221244620615	0.014629157442365042	4.729668807896389E-4
10915_at	6.581692030768513E-4	0.019804916130423962	-0.0015621985816962115
10916_at	-0.0153271569175435	-0.0034921699280458544	0.008558462636630577
10917_at	-0.018553628504623318	-0.006657221058868325	0.0037761523814893593
10918_at	0.010580708589833263	4.543366607741199E-4	0.0022195504880960027
10919_at	0.011528102071418191	-0.007027791221438802	0.009798966621782892
10920_at	9.588274893518885E-4	0.020187690911276646	-0.006838224498255898
10921_at	0.004502138669237142	-0.009340563756654834	0.004202725769475795
10922_at	0.013554767163318097	-0.006482838146167787	0.010080927979406832
10923_at	0.011105380061479979	-0.004650853332562748	0.006243763973321834
10924_at	0.011940292141389454	-0.004291408929803136	0.008795403293553652
10925_at	0.009609698955566763	-0.00752626342530628	0.0059166492448426075
10926_at	0.010349587051951019	-0.00483504197917426	0.0072521027487158825
10927_at	0.010595367552763553	-0.004765706094326642	0.007018539457715213
10928_at	0.0010491629320860834	-0.001243406353787178	0.004362383792181988
10929_at	0.010912533624799303	-0.004511782291838527	0.006857628059285754
10930_at	0.011757321745028174	-0.004716083930503214	0.00892322291181701
10931_at	-0.007099228284311463	-0.006474680454529495	0.0038920586413766557
10932_at	0.013713993898992333	-0.006625256442726779	0.009130999655280365
10933_at	-0.016479209586940876	-0.00226217856183387	0.008305940978890855
10934_at	0.011601318020353826	-1.934917109705291E-4	8.699137600545067E-4
10935_at	0.013605201310058228	-0.005190702889437934	0.006611345978047882
10936_at	-0.02005323085093487	-0.019204056670222576	-0.013652953028855759
10937_at	0.010839646926527887	1.5152621942958661E-4	0.0018702612318111647
10938_at	0.012756200529151336	-0.0027575958768586363	0.0023953681843210703
10939_at	-0.005479207891431948	0.023993202288881084	0.0034456340683770115
10940_at	-0.0053719648576599326	0.026779222504696013	0.0017566256611162648
10941_at	0.010369631554386255	-0.0034065095746789683	0.003504851166734128
10942_at	0.011675198507985268	-0.002057054261015715	0.002396749182632416
10943_at	0.01043720391420487	-0.0028861506064280862	0.007339264054775844
10944_at	0.010571064223710385	-0.005370796648346085	0.009249597861010681
10945_at	0.011696422755141014	-0.00775417347989083	0.009991736803776177
10946_at	-0.00246471590754143	-0.00993006317304882	0.0016486725564932628
10947_at	-0.020840276033269642	-0.01949096067555892	-0.013954705916444182
10948_at	-0.01851276901584163	-0.016997544906265875	-0.010449641389888083
10949_at	0.011659633902867048	-0.0013010614882789928	0.004630424606399686
10950_at	0.006264106510662061	0.0021534073528042836	0.003597849571906966
10951_at	-0.016276574025325865	-0.0029516527718592587	0.008805422337719243
10952_at	0.0034138397705250896	-0.003363847537263407	-5.083324792555983E-4
10953_at	-0.015958804821885785	-4.888874387290825E-4	0.006251742691489483
10954_at	-0.018157452149465885	-0.015221631647877836	-0.00833196116683614
10955_at	-0.015379601226747055	-0.010465597877691921	-0.00399846065405493
10956_at	-0.015418562201357712	-0.014158165441415526	-0.007812003902731809
10957_at	0.01065654380069771	0.0013647213835421724	-0.002237573140781526
10958_at	0.006925621199548864	0.005436707952005986	-0.01283663012837958
10959_at	-0.01669651663896006	-4.697028797578362E-4	0.009524130038191728
10960_at	-0.003482535145018173	0.02358897861919826	-0.0010579716022312642
10961_at	-0.0023167629001331815	0.019498820055519804	1.1294124413128087E-4
10962_at	-0.009808318291586331	0.005065560249782955	0.01220797914698344
10963_at	-0.008815787886415537	6.399941064707259E-4	0.010070690471675935
10964_at	-0.0029443897934558916	0.025241423557999635	0.0018285420337686693
10965_at	0.012418693045639131	-0.006699152211310906	0.006960211792391609
10966_at	0.009163412668097837	-0.005972975208209141	0.004188893271708804
10967_at	0.010568818071663658	-0.006205493946673535	0.005766357219909795
10968_at	0.012367733806235386	-0.003146568905575122	0.003147804555593817
10969_at	0.007769191848066438	-9.241188052327922E-4	-6.225136346858895E-4
10970_at	-0.019481750639401454	-0.013485147231199958	-0.004833772742550904
10971_at	-0.012278253585680276	-3.941146778504008E-4	0.005244265759075152
10972_at	-0.011842942394493829	0.011363425601949686	0.012952459513608546
10973_at	0.013270993178811093	-0.0060928571543474915	0.007763860012419731
10974_at	-0.002290109567870922	0.025500856416323412	-5.939530297127796E-4
10975_at	-0.0025386687221662417	-0.010454020322028093	0.0018728879382427877
10976_at	-0.01858862427753575	-0.01717935007926619	-0.010858477072569822
10977_at	-1.0707742013768302E-4	0.01947905906909001	-7.480944172801395E-4
10978_at	0.010869224623898575	-0.007217819571730823	0.010216699406073405
10979_at	-0.0015552152730694455	-0.008120714887173757	0.004202011979630385
10980_at	-0.00495248425451796	0.0042017613098926185	0.01117945033738669
10981_at	-6.191152621917279E-4	-0.009656352825154493	0.003956891121044765
10982_at	0.005250926443400642	-0.0039096820817736	0.0059266316591709105
10983_at	-0.012534442078916786	0.002161097380818138	0.007594058379319678
10984_at	-0.01053043506674163	-0.014419679127816115	-0.005522261248363133
10985_at	-0.006222979278454284	-0.012255479168116383	-0.0027297927130797654
10986_at	-0.005570085381301828	0.027033435669201696	0.005960960018917052
10987_at	-0.0018900286571943733	0.01948905345910374	-0.003618449590757322
10988_at	0.01016315088906526	-9.1000765855933E-4	-0.009842023934319632
10989_at	0.012136857397727538	-0.007621650347375552	0.010013781377548747
10990_at	2.2901542393667084E-4	0.0018432381386412136	0.009177393584857559
10991_at	-0.01543909376464931	-0.008388989030322567	0.002040099515643338
10992_at	-0.009843850950501389	0.004940129682842899	0.011783647316576643
10993_at	-0.013724696941415678	-0.008348667479928044	0.0018863235178817588
10994_at	0.004355690849073548	1.360558030466701E-4	0.005369668573993519
10995_at	0.009430963774921036	-0.004289297653857126	0.0069966238582290004
10996_at	0.012027015471016426	-0.001788687913156417	0.0018330925004099807
10997_at	0.011106488061143047	-0.0018606373935891366	0.0025412900674034065
10998_at	0.01218792428604069	-0.0042270960051021406	0.00706459851534074
10999_at	0.010865539617596122	-0.00497283557714977	0.008805380738543167
11000_at	0.01148927480748657	-0.003841943318804861	0.0028230981582068643
11001_at	-0.0013966143407894236	0.012841859700959336	-0.002614806407321274
11002_at	-0.015531666074035487	-0.009035529070580842	-0.0010165854925459233
11003_at	0.004770781771019044	-0.009815406496723108	0.005674330764213583
11004_at	-0.008935772315290871	0.023139121650283014	0.0126581258799432
11005_at	-0.010354915142396712	0.019858351442634314	0.010171932183343597
11006_at	-0.014756550657058682	-0.016486243950598577	-0.009674059206032336
11007_at	0.012828811724306584	-0.0054782832110801165	0.00832602575492183
11008_at	0.001746114831112392	0.018801833143278688	-0.00805666201439491
11009_at	0.0109150223945942	-0.007332973721654295	0.0074039059095359
11010_at	-0.01941124838066515	-0.016125370694880996	-0.009719848734360397
11011_at	-0.020945635192773655	-0.018941036452129665	-0.01309669477115415
11012_at	0.005503001102488409	-0.003338570337961338	0.007029866936943617
11013_at	9.01773992398416E-4	-0.007171267019276423	0.004821869728966591
11014_at	-0.007696769181714866	0.005775980713734467	0.010983819457719785
11015_at	-0.004403043962933246	-0.01153906919403797	-0.0023831519022941153
11016_at	0.011884227341912261	-0.006984575764231606	0.010433032591823484
11017_at	0.010940486034439036	-0.006377129303489412	0.00827757910258856
11018_at	0.009912564672382305	-0.0025970441647843083	0.006333753066288495
11019_at	-0.007416837852250176	0.002158034849572942	0.009481240582332011
11020_i_at	0.010858718384499508	-0.0055857652604278385	0.004849543012006684
11021_f_at	0.012919293375450006	-0.006637396161690447	0.009265307504328074
11022_at	0.012059292470208477	-0.007032466337895476	0.008050803000064392
11023_at	0.005181838248294066	0.004412483410559593	8.071105603122614E-4
11024_at	-0.015886860474733405	-0.014575810412716847	-0.008046679993605085
11025_at	-0.010085371851457	-0.009704302814273131	-0.003846174364059202
11026_at	0.01282662558411228	-0.002753834794800219	0.002324520893480278
11027_at	-3.073636144215025E-4	0.01724835073745517	-9.3721987656809E-4
11028_at	-0.003775802375604003	0.023556117586160018	0.00349824420514443
11029_at	-0.016781860118868095	-0.013581402148919022	-0.006355794164827559
11030_at	0.013584880353666414	-0.00626224606487701	0.007944791605600401
11031_s_at	0.011758744748504541	-0.006190823624047441	0.007179683246768211
11032_at	-0.012497085858119355	0.011238131455291045	0.013932261388444925
11033_at	0.01125506400776029	-0.00813404042230711	0.008265790226239455
11034_at	-0.017929398188780803	-0.017017088157411406	-0.010623192215542985
11035_at	0.01080052151587621	-0.005472269798526093	0.004049044116393796
11036_at	0.006825035196544472	-8.875953478525799E-4	6.065566876076663E-4
11037_at	0.005898473160631249	-0.0015725132481540487	0.0014726660631124364
11038_at	0.010708661098163689	-0.004859664916832063	0.004170361160529193
11039_at	0.009146731756700366	-0.008578361315784508	0.005978330416045588
11040_at	0.00824575530540741	0.0017744552998261646	-0.003239622143876177
11041_at	0.0018667011871818981	-0.01001572066256085	0.004040233710788765
11042_at	-0.018521743769516277	-0.019038520280528215	-0.01323123036639685
11043_at	-0.017201344996676027	-0.012848465863157622	-0.005095626826914169
11044_at	0.011938198290785117	-0.007131517469513393	0.008119793963762204
11045_at	0.012046875657088795	-0.005843315864041309	0.006130318957540381
11046_at	0.0139372579348195	-0.0053691006356115945	0.00784293252154391
11047_at	0.012332785705174557	-0.005739164366714891	0.009784167335678585
11048_at	-0.007733242779471289	0.025460115212200575	0.010497560676998226
11049_g_at	-0.008329981010645587	0.021887367241930494	0.01219491065781595
11050_at	-0.005367754690135105	0.021646179456909505	0.0088458249222106
11051_at	0.00833759694188748	-0.0069841824988630015	0.010038169889644056
11052_at	0.007884979189129917	-0.007302688659919506	0.009322095122008421
11053_at	0.007870296548234065	-0.007073742168312852	0.006514465964731984
11054_at	-0.011870758101652093	-0.004514191868926307	0.004880284139761886
11055_at	0.005097362562205104	0.012082157864521157	-0.002060672169321136
11056_at	-0.0104684525172878	0.005308463769194976	0.012499014861876727
11057_at	0.010399303869526253	-9.086914349888058E-4	0.00407651423596051
11058_at	-0.010267110807732321	0.01659071634118654	0.011588697879539346
11059_at	0.01062619968231529	-0.00104905350266945	0.005031186435990889
11060_at	0.013274211954611086	-0.0050898819792413695	0.007504052102542314
11061_g_at	0.010406580200229321	-0.0054632847558194605	0.006380958225627832
11062_at	0.009987767422620114	0.004018222834998804	-0.001912823104727153
11063_at	-0.019695507458285248	-0.0165302982227988	-0.009075422429203301
11064_at	0.006208320343526842	-9.945511452224857E-4	0.009360996767419775
11065_at	0.013463551520595921	-0.006593923522847682	0.010202005953225762
11066_at	0.010746793052654526	-0.006449266567878707	0.010414012911035515
11067_at	-0.005968534633434995	0.0264393288262588	0.006227063269065907
11068_at	0.008934501063524296	-0.009255552376061028	0.009125444600904828
11069_at	0.0073929075050848765	-0.006899300043195048	0.007277190746694689
11070_at	-0.009757192819425475	-0.011938752391934617	-0.002596527991475224
11071_at	0.011625972652988157	-0.0051842712199695285	0.007976725536895768
11072_at	-0.006379974934817877	-0.01018106862352685	-6.163521849785486E-5
11073_at	-0.01240556348106152	-0.0077758217193404965	2.633365502152626E-4
11074_at	-0.013841134205186508	0.009201578987910665	0.010098301049094354
11075_at	0.01193759060107273	-0.005030031604871165	0.003901559400672913
11076_at	0.012825832837131651	-0.006568603133525881	0.009391953820211912
11077_at	-0.011080303112416815	0.009005504081493742	0.009754330601321788
11078_at	0.00806669805332965	-0.008077434507794749	0.008495264431179742
11079_at	0.01126626479518239	-0.0050437315159206604	0.006695612958903096
11080_at	0.01039158490155665	-9.132079309072139E-4	0.003327893061031701
11081_at	-0.012042181054101042	2.9397287732913413E-4	0.007622615172214373
11082_at	-0.004959817636007394	-0.010523876105476235	-0.0017599294207610117
11083_at	-0.006182023021382467	0.027474180036061543	0.006686212881769347
11084_at	-0.0097530096602642	0.019878587984647148	0.013149062304719043
11085_at	-0.014678342085439043	-0.0049585126074661885	0.0035331264240145805
11086_at	-0.00386439768056724	-0.010622245239649226	-3.435102097011296E-5
11087_at	0.012256344649077237	-0.004897741694976372	0.007499799853525327
11088_at	-0.019708078122621653	-0.01980529965085104	-0.014348126719919016
11089_at	0.012342956444688939	-0.0029347584849497956	0.003898444765167819
11090_at	0.006844040257294712	0.004546182917205363	-0.0018266820318755081
11091_at	0.010052193701241448	0.003816827666314314	-0.003822139279057053
11092_at	0.0025737200701593304	-0.006100992550547331	0.0016217864746234966
11093_at	0.004475581018733996	-0.0033467339263374726	-0.0015080094569673577
11094_at	-0.004000271839408117	0.02732846913632225	-5.211362351157316E-4
11095_at	-3.6769196807807063E-4	0.014889033173221444	9.806891719469578E-4
11096_at	-0.01720214050594226	-0.010047927111681766	-0.00105775431167862
11097_at	-0.008004842354109351	0.010500035230468975	0.011372643962177199
11098_at	0.013223183211497923	-0.004495680813153233	0.007654075211127863
11099_at	0.010959232905459738	-0.005966548326160961	0.008833086008614273
11100_at	0.01374102025767281	-0.006592344588224072	0.009084040679947756
11101_at	0.0128652870757505	-0.005703497351480859	0.009720272586908186
11102_at	0.010260575063370334	-0.002026701769633669	0.0045121934971952314
11103_at	0.010883061182050452	-0.005611824711195069	0.0059309785999138555
11104_at	-0.017482015708712915	-0.01502715045828193	-0.008409165679064403
11105_at	0.0021278397941359765	0.004941221021266819	8.373229157502212E-5
11106_at	-0.005350573115479141	0.025745707511101175	0.002096522246507202
11107_at	-0.010496881230568465	0.014365751666728144	0.013297197103304435
11108_at	0.012223137661740824	-0.005317313091570929	0.0070540516694993375
11109_at	0.012069925810336212	-0.003170470928089264	0.005357809786434254
11110_at	0.002609995459936525	0.018274070467411356	-0.007951299191533163
11111_at	-0.005023862079635153	0.024780370173993264	0.005708691358797732
11112_at	-0.008968981819261953	0.00867977060413919	0.011414475269750748
11113_at	0.013160642597948692	-0.007256827644438015	0.010162316826162683
11114_at	0.006778140064196203	-0.009567196622852677	0.006643263833557764
11115_at	-0.016430276796350344	-0.0064577631937226855	0.003394426655740413
11116_at	-0.006035550529974101	-0.001221703329717154	0.0029919714938348545
11117_at	0.007971436513302971	0.0017276462303128703	0.0028000018046779535
11118_at	0.007085387433836041	-0.008554822555287375	0.007330384363780542
11119_at	0.012096663389464456	-0.0064360768498330405	0.010575374781720366
11120_at	0.008339496243794499	-0.005543805361873708	0.009942836662973806
11121_at	0.01046257289005469	-0.0027967573568619605	0.007033537578468847
11122_at	-0.013386376168585524	0.003888274028564199	0.012372795372298191
11123_at	-0.007270640886980453	0.007958981622284736	0.009914570282174531
11124_at	-0.020905697855024993	-0.01876939825616309	-0.01289120532149923
11125_at	-0.009567502364576567	0.01518988317832417	0.01296574834002438
11126_at	0.006167706204011419	-0.005912012583164575	0.007640412177519901
11127_at	-0.02058349059505552	-0.018288476877444698	-0.011815144298822118
11128_at	-0.0055127805879092865	0.0060560132770524615	0.008730681710946101
11129_at	-0.009711490542254472	-0.003417611255695385	0.006155678054072374
11130_at	-0.0123992014353245	0.006597785947937784	0.010044994288114216
11131_at	-0.005081722075173731	0.025165161387486968	0.004310352539153537
11132_at	0.007153164746608314	-0.003040865482038882	0.00937901945928275
11133_at	-0.017916887761281548	-0.015127701136743488	-0.007590197647758117
11134_at	-0.009681533261354574	0.0171753894258073	0.014141642607114702
11135_at	-0.0014030008534195782	0.02387460577425559	1.4291239730196078E-4
11136_at	-0.009853015367384805	-0.010623441470104175	-0.0012107256455545826
11137_at	-0.015991019416931953	-0.007446031937734398	0.002318623703285271
11138_at	-0.020057316794606025	-0.017658192035934505	-0.010894131726569323
11139_at	-0.012180722737189254	0.01222710228205899	0.013056937493987512
11140_at	-0.010164513559313465	0.012624872629021018	0.006831393511445374
11141_at	0.01375521525320977	-0.004901986973771164	0.006558290545284466
11142_at	0.00884024742794019	0.0034453946460536074	-0.0064675500115162175
11143_at	-0.008412067942240488	0.024829988181041783	0.007986841617134125
11144_at	0.003881931045280489	0.004053185931696849	0.006511095738827679
11145_at	-0.005346623877892852	0.026361832447627985	0.0054425532740578235
11146_at	-0.00419316330083614	-0.008401604072720758	0.003559436291021577
11147_at	0.008295954441770892	-0.004617821296789341	0.009163975346835988
11148_at	-0.015053413131697158	-0.013772139505959345	-0.00684692646763326
11149_at	0.00969980117552211	-0.008967154802213542	0.00944613773968048
11150_at	-0.0051606421450779184	0.02853608093838704	0.004503794155978524
11151_at	0.010960714441212065	-0.005822110442174269	0.010070452452812748
11152_g_at	0.013153342917080792	-0.006315307598753976	0.009535919503781316
11153_at	0.011840491091441774	-0.005722471128064746	0.010074183971310036
11154_at	0.012120836373709667	-0.002966810592355816	0.002898568213378226
11155_at	-0.0064506346902985685	-0.011198302110584948	-8.895864821956824E-4
11156_s_at	-0.01704662290201151	-0.005520273288267307	0.0058688539814393936
11157_at	0.012211780158645337	-0.00532169160474789	0.009251179221959357
11158_i_at	-0.013662257615740123	-0.001862812655188794	0.00583926218012815
11159_s_at	-0.015410330506573693	-0.0024194469752728026	0.009836234302629886
11160_at	0.003780779312215565	-0.006222814994849105	0.001770401136845557
11161_at	-0.012253040176306044	0.0031512502913526026	0.01186192527668971
11162_at	-0.014930356140633134	-4.3744784138415336E-4	0.0074337366883864674
11163_at	0.012338083627330082	-0.00700788263335166	0.0074317476335555395
11164_at	0.003340613776834179	0.010618592527497424	-6.736083776405051E-6
11165_at	-0.014429067731262056	-0.004916571308842392	0.0048146511479373235
11166_at	-0.016160018413661045	-0.006963952362558229	8.30212786385534E-4
11167_at	-0.0064079009361496094	0.001996324025897617	0.007099760854132743
11168_at	-0.006181383791135176	-0.009785740537664794	-0.0013800754980187353
11169_at	0.010079022510204452	-0.004065833349953615	0.004035152772875834
11170_at	-0.0091534316824507	0.01349421272827192	0.008086131378549995
11171_at	0.0026860230410036693	0.011256779689125487	0.0012240352030006175
11172_at	0.008098929574775104	0.006287132057854597	-0.0031952224710252333
11173_at	0.008342132991489499	-7.002074876201948E-4	-0.001651118537871066
11174_at	0.013253339204754173	-0.005664386879821778	0.007823585586359217
11175_at	0.012774626475783759	-0.006577245413485617	0.007501035053945276
11176_at	-0.009610315091312693	-0.007806619408644407	0.002400573528608231
11177_at	0.01304270480103507	-0.005579686012227091	0.005291572431414282
11178_at	0.010608213439826446	-0.003680127061653546	0.0013262120845607464
11179_at	0.007384806700674731	-0.004508015860922663	0.004481842935879839
11180_at	-0.008422202693598162	0.023518980028349276	0.006632384952694715
11181_at	0.004719158402613273	0.009986010795638866	-0.003261861937011164
11182_at	-0.013167322345515148	-2.786943522545996E-4	0.009531159311847648
11183_at	0.012360383462281471	-0.004615459876840893	0.008139471907363926
11184_at	0.012724921668964979	-0.007596682048530249	0.010768025170700947
11185_at	0.012043943445627668	-0.0014533893043689925	0.002511935386480752
11186_at	0.009417637084878309	-0.004845018836937491	0.006235963846193608
11187_at	0.009801130022734621	-0.004609567621314966	0.007306757841233041
11188_at	0.010362836790299477	-0.005167522405996701	0.008257312733602742
11189_at	0.007761396629999353	-0.006186990278889145	0.00975879454469782
11190_at	-0.020609424868418314	-0.01826716639873101	-0.011629228376380894
11191_at	0.004333140087735447	-0.00249163161026208	0.009601782344280467
11192_at	0.008746106983812962	-0.004038654151691471	0.004536665085014917
11193_at	-0.007888203656660443	0.026714728237504284	0.009906854971632888
11194_at	-0.008065916506430912	-0.009274217028724068	-0.003897812967004246
11195_at	0.011309334913610854	-0.007819192867711926	0.010338799413246563
11196_at	-0.0029751469681917335	0.0037547688426926677	0.005660057790575923
11197_at	-0.009435151203571357	0.011058256246533173	0.009842493512460283
11198_at	0.0025272191110150026	-0.0015515757363382518	-0.0025882951377747035
11199_at	-0.008930600208381281	0.019736377782780746	0.013109012059465335
11200_at	-0.0027090583788282594	0.025356734203301846	0.0014655762607166953
11201_at	-0.011696559571748122	-0.005689059835759956	0.004154072615309923
11202_at	0.006066709259943433	-0.0060186504700119985	0.009139870034441454
11203_i_at	-0.015188845641110369	-0.0010428405466041883	0.01074956240675992
11204_s_at	-0.015363623674946737	-0.0016484041172765054	0.010312396523790185
11205_i_at	-0.015881276946745477	1.9602750024626288E-4	0.011564145266878309
11206_f_at	-0.015865920307245172	-0.0027265854413252716	0.009410703478218943
11207_at	0.004214524419363192	0.008609973317807771	0.002693417722537805
11208_at	-0.01014805152531008	0.006252011466128147	0.01302351628336079
11209_at	-0.013043034937249419	-0.011607766191075236	-0.0038259621004360696
11210_at	-0.006017416228371454	0.02391566534157513	0.006612487403227825
11211_at	0.010589229602392286	-0.0047264311551586755	0.009389371855963382
11212_at	-0.01878449913957227	-0.011761684693234985	-0.004786830515443359
11213_at	0.01240114859616254	-0.007338764075744038	0.00841177019076211
11214_at	-0.011057973742210691	0.006358960267816282	0.008864182813997703
11215_at	0.010577717513372643	-0.00656048712035669	0.007711455329730856
11216_at	0.01189589035738727	-0.007198753408676472	0.01080833752026376
11217_at	-0.005654865153819439	0.004729976535085269	0.005843967942065652
11218_at	-0.013293419465132763	0.007475745043414494	0.010473339715709898
11219_at	-5.110749009702903E-4	0.0017181814765942524	0.009078333447817744
11220_at	0.011440533687535608	-0.005726556241473757	0.009508552576267487
11221_at	0.011884285101606322	-0.0013633269182987224	0.0027921240353187817
11222_at	-0.002629091886034433	-0.0037331973166615856	0.005604252646668426
11223_at	-0.009794797321289005	-0.009845179286476456	-6.9163310200407E-4
11224_at	0.008656393465425767	-0.006888087284636409	0.00833933193615691
11225_at	-0.007376422554133476	0.021683981160250054	0.007813110788272863
11226_at	-0.016946953136439662	-0.004767730441634598	0.005748981457579283
11227_at	0.013201269571461477	-0.005883985434586284	0.007014352784174786
11228_at	-0.016828803195376944	-0.01693124428217612	-0.010458803901549093
11229_at	-0.015140183648946601	-0.001484285755187447	0.01028190509267211
11230_at	0.0026441758285939984	0.01163971272262777	-0.00224098568828933
11231_at	-0.004322837072611132	0.004900963946003929	0.0072229036288668684
11232_at	-0.0015631905786224142	0.0036772079053119583	0.003366603385840915
11233_at	-0.014320826156517304	-0.01478620264050589	-0.007781992276734231
11234_at	-0.01197505333182872	0.01033912319172254	0.012884213361262681
11235_at	-0.01243566350547536	-0.008274474670991152	0.001949029594717354
11236_at	-0.01503282012535996	7.22286788912266E-5	0.009103007086205844
11237_at	-0.013194866250289164	-3.1012293254620456E-4	0.008815757007605928
11238_at	0.005140401237661015	7.182058558385213E-4	-0.00481934389437102
11239_at	-0.006831390857202359	1.8443613209633065E-4	-6.242336296439917E-5
11240_s_at	0.011922330965391616	-0.0021197609120505966	0.004645726565768328
11241_at	0.009590214738212234	-0.003177122591473817	0.0013808774990415294
11242_f_at	-0.005480176153274729	0.00957320954116909	0.0016186412701196418
11243_s_at	-0.003884481040264178	0.01963644213367751	-4.1166560858554694E-4
11244_s_at	-0.006636227979581449	0.00988577340352946	0.002150011879587171
11245_i_at	0.006752982372851914	0.004670566394235999	-0.025418831653272377
11246_r_at	0.007404480471538739	-0.0053627210706761975	0.0025976363055012467
11247_s_at	-2.998281883433549E-4	0.0059438778417803696	0.0044061546682991875
11248_s_at	-0.008604182702689	0.009297584261151405	0.011955112662372976
11249_f_at	0.013146353313154991	-0.005643773335576832	0.006817562029457973
11250_s_at	-7.58823980452225E-4	0.016356544176620455	4.076128378411147E-4
11251_s_at	0.011419856965873658	3.397527093208553E-4	-4.4518928576917435E-4
11252_s_at	0.01068225002363978	-0.0022811751932648315	0.0015806686088855445
11253_s_at	0.012066117179695376	-0.002173461674733194	0.002434079219588007
11254_at	-0.002689034929329351	0.024742065084364877	7.432572663877737E-4
11255_at	0.011524123963009699	-1.6797544513499056E-4	7.56565281795322E-4
11256_at	0.011732375153317896	-3.8674521284866336E-4	0.0015502179646309103
11257_at	0.005473516579505091	-0.0027905011102383956	0.0032983338384184073
11258_at	0.010797861440693833	-0.0027314708710507976	0.003165150832647941
11259_at	-0.0035378545633279906	0.027322298686792257	0.0017888780034725142
11260_at	-0.014016039824316139	-0.011942478329381686	-0.003620123789946133
11261_at	-0.006024986356300167	6.435815154843256E-4	0.0012865576598012393
11262_s_at	0.01151079814187717	-0.004776492887121062	0.005592482604558927
11263_f_at	-0.012105040205098441	0.007627878301009432	0.013841028680330778
11264_f_at	-0.01624986203484395	-0.001385661542106699	0.009833509994308872
11265_i_at	0.008995823171814691	-0.0038414781419331048	0.0021642164560132823
11266_f_at	0.011012063330110119	-0.006709259224233747	0.01016156417565925
11267_at	-0.010832567603953312	0.013536366734146061	0.012529518623401703
11268_at	0.009489446145391984	-0.004871802127091498	0.004591785056942974
11269_at	0.004549562855391791	-0.005676765267916839	0.002676643276080288
11270_at	-0.008350789226542102	-0.0022193251207196078	0.00406585301736906
11271_at	0.009232509298879274	-0.004481818587562766	0.008927905001014284
11272_at	0.008763546745951895	0.006058780579659354	-0.002739811366854099
11273_at	-0.010811170342572446	0.014009389508880386	0.011600440612515951
11274_at	0.010390616726791356	-0.007416396119379493	0.010455680866582814
11275_at	0.009247519985355857	-0.002404406846854954	0.005706186995082017
11276_at	0.005485704771330931	0.0015484656805758166	0.0011859730419599098
11277_at	0.007021785711829278	-0.005683219660221186	0.004785432032905617
11278_f_at	0.0108700366619532	-0.004804910499781067	0.00888679782631308
11279_s_at	0.00863094405835894	-7.720751224017194E-4	0.0021743825842155924
11280_at	0.010007666717221472	-0.008133294961007401	0.00872133212481249
11281_at	0.01061203839775612	-0.002883954376661418	7.949385381572017E-4
11282_i_at	0.005306069174446912	3.5520988315425344E-4	-0.00819973269973856
11283_r_at	0.00906655807864083	-0.0016918289612742998	0.0018659236453684807
11284_f_at	0.011460100606908984	-0.003855737421158671	0.007822352369849147
11285_at	0.009529013312626237	-0.002058727929376413	-8.35951810584221E-5
11286_at	5.692867456236323E-4	0.0010802091637043376	0.0023634225364752423
11287_f_at	0.01119070615374396	-0.004763789598092619	0.010007107485214045
11288_at	0.009984340194594939	-0.003923775792679825	0.007156879908748814
11289_at	0.011280475471746666	-0.004984003112734396	0.009502649232383208
11290_at	-0.009629236283375425	-0.013753040875412813	-0.005010742246479468
11291_at	0.009811121122423442	5.292738875678525E-5	0.0029460274903527275
11292_at	0.010829046398892345	-0.0035818258995630723	0.007387252131654281
11293_at	0.007435509386343987	0.0011839142946358518	0.0011732020898504523
11294_g_at	0.01210448609535087	-0.0015799601487930452	0.0027008249952209045
11295_r_at	0.001633007620336623	-0.0015655719067154438	0.00765885874437714
11296_s_at	0.011763426825976702	-0.001145778025401202	0.00156152052277576
11297_at	0.012688780881836488	-0.002321432536604409	0.003322255766494133
11298_at	-0.0043213425592583225	-0.008707644018526391	0.0011353703810591787
11299_at	0.01095525067843196	-0.007076141736635482	0.009875069661384357
11300_at	0.002789766244144387	-0.0033625423645129433	0.0010980047055448507
11301_i_at	0.010961659221705696	-0.0036769281650289327	0.0013733181413348686
11302_at	0.002540007621746721	-0.0041234599537477105	-0.0049814982963358
11303_s_at	0.011004726692816841	-0.006767208076402997	0.006962745636249165
11304_at	0.008163031429054852	-0.006249747515143071	0.0038323605047800727
11305_s_at	0.008551624555365105	0.0013256527131477514	-0.007718706601657307
11306_at	-0.006942761587826793	-0.002264023520934074	0.0077467075717359375
11307_s_at	-8.858026857964286E-4	0.00388505036775506	0.004062480678011453
11308_s_at	-0.008277059266585195	0.0015528192092917215	0.00859027223391636
11309_at	0.008327134401007515	-0.002289171086486914	0.0029852178285036755
11310_at	-0.007914011677437705	-0.011570383177293888	-0.0010792817013351803
11311_at	0.008625971416250272	-0.008396898727970356	0.008679658770508093
11312_at	0.010394950377706437	-0.007308281998043684	0.007375784447872748
11313_at	0.012553492054254925	-0.006886497782054616	0.008452607820976222
11314_at	-0.00917482401985921	0.022247309491702123	0.01308539672862789
11315_i_at	0.009888689848662684	-0.0033719331499699164	0.0021662984785495057
11316_r_at	0.009400221631891534	-0.003119016092655905	8.617332336765776E-4
11317_s_at	0.012307994713678359	-0.006470434424211698	0.008076352292161146
11318_at	0.01101542080325234	-0.004971568272865992	0.0037922182490739142
11319_at	-0.010685511070151683	-0.0049593853312313325	0.005894763007652623
11320_at	-0.01501610440039911	-0.002273811125657375	0.008980079571980585
11321_at	0.011870201754039309	-0.004151742437970652	0.007488710045009326
11322_at	0.011822779678452541	-9.929219113920893E-4	0.0014209150790624547
11323_at	6.590983570983093E-4	0.014654426081202135	0.0025283172718860904
11324_at	-0.016127037835168685	-0.01272148273868576	-0.005559480091363281
11325_at	-0.009236271149678468	0.021757872860536612	0.011699956223037078
11326_at	-0.007936033232915066	0.020541193013806348	0.011810625665221251
11327_at	-0.0036621589906304258	0.01588802978913625	0.008769988163421427
11328_at	-0.008672225062836306	0.02461821971023562	0.01223579710917514
11329_at	-0.015490855752833628	-0.003919824478287049	0.007063538420827933
11330_at	-0.010726558440139426	0.003501001754829211	0.01211359671469511
11331_at	0.012010122504786558	-0.0013099761323144441	0.0025753435981128877
11332_at	0.012330839693679171	-0.004869109388929982	0.00878920159390514
11333_at	-0.01302348709929448	0.0028275996417246635	0.007861696722748173
11334_at	0.006176855354125727	-6.760009124562407E-4	0.0019690000092883733
11335_at	0.010838565229489446	-0.0025560994908879445	0.0045830704706034415
11336_at	0.01312502569094325	-0.006812023398230233	0.010745333791208596
11337_at	0.012640221942571837	-0.006160845352493971	0.010586135330584405
11338_at	-0.01657396212978125	-0.006950964455782277	-0.0014743228819091212
11339_at	0.01347678163944067	-0.007351018802101367	0.010719029619774915
11340_at	0.010775894774994292	2.2622209310522068E-4	0.004286059621527849
11341_at	-0.008071279499311978	0.003247248119393173	0.009305027235898027
11342_at	-0.01951167286235567	-0.019350215204091505	-0.013780903486792511
11343_at	-0.00964523639291499	0.010631995908987604	0.013651926831141827
11344_at	-0.010801673302716187	0.01030284797960079	0.013721959831119174
11345_at	-0.006857966035989008	0.0021370472703120926	0.009250640763485408
11346_at	-0.0025734136794707627	-2.231893946495845E-4	0.009468504104002688
11347_at	-0.009406408627058115	-6.118034295117204E-4	0.00939002694313158
11348_at	-0.017884138679075713	-0.0077742667117988735	0.002786696507402676
11349_at	0.009377613027871864	-0.006065462452935887	0.00940356055853471
11350_at	0.01180701414184347	-0.0043828947488877236	0.008928849802735533
11351_at	0.01062232182134338	-0.004450886578212026	0.009143476422865242
11352_at	0.003497200444882661	0.006975399979298033	0.0013922630511069385
11353_at	0.00810907172877873	-0.006732226681119429	0.008373729255027416
11354_at	0.0018063567264554857	-0.006006733135076719	0.0043685534958701165
11355_at	-0.01645656595612095	0.001069274863276874	0.01021425769222661
11356_at	0.013128329174290947	-0.006512863655389521	0.008419285058501367
11357_at	-0.012518502642134992	-0.013252827481934877	-0.005088165086624365
11358_at	0.0034745030441184145	-0.0036108887554444045	0.008516740878156442
11359_at	0.01296665810595499	-0.006159453745816372	0.010417520656490159
11360_at	0.00423877562481855	-0.003706155072274495	0.005056552618805917
11361_at	-0.010974338430247758	0.0024429454748233783	0.011248343685425653
11362_at	-0.004992811023343828	0.026552384802329323	0.004906802661006734
11363_at	0.005111503926670954	-0.004130160306406613	0.006743890857815361
11364_at	-0.009699181672651429	0.00496159344227225	0.011800498766563687
11365_at	0.002768507525377344	-0.006128857579290054	0.00649545087590927
11366_at	0.01161077366872208	-0.0038630584384731752	0.006944799528491902
11367_at	-3.0344671290789614E-5	0.007252739556824945	0.0026237259738922706
11368_at	0.00572394114341131	-0.00904917913934353	0.007337630883666388
11369_at	-0.012995194875429402	0.0014341466154507317	0.010964993182866334
11370_at	-0.007633205500904468	0.0029959482570004353	0.008299422330507717
11371_at	-0.0035826562215187548	-0.007597355547651831	0.0033084986514301255
11372_at	-0.00819806403433451	0.01422374361343833	0.009958318869126653
11373_at	-0.016875935507484455	-0.016070021106638552	-0.00920135353916236
11374_at	-0.013314836876339059	-0.003885060439640946	0.005114178655700834
11375_at	0.0022900764192143254	7.128678416708071E-5	4.168277041527554E-4
11376_at	-0.005384020502962884	0.027298098864085307	0.00325809528390272
11377_at	0.011577135244057145	-0.007929144827391776	0.009149536737076261
11378_at	0.004026703874545047	-0.0011018675145457444	-0.002940306088955354
11379_at	0.008678928201238306	-2.1843940695345074E-4	-0.0039328435975761415
11380_at	0.005422023480045137	-9.182447817566973E-4	-4.8856168675034106E-5
11381_at	0.0045301846371283115	0.005467330326705925	0.0027563854671063125
11382_at	0.002084909360647042	0.004730034451606818	-0.006158052089936671
11383_at	-0.003530052748722484	0.01394320654232519	-0.0018307716324554677
11384_at	1.224829869645712E-4	-0.0015427893754139997	-0.0013846840954800548
11385_s_at	0.011047138100817016	-0.0020024542815998197	0.003022571261884239
11386_at	0.00878205730173983	7.831992350156479E-4	0.0020305890113353525
11387_at	0.012747223179975838	-0.004892274362832795	0.006664845554834855
11388_at	0.0070910645539928015	0.007527577752735617	-0.00222440586028799
11389_at	-0.018289993163679494	-0.01720190227518321	-0.010601192180454385
11390_at	-0.01710181048996118	-0.007622110449404145	0.0029039129034706132
11391_at	-0.0027447075722050536	0.0010524475300947873	0.0017657318582545896
11392_at	0.011586204350095384	-0.006583591502838734	0.010332207400946534
11393_at	0.009633318252980324	-0.00528486161127511	0.010149833875590614
11394_at	0.0026267084549940365	0.005415619390336688	-0.005403643865223128
11395_at	-0.002641855830903871	0.0038282888118525977	0.006236590783878588
11396_g_at	0.010110892251174373	-0.004608843671448869	0.007833497939294888
11397_f_at	-0.006578481857087407	-0.0014545741615976729	0.00284819168345318
11398_s_at	0.009600602653781092	-0.004605992430735082	0.008006322918622322
11399_s_at	0.0026034184042694163	0.0031493750648800512	0.007041196679463041
11400_s_at	-0.009394504545884867	0.015389831360930816	0.011319749240289242
11401_at	-0.004190927375375435	0.006785164337433833	5.719528829620889E-4
11402_at	-0.011820852215009156	0.004370207535967854	0.010243434063109864
11403_at	0.009143649551335205	-0.008351051971851244	0.007913246801257361
11404_at	0.0101478732500752	-0.0012396421136549678	4.830023266993903E-4
11405_at	-0.006280128646151096	0.004371892101438937	0.011445653257231111
11406_f_at	0.007111575138892412	-0.0019136965492476212	-0.007976474241083645
11407_f_at	0.006446183777579964	-0.006151092613310772	0.004805098563966215
11408_f_at	2.2932164015483048E-4	-0.005971867782977418	0.00355488160020472
11409_f_at	-0.0029570788233561555	-0.009286975111154595	0.0019093179266294182
11410_at	-0.006733017287315022	0.011300407427554608	0.00702927309920574
11411_at	-0.010509242179150509	-0.005417357755502458	-0.0012499066509174949
11412_at	0.012710297941734514	-0.005088092854239136	0.006981609202946108
11413_s_at	-0.012786624998019636	-0.006745696077038831	-9.236903317662471E-4
11414_s_at	-0.00402438904955254	0.028408176946841633	-0.00148783235002509
11415_f_at	-0.007450741583971489	0.01164876802392529	0.010913142779933644
11416_at	6.178027935433185E-4	0.0032673183789286285	0.007079163836256651
11417_at	0.0023277034485324898	-0.0027494094508775497	8.64064422243075E-4
11418_at	0.009311673940795536	-0.005980703966649226	0.007185033154508071
11419_at	0.0075220854139650935	-0.004981389788142825	0.00547173048673833
11420_at	0.009338061611246194	-0.002735029157449063	0.003151294322432278
11421_at	0.006099724982698215	-0.0025853060039419838	-0.003387896166198702
11422_at	-0.005124897453853898	-0.01149003096873955	-0.00122151175375637
11423_at	0.001250606415310745	-0.005653912764758356	-0.0015606448787982995
11424_g_at	-0.0015792761705434504	-0.009249429691994486	0.00249730826094891
11425_s_at	-0.007926923230991442	0.00801187003832214	0.011167252638159975
11426_s_at	-0.013005060957599388	0.00813283866985878	0.012454767565552922
11427_at	0.010328572989515129	-0.0057081980144675	0.005007990614622466
11428_at	0.005147710760979956	-0.00848839705894871	0.004991380357245353
11429_at	0.007793250386888884	-0.006690330718936566	0.008143126287209418
11430_at	0.012014162845324743	-0.004420706432411832	0.004899794804417014
11431_at	0.006739896441485449	-0.004112053761320732	0.0036675957954534766
11432_at	0.008252037357481123	-0.006761739789291173	0.0038673409372446095
11433_at	0.0078797086907308	-3.0895861490734414E-4	-0.002491150045776639
11434_g_at	0.003260600276315202	0.0025374138797630667	0.006736075929587098
11435_s_at	0.005018967267638567	-2.1775592431457486E-4	0.0066201169868967515
11436_s_at	0.00461277280665201	0.0036799798780177938	0.0040282326189379
2100_g_at	0.010545923859651229	-0.003912843564252422	0.008227941744766851
2101_s_at	0.011669115175771346	-0.005599063033888129	0.006272216785667141
2102_s_at	0.004363082504840847	-0.006895300966910025	0.004585261392615646
2103_s_at	0.00868367458764318	-0.004824512096157145	0.009233367749194355
2104_s_at	0.008211398580586986	-0.001738263479510699	0.008107736178081085
2105_s_at	0.012146182217008694	-0.005186510938398153	0.008964016966393365
2106_at	0.0075592118398479895	-0.0038206389542098595	0.00109113682960231
2107_at	-0.009140643280623825	-0.005524086754748073	0.0029051806375433305
2108_at	0.010908520815572316	-0.00708812571305653	0.008012131888289073
2109_g_at	-0.005871240730936519	-0.006370472211722791	0.0035878074138773
2110_s_at	0.009721748929543673	-0.0016424756544901765	2.706441469875714E-4
2111_s_at	-0.0048027952992518675	-0.0015937573131867614	-0.0023631024432281674
2112_s_at	0.005166668691639408	0.004551394923279603	-0.001706036213499133
2113_s_at	0.009145935907607873	0.002251848635449008	-0.002145618126535659
2114_s_at	0.005083842182961296	0.006631812890774414	-0.0010794646025289879
2115_at	0.004201823447641991	0.0032429219791303243	0.0012605552077319326
2116_at	-0.0034136895037131148	0.012824718805781867	0.003391515777792438
2117_at	4.909016153685905E-4	-0.0026607717225765304	0.003709059938557781
2118_at	-0.01134783364583056	-0.013648924203677642	-0.006321708927485829
2119_g_at	-0.010972343771862987	-0.012761046186345224	-0.006160152791092216
2120_s_at	-0.006838934380694091	-0.010228017806651696	-0.0022386858976076833
2121_s_at	-0.01068048189143896	-0.013495346831923704	-0.004386802180475892
2122_s_at	-0.012862173348855331	-0.00243964251782548	-0.0017801437601759067
2123_s_at	0.009298046372476759	-0.006229114396281467	0.0060795300582638535
2124_s_at	-9.380876883795368E-5	1.6329764153193523E-4	0.002031643630082391
2125_s_at	-0.0016561394306439205	0.0031974275199478427	-0.002264925169249659
2126_s_at	-0.011806608977045862	-0.0032163744654445992	0.0049424109668832015
2127_s_at	-0.009804593240678727	0.008550628756117905	0.008551573722264177
2128_s_at	-0.008506545528492795	0.012858488336882225	0.011936451840980982
2129_s_at	-0.008522266901695759	0.012441377311828171	0.011998241503526658
2130_at	-6.213574782089227E-4	-0.003979030018013268	0.0014012919395418
2131_at	-0.00903386051447105	7.781215232307535E-4	0.004217491781723307
2132_at	0.001264891920243873	-0.0015438256826804015	0.004432109267652844
2133_at	0.0037211503753383193	-0.004794997127078191	-0.0012013441944668613
2134_at	-0.009420342937945013	-0.0035403823263076813	0.0028795724597288417
2135_at	0.00428093563243408	0.0010709625452692273	0.0033599754026166365
2136_at	0.005136590822942494	-0.005323774737529205	0.002040414381697452
2137_at	0.008688531756372828	-0.003901162780679014	0.005593950148402121
2138_at	0.0043428649513753146	-0.004088445109210946	-0.0021504457571800604
2139_g_at	-0.0012379638080334935	0.00336204506777798	0.0063352743749713085
2140_s_at	-0.01167612652034587	0.012335714542852474	0.013979636175474576
2141_s_at	0.005261968781353463	0.009477940922165378	-0.004331932829995467
2142_at	0.00655197575503588	-0.005144998892375218	0.0034190020554394937
2143_at	0.007905065699613394	-0.00494419146518125	0.00750985806229302
2144_at	0.007616156864961676	-0.005287527819884211	0.0035162403208639685
2145_at	0.006662459887079185	0.002298267819380183	-0.01650016189687594
2146_at	0.011366101380545213	-0.003928474433472058	0.004546970600622772
2147_at	0.008958862828403448	-0.004695519876068397	0.005359760855914926
2148_at	0.002052553942227101	-0.00237089425965153	0.001192054092045491
2149_at	0.0017561918222673315	-0.005993087559657603	0.004354752640600558
2150_g_at	-0.0027616000671725335	-0.0025512699027526605	0.006043081172591681
2151_s_at	0.009688965383839393	-0.005171646750195541	0.003307015211573326
2152_s_at	0.003869243752372184	-0.001710510396160636	-0.006642267978683948
2153_s_at	-0.00995205633870123	-0.014419278985754213	-0.005842723202884855
2154_s_at	-0.008022046564423242	-0.003869723033058064	0.004846029852815744
2155_s_at	-0.011675652316294464	0.0010524920572050627	0.009952838712798598
2156_s_at	-0.011743159202808016	7.69680042625054E-4	0.010410755057497086
2157_at	-0.00968122673124152	0.002568562730483459	0.010102050425892555
2158_at	0.004986542588486211	-0.002142527928439199	0.0035041428727371556
2159_at	-0.010283091222032874	-0.0010714710994027892	0.005007914307774619
2160_at	0.00951564158208923	-0.0035018387935120414	0.004691552349863873
2161_at	0.010981736579326945	-0.006118638230226913	0.005903310803640728
2162_g_at	-0.009641067303808877	0.012920924811110943	0.012872987658944119
2163_s_at	-0.009785781963784932	0.013804004714186562	0.012010009461909256
2164_at	-0.004088486152296445	-0.007373823908825896	0.0034809871178240292
2165_g_at	3.1568785791393254E-4	0.0018995790927884225	-0.01130607022854499
2166_s_at	-0.010556955678581306	0.003564642744260576	0.0070495854752070175
2167_s_at	0.005574192975447882	-0.00404972191997362	0.006421779202985733
2168_s_at	0.0018589450293982047	0.001399908440581968	-0.012360174067746608
2169_s_at	-0.010944960017965365	0.007531368588457179	0.012951725584844984
2170_s_at	-4.760429622500322E-4	9.627529857917776E-4	0.009642105652309687
2171_at	0.009055219779422608	-0.007663373362876493	0.009190726815789052
2172_at	-0.007745820293791757	-0.010751114940404045	-0.0038874568104586347
2173_g_at	0.003224048275240298	-0.008489764109023162	0.005686902970747779
2174_s_at	0.002862991068373539	-0.007980423094783421	0.006071624450590869
2175_s_at	0.007005252099822437	-0.009049035259221882	0.008147050009853421
2176_s_at	0.009313934615631295	-0.007725755865174495	0.009430853424098612
2177_s_at	0.007527106981533169	-0.008944255061293784	0.008543136245569512
2178_at	-0.008396282973532308	0.02047392073280837	0.011994576220772515
2179_at	0.012279294505757708	-0.002165377522753995	0.0028075751854229974
2180_s_at	0.0059378481848500475	-0.0060966005282762714	0.003374368371407634
2181_s_at	0.004519665966169925	-0.005990393367987929	0.006428872155105579
2182_s_at	-0.00929332019010577	-0.0016846119280496076	0.00842357083886809
2183_s_at	-0.009374297504631413	0.0019950119906361	0.010833541695049987
2184_s_at	-0.007811449729878911	0.004854630381519663	0.011880394859621016
2185_at	0.00769165919058556	-0.0024837761415539283	0.006660219474988079
2186_at	0.00617733231077867	-0.002198564782692257	0.007245601922414719
2187_at	0.008785997776554146	-0.00381896364328199	0.0059079183462496885
2188_at	-0.008178225284562924	0.0029758695394653074	0.0033636377949756544
2189_at	-0.0010240302549253822	-0.0033143927954648036	0.0045343473312764145
2190_g_at	-0.007698556030172834	0.0032681296788777997	0.008672888350190087
2191_s_at	3.6990959959219683E-4	-7.604362164833952E-4	0.008108348405444232
2192_at	-0.011805507519931074	-0.006375225586722547	0.002316552726081199
2193_at	-0.003915497917511833	-7.601523832647354E-4	-6.18953582164663E-4
2194_at	0.002485368966165384	-0.0032551168264484047	0.008049496300915716
2195_at	-0.009882744184822304	-0.008742617331918907	-0.003006599976409781
2196_s_at	-2.2393385745839376E-4	-0.0014786147550038097	0.007051149430402353
2197_s_at	-0.004341423538946237	0.00859444984906086	0.005788393613180579
2198_at	0.008226016500259933	-0.004580983220419293	0.00765025504290363
2199_at	0.002859172672915577	-0.004360964956956272	-0.010076796861437332
2200_at	0.004251716602376733	-0.001379772568080582	8.84013400878096E-4
2201_at	-0.004111157136852184	-0.009513096655883561	-0.001525410985932153
2202_g_at	0.009479275888820186	-0.001213741372118774	4.2841333825610476E-4
2203_s_at	-0.0017614860039053951	0.012690321426936196	0.007303134359054656
2204_s_at	0.012128544859978902	-0.002887978085107913	0.0061066371479577665
2205_at	0.010722504901469929	-0.005705599906685564	0.00967659983764071
2206_g_at	-0.006299063161454791	0.0065543627152348915	0.006341607440823176
2207_s_at	-0.01018810894149947	0.0033931542410595987	0.010422344095555685
2208_s_at	-0.006802863740440371	0.0012011333323193089	0.0062671886311659085
2209_s_at	-0.0074798898196216865	0.018150714907144705	0.0065647265451581754
2210_s_at	-0.006939718288535	0.013519957519810936	0.009472906065747579
2211_s_at	-0.009198248762066107	0.007856403901312096	0.011472043726120772
2212_at	0.011312164019016717	3.169808556403351E-5	-0.0017060677481842439
2213_at	0.008779219964373794	-0.00275101341179648	-3.291238268302241E-5
2214_at	-0.006154641798129041	0.00385444460073253	0.006172726707636109
2215_g_at	-0.01694099940411283	-0.01673178147812295	-0.010239137410025096
2216_s_at	-0.018649079923142877	-0.01583506316709858	-0.008894890515970661
2217_s_at	-0.01884543393549137	-0.01492011681843852	-0.007283899191204577
2218_s_at	-0.017976680421509475	-0.01351476439528014	-0.005444722783623967
2219_at	-0.0016858116225456313	-0.0065713564184900815	-8.590442989617696E-4
2220_at	0.008537547423623108	-8.261713492084123E-4	-0.001898697554413527
2221_at	-0.00832304644706051	8.608822088543539E-4	0.002714095704030904
2222_at	0.009233749706626819	-0.002837048305387547	-0.00276608633168751
2223_at	-0.013742263593365908	-0.006404502376014081	0.004855870612058861
2224_at	-0.008397606284939109	0.002963365301043313	0.01008974364632773
2225_at	0.008678059966653967	-0.008096795971597112	0.008325877421716529
2226_at	0.008427249037410087	-0.0034165730184507197	0.004413428631402521
2227_at	0.006906562969445889	0.002613770301888012	-0.02153166066062956
2228_at	0.008804809491287353	-0.004068589603527162	0.003772222563236528
2229_at	0.008317725237648253	-0.004912880662725826	0.0013208453465205535
2230_at	0.003287365400962459	-0.007972179410192402	0.003055486929443382
2231_at	0.009066606759526261	-0.004511020904846456	-5.843952317557935E-4
2232_at	0.007071572493343741	-2.087539284890943E-4	-0.004799071887788706
2233_at	0.005365811422135151	0.0012411643509520386	-8.002328690288857E-4
2234_at	0.0027569103043976633	-1.3911865910362317E-4	-0.004070103595789079
2235_at	0.002707628849535516	-0.004318561156765544	-3.1114842688017094E-4
2236_at	0.0029834977971085106	0.0027284668255940694	8.657458335788841E-4
2237_at	0.01197721124199773	-0.003501521490913698	0.005543009382935206
2238_at	0.00948068751104948	-0.005072444702905046	0.0014333511678556858
2239_at	-0.0038386607324422833	-0.010088918190812283	-0.0029055618001737863
2240_at	0.0018583371136182579	0.003309959834510784	-0.005482729125811024
2241_s_at	0.002423299170748985	0.004237470795830006	-0.010604621088269647
2242_s_at	0.006677139590342861	0.0026783602929097003	-0.006619564913461146
2243_s_at	0.0032285945457333287	0.0036034541985479614	0.002336842729502155
2244_s_at	0.00945183568836461	-8.713099204034606E-4	1.2710847132092336E-4
2245_s_at	0.0063813517109842155	0.009351143022237583	-0.0029641953069291667
2246_s_at	0.012175767240115072	-0.002903169918441603	0.006786678603082665
2247_at	0.007681475811900901	5.270641189355349E-4	-0.011924499909827104
2248_at	0.005787124185372434	0.0035702488650631993	-0.0034916917238008056
2249_at	0.010417915291059893	-0.004298437519859122	0.004991834267411999
2250_at	-0.009706504512508051	-0.002617800079455336	0.0070160062095929706
2251_at	-0.009939394459842349	-0.0043907742098557	0.005383253380740498
2252_g_at	-0.01420485827986637	-0.014204617095377303	-0.007254070309966623
2253_s_at	-0.014661922915202727	-0.013569143565274631	-0.007706679553600765
2254_at	0.00885242840358574	-0.0035486711031051396	0.0040195125610409214
2255_at	0.00674369087293487	9.698816208029931E-4	-0.002149445280532708
2256_at	0.004760713572157643	-0.004549856117355086	0.006783430114711816
2257_at	-0.0015452696799471272	-0.002356493794099482	0.006594096198100271
2258_at	-3.5506918041889056E-4	-0.005151711571050329	0.0014382688416307262
2259_at	0.013329206661908016	-0.005371842390693886	0.007407486523847911
2260_g_at	0.013137046557444243	-0.0041672931975058865	0.0063581569317893785
2261_s_at	0.013732425301831861	-0.004918534294397021	0.007191657981804295
2262_at	0.006034317804903992	-0.0042062104211618824	0.0056330145837589565
2263_g_at	0.0027141334122695615	-0.004027947300422583	0.003909075842129297
2264_s_at	4.419712663968096E-4	-0.005629131660964163	0.004873863567615718
2265_s_at	1.995564215941742E-4	-0.00352416641379292	0.0013661432040670408
2266_s_at	0.00910472072148204	-0.003959426823015201	0.008615233687296414
2267_s_at	0.01029598231365952	-0.00280284196431627	0.008204677502807872
2268_at	-3.3552160460914056E-4	0.00645656967637519	-0.005917589375384233
2269_at	0.0073302450182749085	-0.0027985567460521014	-3.5425502372836686E-4
2270_at	-0.0014295642705886421	-0.0039583633268000145	0.006844525514427345
2271_at	0.010556095731868076	-0.0019730745120597627	0.0029914763729470394
2272_at	0.003888433601884239	-0.005410781624806983	0.0027089193279457675
2273_at	-0.005221783591414237	0.019364512452548412	0.0018544597203888802
2274_at	0.0052368455542238495	-0.004995883234058376	0.005086673823693366
2275_g_at	-0.012407946223631644	0.009781539519375644	0.014383635862855326
2276_at	0.011096795341289663	-0.003211988166053907	0.004026768638098011
2277_at	0.0020640721429397413	-0.005093547747657838	0.0014487193173081524
2278_at	-0.004559337497884797	0.003080740157145609	0.007626409069436429
2279_g_at	-0.01091105435341845	-0.009286124810353374	-0.004905822962466969
2280_s_at	-0.013047022643278046	0.006737366652075967	0.012869815327733987
2281_s_at	-0.012128107771118588	0.007977659580357736	0.013954795470288127
2282_s_at	-0.010487233036918668	0.00953640136055237	0.013603171647748546
2283_s_at	-0.011501573379363732	0.009207136617584627	0.012562073866741639
2284_at	-7.192329400379597E-4	-0.00337451872578282	0.0014806890509673643
2285_at	0.0020111838017296164	-0.004468522299360918	-0.002548255971665456
2286_at	-0.005918576032728153	0.006342704378319153	0.010713787037833515
2287_at	-0.01056399161007106	-0.001956920926332582	0.008940331066982892
2288_at	0.008268304531542604	-0.009364023584582966	0.008719194577525374
2289_at	-0.004920797691033081	0.007056226440114632	9.942441150079854E-4
2290_at	0.004892216740583875	0.012985310586343958	-0.006475541728633102
2291_g_at	0.0072978139164024776	-0.00409461778554264	0.00905431387025488
2294_f_at	0.0028917297180062612	-0.003369229030531036	0.0058849805720972955
2295_at	0.006953398659001605	-0.003095890415569521	0.007202405163044913
2296_at	0.005460709188484749	-0.0025947702347054002	0.007165543811077199
2297_at	-2.656705106884975E-4	-0.0023667070633119516	0.004938129344482273
2298_at	-0.00651206254208957	8.704014874195004E-4	0.005201909399657696
2299_at	0.0048538677411356715	-0.003232447751660273	-0.0015043579021521332
2300_at	0.007056086440102936	-0.006163380143719907	0.003880288672925814
2301_at	0.009125750003609752	-0.005313165487052446	0.0017197517694122044
2302_at	0.013077445902426172	-0.0046910821986351795	0.003916228793744571
2303_f_at	0.006932741332279503	-0.00380666706565497	0.0054639454187168455
2306_at	-0.00793430247693219	-0.0057163394768523215	-0.0013267737032908573
2307_at	0.007903485818337268	-0.002640588601033806	-0.0027105777453819146
2308_at	-0.002162403210280952	-0.007337413426035999	3.97835631946023E-4
2309_at	0.006596076777255541	-1.9457169545710295E-4	0.0039706967933819046
2310_at	0.009701231904186473	-0.006087434463974333	0.004506794696183042
2311_at	0.005190721291307928	-0.003226847038988565	0.0025613838254622107
2312_at	0.010399805758035277	-0.007009518886310391	0.0068560938752548215
2313_at	0.010342310493180984	-0.00266646942298777	0.0015099546175617793
2314_at	-0.0030266938702628336	-0.008451171247517134	0.003397401999015805
2315_at	0.0031089250223465897	-0.002484095173449988	0.004074257732570696
2316_at	0.01012036926903476	0.0013686692878934403	-4.2171915427132155E-4
2317_at	0.007233825411492101	-8.400877085562911E-4	1.2926775131471707E-5
2319_f_at	0.0060923601685919804	-0.00429667097223676	0.0052562154011259405
2320_at	-0.008728085326749313	-0.006601665893062361	0.0013757523305565481
2321_at	0.002064211587066058	-0.0051489765402719274	9.409240559078389E-4
2322_at	-0.01078070913772858	0.006800806662472239	0.009754276637001555
2323_g_at	0.005433621060502037	-0.0069524419418268	0.006189724767364869
2324_s_at	-0.0042287453510046254	-0.0036232465858287576	0.0032468730763031157
2325_s_at	-7.773608305840747E-4	0.0073668914835586215	0.007106473168813097
2326_s_at	0.008327945909076174	-0.003117830636662452	0.008456109011221168
2327_s_at	0.011728793555487133	-0.004559578494829319	0.008847179976453899
2328_at	0.008045081004844235	-0.004496790350735797	0.0063432003410235594
2329_at	-0.0015695292969123112	0.004190554495684027	-0.0017306205119833197
2330_g_at	-0.004152872821026957	-0.006645183140253012	-3.908352712846518E-4
2331_s_at	-0.008490949867259477	-0.008293815170381776	0.0014425092339582953
2332_s_at	-5.285924777617442E-4	-0.009754630996719346	0.0031847021465973447
2333_s_at	-0.008840380185794592	-0.011709675756913876	-0.001432960304563149
2334_s_at	-0.011381818649809429	-0.010194846225888246	1.1297406364968686E-4
2335_s_at	-0.013716201118311261	-0.011672535689983273	-0.002051293868551624
2336_at	0.00850037997782127	-6.366295104399567E-4	0.004398316866200649
2337_at	0.010802413619557739	-0.004305818240399793	0.003218103515078766
2338_at	-0.010644041296036294	-0.011937667926020674	-0.006452808353906834
2339_at	0.009226935927014152	-0.002475430608813195	0.0019891350213521648
2340_at	-0.009266540710944163	0.004131803954825574	0.008413825886247115
2341_g_at	9.705525928890442E-4	0.009354090787949928	-3.855195867499837E-5
2342_s_at	0.0029108725727185025	0.013521876911675714	-0.0030734603491032447
2343_at	-0.01111440210017267	-0.0033762530359786997	0.0017219881303546128
2344_g_at	-0.008757114418490275	-0.0126547254785809	-0.0048054534470174095
2345_s_at	-1.520051285212825E-4	-0.008751554959438005	4.36164218259074E-4
2346_s_at	0.004719858373796709	-0.001246584687780286	-0.005564415419575807
2347_s_at	-0.010878262207520896	-0.004932273158049567	-0.002222373971152938
2348_s_at	0.004191038593575692	-4.685620308511436E-4	-0.003539687023193489
2349_s_at	0.005138415355020173	-0.0037362910649709822	0.0038638769792416817
2350_s_at	-0.012694098268080942	0.0027364054795359053	0.01069013256520893
2351_s_at	-0.003864756236398856	-0.005451219761464273	0.003319930041712503
2352_at	8.658599315402222E-4	-5.329779865036734E-4	0.003289775905566225
2353_at	-0.0012878770050352582	0.0033901705798732792	0.004424787926698523
2354_at	0.006122838243687082	6.535948130641361E-4	0.006307041771802917
2355_at	-0.007682647782170773	-0.010317956870006228	-0.002511044890996349
2356_at	0.008529319832709605	-9.063443502238986E-4	-8.178731601537299E-5
2357_at	0.0075598389825313845	-0.003047958598131335	-4.5392929033440647E-4
2358_at	0.01066053631165545	-0.005309299890825696	0.0052100079920900655
2359_at	0.006820557870611402	-5.805873862677456E-4	-5.530281512892267E-4
2360_g_at	-0.013750241421061076	-0.01490621076391454	-0.008190114243724726
2361_s_at	-0.009370463111865146	-0.01019679899356401	-0.006335967924241031
2362_s_at	-0.020590306088034187	-0.01768275756899104	-0.010998885011519475
2363_s_at	-0.01712656682655721	-0.012571862279997433	-0.0054643379265341815
2364_s_at	-0.01769457526145453	-0.012928268640071702	-0.004646116272335493
2365_at	-0.008575225817345732	0.0028362996331747284	0.009350284779653627
2366_s_at	0.005285478616524745	-0.004896089441100527	3.850925691119042E-5
2367_s_at	-0.0083604734682723	0.003794843621803865	0.007056030155760589
2368_s_at	-0.001847135061010225	0.0020240047355537345	-1.1443725468544542E-5
2369_s_at	-0.002695268224140686	0.01750473674602491	-3.6854038301911327E-4
2370_s_at	0.003824575085465509	0.007569251328805774	-0.003716182217473861
2371_at	-0.010812482631803169	0.005280926402051119	0.008190806506359456
2372_at	0.0072456382949850065	-0.002038865629047171	0.002933149706142927
2373_at	0.00898236624979762	8.357452197104747E-4	0.003247363361573483
2374_at	-0.007378990677428064	0.004865502024023676	0.011047089749726648
2375_s_at	-0.008713184267496335	0.004223629799324401	0.01147897965958029
2376_s_at	-0.00791982901097069	0.003341654082554406	0.01065237329461132
2377_at	-0.0026236599427712417	-0.0027607297776099968	0.006184565537369668
2378_g_at	-0.01281603257588045	0.0011227787867352519	0.010464870273758057
2379_s_at	-0.015857569567655782	6.459061564296063E-4	0.009813622863896705
2380_s_at	-0.004668387091999707	-5.284721090401753E-4	-0.0022130136273518152
2381_s_at	-0.012120159949414042	0.010374406289089784	0.014597344383064408
2382_s_at	-0.009623994434464062	0.009800494330922865	0.01285436444848582
2383_at	0.01142361615903561	-0.006722117730232195	0.007178593754594264
2384_at	0.007743549260722042	-0.003170977253958681	0.004203200774643637
2385_at	0.009390204321178819	-0.0053049848641442965	0.004743963906751784
2386_at	2.9536594149684697E-4	-0.005844226700308969	0.0010733026010034499
2387_at	0.011764018530110335	-0.004286939589068707	0.004140508788673737
2388_s_at	1.6723797589479283E-4	0.01684171733142662	0.0011896046822275118
2389_s_at	0.0046604555626596905	-0.004355582813646402	0.005505521868359383
2390_s_at	0.004839253230339357	-0.002258307973908194	0.009137248541640663
2391_s_at	0.009499620354673775	-0.002766394420842163	0.007772503891570593
2392_s_at	0.0072162474199436305	-0.0021952830916226146	0.009417431025012548
2393_s_at	0.007383734288749223	-0.002793082156088024	0.009063436910162434
2394_s_at	0.0013890358347473503	0.003280475168032294	0.008772420339812773
2395_at	0.012329750807681322	-0.0017463787364560318	0.003518775155755228
2396_at	-0.0104495636771124	-0.002745059669998432	0.0051765343471277675
2397_at	0.011338098453936605	-0.0012188304101522249	0.003565168842463851
2398_g_at	-0.013280400777929583	0.0032627874773219104	0.007919256636725616
2399_s_at	-0.008479833028589501	-0.005977894224875127	0.0011280904358970123
2400_s_at	-0.004667134911852373	0.0034493381033128875	0.006955351749630242
2401_s_at	-0.004082173778475555	-0.005162104165276135	0.0040904021850340306
2402_s_at	0.005447362261834694	-0.0043824717437498245	0.008643926999626725
2403_s_at	0.002996203985480156	-0.001536808859163378	0.008571391357766382
2404_s_at	0.005711230998456795	-0.0031606919111974905	0.00853145449885263
2405_at	0.011210849084948361	-0.0011300953622918096	-1.4671648049862474E-4
2406_at	0.0027136145063169684	0.00812919678234023	0.0023752409986568025
2407_at	3.114982958921666E-4	0.016503345265802816	-2.689208908239277E-5
2408_at	-0.0033369284000364383	0.003134929482801152	0.008687745291705554
2409_at	0.0063721124209971695	-0.0038684692988405316	-2.088754296405265E-4
2410_g_at	-0.014156829579364075	-0.006049722642423239	0.004742169861370782
2411_s_at	-0.014772964203543395	-0.0091630039563682	3.72561725239702E-5
2412_at	0.006230914666213746	-0.003736964449215432	0.005278532119454363
2413_at	0.009240720934827714	-0.003730557046769097	0.005351278743359642
2414_at	-8.215859444788651E-4	-0.007041362909334653	0.0019007854278369994
2415_at	0.006869433858427086	-0.004076172143725798	0.0019290156533346649
2416_at	-0.00613849043144559	-0.005524214217203293	0.0019225311372072246
2417_at	-0.0037729649312896194	0.008329219333472025	0.003988980497571663
2418_at	0.0017388097903538414	-0.01028040642345598	0.00325201849917973
2419_g_at	-0.002095583212119926	-0.010954232637439268	0.001383489551177709
2420_s_at	-0.0029187105137828016	-0.011230047343331514	9.028815498936609E-4
2421_at	-0.0071568937277898545	3.8141141584295497E-4	0.008858820094740932
2422_at	-0.005399589982996985	-0.01151860080043057	-0.0029089974790256655
2423_at	-0.00786891247136909	0.007483066237606927	0.003337527657904012
2424_at	0.010313800073799317	-0.003812861893485907	0.003979399016361716
2425_at	0.009939811691616155	0.0030441814316027513	-0.012564777635613344
2426_at	-0.008496372533986314	0.016962141582967542	0.011102671867642923
2427_at	0.008176903920919801	-0.002462078087911739	0.00778511055838547
2428_at	0.003206099905160904	6.187477603799838E-4	0.0034741254910916563
2429_at	0.005556645477061904	-0.004933906261082344	0.006175930911940272
2430_at	0.0053022166185333775	-0.003226962726815098	0.0020702858687542533
2431_at	0.004399279160669231	-0.005414794940538773	0.0036350257792732285
2432_at	0.01146187683899359	-0.004998256075605382	0.005434146305762415
2433_at	0.009208699875112645	-0.00364213821334595	0.005867368106232096
2434_at	0.013180029154509887	-0.004610495568094601	0.0029572997551270317
2435_at	-0.003840688036853177	0.00269909861380081	-6.009263797569746E-4
2436_g_at	-0.012173058829527234	0.008380691582755291	0.013612794830049279
2437_s_at	-0.011940215877009792	0.009230926511999095	0.013603773990564444
2438_at	-0.003422725398080025	0.0015513421645277881	0.008237040789216485
2439_g_at	-0.0018599200508783733	-0.006222531512478258	0.0010484762345468884
2440_s_at	2.0179519295259965E-4	-0.0068463664333615025	2.2273137020206065E-4
2441_s_at	0.008894029680518865	-0.003592441509227808	0.004719986020061493
2442_s_at	0.005460270235330916	-0.005166784786887776	0.004288157328339615
2443_s_at	0.003436686928283191	-0.00542837514157374	0.005562357120507553
2444_s_at	0.007490861234364617	-0.00723602848822584	0.008043732118526183
2445_s_at	0.00822621767807347	-0.0057156555896558684	0.007974580840108401
2446_at	0.006034368576713296	0.0014747904595016862	-0.012755367768969829
2447_g_at	8.448874262823206E-5	0.003754270886413594	0.0035472220431773133
2448_s_at	-0.007697750703430205	9.855600824656007E-4	0.004951951022233616
2449_s_at	-0.014002117052881366	-0.007786700352707094	0.0014144144443693823
2450_s_at	-0.010114330104972315	-6.989737445392003E-4	0.007737832079998829
2451_s_at	-0.007175907581501015	-0.0023719143442932377	0.006945610791009859
2452_at	0.007223986030095443	-0.0025378080355671854	0.006399898363283135
2453_at	7.920834425979051E-4	-0.0013805809375479036	0.005769425640296257
2454_at	0.0010706432342872329	0.0031831004499860266	-7.49894030018975E-5
2455_at	0.007339013941205031	9.934405875375164E-4	0.002365229599083154
2456_at	-0.004543628046599033	0.003083492071841249	0.00613723855358548
2457_at	6.51336739464305E-4	0.008036822250152512	-0.008270020414649274
2458_g_at	-0.014713040485749066	-0.0026403508288254146	0.006084190425102851
2459_at	0.004843062584447515	-0.008685483300503583	0.007006305749101479
2460_at	0.011210802371095317	-0.008013237794033382	0.008922514566216715
2461_at	-0.008614510475824844	-0.012539545323269265	-0.004347599760995066
2462_g_at	-0.007835514024175537	-0.009836396297669272	-0.004626791520746042
2463_s_at	-0.00841661283924843	-0.01207371644353707	-0.0043738385379426
2464_s_at	-0.009353354508470352	-0.012446262825520742	-0.004564242175174429
2465_s_at	-0.012892737555491137	-0.014280716902974248	-0.006728210733940809
2466_s_at	-0.00423972694998232	-0.003277549077105744	-0.0025606890601778385
2467_s_at	-0.01810874641872361	-0.016319928432524743	-0.009091758217522389
2468_s_at	-0.017531392170201623	-0.013447820916094675	-0.005679513538611968
2469_s_at	-0.01786530221341985	-0.012694440932100426	-0.004153889691480537
2470_at	-0.011990747577123302	-0.0017841489258822237	0.008294172546889625
2471_g_at	-0.0031440999005266012	-0.009176342905215172	0.0026124043354827904
2472_s_at	0.002826284532397676	-0.008189672857172408	0.004267983990486589
2473_s_at	0.001323910490655495	-0.0015001602162724888	-6.143990342322721E-4
2474_s_at	-0.00669566960904226	-0.00840278110606919	5.266304938418911E-4
2475_s_at	0.006947002003955007	-0.0040110451033829155	-0.007018239867134023
2476_s_at	0.006428661843437716	-0.007343181480693953	0.004677953000195054
2477_s_at	0.00972946270395223	-0.006151558990787471	0.004967347487721627
2478_at	0.009031117179243533	-0.007456080560728751	0.006838031219791312
2479_at	0.009213553493834865	-0.004889046320070186	0.002640723663558368
2480_at	0.01074742354640698	-0.004170364866383779	0.0029483767714964873
2481_at	0.008946710721288609	-0.006429528667368343	0.006421330095379934
2482_at	0.008139072552777082	-0.0018364176826040535	-0.008044688142586328
2483_at	-0.012285250028874827	3.5260414658842636E-4	0.005198077711682771
2484_at	-0.0036840438189407174	8.973259208351582E-4	0.007266763041658638
2485_at	0.0022517667900265343	0.00173393754837062	-0.00389697390114235
2486_at	0.005978075681423302	0.0012380954287161553	-0.01246500466836144
2487_at	-0.01786177437857533	-0.018118166196226283	-0.0122220595936128
2488_at	-0.008458648171665794	6.19109762083996E-4	0.009729828687545027
2489_at	-0.006108882975075165	0.02016378366382171	0.009930648222497972
2490_s_at	0.006425572097937352	-0.005771118418701719	0.008322209330271436
2491_s_at	0.00728452782119357	-0.005723042280810945	0.008486744315166859
2492_f_at	0.010097213283394342	-0.005173883897568144	0.0088095288254155
2493_at	0.005800893969500017	-0.0011158113220772477	-0.001208553676158606
2494_at	0.008926602330952724	-0.0037493803734509378	0.005470140334452313
2495_at	0.0024077534587668647	-0.0055720648031253065	0.0024299956587810344
2496_g_at	0.010347418890982197	-0.00419809080515838	0.006886945431247249
2497_s_at	0.004106881677104706	0.0026689697094082593	0.006183221155470066
2498_s_at	0.003588636594109403	8.816633361577533E-4	0.005849888459970342
2499_s_at	0.006392157153588213	8.768497216761002E-4	0.005176732667799786
2500_at	-0.009212747760459746	-0.007700187379719868	-0.004010644435159203
2501_g_at	-0.01109667310808405	-0.00764443547766351	-0.0027844996391124996
2502_s_at	-0.01527153835482988	-0.012730809295745013	-0.007224987012135968
2503_s_at	0.004163897621743346	-0.00258096950531292	0.0025692823272015952
2504_s_at	0.007782496686321853	-2.821580228187412E-4	0.0011460592473083152
2505_s_at	0.007929229560092614	0.002192179116042267	0.0018729312105659156
2506_s_at	0.01035797514023645	-0.0031716125306263288	0.005239413818045076
2507_s_at	0.011918635914281292	-0.0040157787931792205	0.00567660850487729
2508_s_at	0.01193943448149666	-0.005233158615433259	0.009569249671688127
2509_at	-0.0011709253222778192	-0.009804342349955931	-9.214012139084676E-4
2510_at	-0.009988341917048369	0.002239003713820543	0.008627801903996098
2511_g_at	1.8139160599190361E-4	-0.00806984161868944	-5.183691576006008E-4
2512_s_at	-0.011152509445013033	-0.013971404482512367	-0.0060435032880754086
2513_s_at	-0.005188521482597671	-0.010096472639898858	-0.002158252832190713
2514_s_at	0.006425503895793471	-0.006851997919176108	0.0044029913580290155
2515_s_at	0.0032289645060911538	-0.009981146211328139	0.0037331367703532323
2516_at	0.00812455518998907	-0.005525812925886002	0.005550580915054492
2517_at	0.009704520144435368	-0.006293574762237004	0.007351542497485304
2518_at	-9.123919761466758E-4	-0.004290873391954329	0.0021672867093500657
2519_at	-0.0030155201474445334	-0.0056324179417424	3.831500970755153E-4
2520_at	-0.006655689152190311	-0.007302123697105491	-0.0018941797182669318
2521_f_at	0.003808193870071393	0.0015130084292777092	-0.008993902353730524
2522_at	-4.8533365726001894E-4	-0.00601087854602758	-4.728507313066255E-4
2523_at	0.009869359410814266	-0.0028474035505273837	0.003101221112574329
2524_at	0.007191061688380809	-0.008142500731770815	0.004877858149605478
2525_at	0.0031913337348049233	-0.00481558731471637	0.0019327117972544894
2526_at	0.002542633848735325	-0.006955588050292607	0.001790887895220357
2527_at	0.0021576808590358975	-0.0055958060805260485	0.001648707921879158
2528_at	-0.013056352294115918	-0.0032355194574293185	0.007187615391780337
2529_at	0.008994057180907278	-0.0048532847370074015	9.044707447136167E-4
2530_at	0.009480896877806155	-0.0027908839502226884	0.0016047688460344785
2531_at	0.007156614132975427	0.0053629770924843055	0.002728950516732132
2532_g_at	0.005630733078309406	0.0028625724900132057	-0.015987404596728833
2533_s_at	-0.00319928527751118	3.3310037711046457E-4	-0.0017149289734572613
2534_s_at	0.008513809567716954	-0.0031795788856490174	0.0024513916955689096
2535_s_at	-0.0023198075751430297	-0.0033678749231023024	0.0010777587716711693
2536_s_at	6.539959426014906E-4	-0.007228183583979428	0.0016582939295954468
2537_s_at	-0.003995282695554054	-0.002346318758333952	0.006732763670289793
2538_s_at	-0.0048036764855800985	0.002582457346585606	0.01050947179536291
2539_at	0.00969603150505775	-0.007229457341359624	0.006883232559148982
2540_at	-0.0017869428003402408	-0.006622880011088578	0.005272771666137268
2541_at	-0.002044962135183634	-0.004566408473415684	0.004016042806676799
2542_at	0.006757844238605761	-0.0034977162439571345	-0.002300136846712335
2543_at	-0.002952011092171918	-0.0090505085607525	0.002744949134978696
2544_at	0.006905492019173498	-0.00330111179214317	-0.0024306243628213014
2545_at	0.007779612211017607	9.82346140529307E-4	-0.017490606581408403
2546_at	0.008722830537535474	-0.00422329278379008	0.006946535386447296
2547_at	0.005636304095101676	-0.005804858208768589	0.003548157908541865
2548_at	0.0029885358509377483	-0.004059336288021357	0.0029262118493939017
2549_at	0.002919947568495589	-0.00475697737997309	-0.0014342319335784836
2550_at	0.00786496510227985	-0.0035749595640085586	9.320113721940943E-4
2551_at	0.009199229406844851	-0.003922239946733131	-1.659427439608728E-4
2552_at	0.010471302754498184	-0.004393472377862437	0.0032217403581241235
2553_at	0.008620669637986775	-0.002337857739204249	0.005446338179207015
2554_at	-0.00443300654830328	0.0023152588980708826	0.0018691425201498402
2555_at	0.0021896856730351426	0.0033620716193372667	0.0011437771024552902
2556_at	-0.0017047491014014883	0.0029790984584421223	0.0030082322648012382
2557_at	-6.055906406353092E-4	0.005321652097673759	0.0018404499346400406
2558_at	0.0028709874057033496	-0.009137561100770155	0.002113576706435822
2559_at	0.010711758176273088	-0.004011496711102138	0.008777071447970564
2560_at	0.005556356196990144	0.0032845331758997224	-4.0182957902925356E-4
2561_at	0.010330312716857873	-0.004314635605877917	0.007998672550910878
2562_g_at	0.009188318348323244	-0.0031430345859262483	0.008453433923998258
2563_s_at	0.00798093753023446	-0.002724902081307983	0.007155756522999715
2564_s_at	0.012298660766973309	-0.003337869542730307	0.006383515942165903
2565_s_at	0.00983015235390852	-0.0019042374581689143	0.006725949172604609
2566_s_at	0.011221983936087069	-0.0024709688577650595	0.006715808329370009
2567_at	0.006067325707475181	-0.00690859177934469	0.006266931373008193
2568_at	0.006251442380915667	-0.006799804207682894	0.0069617261125953095
2569_at	0.006519302859404247	-0.007968263176711579	0.007305533522422738
2570_at	-0.011331892507089526	-0.002213307385451872	0.005408982718327509
2571_s_at	-0.008457542705840556	0.00394762883057349	0.008870439720944248
2572_s_at	-0.007991603047498684	0.02111603747774897	0.011285668699818762
2573_at	0.00795112812808621	-0.0035485314639699048	0.004972212921441374
2574_at	-2.654956920633101E-4	0.01790025481587963	-0.0013832518263203232
2575_s_at	-0.015341071683233757	-0.013213669617198963	-0.005732912754158645
2576_s_at	-0.009435878773804899	-0.01049678118459602	-0.0014557562339142821
2577_s_at	-0.004097349264732766	-0.0010399006259921443	0.007741237366878636
2578_s_at	0.0011497574732724771	-0.002139082292939556	0.008143806301127857
2579_at	-0.013623561611618306	-0.004770756473575372	0.005623797488867131
2580_at	-0.012072123767581116	-0.006213234227903623	0.002866494142160869
2581_at	0.007811435253766769	-0.0038578374564920775	-2.9857490971471466E-4
2582_at	0.0010414731066008618	-0.002075432197641021	0.0034090801877122837
2583_g_at	-0.007582556943548884	0.01576993881435	0.010938012834170511
2584_s_at	-0.011379308637948591	-0.0025056539601573296	0.004883887807852773
2585_s_at	9.639609316567605E-4	-0.003014458217070671	0.006917701927301708
2586_s_at	-0.004293351741804545	4.929867582537448E-4	0.007320970617494135
2587_at	-0.01463452325215783	-0.01606361627809766	-0.009528500972914461
2588_at	-0.007330247258981502	-0.010102910915553475	-0.005543318007823481
2589_g_at	-0.015157184984985222	-0.01634959698713178	-0.00979291783693644
2590_s_at	-0.014699355909978652	-0.01332011019943692	-0.0069811348340363035
2591_s_at	-0.01996085472597453	-0.015095123819085374	-0.007509921267856563
2592_s_at	-0.01827185515385453	-0.013385998747473581	-0.004926715718330162
2593_s_at	-0.016978751473844637	-0.010549599081281912	-0.0018439756285255052
2594_at	0.005339219683867181	-0.0016684739032754284	-0.0030921477816083596
2595_at	-0.01359484278037805	9.587358323180392E-4	0.011102189114178564
2596_at	-0.010912624690836176	-0.004508345925317182	0.004828888209945874
2597_at	-0.008704696844045812	-3.4269597883792774E-5	0.009784225328903922
2598_g_at	-0.012709203438719186	0.005849188054487651	0.012832176813619962
2599_s_at	-0.013358189737306122	0.005002217615220925	0.012565481159508278
2600_s_at	-0.012002486689957985	0.008304880327366367	0.01272352570673746
2601_at	0.0063029519675528506	-0.006599740403911916	0.003552798248685013
2602_g_at	-0.006249284870682506	0.0158297804229541	-0.0011298477053495162
2603_s_at	4.433050163030548E-4	0.005699313343416772	0.005349795208320124
2604_s_at	0.010122969318792727	-0.006662059425537547	0.007999775419275764
2605_s_at	0.01142458034645236	-0.0065712922022053135	0.007551825695466768
2606_s_at	0.01135950609874303	-0.005455904223710159	0.005310521051717958
2607_s_at	0.010565906740595103	-0.00543439111294467	0.00416917441146472
2608_at	-0.01650867386751447	-0.012378709204105698	-0.004946912160083439
2609_at	-0.010742672543816409	-0.007302074425198916	0.0027428240733708724
2610_at	-0.01995239949319624	-0.01890395591304155	-0.012999698752541667
2611_at	0.008215769330667288	-0.0034286504642474878	-0.0012890106692513773
2612_g_at	0.002774620122786187	-0.004167195492901244	0.006742781215388917
2613_s_at	-0.008690128822996919	-0.004357201191890305	0.004300271490948067
2614_s_at	-0.015314742148977809	-0.00109217576484707	0.006423592526946244
2615_s_at	-0.01506784786612341	0.002507022596190026	0.010782207121127698
2616_at	-0.015028994130428758	-0.005906014003518787	0.00511780889061477
2617_at	0.00716793004935825	-0.00470486222828096	0.003180880537395125
2618_s_at	0.006070734565712465	-0.00877257695571777	0.00424873160206505
2619_s_at	0.0073115179244348984	-0.001550156873599283	9.536977973995005E-4
2620_s_at	-0.0040440327248008915	-0.010581822250721712	-5.009386687135695E-4
2621_s_at	0.00585501804820295	-0.007245606040220655	0.004675596835263634
2622_s_at	0.007823851253958106	-0.008413466353109854	0.006571836065489079
2623_s_at	0.008695223014955893	-0.008769146630262839	0.0073264498521206055
2624_s_at	0.011082729591682489	-0.008267415139123832	0.00874482248295607
2625_at	0.008734741430120957	-0.00483849443619241	0.0017743653535713404
2626_at	-0.006587274658421949	-0.00539385627794583	-0.0016575277975898579
2627_at	0.005015803066619729	-0.0016616018872232748	-0.004447684230348888
2628_s_at	0.003971914505460232	-0.007495570118814546	0.003035729333559097
2629_s_at	0.002058938789094917	-0.0083879752680478	0.003291247088384677
2630_s_at	-0.005481294302476152	-0.009303551262501354	0.0014170113092005065
2631_s_at	0.004429469677734676	-0.008559738259793294	0.004656480260556103
2632_at	-0.015242160285690145	-0.00880641933072433	-9.565048101782892E-4
2633_at	-0.010717176286524783	-0.0033745469990672148	0.003223532657714398
2634_at	-0.011734350713489586	0.004497403042680294	0.004298880159493944
2635_at	0.0024036844392343122	-0.005715574555937075	0.005035254722229094
2636_at	0.00791349752655219	-0.007713797042579006	0.007539430287680519
2637_g_at	-0.0014652763348928803	0.0021783284326040084	0.007340859440550068
2638_s_at	0.011498997424697704	-0.00523972717233134	0.010202480147466466
2639_at	0.007516837250101048	0.0010387203826223719	-0.005801316542752469
2640_at	0.009587170569531647	-0.007815502157521912	0.006217353303998537
2641_g_at	0.0022523307919949886	-0.005270033308949578	-1.9650899166991914E-4
2642_s_at	0.004933308668462449	-0.0019892789119229496	0.0027498666223521274
2643_s_at	-0.011864119252232647	-0.010118894952231153	-0.0019156891786439373
2644_s_at	-0.014190056772390582	-0.0015667281776565666	0.010046927548721085
2645_s_at	-0.014313115628256334	-0.0017393964932270445	0.009868741610950369
2646_at	-0.011844715746921499	-0.00936611063206665	-0.003773622868160619
2647_at	-0.014330875827218587	-0.01532066415921627	-0.007747207579993445
2648_at	-0.003875911185304092	-0.002593339260581612	-0.0014594844448438083
2649_at	0.00727324224712388	-0.0028714462943288024	0.0018162611380265097
2650_g_at	0.012215769188821286	-0.0038839797543797675	0.006960480485045057
2651_s_at	0.010980558855309687	-0.006153839706415172	0.009885439215606697
2652_s_at	0.010156720168892247	-0.003896369707865682	0.008749738737513335
2653_at	0.010190137627945104	-0.00553100878482109	0.008612930938169366
2654_at	0.009179687829301515	-0.005363091057358406	0.006531038926288828
2655_at	-4.5699621282774153E-4	-0.002085252020590502	-0.002267304561380791
2656_at	-0.004919374039596768	0.0052237424023909166	0.005589215972265382
2657_at	0.004931857086948774	-0.0052898204796777	0.005327962480637038
2658_at	-0.009466251691154611	0.01870161373734849	0.012037396176204406
2659_g_at	-0.0027269863801006	-0.007017050955957935	0.0012588828459603476
2660_s_at	0.00476569865715927	0.004753346483409498	0.005223550906612882
2661_s_at	0.0011205293039811416	0.004865360724017374	0.006792269665743366
2662_s_at	-0.0077593016833521315	4.162970075031642E-4	0.008656185306558779
2663_s_at	0.012170280508315975	-0.006431325952207716	0.010561519791686836
2664_at	0.006442075384535637	-0.0021080068202842875	-0.007058554065742416
2665_at	-0.005869346947327133	0.0017427869118077871	0.005229337558457174
2666_s_at	-0.0018072221444056721	0.0031038480584189942	0.006575255860352827
2667_s_at	0.010230554854006202	-0.00491407501095381	0.009026595121996498
[truncated: 7,335 more rows]
