# Supplementary material for: A Geometric Clustering Tool (AGCT) to robustly unravel the inner cluster structures of time-series gene expressions
Source: PLoS One. 2020 Jul 6;15(7):e0233755. doi: 10.1371/journal.pone.0233755 (PMC7337352; doi:10.1371/journal.pone.0233755)
Supplement: S4 File — (ZIP) [file pone.0233755.s004.zip › ScriptFiles/OutputFiles/t-SNE (2 dimensions) and K-means, manifold_3656.txt]

1.000000000000000000e+00
1.000000000000000000e+00
1.000000000000000000e+00
3.000000000000000000e+00
0.000000000000000000e+00
6.000000000000000000e+00
4.000000000000000000e+00
3.000000000000000000e+00
5.000000000000000000e+00
3.000000000000000000e+00
1.000000000000000000e+00
0.000000000000000000e+00
2.000000000000000000e+00
2.000000000000000000e+00
2.000000000000000000e+00
6.000000000000000000e+00
6.000000000000000000e+00
3.000000000000000000e+00
1.000000000000000000e+00
3.000000000000000000e+00
5.000000000000000000e+00
5.000000000000000000e+00
1.000000000000000000e+00
4.000000000000000000e+00
3.000000000000000000e+00
3.000000000000000000e+00
6.000000000000000000e+00
4.000000000000000000e+00
1.000000000000000000e+00
1.000000000000000000e+00
1.000000000000000000e+00
0.000000000000000000e+00
6.000000000000000000e+00
4.000000000000000000e+00
3.000000000000000000e+00
1.000000000000000000e+00
2.000000000000000000e+00
0.000000000000000000e+00
1.000000000000000000e+00
1.000000000000000000e+00
5.000000000000000000e+00
4.000000000000000000e+00
2.000000000000000000e+00
4.000000000000000000e+00
6.000000000000000000e+00
4.000000000000000000e+00
3.000000000000000000e+00
0.000000000000000000e+00
2.000000000000000000e+00
3.000000000000000000e+00
3.000000000000000000e+00
3.000000000000000000e+00
1.000000000000000000e+00
1.000000000000000000e+00
4.000000000000000000e+00
4.000000000000000000e+00
6.000000000000000000e+00
4.000000000000000000e+00
6.000000000000000000e+00
3.000000000000000000e+00
3.000000000000000000e+00
3.000000000000000000e+00
4.000000000000000000e+00
0.000000000000000000e+00
4.000000000000000000e+00
3.000000000000000000e+00
3.000000000000000000e+00
3.000000000000000000e+00
2.000000000000000000e+00
2.000000000000000000e+00
1.000000000000000000e+00
5.000000000000000000e+00
6.000000000000000000e+00
2.000000000000000000e+00
1.000000000000000000e+00
1.000000000000000000e+00
1.000000000000000000e+00
5.000000000000000000e+00
5.000000000000000000e+00
5.000000000000000000e+00
0.000000000000000000e+00
0.000000000000000000e+00
0.000000000000000000e+00
0.000000000000000000e+00
5.000000000000000000e+00
5.000000000000000000e+00
2.000000000000000000e+00
6.000000000000000000e+00
5.000000000000000000e+00
1.000000000000000000e+00
3.000000000000000000e+00
5.000000000000000000e+00
1.000000000000000000e+00
1.000000000000000000e+00
5.000000000000000000e+00
4.000000000000000000e+00
1.000000000000000000e+00
1.000000000000000000e+00
1.000000000000000000e+00
5.000000000000000000e+00
0.000000000000000000e+00
6.000000000000000000e+00
1.000000000000000000e+00
1.000000000000000000e+00
6.000000000000000000e+00
4.000000000000000000e+00
1.000000000000000000e+00
3.000000000000000000e+00
1.000000000000000000e+00
2.000000000000000000e+00
1.000000000000000000e+00
5.000000000000000000e+00
3.000000000000000000e+00
6.000000000000000000e+00
0.000000000000000000e+00
5.000000000000000000e+00
6.000000000000000000e+00
3.000000000000000000e+00
6.000000000000000000e+00
2.000000000000000000e+00
4.000000000000000000e+00
5.000000000000000000e+00
0.000000000000000000e+00
0.000000000000000000e+00
0.000000000000000000e+00
5.000000000000000000e+00
1.000000000000000000e+00
6.000000000000000000e+00
2.000000000000000000e+00
1.000000000000000000e+00
0.000000000000000000e+00
0.000000000000000000e+00
5.000000000000000000e+00
6.000000000000000000e+00
1.000000000000000000e+00
1.000000000000000000e+00
3.000000000000000000e+00
4.000000000000000000e+00
4.000000000000000000e+00
5.000000000000000000e+00
0.000000000000000000e+00
0.000000000000000000e+00
3.000000000000000000e+00
3.000000000000000000e+00
4.000000000000000000e+00
6.000000000000000000e+00
5.000000000000000000e+00
4.000000000000000000e+00
5.000000000000000000e+00
1.000000000000000000e+00
0.000000000000000000e+00
4.000000000000000000e+00
3.000000000000000000e+00
0.000000000000000000e+00
6.000000000000000000e+00
2.000000000000000000e+00
1.000000000000000000e+00
2.000000000000000000e+00
3.000000000000000000e+00
3.000000000000000000e+00
5.000000000000000000e+00
6.000000000000000000e+00
1.000000000000000000e+00
1.000000000000000000e+00
5.000000000000000000e+00
1.000000000000000000e+00
1.000000000000000000e+00
3.000000000000000000e+00
1.000000000000000000e+00
6.000000000000000000e+00
0.000000000000000000e+00
2.000000000000000000e+00
3.000000000000000000e+00
3.000000000000000000e+00
6.000000000000000000e+00
6.000000000000000000e+00
5.000000000000000000e+00
5.000000000000000000e+00
5.000000000000000000e+00
2.000000000000000000e+00
1.000000000000000000e+00
6.000000000000000000e+00
1.000000000000000000e+00
0.000000000000000000e+00
1.000000000000000000e+00
1.000000000000000000e+00
1.000000000000000000e+00
0.000000000000000000e+00
3.000000000000000000e+00
4.000000000000000000e+00
2.000000000000000000e+00
3.000000000000000000e+00
3.000000000000000000e+00
3.000000000000000000e+00
3.000000000000000000e+00
1.000000000000000000e+00
3.000000000000000000e+00
1.000000000000000000e+00
6.000000000000000000e+00
3.000000000000000000e+00
1.000000000000000000e+00
1.000000000000000000e+00
4.000000000000000000e+00
3.000000000000000000e+00
3.000000000000000000e+00
6.000000000000000000e+00
5.000000000000000000e+00
3.000000000000000000e+00
6.000000000000000000e+00
6.000000000000000000e+00
2.000000000000000000e+00
1.000000000000000000e+00
2.000000000000000000e+00
3.000000000000000000e+00
1.000000000000000000e+00
3.000000000000000000e+00
3.000000000000000000e+00
5.000000000000000000e+00
2.000000000000000000e+00
3.000000000000000000e+00
1.000000000000000000e+00
4.000000000000000000e+00
2.000000000000000000e+00
4.000000000000000000e+00
6.000000000000000000e+00
6.000000000000000000e+00
1.000000000000000000e+00
4.000000000000000000e+00
3.000000000000000000e+00
3.000000000000000000e+00
6.000000000000000000e+00
1.000000000000000000e+00
1.000000000000000000e+00
1.000000000000000000e+00
3.000000000000000000e+00
1.000000000000000000e+00
1.000000000000000000e+00
3.000000000000000000e+00
5.000000000000000000e+00
2.000000000000000000e+00
2.000000000000000000e+00
3.000000000000000000e+00
1.000000000000000000e+00
6.000000000000000000e+00
3.000000000000000000e+00
3.000000000000000000e+00
3.000000000000000000e+00
3.000000000000000000e+00
3.000000000000000000e+00
4.000000000000000000e+00
2.000000000000000000e+00
6.000000000000000000e+00
2.000000000000000000e+00
6.000000000000000000e+00
3.000000000000000000e+00
5.000000000000000000e+00
1.000000000000000000e+00
1.000000000000000000e+00
0.000000000000000000e+00
3.000000000000000000e+00
5.000000000000000000e+00
3.000000000000000000e+00
3.000000000000000000e+00
0.000000000000000000e+00
5.000000000000000000e+00
5.000000000000000000e+00
1.000000000000000000e+00
3.000000000000000000e+00
3.000000000000000000e+00
2.000000000000000000e+00
5.000000000000000000e+00
4.000000000000000000e+00
6.000000000000000000e+00
1.000000000000000000e+00
6.000000000000000000e+00
1.000000000000000000e+00
3.000000000000000000e+00
2.000000000000000000e+00
3.000000000000000000e+00
3.000000000000000000e+00
3.000000000000000000e+00
3.000000000000000000e+00
3.000000000000000000e+00
2.000000000000000000e+00
1.000000000000000000e+00
4.000000000000000000e+00
0.000000000000000000e+00
0.000000000000000000e+00
0.000000000000000000e+00
2.000000000000000000e+00
3.000000000000000000e+00
1.000000000000000000e+00
2.000000000000000000e+00
3.000000000000000000e+00
6.000000000000000000e+00
2.000000000000000000e+00
3.000000000000000000e+00
3.000000000000000000e+00
3.000000000000000000e+00
5.000000000000000000e+00
4.000000000000000000e+00
1.000000000000000000e+00
3.000000000000000000e+00
0.000000000000000000e+00
4.000000000000000000e+00
1.000000000000000000e+00
1.000000000000000000e+00
1.000000000000000000e+00
2.000000000000000000e+00
6.000000000000000000e+00
1.000000000000000000e+00
5.000000000000000000e+00
0.000000000000000000e+00
0.000000000000000000e+00
2.000000000000000000e+00
6.000000000000000000e+00
6.000000000000000000e+00
2.000000000000000000e+00
3.000000000000000000e+00
2.000000000000000000e+00
1.000000000000000000e+00
4.000000000000000000e+00
4.000000000000000000e+00
1.000000000000000000e+00
0.000000000000000000e+00
4.000000000000000000e+00
3.000000000000000000e+00
4.000000000000000000e+00
3.000000000000000000e+00
6.000000000000000000e+00
6.000000000000000000e+00
6.000000000000000000e+00
5.000000000000000000e+00
5.000000000000000000e+00
3.000000000000000000e+00
3.000000000000000000e+00
3.000000000000000000e+00
3.000000000000000000e+00
3.000000000000000000e+00
0.000000000000000000e+00
2.000000000000000000e+00
2.000000000000000000e+00
5.000000000000000000e+00
5.000000000000000000e+00
1.000000000000000000e+00
3.000000000000000000e+00
1.000000000000000000e+00
0.000000000000000000e+00
5.000000000000000000e+00
4.000000000000000000e+00
0.000000000000000000e+00
5.000000000000000000e+00
6.000000000000000000e+00
0.000000000000000000e+00
1.000000000000000000e+00
1.000000000000000000e+00
3.000000000000000000e+00
3.000000000000000000e+00
1.000000000000000000e+00
6.000000000000000000e+00
5.000000000000000000e+00
6.000000000000000000e+00
6.000000000000000000e+00
3.000000000000000000e+00
3.000000000000000000e+00
4.000000000000000000e+00
6.000000000000000000e+00
2.000000000000000000e+00
5.000000000000000000e+00
3.000000000000000000e+00
6.000000000000000000e+00
4.000000000000000000e+00
1.000000000000000000e+00
0.000000000000000000e+00
0.000000000000000000e+00
2.000000000000000000e+00
5.000000000000000000e+00
4.000000000000000000e+00
1.000000000000000000e+00
0.000000000000000000e+00
2.000000000000000000e+00
1.000000000000000000e+00
6.000000000000000000e+00
1.000000000000000000e+00
6.000000000000000000e+00
3.000000000000000000e+00
5.000000000000000000e+00
3.000000000000000000e+00
2.000000000000000000e+00
5.000000000000000000e+00
2.000000000000000000e+00
0.000000000000000000e+00
2.000000000000000000e+00
2.000000000000000000e+00
2.000000000000000000e+00
0.000000000000000000e+00
2.000000000000000000e+00
0.000000000000000000e+00
0.000000000000000000e+00
3.000000000000000000e+00
1.000000000000000000e+00
1.000000000000000000e+00
1.000000000000000000e+00
5.000000000000000000e+00
0.000000000000000000e+00
0.000000000000000000e+00
2.000000000000000000e+00
6.000000000000000000e+00
1.000000000000000000e+00
6.000000000000000000e+00
2.000000000000000000e+00
3.000000000000000000e+00
2.000000000000000000e+00
1.000000000000000000e+00
2.000000000000000000e+00
5.000000000000000000e+00
4.000000000000000000e+00
2.000000000000000000e+00
0.000000000000000000e+00
6.000000000000000000e+00
2.000000000000000000e+00
0.000000000000000000e+00
3.000000000000000000e+00
5.000000000000000000e+00
5.000000000000000000e+00
2.000000000000000000e+00
2.000000000000000000e+00
1.000000000000000000e+00
4.000000000000000000e+00
2.000000000000000000e+00
4.000000000000000000e+00
5.000000000000000000e+00
2.000000000000000000e+00
0.000000000000000000e+00
2.000000000000000000e+00
2.000000000000000000e+00
1.000000000000000000e+00
2.000000000000000000e+00
5.000000000000000000e+00
1.000000000000000000e+00
1.000000000000000000e+00
1.000000000000000000e+00
0.000000000000000000e+00
6.000000000000000000e+00
0.000000000000000000e+00
0.000000000000000000e+00
5.000000000000000000e+00
1.000000000000000000e+00
0.000000000000000000e+00
4.000000000000000000e+00
1.000000000000000000e+00
6.000000000000000000e+00
1.000000000000000000e+00
1.000000000000000000e+00
5.000000000000000000e+00
2.000000000000000000e+00
1.000000000000000000e+00
2.000000000000000000e+00
3.000000000000000000e+00
3.000000000000000000e+00
3.000000000000000000e+00
0.000000000000000000e+00
0.000000000000000000e+00
3.000000000000000000e+00
4.000000000000000000e+00
6.000000000000000000e+00
3.000000000000000000e+00
0.000000000000000000e+00
0.000000000000000000e+00
1.000000000000000000e+00
1.000000000000000000e+00
4.000000000000000000e+00
0.000000000000000000e+00
3.000000000000000000e+00
2.000000000000000000e+00
4.000000000000000000e+00
2.000000000000000000e+00
2.000000000000000000e+00
1.000000000000000000e+00
5.000000000000000000e+00
2.000000000000000000e+00
5.000000000000000000e+00
5.000000000000000000e+00
6.000000000000000000e+00
6.000000000000000000e+00
5.000000000000000000e+00
5.000000000000000000e+00
4.000000000000000000e+00
5.000000000000000000e+00
1.000000000000000000e+00
1.000000000000000000e+00
3.000000000000000000e+00
3.000000000000000000e+00
5.000000000000000000e+00
0.000000000000000000e+00
0.000000000000000000e+00
0.000000000000000000e+00
1.000000000000000000e+00
1.000000000000000000e+00
0.000000000000000000e+00
4.000000000000000000e+00
5.000000000000000000e+00
1.000000000000000000e+00
2.000000000000000000e+00
0.000000000000000000e+00
3.000000000000000000e+00
3.000000000000000000e+00
0.000000000000000000e+00
4.000000000000000000e+00
3.000000000000000000e+00
3.000000000000000000e+00
1.000000000000000000e+00
3.000000000000000000e+00
4.000000000000000000e+00
1.000000000000000000e+00
1.000000000000000000e+00
3.000000000000000000e+00
5.000000000000000000e+00
5.000000000000000000e+00
4.000000000000000000e+00
3.000000000000000000e+00
3.000000000000000000e+00
6.000000000000000000e+00
6.000000000000000000e+00
2.000000000000000000e+00
0.000000000000000000e+00
4.000000000000000000e+00
4.000000000000000000e+00
3.000000000000000000e+00
0.000000000000000000e+00
3.000000000000000000e+00
2.000000000000000000e+00
2.000000000000000000e+00
1.000000000000000000e+00
4.000000000000000000e+00
2.000000000000000000e+00
3.000000000000000000e+00
3.000000000000000000e+00
3.000000000000000000e+00
4.000000000000000000e+00
2.000000000000000000e+00
2.000000000000000000e+00
2.000000000000000000e+00
6.000000000000000000e+00
6.000000000000000000e+00
6.000000000000000000e+00
3.000000000000000000e+00
3.000000000000000000e+00
4.000000000000000000e+00
1.000000000000000000e+00
1.000000000000000000e+00
6.000000000000000000e+00
2.000000000000000000e+00
2.000000000000000000e+00
5.000000000000000000e+00
2.000000000000000000e+00
6.000000000000000000e+00
3.000000000000000000e+00
2.000000000000000000e+00
3.000000000000000000e+00
1.000000000000000000e+00
4.000000000000000000e+00
4.000000000000000000e+00
1.000000000000000000e+00
3.000000000000000000e+00
4.000000000000000000e+00
6.000000000000000000e+00
6.000000000000000000e+00
1.000000000000000000e+00
3.000000000000000000e+00
3.000000000000000000e+00
5.000000000000000000e+00
5.000000000000000000e+00
3.000000000000000000e+00
6.000000000000000000e+00
2.000000000000000000e+00
4.000000000000000000e+00
3.000000000000000000e+00
6.000000000000000000e+00
2.000000000000000000e+00
0.000000000000000000e+00
6.000000000000000000e+00
4.000000000000000000e+00
3.000000000000000000e+00
4.000000000000000000e+00
4.000000000000000000e+00
1.000000000000000000e+00
1.000000000000000000e+00
3.000000000000000000e+00
6.000000000000000000e+00
3.000000000000000000e+00
6.000000000000000000e+00
3.000000000000000000e+00
6.000000000000000000e+00
0.000000000000000000e+00
1.000000000000000000e+00
1.000000000000000000e+00
1.000000000000000000e+00
2.000000000000000000e+00
6.000000000000000000e+00
6.000000000000000000e+00
3.000000000000000000e+00
3.000000000000000000e+00
3.000000000000000000e+00
6.000000000000000000e+00
4.000000000000000000e+00
4.000000000000000000e+00
3.000000000000000000e+00
1.000000000000000000e+00
2.000000000000000000e+00
1.000000000000000000e+00
1.000000000000000000e+00
1.000000000000000000e+00
4.000000000000000000e+00
0.000000000000000000e+00
5.000000000000000000e+00
1.000000000000000000e+00
2.000000000000000000e+00
4.000000000000000000e+00
2.000000000000000000e+00
2.000000000000000000e+00
2.000000000000000000e+00
6.000000000000000000e+00
0.000000000000000000e+00
2.000000000000000000e+00
4.000000000000000000e+00
5.000000000000000000e+00
2.000000000000000000e+00
2.000000000000000000e+00
3.000000000000000000e+00
2.000000000000000000e+00
6.000000000000000000e+00
4.000000000000000000e+00
1.000000000000000000e+00
6.000000000000000000e+00
0.000000000000000000e+00
1.000000000000000000e+00
1.000000000000000000e+00
1.000000000000000000e+00
1.000000000000000000e+00
6.000000000000000000e+00
4.000000000000000000e+00
4.000000000000000000e+00
1.000000000000000000e+00
5.000000000000000000e+00
3.000000000000000000e+00
6.000000000000000000e+00
1.000000000000000000e+00
2.000000000000000000e+00
3.000000000000000000e+00
1.000000000000000000e+00
0.000000000000000000e+00
5.000000000000000000e+00
3.000000000000000000e+00
1.000000000000000000e+00
3.000000000000000000e+00
1.000000000000000000e+00
1.000000000000000000e+00
2.000000000000000000e+00
0.000000000000000000e+00
5.000000000000000000e+00
0.000000000000000000e+00
5.000000000000000000e+00
5.000000000000000000e+00
5.000000000000000000e+00
6.000000000000000000e+00
3.000000000000000000e+00
1.000000000000000000e+00
1.000000000000000000e+00
4.000000000000000000e+00
5.000000000000000000e+00
5.000000000000000000e+00
2.000000000000000000e+00
4.000000000000000000e+00
6.000000000000000000e+00
4.000000000000000000e+00
2.000000000000000000e+00
1.000000000000000000e+00
1.000000000000000000e+00
6.000000000000000000e+00
6.000000000000000000e+00
6.000000000000000000e+00
1.000000000000000000e+00
1.000000000000000000e+00
5.000000000000000000e+00
1.000000000000000000e+00
4.000000000000000000e+00
2.000000000000000000e+00
3.000000000000000000e+00
4.000000000000000000e+00
3.000000000000000000e+00
6.000000000000000000e+00
1.000000000000000000e+00
1.000000000000000000e+00
1.000000000000000000e+00
1.000000000000000000e+00
2.000000000000000000e+00
1.000000000000000000e+00
2.000000000000000000e+00
3.000000000000000000e+00
2.000000000000000000e+00
6.000000000000000000e+00
1.000000000000000000e+00
1.000000000000000000e+00
1.000000000000000000e+00
3.000000000000000000e+00
3.000000000000000000e+00
1.000000000000000000e+00
6.000000000000000000e+00
4.000000000000000000e+00
5.000000000000000000e+00
5.000000000000000000e+00
2.000000000000000000e+00
5.000000000000000000e+00
1.000000000000000000e+00
4.000000000000000000e+00
4.000000000000000000e+00
6.000000000000000000e+00
6.000000000000000000e+00
0.000000000000000000e+00
4.000000000000000000e+00
4.000000000000000000e+00
2.000000000000000000e+00
2.000000000000000000e+00
2.000000000000000000e+00
5.000000000000000000e+00
2.000000000000000000e+00
5.000000000000000000e+00
5.000000000000000000e+00
0.000000000000000000e+00
2.000000000000000000e+00
4.000000000000000000e+00
5.000000000000000000e+00
2.000000000000000000e+00
5.000000000000000000e+00
2.000000000000000000e+00
4.000000000000000000e+00
4.000000000000000000e+00
5.000000000000000000e+00
5.000000000000000000e+00
5.000000000000000000e+00
2.000000000000000000e+00
4.000000000000000000e+00
5.000000000000000000e+00
6.000000000000000000e+00
0.000000000000000000e+00
5.000000000000000000e+00
4.000000000000000000e+00
6.000000000000000000e+00
5.000000000000000000e+00
3.000000000000000000e+00
4.000000000000000000e+00
5.000000000000000000e+00
5.000000000000000000e+00
5.000000000000000000e+00
0.000000000000000000e+00
6.000000000000000000e+00
2.000000000000000000e+00
2.000000000000000000e+00
5.000000000000000000e+00
5.000000000000000000e+00
5.000000000000000000e+00
5.000000000000000000e+00
4.000000000000000000e+00
5.000000000000000000e+00
4.000000000000000000e+00
6.000000000000000000e+00
6.000000000000000000e+00
6.000000000000000000e+00
4.000000000000000000e+00
4.000000000000000000e+00
5.000000000000000000e+00
4.000000000000000000e+00
6.000000000000000000e+00
6.000000000000000000e+00
6.000000000000000000e+00
6.000000000000000000e+00
2.000000000000000000e+00
4.000000000000000000e+00
6.000000000000000000e+00
4.000000000000000000e+00
4.000000000000000000e+00
4.000000000000000000e+00
5.000000000000000000e+00
6.000000000000000000e+00
5.000000000000000000e+00
3.000000000000000000e+00
5.000000000000000000e+00
0.000000000000000000e+00
0.000000000000000000e+00
0.000000000000000000e+00
4.000000000000000000e+00
0.000000000000000000e+00
4.000000000000000000e+00
5.000000000000000000e+00
4.000000000000000000e+00
5.000000000000000000e+00
0.000000000000000000e+00
4.000000000000000000e+00
0.000000000000000000e+00
6.000000000000000000e+00
1.000000000000000000e+00
0.000000000000000000e+00
3.000000000000000000e+00
1.000000000000000000e+00
1.000000000000000000e+00
1.000000000000000000e+00
1.000000000000000000e+00
1.000000000000000000e+00
1.000000000000000000e+00
1.000000000000000000e+00
2.000000000000000000e+00
4.000000000000000000e+00
4.000000000000000000e+00
5.000000000000000000e+00
2.000000000000000000e+00
6.000000000000000000e+00
0.000000000000000000e+00
3.000000000000000000e+00
0.000000000000000000e+00
6.000000000000000000e+00
6.000000000000000000e+00
4.000000000000000000e+00
4.000000000000000000e+00
2.000000000000000000e+00
4.000000000000000000e+00
6.000000000000000000e+00
2.000000000000000000e+00
6.000000000000000000e+00
2.000000000000000000e+00
0.000000000000000000e+00
0.000000000000000000e+00
0.000000000000000000e+00
0.000000000000000000e+00
4.000000000000000000e+00
6.000000000000000000e+00
2.000000000000000000e+00
5.000000000000000000e+00
6.000000000000000000e+00
2.000000000000000000e+00
2.000000000000000000e+00
2.000000000000000000e+00
6.000000000000000000e+00
5.000000000000000000e+00
0.000000000000000000e+00
5.000000000000000000e+00
1.000000000000000000e+00
0.000000000000000000e+00
2.000000000000000000e+00
0.000000000000000000e+00
4.000000000000000000e+00
3.000000000000000000e+00
0.000000000000000000e+00
1.000000000000000000e+00
6.000000000000000000e+00
4.000000000000000000e+00
4.000000000000000000e+00
5.000000000000000000e+00
3.000000000000000000e+00
2.000000000000000000e+00
1.000000000000000000e+00
3.000000000000000000e+00
3.000000000000000000e+00
4.000000000000000000e+00
5.000000000000000000e+00
2.000000000000000000e+00
2.000000000000000000e+00
5.000000000000000000e+00
4.000000000000000000e+00
4.000000000000000000e+00
0.000000000000000000e+00
4.000000000000000000e+00
6.000000000000000000e+00
2.000000000000000000e+00
6.000000000000000000e+00
6.000000000000000000e+00
6.000000000000000000e+00
0.000000000000000000e+00
2.000000000000000000e+00
6.000000000000000000e+00
6.000000000000000000e+00
5.000000000000000000e+00
3.000000000000000000e+00
2.000000000000000000e+00
5.000000000000000000e+00
0.000000000000000000e+00
5.000000000000000000e+00
6.000000000000000000e+00
5.000000000000000000e+00
4.000000000000000000e+00
2.000000000000000000e+00
5.000000000000000000e+00
3.000000000000000000e+00
4.000000000000000000e+00
0.000000000000000000e+00
2.000000000000000000e+00
1.000000000000000000e+00
3.000000000000000000e+00
1.000000000000000000e+00
0.000000000000000000e+00
1.000000000000000000e+00
6.000000000000000000e+00
5.000000000000000000e+00
0.000000000000000000e+00
0.000000000000000000e+00
6.000000000000000000e+00
6.000000000000000000e+00
4.000000000000000000e+00
1.000000000000000000e+00
1.000000000000000000e+00
6.000000000000000000e+00
5.000000000000000000e+00
2.000000000000000000e+00
3.000000000000000000e+00
5.000000000000000000e+00
6.000000000000000000e+00
0.000000000000000000e+00
5.000000000000000000e+00
4.000000000000000000e+00
2.000000000000000000e+00
0.000000000000000000e+00
6.000000000000000000e+00
4.000000000000000000e+00
6.000000000000000000e+00
6.000000000000000000e+00
5.000000000000000000e+00
4.000000000000000000e+00
4.000000000000000000e+00
5.000000000000000000e+00
4.000000000000000000e+00
1.000000000000000000e+00
4.000000000000000000e+00
0.000000000000000000e+00
6.000000000000000000e+00
4.000000000000000000e+00
6.000000000000000000e+00
6.000000000000000000e+00
5.000000000000000000e+00
5.000000000000000000e+00
0.000000000000000000e+00
6.000000000000000000e+00
6.000000000000000000e+00
1.000000000000000000e+00
6.000000000000000000e+00
1.000000000000000000e+00
4.000000000000000000e+00
3.000000000000000000e+00
1.000000000000000000e+00
0.000000000000000000e+00
5.000000000000000000e+00
4.000000000000000000e+00
2.000000000000000000e+00
4.000000000000000000e+00
6.000000000000000000e+00
6.000000000000000000e+00
6.000000000000000000e+00
4.000000000000000000e+00
2.000000000000000000e+00
4.000000000000000000e+00
4.000000000000000000e+00
6.000000000000000000e+00
3.000000000000000000e+00
0.000000000000000000e+00
1.000000000000000000e+00
3.000000000000000000e+00
3.000000000000000000e+00
3.000000000000000000e+00
5.000000000000000000e+00
4.000000000000000000e+00
0.000000000000000000e+00
2.000000000000000000e+00
0.000000000000000000e+00
0.000000000000000000e+00
3.000000000000000000e+00
6.000000000000000000e+00
1.000000000000000000e+00
3.000000000000000000e+00
2.000000000000000000e+00
3.000000000000000000e+00
1.000000000000000000e+00
0.000000000000000000e+00
0.000000000000000000e+00
6.000000000000000000e+00
0.000000000000000000e+00
1.000000000000000000e+00
1.000000000000000000e+00
4.000000000000000000e+00
5.000000000000000000e+00
6.000000000000000000e+00
1.000000000000000000e+00
1.000000000000000000e+00
3.000000000000000000e+00
3.000000000000000000e+00
3.000000000000000000e+00
0.000000000000000000e+00
5.000000000000000000e+00
0.000000000000000000e+00
6.000000000000000000e+00
1.000000000000000000e+00
5.000000000000000000e+00
0.000000000000000000e+00
5.000000000000000000e+00
3.000000000000000000e+00
0.000000000000000000e+00
3.000000000000000000e+00
3.000000000000000000e+00
2.000000000000000000e+00
0.000000000000000000e+00
0.000000000000000000e+00
3.000000000000000000e+00
5.000000000000000000e+00
4.000000000000000000e+00
1.000000000000000000e+00
5.000000000000000000e+00
5.000000000000000000e+00
5.000000000000000000e+00
4.000000000000000000e+00
5.000000000000000000e+00
1.000000000000000000e+00
6.000000000000000000e+00
3.000000000000000000e+00
4.000000000000000000e+00
0.000000000000000000e+00
1.000000000000000000e+00
6.000000000000000000e+00
6.000000000000000000e+00
0.000000000000000000e+00
5.000000000000000000e+00
1.000000000000000000e+00
5.000000000000000000e+00
6.000000000000000000e+00
0.000000000000000000e+00
5.000000000000000000e+00
5.000000000000000000e+00
3.000000000000000000e+00
3.000000000000000000e+00
1.000000000000000000e+00
5.000000000000000000e+00
2.000000000000000000e+00
2.000000000000000000e+00
2.000000000000000000e+00
0.000000000000000000e+00
0.000000000000000000e+00
5.000000000000000000e+00
3.000000000000000000e+00
6.000000000000000000e+00
3.000000000000000000e+00
3.000000000000000000e+00
3.000000000000000000e+00
5.000000000000000000e+00
4.000000000000000000e+00
2.000000000000000000e+00
0.000000000000000000e+00
1.000000000000000000e+00
6.000000000000000000e+00
2.000000000000000000e+00
5.000000000000000000e+00
0.000000000000000000e+00
3.000000000000000000e+00
3.000000000000000000e+00
5.000000000000000000e+00
5.000000000000000000e+00
5.000000000000000000e+00
5.000000000000000000e+00
4.000000000000000000e+00
5.000000000000000000e+00
2.000000000000000000e+00
3.000000000000000000e+00
1.000000000000000000e+00
3.000000000000000000e+00
1.000000000000000000e+00
1.000000000000000000e+00
6.000000000000000000e+00
6.000000000000000000e+00
6.000000000000000000e+00
5.000000000000000000e+00
4.000000000000000000e+00
1.000000000000000000e+00
1.000000000000000000e+00
5.000000000000000000e+00
5.000000000000000000e+00
3.000000000000000000e+00
5.000000000000000000e+00
5.000000000000000000e+00
1.000000000000000000e+00
0.000000000000000000e+00
4.000000000000000000e+00
0.000000000000000000e+00
2.000000000000000000e+00
1.000000000000000000e+00
5.000000000000000000e+00
6.000000000000000000e+00
1.000000000000000000e+00
6.000000000000000000e+00
1.000000000000000000e+00
0.000000000000000000e+00
5.000000000000000000e+00
1.000000000000000000e+00
0.000000000000000000e+00
6.000000000000000000e+00
3.000000000000000000e+00
0.000000000000000000e+00
3.000000000000000000e+00
6.000000000000000000e+00
6.000000000000000000e+00
3.000000000000000000e+00
0.000000000000000000e+00
3.000000000000000000e+00
4.000000000000000000e+00
3.000000000000000000e+00
4.000000000000000000e+00
0.000000000000000000e+00
1.000000000000000000e+00
2.000000000000000000e+00
6.000000000000000000e+00
1.000000000000000000e+00
1.000000000000000000e+00
1.000000000000000000e+00
6.000000000000000000e+00
3.000000000000000000e+00
1.000000000000000000e+00
6.000000000000000000e+00
5.000000000000000000e+00
3.000000000000000000e+00
3.000000000000000000e+00
6.000000000000000000e+00
1.000000000000000000e+00
1.000000000000000000e+00
1.000000000000000000e+00
1.000000000000000000e+00
4.000000000000000000e+00
2.000000000000000000e+00
3.000000000000000000e+00
2.000000000000000000e+00
5.000000000000000000e+00
4.000000000000000000e+00
6.000000000000000000e+00
1.000000000000000000e+00
6.000000000000000000e+00
0.000000000000000000e+00
6.000000000000000000e+00
6.000000000000000000e+00
2.000000000000000000e+00
0.000000000000000000e+00
6.000000000000000000e+00
4.000000000000000000e+00
0.000000000000000000e+00
2.000000000000000000e+00
6.000000000000000000e+00
2.000000000000000000e+00
3.000000000000000000e+00
3.000000000000000000e+00
6.000000000000000000e+00
6.000000000000000000e+00
1.000000000000000000e+00
2.000000000000000000e+00
3.000000000000000000e+00
4.000000000000000000e+00
1.000000000000000000e+00
5.000000000000000000e+00
1.000000000000000000e+00
3.000000000000000000e+00
3.000000000000000000e+00
3.000000000000000000e+00
2.000000000000000000e+00
1.000000000000000000e+00
3.000000000000000000e+00
4.000000000000000000e+00
3.000000000000000000e+00
1.000000000000000000e+00
6.000000000000000000e+00
0.000000000000000000e+00
3.000000000000000000e+00
5.000000000000000000e+00
3.000000000000000000e+00
5.000000000000000000e+00
2.000000000000000000e+00
0.000000000000000000e+00
4.000000000000000000e+00
5.000000000000000000e+00
0.000000000000000000e+00
4.000000000000000000e+00
3.000000000000000000e+00
0.000000000000000000e+00
1.000000000000000000e+00
4.000000000000000000e+00
4.000000000000000000e+00
4.000000000000000000e+00
2.000000000000000000e+00
4.000000000000000000e+00
3.000000000000000000e+00
2.000000000000000000e+00
4.000000000000000000e+00
2.000000000000000000e+00
5.000000000000000000e+00
2.000000000000000000e+00
2.000000000000000000e+00
6.000000000000000000e+00
5.000000000000000000e+00
1.000000000000000000e+00
4.000000000000000000e+00
1.000000000000000000e+00
6.000000000000000000e+00
5.000000000000000000e+00
3.000000000000000000e+00
6.000000000000000000e+00
4.000000000000000000e+00
1.000000000000000000e+00
1.000000000000000000e+00
2.000000000000000000e+00
5.000000000000000000e+00
6.000000000000000000e+00
1.000000000000000000e+00
4.000000000000000000e+00
4.000000000000000000e+00
2.000000000000000000e+00
5.000000000000000000e+00
4.000000000000000000e+00
1.000000000000000000e+00
4.000000000000000000e+00
6.000000000000000000e+00
6.000000000000000000e+00
5.000000000000000000e+00
6.000000000000000000e+00
3.000000000000000000e+00
1.000000000000000000e+00
4.000000000000000000e+00
6.000000000000000000e+00
5.000000000000000000e+00
5.000000000000000000e+00
2.000000000000000000e+00
5.000000000000000000e+00
5.000000000000000000e+00
1.000000000000000000e+00
4.000000000000000000e+00
3.000000000000000000e+00
3.000000000000000000e+00
1.000000000000000000e+00
6.000000000000000000e+00
0.000000000000000000e+00
4.000000000000000000e+00
2.000000000000000000e+00
3.000000000000000000e+00
1.000000000000000000e+00
1.000000000000000000e+00
4.000000000000000000e+00
6.000000000000000000e+00
0.000000000000000000e+00
1.000000000000000000e+00
6.000000000000000000e+00
6.000000000000000000e+00
1.000000000000000000e+00
0.000000000000000000e+00
6.000000000000000000e+00
4.000000000000000000e+00
5.000000000000000000e+00
6.000000000000000000e+00
1.000000000000000000e+00
4.000000000000000000e+00
0.000000000000000000e+00
1.000000000000000000e+00
3.000000000000000000e+00
6.000000000000000000e+00
2.000000000000000000e+00
0.000000000000000000e+00
5.000000000000000000e+00
6.000000000000000000e+00
1.000000000000000000e+00
3.000000000000000000e+00
3.000000000000000000e+00
5.000000000000000000e+00
3.000000000000000000e+00
5.000000000000000000e+00
0.000000000000000000e+00
0.000000000000000000e+00
5.000000000000000000e+00
0.000000000000000000e+00
3.000000000000000000e+00
3.000000000000000000e+00
6.000000000000000000e+00
4.000000000000000000e+00
0.000000000000000000e+00
5.000000000000000000e+00
3.000000000000000000e+00
2.000000000000000000e+00
1.000000000000000000e+00
6.000000000000000000e+00
1.000000000000000000e+00
1.000000000000000000e+00
4.000000000000000000e+00
1.000000000000000000e+00
5.000000000000000000e+00
5.000000000000000000e+00
4.000000000000000000e+00
6.000000000000000000e+00
2.000000000000000000e+00
5.000000000000000000e+00
4.000000000000000000e+00
1.000000000000000000e+00
5.000000000000000000e+00
2.000000000000000000e+00
5.000000000000000000e+00
2.000000000000000000e+00
0.000000000000000000e+00
1.000000000000000000e+00
3.000000000000000000e+00
3.000000000000000000e+00
5.000000000000000000e+00
1.000000000000000000e+00
1.000000000000000000e+00
0.000000000000000000e+00
5.000000000000000000e+00
5.000000000000000000e+00
5.000000000000000000e+00
5.000000000000000000e+00
5.000000000000000000e+00
6.000000000000000000e+00
1.000000000000000000e+00
1.000000000000000000e+00
1.000000000000000000e+00
6.000000000000000000e+00
5.000000000000000000e+00
4.000000000000000000e+00
3.000000000000000000e+00
6.000000000000000000e+00
1.000000000000000000e+00
5.000000000000000000e+00
6.000000000000000000e+00
1.000000000000000000e+00
6.000000000000000000e+00
5.000000000000000000e+00
2.000000000000000000e+00
0.000000000000000000e+00
1.000000000000000000e+00
6.000000000000000000e+00
0.000000000000000000e+00
5.000000000000000000e+00
6.000000000000000000e+00
5.000000000000000000e+00
0.000000000000000000e+00
2.000000000000000000e+00
2.000000000000000000e+00
3.000000000000000000e+00
6.000000000000000000e+00
3.000000000000000000e+00
5.000000000000000000e+00
0.000000000000000000e+00
6.000000000000000000e+00
0.000000000000000000e+00
2.000000000000000000e+00
6.000000000000000000e+00
0.000000000000000000e+00
2.000000000000000000e+00
1.000000000000000000e+00
5.000000000000000000e+00
2.000000000000000000e+00
6.000000000000000000e+00
6.000000000000000000e+00
6.000000000000000000e+00
6.000000000000000000e+00
1.000000000000000000e+00
1.000000000000000000e+00
6.000000000000000000e+00
1.000000000000000000e+00
1.000000000000000000e+00
0.000000000000000000e+00
1.000000000000000000e+00
6.000000000000000000e+00
3.000000000000000000e+00
6.000000000000000000e+00
6.000000000000000000e+00
6.000000000000000000e+00
5.000000000000000000e+00
2.000000000000000000e+00
2.000000000000000000e+00
5.000000000000000000e+00
0.000000000000000000e+00
4.000000000000000000e+00
1.000000000000000000e+00
6.000000000000000000e+00
5.000000000000000000e+00
6.000000000000000000e+00
2.000000000000000000e+00
5.000000000000000000e+00
6.000000000000000000e+00
3.000000000000000000e+00
5.000000000000000000e+00
0.000000000000000000e+00
4.000000000000000000e+00
1.000000000000000000e+00
1.000000000000000000e+00
6.000000000000000000e+00
4.000000000000000000e+00
4.000000000000000000e+00
0.000000000000000000e+00
4.000000000000000000e+00
0.000000000000000000e+00
5.000000000000000000e+00
0.000000000000000000e+00
0.000000000000000000e+00
1.000000000000000000e+00
4.000000000000000000e+00
0.000000000000000000e+00
3.000000000000000000e+00
3.000000000000000000e+00
4.000000000000000000e+00
6.000000000000000000e+00
2.000000000000000000e+00
1.000000000000000000e+00
3.000000000000000000e+00
5.000000000000000000e+00
5.000000000000000000e+00
0.000000000000000000e+00
0.000000000000000000e+00
1.000000000000000000e+00
6.000000000000000000e+00
5.000000000000000000e+00
5.000000000000000000e+00
3.000000000000000000e+00
2.000000000000000000e+00
6.000000000000000000e+00
3.000000000000000000e+00
5.000000000000000000e+00
5.000000000000000000e+00
5.000000000000000000e+00
0.000000000000000000e+00
1.000000000000000000e+00
0.000000000000000000e+00
0.000000000000000000e+00
4.000000000000000000e+00
4.000000000000000000e+00
1.000000000000000000e+00
1.000000000000000000e+00
2.000000000000000000e+00
6.000000000000000000e+00
1.000000000000000000e+00
1.000000000000000000e+00
1.000000000000000000e+00
2.000000000000000000e+00
5.000000000000000000e+00
4.000000000000000000e+00
6.000000000000000000e+00
5.000000000000000000e+00
1.000000000000000000e+00
3.000000000000000000e+00
1.000000000000000000e+00
3.000000000000000000e+00
0.000000000000000000e+00
5.000000000000000000e+00
3.000000000000000000e+00
3.000000000000000000e+00
6.000000000000000000e+00
1.000000000000000000e+00
1.000000000000000000e+00
6.000000000000000000e+00
4.000000000000000000e+00
2.000000000000000000e+00
3.000000000000000000e+00
5.000000000000000000e+00
4.000000000000000000e+00
2.000000000000000000e+00
4.000000000000000000e+00
6.000000000000000000e+00
1.000000000000000000e+00
3.000000000000000000e+00
2.000000000000000000e+00
3.000000000000000000e+00
6.000000000000000000e+00
6.000000000000000000e+00
1.000000000000000000e+00
5.000000000000000000e+00
1.000000000000000000e+00
4.000000000000000000e+00
3.000000000000000000e+00
1.000000000000000000e+00
2.000000000000000000e+00
1.000000000000000000e+00
4.000000000000000000e+00
3.000000000000000000e+00
4.000000000000000000e+00
3.000000000000000000e+00
3.000000000000000000e+00
6.000000000000000000e+00
1.000000000000000000e+00
2.000000000000000000e+00
1.000000000000000000e+00
3.000000000000000000e+00
1.000000000000000000e+00
0.000000000000000000e+00
0.000000000000000000e+00
4.000000000000000000e+00
2.000000000000000000e+00
3.000000000000000000e+00
6.000000000000000000e+00
3.000000000000000000e+00
2.000000000000000000e+00
4.000000000000000000e+00
3.000000000000000000e+00
0.000000000000000000e+00
1.000000000000000000e+00
0.000000000000000000e+00
5.000000000000000000e+00
1.000000000000000000e+00
5.000000000000000000e+00
3.000000000000000000e+00
6.000000000000000000e+00
1.000000000000000000e+00
3.000000000000000000e+00
1.000000000000000000e+00
6.000000000000000000e+00
0.000000000000000000e+00
4.000000000000000000e+00
1.000000000000000000e+00
5.000000000000000000e+00
5.000000000000000000e+00
0.000000000000000000e+00
3.000000000000000000e+00
5.000000000000000000e+00
2.000000000000000000e+00
1.000000000000000000e+00
1.000000000000000000e+00
1.000000000000000000e+00
1.000000000000000000e+00
1.000000000000000000e+00
6.000000000000000000e+00
6.000000000000000000e+00
3.000000000000000000e+00
5.000000000000000000e+00
5.000000000000000000e+00
1.000000000000000000e+00
0.000000000000000000e+00
3.000000000000000000e+00
2.000000000000000000e+00
0.000000000000000000e+00
4.000000000000000000e+00
3.000000000000000000e+00
3.000000000000000000e+00
3.000000000000000000e+00
4.000000000000000000e+00
3.000000000000000000e+00
1.000000000000000000e+00
5.000000000000000000e+00
3.000000000000000000e+00
6.000000000000000000e+00
4.000000000000000000e+00
1.000000000000000000e+00
1.000000000000000000e+00
4.000000000000000000e+00
3.000000000000000000e+00
4.000000000000000000e+00
5.000000000000000000e+00
6.000000000000000000e+00
0.000000000000000000e+00
6.000000000000000000e+00
6.000000000000000000e+00
3.000000000000000000e+00
3.000000000000000000e+00
3.000000000000000000e+00
5.000000000000000000e+00
6.000000000000000000e+00
2.000000000000000000e+00
2.000000000000000000e+00
2.000000000000000000e+00
4.000000000000000000e+00
6.000000000000000000e+00
6.000000000000000000e+00
1.000000000000000000e+00
4.000000000000000000e+00
1.000000000000000000e+00
2.000000000000000000e+00
3.000000000000000000e+00
3.000000000000000000e+00
5.000000000000000000e+00
1.000000000000000000e+00
3.000000000000000000e+00
3.000000000000000000e+00
0.000000000000000000e+00
6.000000000000000000e+00
1.000000000000000000e+00
1.000000000000000000e+00
6.000000000000000000e+00
4.000000000000000000e+00
4.000000000000000000e+00
5.000000000000000000e+00
6.000000000000000000e+00
1.000000000000000000e+00
1.000000000000000000e+00
0.000000000000000000e+00
6.000000000000000000e+00
5.000000000000000000e+00
3.000000000000000000e+00
0.000000000000000000e+00
1.000000000000000000e+00
6.000000000000000000e+00
5.000000000000000000e+00
2.000000000000000000e+00
5.000000000000000000e+00
3.000000000000000000e+00
5.000000000000000000e+00
1.000000000000000000e+00
2.000000000000000000e+00
3.000000000000000000e+00
1.000000000000000000e+00
2.000000000000000000e+00
3.000000000000000000e+00
0.000000000000000000e+00
2.000000000000000000e+00
2.000000000000000000e+00
3.000000000000000000e+00
6.000000000000000000e+00
0.000000000000000000e+00
0.000000000000000000e+00
6.000000000000000000e+00
6.000000000000000000e+00
1.000000000000000000e+00
3.000000000000000000e+00
3.000000000000000000e+00
1.000000000000000000e+00
0.000000000000000000e+00
0.000000000000000000e+00
3.000000000000000000e+00
1.000000000000000000e+00
5.000000000000000000e+00
4.000000000000000000e+00
3.000000000000000000e+00
6.000000000000000000e+00
0.000000000000000000e+00
5.000000000000000000e+00
1.000000000000000000e+00
6.000000000000000000e+00
6.000000000000000000e+00
6.000000000000000000e+00
2.000000000000000000e+00
3.000000000000000000e+00
6.000000000000000000e+00
0.000000000000000000e+00
1.000000000000000000e+00
5.000000000000000000e+00
3.000000000000000000e+00
5.000000000000000000e+00
6.000000000000000000e+00
3.000000000000000000e+00
1.000000000000000000e+00
0.000000000000000000e+00
3.000000000000000000e+00
0.000000000000000000e+00
0.000000000000000000e+00
6.000000000000000000e+00
0.000000000000000000e+00
5.000000000000000000e+00
5.000000000000000000e+00
1.000000000000000000e+00
1.000000000000000000e+00
3.000000000000000000e+00
0.000000000000000000e+00
3.000000000000000000e+00
3.000000000000000000e+00
2.000000000000000000e+00
4.000000000000000000e+00
4.000000000000000000e+00
1.000000000000000000e+00
1.000000000000000000e+00
0.000000000000000000e+00
1.000000000000000000e+00
1.000000000000000000e+00
1.000000000000000000e+00
2.000000000000000000e+00
2.000000000000000000e+00
6.000000000000000000e+00
1.000000000000000000e+00
6.000000000000000000e+00
1.000000000000000000e+00
1.000000000000000000e+00
6.000000000000000000e+00
2.000000000000000000e+00
5.000000000000000000e+00
0.000000000000000000e+00
5.000000000000000000e+00
1.000000000000000000e+00
2.000000000000000000e+00
1.000000000000000000e+00
5.000000000000000000e+00
6.000000000000000000e+00
1.000000000000000000e+00
1.000000000000000000e+00
1.000000000000000000e+00
0.000000000000000000e+00
6.000000000000000000e+00
5.000000000000000000e+00
5.000000000000000000e+00
0.000000000000000000e+00
5.000000000000000000e+00
1.000000000000000000e+00
5.000000000000000000e+00
2.000000000000000000e+00
2.000000000000000000e+00
5.000000000000000000e+00
6.000000000000000000e+00
6.000000000000000000e+00
1.000000000000000000e+00
3.000000000000000000e+00
6.000000000000000000e+00
2.000000000000000000e+00
2.000000000000000000e+00
2.000000000000000000e+00
6.000000000000000000e+00
4.000000000000000000e+00
1.000000000000000000e+00
1.000000000000000000e+00
6.000000000000000000e+00
1.000000000000000000e+00
5.000000000000000000e+00
5.000000000000000000e+00
3.000000000000000000e+00
6.000000000000000000e+00
1.000000000000000000e+00
2.000000000000000000e+00
1.000000000000000000e+00
1.000000000000000000e+00
3.000000000000000000e+00
3.000000000000000000e+00
4.000000000000000000e+00
6.000000000000000000e+00
2.000000000000000000e+00
2.000000000000000000e+00
3.000000000000000000e+00
6.000000000000000000e+00
0.000000000000000000e+00
4.000000000000000000e+00
2.000000000000000000e+00
2.000000000000000000e+00
2.000000000000000000e+00
4.000000000000000000e+00
1.000000000000000000e+00
2.000000000000000000e+00
2.000000000000000000e+00
6.000000000000000000e+00
1.000000000000000000e+00
0.000000000000000000e+00
1.000000000000000000e+00
1.000000000000000000e+00
5.000000000000000000e+00
4.000000000000000000e+00
4.000000000000000000e+00
6.000000000000000000e+00
1.000000000000000000e+00
6.000000000000000000e+00
4.000000000000000000e+00
4.000000000000000000e+00
6.000000000000000000e+00
1.000000000000000000e+00
0.000000000000000000e+00
4.000000000000000000e+00
2.000000000000000000e+00
0.000000000000000000e+00
5.000000000000000000e+00
4.000000000000000000e+00
2.000000000000000000e+00
0.000000000000000000e+00
1.000000000000000000e+00
0.000000000000000000e+00
4.000000000000000000e+00
2.000000000000000000e+00
4.000000000000000000e+00
3.000000000000000000e+00
6.000000000000000000e+00
3.000000000000000000e+00
6.000000000000000000e+00
1.000000000000000000e+00
3.000000000000000000e+00
3.000000000000000000e+00
2.000000000000000000e+00
0.000000000000000000e+00
6.000000000000000000e+00
2.000000000000000000e+00
2.000000000000000000e+00
5.000000000000000000e+00
1.000000000000000000e+00
1.000000000000000000e+00
1.000000000000000000e+00
6.000000000000000000e+00
3.000000000000000000e+00
6.000000000000000000e+00
2.000000000000000000e+00
2.000000000000000000e+00
3.000000000000000000e+00
2.000000000000000000e+00
1.000000000000000000e+00
1.000000000000000000e+00
3.000000000000000000e+00
3.000000000000000000e+00
5.000000000000000000e+00
4.000000000000000000e+00
0.000000000000000000e+00
5.000000000000000000e+00
6.000000000000000000e+00
3.000000000000000000e+00
5.000000000000000000e+00
1.000000000000000000e+00
2.000000000000000000e+00
6.000000000000000000e+00
2.000000000000000000e+00
2.000000000000000000e+00
4.000000000000000000e+00
3.000000000000000000e+00
1.000000000000000000e+00
2.000000000000000000e+00
1.000000000000000000e+00
5.000000000000000000e+00
1.000000000000000000e+00
4.000000000000000000e+00
2.000000000000000000e+00
6.000000000000000000e+00
5.000000000000000000e+00
5.000000000000000000e+00
1.000000000000000000e+00
2.000000000000000000e+00
6.000000000000000000e+00
5.000000000000000000e+00
0.000000000000000000e+00
0.000000000000000000e+00
5.000000000000000000e+00
3.000000000000000000e+00
1.000000000000000000e+00
3.000000000000000000e+00
2.000000000000000000e+00
4.000000000000000000e+00
6.000000000000000000e+00
6.000000000000000000e+00
6.000000000000000000e+00
1.000000000000000000e+00
2.000000000000000000e+00
1.000000000000000000e+00
2.000000000000000000e+00
1.000000000000000000e+00
2.000000000000000000e+00
5.000000000000000000e+00
0.000000000000000000e+00
1.000000000000000000e+00
1.000000000000000000e+00
1.000000000000000000e+00
6.000000000000000000e+00
1.000000000000000000e+00
6.000000000000000000e+00
5.000000000000000000e+00
6.000000000000000000e+00
1.000000000000000000e+00
2.000000000000000000e+00
5.000000000000000000e+00
4.000000000000000000e+00
5.000000000000000000e+00
3.000000000000000000e+00
6.000000000000000000e+00
4.000000000000000000e+00
5.000000000000000000e+00
5.000000000000000000e+00
2.000000000000000000e+00
3.000000000000000000e+00
4.000000000000000000e+00
6.000000000000000000e+00
0.000000000000000000e+00
4.000000000000000000e+00
6.000000000000000000e+00
4.000000000000000000e+00
1.000000000000000000e+00
6.000000000000000000e+00
2.000000000000000000e+00
4.000000000000000000e+00
0.000000000000000000e+00
5.000000000000000000e+00
1.000000000000000000e+00
3.000000000000000000e+00
1.000000000000000000e+00
4.000000000000000000e+00
1.000000000000000000e+00
0.000000000000000000e+00
4.000000000000000000e+00
0.000000000000000000e+00
2.000000000000000000e+00
3.000000000000000000e+00
4.000000000000000000e+00
3.000000000000000000e+00
5.000000000000000000e+00
1.000000000000000000e+00
1.000000000000000000e+00
6.000000000000000000e+00
1.000000000000000000e+00
6.000000000000000000e+00
3.000000000000000000e+00
1.000000000000000000e+00
2.000000000000000000e+00
3.000000000000000000e+00
5.000000000000000000e+00
0.000000000000000000e+00
3.000000000000000000e+00
1.000000000000000000e+00
6.000000000000000000e+00
5.000000000000000000e+00
5.000000000000000000e+00
1.000000000000000000e+00
4.000000000000000000e+00
4.000000000000000000e+00
4.000000000000000000e+00
4.000000000000000000e+00
2.000000000000000000e+00
0.000000000000000000e+00
6.000000000000000000e+00
1.000000000000000000e+00
1.000000000000000000e+00
0.000000000000000000e+00
6.000000000000000000e+00
2.000000000000000000e+00
2.000000000000000000e+00
0.000000000000000000e+00
5.000000000000000000e+00
6.000000000000000000e+00
5.000000000000000000e+00
6.000000000000000000e+00
6.000000000000000000e+00
3.000000000000000000e+00
3.000000000000000000e+00
3.000000000000000000e+00
3.000000000000000000e+00
6.000000000000000000e+00
5.000000000000000000e+00
2.000000000000000000e+00
2.000000000000000000e+00
4.000000000000000000e+00
6.000000000000000000e+00
6.000000000000000000e+00
1.000000000000000000e+00
6.000000000000000000e+00
3.000000000000000000e+00
5.000000000000000000e+00
4.000000000000000000e+00
6.000000000000000000e+00
1.000000000000000000e+00
3.000000000000000000e+00
5.000000000000000000e+00
0.000000000000000000e+00
3.000000000000000000e+00
5.000000000000000000e+00
4.000000000000000000e+00
1.000000000000000000e+00
1.000000000000000000e+00
1.000000000000000000e+00
1.000000000000000000e+00
1.000000000000000000e+00
5.000000000000000000e+00
5.000000000000000000e+00
5.000000000000000000e+00
0.000000000000000000e+00
5.000000000000000000e+00
1.000000000000000000e+00
2.000000000000000000e+00
3.000000000000000000e+00
5.000000000000000000e+00
1.000000000000000000e+00
0.000000000000000000e+00
5.000000000000000000e+00
6.000000000000000000e+00
6.000000000000000000e+00
6.000000000000000000e+00
5.000000000000000000e+00
1.000000000000000000e+00
6.000000000000000000e+00
6.000000000000000000e+00
1.000000000000000000e+00
4.000000000000000000e+00
2.000000000000000000e+00
1.000000000000000000e+00
5.000000000000000000e+00
1.000000000000000000e+00
1.000000000000000000e+00
3.000000000000000000e+00
6.000000000000000000e+00
5.000000000000000000e+00
2.000000000000000000e+00
4.000000000000000000e+00
4.000000000000000000e+00
0.000000000000000000e+00
0.000000000000000000e+00
5.000000000000000000e+00
4.000000000000000000e+00
6.000000000000000000e+00
6.000000000000000000e+00
4.000000000000000000e+00
2.000000000000000000e+00
0.000000000000000000e+00
6.000000000000000000e+00
5.000000000000000000e+00
2.000000000000000000e+00
5.000000000000000000e+00
0.000000000000000000e+00
2.000000000000000000e+00
2.000000000000000000e+00
6.000000000000000000e+00
3.000000000000000000e+00
5.000000000000000000e+00
5.000000000000000000e+00
3.000000000000000000e+00
4.000000000000000000e+00
3.000000000000000000e+00
6.000000000000000000e+00
5.000000000000000000e+00
6.000000000000000000e+00
4.000000000000000000e+00
6.000000000000000000e+00
5.000000000000000000e+00
2.000000000000000000e+00
2.000000000000000000e+00
1.000000000000000000e+00
1.000000000000000000e+00
2.000000000000000000e+00
5.000000000000000000e+00
1.000000000000000000e+00
1.000000000000000000e+00
5.000000000000000000e+00
6.000000000000000000e+00
6.000000000000000000e+00
6.000000000000000000e+00
3.000000000000000000e+00
4.000000000000000000e+00
2.000000000000000000e+00
2.000000000000000000e+00
3.000000000000000000e+00
6.000000000000000000e+00
1.000000000000000000e+00
3.000000000000000000e+00
3.000000000000000000e+00
2.000000000000000000e+00
6.000000000000000000e+00
4.000000000000000000e+00
6.000000000000000000e+00
0.000000000000000000e+00
0.000000000000000000e+00
5.000000000000000000e+00
5.000000000000000000e+00
4.000000000000000000e+00
1.000000000000000000e+00
2.000000000000000000e+00
5.000000000000000000e+00
0.000000000000000000e+00
1.000000000000000000e+00
3.000000000000000000e+00
1.000000000000000000e+00
4.000000000000000000e+00
3.000000000000000000e+00
0.000000000000000000e+00
0.000000000000000000e+00
6.000000000000000000e+00
6.000000000000000000e+00
5.000000000000000000e+00
6.000000000000000000e+00
1.000000000000000000e+00
5.000000000000000000e+00
6.000000000000000000e+00
5.000000000000000000e+00
0.000000000000000000e+00
2.000000000000000000e+00
1.000000000000000000e+00
2.000000000000000000e+00
4.000000000000000000e+00
4.000000000000000000e+00
6.000000000000000000e+00
0.000000000000000000e+00
4.000000000000000000e+00
6.000000000000000000e+00
5.000000000000000000e+00
4.000000000000000000e+00
5.000000000000000000e+00
4.000000000000000000e+00
2.000000000000000000e+00
6.000000000000000000e+00
6.000000000000000000e+00
3.000000000000000000e+00
3.000000000000000000e+00
3.000000000000000000e+00
1.000000000000000000e+00
4.000000000000000000e+00
4.000000000000000000e+00
5.000000000000000000e+00
4.000000000000000000e+00
6.000000000000000000e+00
3.000000000000000000e+00
3.000000000000000000e+00
5.000000000000000000e+00
6.000000000000000000e+00
4.000000000000000000e+00
0.000000000000000000e+00
0.000000000000000000e+00
2.000000000000000000e+00
1.000000000000000000e+00
1.000000000000000000e+00
6.000000000000000000e+00
6.000000000000000000e+00
2.000000000000000000e+00
6.000000000000000000e+00
2.000000000000000000e+00
1.000000000000000000e+00
2.000000000000000000e+00
4.000000000000000000e+00
4.000000000000000000e+00
4.000000000000000000e+00
3.000000000000000000e+00
2.000000000000000000e+00
6.000000000000000000e+00
2.000000000000000000e+00
1.000000000000000000e+00
1.000000000000000000e+00
1.000000000000000000e+00
6.000000000000000000e+00
1.000000000000000000e+00
0.000000000000000000e+00
0.000000000000000000e+00
6.000000000000000000e+00
0.000000000000000000e+00
6.000000000000000000e+00
4.000000000000000000e+00
5.000000000000000000e+00
3.000000000000000000e+00
0.000000000000000000e+00
3.000000000000000000e+00
4.000000000000000000e+00
5.000000000000000000e+00
5.000000000000000000e+00
2.000000000000000000e+00
1.000000000000000000e+00
2.000000000000000000e+00
2.000000000000000000e+00
3.000000000000000000e+00
2.000000000000000000e+00
5.000000000000000000e+00
4.000000000000000000e+00
2.000000000000000000e+00
1.000000000000000000e+00
6.000000000000000000e+00
4.000000000000000000e+00
0.000000000000000000e+00
5.000000000000000000e+00
5.000000000000000000e+00
4.000000000000000000e+00
1.000000000000000000e+00
0.000000000000000000e+00
6.000000000000000000e+00
5.000000000000000000e+00
4.000000000000000000e+00
2.000000000000000000e+00
2.000000000000000000e+00
6.000000000000000000e+00
4.000000000000000000e+00
4.000000000000000000e+00
1.000000000000000000e+00
6.000000000000000000e+00
1.000000000000000000e+00
4.000000000000000000e+00
6.000000000000000000e+00
1.000000000000000000e+00
3.000000000000000000e+00
6.000000000000000000e+00
1.000000000000000000e+00
4.000000000000000000e+00
4.000000000000000000e+00
2.000000000000000000e+00
4.000000000000000000e+00
1.000000000000000000e+00
1.000000000000000000e+00
5.000000000000000000e+00
3.000000000000000000e+00
3.000000000000000000e+00
2.000000000000000000e+00
3.000000000000000000e+00
3.000000000000000000e+00
5.000000000000000000e+00
3.000000000000000000e+00
5.000000000000000000e+00
1.000000000000000000e+00
6.000000000000000000e+00
1.000000000000000000e+00
3.000000000000000000e+00
3.000000000000000000e+00
1.000000000000000000e+00
5.000000000000000000e+00
6.000000000000000000e+00
6.000000000000000000e+00
6.000000000000000000e+00
1.000000000000000000e+00
5.000000000000000000e+00
2.000000000000000000e+00
1.000000000000000000e+00
5.000000000000000000e+00
3.000000000000000000e+00
1.000000000000000000e+00
3.000000000000000000e+00
2.000000000000000000e+00
6.000000000000000000e+00
3.000000000000000000e+00
3.000000000000000000e+00
1.000000000000000000e+00
1.000000000000000000e+00
4.000000000000000000e+00
5.000000000000000000e+00
3.000000000000000000e+00
3.000000000000000000e+00
6.000000000000000000e+00
4.000000000000000000e+00
4.000000000000000000e+00
0.000000000000000000e+00
6.000000000000000000e+00
3.000000000000000000e+00
0.000000000000000000e+00
1.000000000000000000e+00
5.000000000000000000e+00
5.000000000000000000e+00
6.000000000000000000e+00
2.000000000000000000e+00
2.000000000000000000e+00
1.000000000000000000e+00
3.000000000000000000e+00
5.000000000000000000e+00
0.000000000000000000e+00
4.000000000000000000e+00
5.000000000000000000e+00
5.000000000000000000e+00
2.000000000000000000e+00
3.000000000000000000e+00
1.000000000000000000e+00
6.000000000000000000e+00
5.000000000000000000e+00
3.000000000000000000e+00
3.000000000000000000e+00
1.000000000000000000e+00
5.000000000000000000e+00
4.000000000000000000e+00
1.000000000000000000e+00
4.000000000000000000e+00
4.000000000000000000e+00
4.000000000000000000e+00
4.000000000000000000e+00
6.000000000000000000e+00
1.000000000000000000e+00
6.000000000000000000e+00
0.000000000000000000e+00
1.000000000000000000e+00
5.000000000000000000e+00
3.000000000000000000e+00
6.000000000000000000e+00
6.000000000000000000e+00
6.000000000000000000e+00
5.000000000000000000e+00
5.000000000000000000e+00
5.000000000000000000e+00
6.000000000000000000e+00
1.000000000000000000e+00
2.000000000000000000e+00
4.000000000000000000e+00
0.000000000000000000e+00
5.000000000000000000e+00
4.000000000000000000e+00
6.000000000000000000e+00
3.000000000000000000e+00
1.000000000000000000e+00
4.000000000000000000e+00
3.000000000000000000e+00
3.000000000000000000e+00
3.000000000000000000e+00
1.000000000000000000e+00
2.000000000000000000e+00
5.000000000000000000e+00
3.000000000000000000e+00
6.000000000000000000e+00
5.000000000000000000e+00
4.000000000000000000e+00
6.000000000000000000e+00
1.000000000000000000e+00
1.000000000000000000e+00
4.000000000000000000e+00
4.000000000000000000e+00
1.000000000000000000e+00
1.000000000000000000e+00
1.000000000000000000e+00
6.000000000000000000e+00
5.000000000000000000e+00
0.000000000000000000e+00
0.000000000000000000e+00
4.000000000000000000e+00
0.000000000000000000e+00
4.000000000000000000e+00
4.000000000000000000e+00
3.000000000000000000e+00
1.000000000000000000e+00
2.000000000000000000e+00
5.000000000000000000e+00
2.000000000000000000e+00
3.000000000000000000e+00
4.000000000000000000e+00
4.000000000000000000e+00
4.000000000000000000e+00
1.000000000000000000e+00
4.000000000000000000e+00
5.000000000000000000e+00
1.000000000000000000e+00
4.000000000000000000e+00
6.000000000000000000e+00
0.000000000000000000e+00
1.000000000000000000e+00
6.000000000000000000e+00
3.000000000000000000e+00
5.000000000000000000e+00
0.000000000000000000e+00
6.000000000000000000e+00
1.000000000000000000e+00
5.000000000000000000e+00
3.000000000000000000e+00
1.000000000000000000e+00
0.000000000000000000e+00
6.000000000000000000e+00
5.000000000000000000e+00
0.000000000000000000e+00
1.000000000000000000e+00
4.000000000000000000e+00
1.000000000000000000e+00
3.000000000000000000e+00
0.000000000000000000e+00
0.000000000000000000e+00
6.000000000000000000e+00
6.000000000000000000e+00
0.000000000000000000e+00
1.000000000000000000e+00
1.000000000000000000e+00
1.000000000000000000e+00
1.000000000000000000e+00
0.000000000000000000e+00
6.000000000000000000e+00
1.000000000000000000e+00
0.000000000000000000e+00
0.000000000000000000e+00
6.000000000000000000e+00
6.000000000000000000e+00
3.000000000000000000e+00
4.000000000000000000e+00
2.000000000000000000e+00
0.000000000000000000e+00
6.000000000000000000e+00
2.000000000000000000e+00
6.000000000000000000e+00
0.000000000000000000e+00
3.000000000000000000e+00
6.000000000000000000e+00
6.000000000000000000e+00
3.000000000000000000e+00
0.000000000000000000e+00
1.000000000000000000e+00
3.000000000000000000e+00
1.000000000000000000e+00
2.000000000000000000e+00
6.000000000000000000e+00
5.000000000000000000e+00
2.000000000000000000e+00
6.000000000000000000e+00
1.000000000000000000e+00
6.000000000000000000e+00
6.000000000000000000e+00
2.000000000000000000e+00
1.000000000000000000e+00
5.000000000000000000e+00
3.000000000000000000e+00
1.000000000000000000e+00
6.000000000000000000e+00
1.000000000000000000e+00
1.000000000000000000e+00
2.000000000000000000e+00
2.000000000000000000e+00
1.000000000000000000e+00
6.000000000000000000e+00
4.000000000000000000e+00
5.000000000000000000e+00
6.000000000000000000e+00
2.000000000000000000e+00
3.000000000000000000e+00
5.000000000000000000e+00
4.000000000000000000e+00
0.000000000000000000e+00
5.000000000000000000e+00
1.000000000000000000e+00
1.000000000000000000e+00
0.000000000000000000e+00
3.000000000000000000e+00
4.000000000000000000e+00
0.000000000000000000e+00
4.000000000000000000e+00
2.000000000000000000e+00
4.000000000000000000e+00
3.000000000000000000e+00
6.000000000000000000e+00
1.000000000000000000e+00
3.000000000000000000e+00
2.000000000000000000e+00
6.000000000000000000e+00
6.000000000000000000e+00
6.000000000000000000e+00
5.000000000000000000e+00
5.000000000000000000e+00
1.000000000000000000e+00
2.000000000000000000e+00
6.000000000000000000e+00
3.000000000000000000e+00
3.000000000000000000e+00
1.000000000000000000e+00
0.000000000000000000e+00
2.000000000000000000e+00
2.000000000000000000e+00
2.000000000000000000e+00
5.000000000000000000e+00
3.000000000000000000e+00
3.000000000000000000e+00
2.000000000000000000e+00
5.000000000000000000e+00
3.000000000000000000e+00
1.000000000000000000e+00
5.000000000000000000e+00
1.000000000000000000e+00
6.000000000000000000e+00
1.000000000000000000e+00
3.000000000000000000e+00
3.000000000000000000e+00
5.000000000000000000e+00
6.000000000000000000e+00
4.000000000000000000e+00
6.000000000000000000e+00
3.000000000000000000e+00
1.000000000000000000e+00
3.000000000000000000e+00
0.000000000000000000e+00
6.000000000000000000e+00
6.000000000000000000e+00
4.000000000000000000e+00
4.000000000000000000e+00
2.000000000000000000e+00
5.000000000000000000e+00
5.000000000000000000e+00
1.000000000000000000e+00
1.000000000000000000e+00
5.000000000000000000e+00
6.000000000000000000e+00
0.000000000000000000e+00
3.000000000000000000e+00
1.000000000000000000e+00
5.000000000000000000e+00
4.000000000000000000e+00
4.000000000000000000e+00
1.000000000000000000e+00
3.000000000000000000e+00
1.000000000000000000e+00
2.000000000000000000e+00
3.000000000000000000e+00
0.000000000000000000e+00
1.000000000000000000e+00
2.000000000000000000e+00
3.000000000000000000e+00
4.000000000000000000e+00
4.000000000000000000e+00
3.000000000000000000e+00
1.000000000000000000e+00
5.000000000000000000e+00
1.000000000000000000e+00
1.000000000000000000e+00
0.000000000000000000e+00
3.000000000000000000e+00
5.000000000000000000e+00
5.000000000000000000e+00
1.000000000000000000e+00
1.000000000000000000e+00
6.000000000000000000e+00
5.000000000000000000e+00
6.000000000000000000e+00
0.000000000000000000e+00
5.000000000000000000e+00
4.000000000000000000e+00
2.000000000000000000e+00
2.000000000000000000e+00
6.000000000000000000e+00
5.000000000000000000e+00
1.000000000000000000e+00
2.000000000000000000e+00
2.000000000000000000e+00
2.000000000000000000e+00
5.000000000000000000e+00
5.000000000000000000e+00
5.000000000000000000e+00
6.000000000000000000e+00
5.000000000000000000e+00
5.000000000000000000e+00
4.000000000000000000e+00
6.000000000000000000e+00
6.000000000000000000e+00
1.000000000000000000e+00
6.000000000000000000e+00
6.000000000000000000e+00
1.000000000000000000e+00
3.000000000000000000e+00
1.000000000000000000e+00
6.000000000000000000e+00
2.000000000000000000e+00
4.000000000000000000e+00
5.000000000000000000e+00
5.000000000000000000e+00
6.000000000000000000e+00
3.000000000000000000e+00
4.000000000000000000e+00
6.000000000000000000e+00
3.000000000000000000e+00
3.000000000000000000e+00
3.000000000000000000e+00
3.000000000000000000e+00
3.000000000000000000e+00
2.000000000000000000e+00
6.000000000000000000e+00
3.000000000000000000e+00
3.000000000000000000e+00
3.000000000000000000e+00
3.000000000000000000e+00
1.000000000000000000e+00
0.000000000000000000e+00
6.000000000000000000e+00
4.000000000000000000e+00
6.000000000000000000e+00
5.000000000000000000e+00
6.000000000000000000e+00
1.000000000000000000e+00
5.000000000000000000e+00
4.000000000000000000e+00
5.000000000000000000e+00
0.000000000000000000e+00
6.000000000000000000e+00
4.000000000000000000e+00
4.000000000000000000e+00
4.000000000000000000e+00
1.000000000000000000e+00
1.000000000000000000e+00
3.000000000000000000e+00
1.000000000000000000e+00
0.000000000000000000e+00
3.000000000000000000e+00
1.000000000000000000e+00
1.000000000000000000e+00
1.000000000000000000e+00
4.000000000000000000e+00
4.000000000000000000e+00
4.000000000000000000e+00
0.000000000000000000e+00
3.000000000000000000e+00
5.000000000000000000e+00
2.000000000000000000e+00
2.000000000000000000e+00
1.000000000000000000e+00
2.000000000000000000e+00
5.000000000000000000e+00
3.000000000000000000e+00
6.000000000000000000e+00
6.000000000000000000e+00
3.000000000000000000e+00
6.000000000000000000e+00
1.000000000000000000e+00
1.000000000000000000e+00
5.000000000000000000e+00
5.000000000000000000e+00
3.000000000000000000e+00
3.000000000000000000e+00
2.000000000000000000e+00
0.000000000000000000e+00
0.000000000000000000e+00
1.000000000000000000e+00
3.000000000000000000e+00
0.000000000000000000e+00
6.000000000000000000e+00
3.000000000000000000e+00
4.000000000000000000e+00
2.000000000000000000e+00
6.000000000000000000e+00
4.000000000000000000e+00
2.000000000000000000e+00
3.000000000000000000e+00
5.000000000000000000e+00
3.000000000000000000e+00
2.000000000000000000e+00
6.000000000000000000e+00
2.000000000000000000e+00
6.000000000000000000e+00
5.000000000000000000e+00
4.000000000000000000e+00
2.000000000000000000e+00
3.000000000000000000e+00
4.000000000000000000e+00
6.000000000000000000e+00
4.000000000000000000e+00
4.000000000000000000e+00
6.000000000000000000e+00
1.000000000000000000e+00
2.000000000000000000e+00
3.000000000000000000e+00
6.000000000000000000e+00
6.000000000000000000e+00
3.000000000000000000e+00
3.000000000000000000e+00
1.000000000000000000e+00
3.000000000000000000e+00
6.000000000000000000e+00
6.000000000000000000e+00
1.000000000000000000e+00
3.000000000000000000e+00
2.000000000000000000e+00
3.000000000000000000e+00
5.000000000000000000e+00
5.000000000000000000e+00
1.000000000000000000e+00
2.000000000000000000e+00
3.000000000000000000e+00
4.000000000000000000e+00
5.000000000000000000e+00
3.000000000000000000e+00
0.000000000000000000e+00
3.000000000000000000e+00
4.000000000000000000e+00
3.000000000000000000e+00
2.000000000000000000e+00
5.000000000000000000e+00
6.000000000000000000e+00
1.000000000000000000e+00
1.000000000000000000e+00
3.000000000000000000e+00
6.000000000000000000e+00
6.000000000000000000e+00
6.000000000000000000e+00
6.000000000000000000e+00
3.000000000000000000e+00
1.000000000000000000e+00
4.000000000000000000e+00
3.000000000000000000e+00
1.000000000000000000e+00
1.000000000000000000e+00
5.000000000000000000e+00
5.000000000000000000e+00
6.000000000000000000e+00
3.000000000000000000e+00
3.000000000000000000e+00
1.000000000000000000e+00
1.000000000000000000e+00
4.000000000000000000e+00
1.000000000000000000e+00
3.000000000000000000e+00
2.000000000000000000e+00
1.000000000000000000e+00
1.000000000000000000e+00
6.000000000000000000e+00
1.000000000000000000e+00
4.000000000000000000e+00
0.000000000000000000e+00
5.000000000000000000e+00
6.000000000000000000e+00
2.000000000000000000e+00
2.000000000000000000e+00
2.000000000000000000e+00
2.000000000000000000e+00
4.000000000000000000e+00
5.000000000000000000e+00
4.000000000000000000e+00
6.000000000000000000e+00
6.000000000000000000e+00
2.000000000000000000e+00
5.000000000000000000e+00
5.000000000000000000e+00
6.000000000000000000e+00
1.000000000000000000e+00
3.000000000000000000e+00
3.000000000000000000e+00
6.000000000000000000e+00
2.000000000000000000e+00
1.000000000000000000e+00
5.000000000000000000e+00
4.000000000000000000e+00
0.000000000000000000e+00
5.000000000000000000e+00
3.000000000000000000e+00
3.000000000000000000e+00
1.000000000000000000e+00
3.000000000000000000e+00
5.000000000000000000e+00
3.000000000000000000e+00
5.000000000000000000e+00
5.000000000000000000e+00
4.000000000000000000e+00
5.000000000000000000e+00
6.000000000000000000e+00
4.000000000000000000e+00
5.000000000000000000e+00
0.000000000000000000e+00
3.000000000000000000e+00
3.000000000000000000e+00
1.000000000000000000e+00
2.000000000000000000e+00
6.000000000000000000e+00
1.000000000000000000e+00
5.000000000000000000e+00
5.000000000000000000e+00
6.000000000000000000e+00
2.000000000000000000e+00
3.000000000000000000e+00
5.000000000000000000e+00
1.000000000000000000e+00
1.000000000000000000e+00
3.000000000000000000e+00
3.000000000000000000e+00
6.000000000000000000e+00
4.000000000000000000e+00
1.000000000000000000e+00
1.000000000000000000e+00
6.000000000000000000e+00
3.000000000000000000e+00
3.000000000000000000e+00
3.000000000000000000e+00
1.000000000000000000e+00
3.000000000000000000e+00
3.000000000000000000e+00
1.000000000000000000e+00
1.000000000000000000e+00
1.000000000000000000e+00
1.000000000000000000e+00
1.000000000000000000e+00
0.000000000000000000e+00
0.000000000000000000e+00
1.000000000000000000e+00
1.000000000000000000e+00
1.000000000000000000e+00
6.000000000000000000e+00
3.000000000000000000e+00
3.000000000000000000e+00
6.000000000000000000e+00
2.000000000000000000e+00
6.000000000000000000e+00
6.000000000000000000e+00
4.000000000000000000e+00
4.000000000000000000e+00
1.000000000000000000e+00
1.000000000000000000e+00
4.000000000000000000e+00
2.000000000000000000e+00
1.000000000000000000e+00
2.000000000000000000e+00
2.000000000000000000e+00
2.000000000000000000e+00
6.000000000000000000e+00
3.000000000000000000e+00
3.000000000000000000e+00
5.000000000000000000e+00
1.000000000000000000e+00
2.000000000000000000e+00
6.000000000000000000e+00
1.000000000000000000e+00
1.000000000000000000e+00
3.000000000000000000e+00
3.000000000000000000e+00
1.000000000000000000e+00
1.000000000000000000e+00
1.000000000000000000e+00
2.000000000000000000e+00
1.000000000000000000e+00
0.000000000000000000e+00
0.000000000000000000e+00
4.000000000000000000e+00
1.000000000000000000e+00
3.000000000000000000e+00
3.000000000000000000e+00
2.000000000000000000e+00
4.000000000000000000e+00
2.000000000000000000e+00
1.000000000000000000e+00
2.000000000000000000e+00
1.000000000000000000e+00
1.000000000000000000e+00
2.000000000000000000e+00
5.000000000000000000e+00
3.000000000000000000e+00
4.000000000000000000e+00
6.000000000000000000e+00
1.000000000000000000e+00
2.000000000000000000e+00
5.000000000000000000e+00
6.000000000000000000e+00
6.000000000000000000e+00
3.000000000000000000e+00
3.000000000000000000e+00
1.000000000000000000e+00
1.000000000000000000e+00
2.000000000000000000e+00
6.000000000000000000e+00
3.000000000000000000e+00
3.000000000000000000e+00
1.000000000000000000e+00
1.000000000000000000e+00
5.000000000000000000e+00
2.000000000000000000e+00
2.000000000000000000e+00
5.000000000000000000e+00
5.000000000000000000e+00
2.000000000000000000e+00
3.000000000000000000e+00
5.000000000000000000e+00
1.000000000000000000e+00
1.000000000000000000e+00
4.000000000000000000e+00
3.000000000000000000e+00
5.000000000000000000e+00
1.000000000000000000e+00
6.000000000000000000e+00
3.000000000000000000e+00
4.000000000000000000e+00
0.000000000000000000e+00
1.000000000000000000e+00
4.000000000000000000e+00
1.000000000000000000e+00
2.000000000000000000e+00
4.000000000000000000e+00
6.000000000000000000e+00
4.000000000000000000e+00
4.000000000000000000e+00
4.000000000000000000e+00
2.000000000000000000e+00
2.000000000000000000e+00
0.000000000000000000e+00
6.000000000000000000e+00
1.000000000000000000e+00
6.000000000000000000e+00
6.000000000000000000e+00
1.000000000000000000e+00
2.000000000000000000e+00
6.000000000000000000e+00
6.000000000000000000e+00
5.000000000000000000e+00
3.000000000000000000e+00
4.000000000000000000e+00
5.000000000000000000e+00
5.000000000000000000e+00
3.000000000000000000e+00
2.000000000000000000e+00
6.000000000000000000e+00
3.000000000000000000e+00
1.000000000000000000e+00
6.000000000000000000e+00
6.000000000000000000e+00
2.000000000000000000e+00
6.000000000000000000e+00
1.000000000000000000e+00
1.000000000000000000e+00
4.000000000000000000e+00
3.000000000000000000e+00
2.000000000000000000e+00
3.000000000000000000e+00
3.000000000000000000e+00
1.000000000000000000e+00
5.000000000000000000e+00
5.000000000000000000e+00
4.000000000000000000e+00
5.000000000000000000e+00
3.000000000000000000e+00
1.000000000000000000e+00
1.000000000000000000e+00
2.000000000000000000e+00
4.000000000000000000e+00
2.000000000000000000e+00
5.000000000000000000e+00
4.000000000000000000e+00
1.000000000000000000e+00
6.000000000000000000e+00
0.000000000000000000e+00
3.000000000000000000e+00
6.000000000000000000e+00
4.000000000000000000e+00
3.000000000000000000e+00
6.000000000000000000e+00
4.000000000000000000e+00
4.000000000000000000e+00
2.000000000000000000e+00
6.000000000000000000e+00
6.000000000000000000e+00
3.000000000000000000e+00
2.000000000000000000e+00
3.000000000000000000e+00
3.000000000000000000e+00
0.000000000000000000e+00
3.000000000000000000e+00
3.000000000000000000e+00
3.000000000000000000e+00
5.000000000000000000e+00
5.000000000000000000e+00
3.000000000000000000e+00
3.000000000000000000e+00
3.000000000000000000e+00
3.000000000000000000e+00
2.000000000000000000e+00
6.000000000000000000e+00
2.000000000000000000e+00
4.000000000000000000e+00
6.000000000000000000e+00
5.000000000000000000e+00
5.000000000000000000e+00
3.000000000000000000e+00
4.000000000000000000e+00
4.000000000000000000e+00
0.000000000000000000e+00
5.000000000000000000e+00
3.000000000000000000e+00
6.000000000000000000e+00
5.000000000000000000e+00
6.000000000000000000e+00
5.000000000000000000e+00
2.000000000000000000e+00
5.000000000000000000e+00
3.000000000000000000e+00
3.000000000000000000e+00
3.000000000000000000e+00
2.000000000000000000e+00
6.000000000000000000e+00
6.000000000000000000e+00
2.000000000000000000e+00
6.000000000000000000e+00
1.000000000000000000e+00
1.000000000000000000e+00
1.000000000000000000e+00
2.000000000000000000e+00
4.000000000000000000e+00
5.000000000000000000e+00
6.000000000000000000e+00
1.000000000000000000e+00
6.000000000000000000e+00
2.000000000000000000e+00
6.000000000000000000e+00
5.000000000000000000e+00
3.000000000000000000e+00
3.000000000000000000e+00
1.000000000000000000e+00
1.000000000000000000e+00
3.000000000000000000e+00
0.000000000000000000e+00
4.000000000000000000e+00
1.000000000000000000e+00
0.000000000000000000e+00
2.000000000000000000e+00
3.000000000000000000e+00
4.000000000000000000e+00
1.000000000000000000e+00
2.000000000000000000e+00
4.000000000000000000e+00
2.000000000000000000e+00
3.000000000000000000e+00
3.000000000000000000e+00
2.000000000000000000e+00
5.000000000000000000e+00
5.000000000000000000e+00
5.000000000000000000e+00
2.000000000000000000e+00
3.000000000000000000e+00
4.000000000000000000e+00
1.000000000000000000e+00
6.000000000000000000e+00
1.000000000000000000e+00
4.000000000000000000e+00
5.000000000000000000e+00
2.000000000000000000e+00
2.000000000000000000e+00
4.000000000000000000e+00
1.000000000000000000e+00
1.000000000000000000e+00
5.000000000000000000e+00
1.000000000000000000e+00
3.000000000000000000e+00
6.000000000000000000e+00
2.000000000000000000e+00
5.000000000000000000e+00
4.000000000000000000e+00
6.000000000000000000e+00
4.000000000000000000e+00
5.000000000000000000e+00
1.000000000000000000e+00
1.000000000000000000e+00
2.000000000000000000e+00
3.000000000000000000e+00
3.000000000000000000e+00
5.000000000000000000e+00
0.000000000000000000e+00
1.000000000000000000e+00
3.000000000000000000e+00
5.000000000000000000e+00
5.000000000000000000e+00
2.000000000000000000e+00
4.000000000000000000e+00
5.000000000000000000e+00
3.000000000000000000e+00
3.000000000000000000e+00
6.000000000000000000e+00
2.000000000000000000e+00
3.000000000000000000e+00
2.000000000000000000e+00
3.000000000000000000e+00
1.000000000000000000e+00
3.000000000000000000e+00
1.000000000000000000e+00
2.000000000000000000e+00
4.000000000000000000e+00
3.000000000000000000e+00
3.000000000000000000e+00
2.000000000000000000e+00
2.000000000000000000e+00
4.000000000000000000e+00
4.000000000000000000e+00
0.000000000000000000e+00
3.000000000000000000e+00
4.000000000000000000e+00
3.000000000000000000e+00
3.000000000000000000e+00
3.000000000000000000e+00
2.000000000000000000e+00
5.000000000000000000e+00
6.000000000000000000e+00
0.000000000000000000e+00
5.000000000000000000e+00
0.000000000000000000e+00
3.000000000000000000e+00
6.000000000000000000e+00
1.000000000000000000e+00
1.000000000000000000e+00
3.000000000000000000e+00
3.000000000000000000e+00
5.000000000000000000e+00
1.000000000000000000e+00
5.000000000000000000e+00
3.000000000000000000e+00
6.000000000000000000e+00
6.000000000000000000e+00
3.000000000000000000e+00
3.000000000000000000e+00
0.000000000000000000e+00
4.000000000000000000e+00
5.000000000000000000e+00
0.000000000000000000e+00
6.000000000000000000e+00
3.000000000000000000e+00
3.000000000000000000e+00
6.000000000000000000e+00
5.000000000000000000e+00
2.000000000000000000e+00
1.000000000000000000e+00
0.000000000000000000e+00
5.000000000000000000e+00
4.000000000000000000e+00
6.000000000000000000e+00
3.000000000000000000e+00
3.000000000000000000e+00
1.000000000000000000e+00
1.000000000000000000e+00
6.000000000000000000e+00
1.000000000000000000e+00
2.000000000000000000e+00
2.000000000000000000e+00
0.000000000000000000e+00
4.000000000000000000e+00
3.000000000000000000e+00
1.000000000000000000e+00
1.000000000000000000e+00
2.000000000000000000e+00
3.000000000000000000e+00
3.000000000000000000e+00
2.000000000000000000e+00
5.000000000000000000e+00
1.000000000000000000e+00
2.000000000000000000e+00
2.000000000000000000e+00
3.000000000000000000e+00
6.000000000000000000e+00
5.000000000000000000e+00
4.000000000000000000e+00
2.000000000000000000e+00
2.000000000000000000e+00
1.000000000000000000e+00
6.000000000000000000e+00
2.000000000000000000e+00
1.000000000000000000e+00
3.000000000000000000e+00
0.000000000000000000e+00
0.000000000000000000e+00
0.000000000000000000e+00
6.000000000000000000e+00
5.000000000000000000e+00
6.000000000000000000e+00
1.000000000000000000e+00
3.000000000000000000e+00
1.000000000000000000e+00
4.000000000000000000e+00
3.000000000000000000e+00
3.000000000000000000e+00
3.000000000000000000e+00
3.000000000000000000e+00
5.000000000000000000e+00
5.000000000000000000e+00
5.000000000000000000e+00
0.000000000000000000e+00
1.000000000000000000e+00
3.000000000000000000e+00
4.000000000000000000e+00
3.000000000000000000e+00
5.000000000000000000e+00
6.000000000000000000e+00
1.000000000000000000e+00
3.000000000000000000e+00
0.000000000000000000e+00
6.000000000000000000e+00
0.000000000000000000e+00
0.000000000000000000e+00
4.000000000000000000e+00
3.000000000000000000e+00
3.000000000000000000e+00
5.000000000000000000e+00
2.000000000000000000e+00
4.000000000000000000e+00
3.000000000000000000e+00
3.000000000000000000e+00
3.000000000000000000e+00
3.000000000000000000e+00
2.000000000000000000e+00
3.000000000000000000e+00
6.000000000000000000e+00
6.000000000000000000e+00
5.000000000000000000e+00
5.000000000000000000e+00
1.000000000000000000e+00
6.000000000000000000e+00
3.000000000000000000e+00
3.000000000000000000e+00
0.000000000000000000e+00
5.000000000000000000e+00
6.000000000000000000e+00
3.000000000000000000e+00
6.000000000000000000e+00
2.000000000000000000e+00
3.000000000000000000e+00
3.000000000000000000e+00
6.000000000000000000e+00
4.000000000000000000e+00
3.000000000000000000e+00
1.000000000000000000e+00
3.000000000000000000e+00
4.000000000000000000e+00
3.000000000000000000e+00
1.000000000000000000e+00
2.000000000000000000e+00
3.000000000000000000e+00
2.000000000000000000e+00
1.000000000000000000e+00
3.000000000000000000e+00
3.000000000000000000e+00
6.000000000000000000e+00
6.000000000000000000e+00
6.000000000000000000e+00
2.000000000000000000e+00
1.000000000000000000e+00
6.000000000000000000e+00
3.000000000000000000e+00
2.000000000000000000e+00
6.000000000000000000e+00
6.000000000000000000e+00
3.000000000000000000e+00
2.000000000000000000e+00
2.000000000000000000e+00
2.000000000000000000e+00
3.000000000000000000e+00
4.000000000000000000e+00
0.000000000000000000e+00
4.000000000000000000e+00
4.000000000000000000e+00
4.000000000000000000e+00
5.000000000000000000e+00
3.000000000000000000e+00
3.000000000000000000e+00
3.000000000000000000e+00
2.000000000000000000e+00
3.000000000000000000e+00
4.000000000000000000e+00
6.000000000000000000e+00
3.000000000000000000e+00
2.000000000000000000e+00
5.000000000000000000e+00
3.000000000000000000e+00
1.000000000000000000e+00
1.000000000000000000e+00
5.000000000000000000e+00
2.000000000000000000e+00
5.000000000000000000e+00
6.000000000000000000e+00
2.000000000000000000e+00
1.000000000000000000e+00
3.000000000000000000e+00
6.000000000000000000e+00
5.000000000000000000e+00
3.000000000000000000e+00
4.000000000000000000e+00
1.000000000000000000e+00
4.000000000000000000e+00
3.000000000000000000e+00
3.000000000000000000e+00
3.000000000000000000e+00
2.000000000000000000e+00
3.000000000000000000e+00
6.000000000000000000e+00
3.000000000000000000e+00
1.000000000000000000e+00
2.000000000000000000e+00
2.000000000000000000e+00
6.000000000000000000e+00
2.000000000000000000e+00
5.000000000000000000e+00
6.000000000000000000e+00
6.000000000000000000e+00
5.000000000000000000e+00
3.000000000000000000e+00
1.000000000000000000e+00
1.000000000000000000e+00
5.000000000000000000e+00
0.000000000000000000e+00
1.000000000000000000e+00
6.000000000000000000e+00
6.000000000000000000e+00
6.000000000000000000e+00
2.000000000000000000e+00
3.000000000000000000e+00
2.000000000000000000e+00
6.000000000000000000e+00
6.000000000000000000e+00
3.000000000000000000e+00
3.000000000000000000e+00
3.000000000000000000e+00
0.000000000000000000e+00
1.000000000000000000e+00
5.000000000000000000e+00
3.000000000000000000e+00
3.000000000000000000e+00
6.000000000000000000e+00
6.000000000000000000e+00
6.000000000000000000e+00
5.000000000000000000e+00
6.000000000000000000e+00
2.000000000000000000e+00
6.000000000000000000e+00
1.000000000000000000e+00
6.000000000000000000e+00
4.000000000000000000e+00
6.000000000000000000e+00
6.000000000000000000e+00
6.000000000000000000e+00
0.000000000000000000e+00
5.000000000000000000e+00
2.000000000000000000e+00
1.000000000000000000e+00
1.000000000000000000e+00
2.000000000000000000e+00
3.000000000000000000e+00
5.000000000000000000e+00
4.000000000000000000e+00
4.000000000000000000e+00
2.000000000000000000e+00
2.000000000000000000e+00
5.000000000000000000e+00
5.000000000000000000e+00
5.000000000000000000e+00
5.000000000000000000e+00
3.000000000000000000e+00
1.000000000000000000e+00
1.000000000000000000e+00
5.000000000000000000e+00
2.000000000000000000e+00
2.000000000000000000e+00
6.000000000000000000e+00
6.000000000000000000e+00
1.000000000000000000e+00
1.000000000000000000e+00
1.000000000000000000e+00
3.000000000000000000e+00
2.000000000000000000e+00
3.000000000000000000e+00
4.000000000000000000e+00
5.000000000000000000e+00
1.000000000000000000e+00
5.000000000000000000e+00
6.000000000000000000e+00
1.000000000000000000e+00
4.000000000000000000e+00
1.000000000000000000e+00
0.000000000000000000e+00
6.000000000000000000e+00
5.000000000000000000e+00
5.000000000000000000e+00
6.000000000000000000e+00
6.000000000000000000e+00
1.000000000000000000e+00
3.000000000000000000e+00
2.000000000000000000e+00
5.000000000000000000e+00
6.000000000000000000e+00
2.000000000000000000e+00
1.000000000000000000e+00
5.000000000000000000e+00
2.000000000000000000e+00
1.000000000000000000e+00
1.000000000000000000e+00
0.000000000000000000e+00
3.000000000000000000e+00
3.000000000000000000e+00
4.000000000000000000e+00
5.000000000000000000e+00
2.000000000000000000e+00
4.000000000000000000e+00
3.000000000000000000e+00
1.000000000000000000e+00
5.000000000000000000e+00
1.000000000000000000e+00
1.000000000000000000e+00
3.000000000000000000e+00
5.000000000000000000e+00
2.000000000000000000e+00
2.000000000000000000e+00
1.000000000000000000e+00
4.000000000000000000e+00
5.000000000000000000e+00
3.000000000000000000e+00
6.000000000000000000e+00
3.000000000000000000e+00
1.000000000000000000e+00
6.000000000000000000e+00
6.000000000000000000e+00
5.000000000000000000e+00
0.000000000000000000e+00
4.000000000000000000e+00
6.000000000000000000e+00
1.000000000000000000e+00
1.000000000000000000e+00
6.000000000000000000e+00
5.000000000000000000e+00
2.000000000000000000e+00
0.000000000000000000e+00
6.000000000000000000e+00
3.000000000000000000e+00
1.000000000000000000e+00
0.000000000000000000e+00
5.000000000000000000e+00
2.000000000000000000e+00
0.000000000000000000e+00
3.000000000000000000e+00
3.000000000000000000e+00
1.000000000000000000e+00
4.000000000000000000e+00
4.000000000000000000e+00
4.000000000000000000e+00
1.000000000000000000e+00
2.000000000000000000e+00
6.000000000000000000e+00
5.000000000000000000e+00
4.000000000000000000e+00
3.000000000000000000e+00
6.000000000000000000e+00
1.000000000000000000e+00
2.000000000000000000e+00
5.000000000000000000e+00
6.000000000000000000e+00
6.000000000000000000e+00
4.000000000000000000e+00
2.000000000000000000e+00
2.000000000000000000e+00
6.000000000000000000e+00
4.000000000000000000e+00
4.000000000000000000e+00
4.000000000000000000e+00
3.000000000000000000e+00
6.000000000000000000e+00
2.000000000000000000e+00
2.000000000000000000e+00
4.000000000000000000e+00
3.000000000000000000e+00
5.000000000000000000e+00
4.000000000000000000e+00
4.000000000000000000e+00
1.000000000000000000e+00
6.000000000000000000e+00
0.000000000000000000e+00
1.000000000000000000e+00
2.000000000000000000e+00
2.000000000000000000e+00
5.000000000000000000e+00
2.000000000000000000e+00
4.000000000000000000e+00
2.000000000000000000e+00
5.000000000000000000e+00
1.000000000000000000e+00
1.000000000000000000e+00
3.000000000000000000e+00
2.000000000000000000e+00
2.000000000000000000e+00
2.000000000000000000e+00
1.000000000000000000e+00
1.000000000000000000e+00
3.000000000000000000e+00
1.000000000000000000e+00
3.000000000000000000e+00
1.000000000000000000e+00
6.000000000000000000e+00
4.000000000000000000e+00
5.000000000000000000e+00
3.000000000000000000e+00
6.000000000000000000e+00
6.000000000000000000e+00
6.000000000000000000e+00
0.000000000000000000e+00
6.000000000000000000e+00
2.000000000000000000e+00
3.000000000000000000e+00
2.000000000000000000e+00
4.000000000000000000e+00
2.000000000000000000e+00
5.000000000000000000e+00
2.000000000000000000e+00
6.000000000000000000e+00
2.000000000000000000e+00
1.000000000000000000e+00
5.000000000000000000e+00
2.000000000000000000e+00
2.000000000000000000e+00
3.000000000000000000e+00
3.000000000000000000e+00
2.000000000000000000e+00
1.000000000000000000e+00
6.000000000000000000e+00
6.000000000000000000e+00
1.000000000000000000e+00
5.000000000000000000e+00
6.000000000000000000e+00
4.000000000000000000e+00
2.000000000000000000e+00
4.000000000000000000e+00
5.000000000000000000e+00
3.000000000000000000e+00
5.000000000000000000e+00
5.000000000000000000e+00
6.000000000000000000e+00
3.000000000000000000e+00
4.000000000000000000e+00
4.000000000000000000e+00
0.000000000000000000e+00
3.000000000000000000e+00
5.000000000000000000e+00
3.000000000000000000e+00
6.000000000000000000e+00
3.000000000000000000e+00
6.000000000000000000e+00
5.000000000000000000e+00
3.000000000000000000e+00
5.000000000000000000e+00
5.000000000000000000e+00
6.000000000000000000e+00
6.000000000000000000e+00
2.000000000000000000e+00
5.000000000000000000e+00
5.000000000000000000e+00
2.000000000000000000e+00
5.000000000000000000e+00
1.000000000000000000e+00
3.000000000000000000e+00
4.000000000000000000e+00
3.000000000000000000e+00
1.000000000000000000e+00
2.000000000000000000e+00
3.000000000000000000e+00
5.000000000000000000e+00
0.000000000000000000e+00
6.000000000000000000e+00
2.000000000000000000e+00
2.000000000000000000e+00
2.000000000000000000e+00
3.000000000000000000e+00
2.000000000000000000e+00
6.000000000000000000e+00
1.000000000000000000e+00
1.000000000000000000e+00
2.000000000000000000e+00
2.000000000000000000e+00
2.000000000000000000e+00
6.000000000000000000e+00
3.000000000000000000e+00
3.000000000000000000e+00
3.000000000000000000e+00
1.000000000000000000e+00
3.000000000000000000e+00
6.000000000000000000e+00
2.000000000000000000e+00
4.000000000000000000e+00
3.000000000000000000e+00
2.000000000000000000e+00
3.000000000000000000e+00
5.000000000000000000e+00
3.000000000000000000e+00
2.000000000000000000e+00
5.000000000000000000e+00
5.000000000000000000e+00
6.000000000000000000e+00
1.000000000000000000e+00
6.000000000000000000e+00
1.000000000000000000e+00
6.000000000000000000e+00
5.000000000000000000e+00
1.000000000000000000e+00
1.000000000000000000e+00
6.000000000000000000e+00
1.000000000000000000e+00
6.000000000000000000e+00
5.000000000000000000e+00
3.000000000000000000e+00
3.000000000000000000e+00
1.000000000000000000e+00
5.000000000000000000e+00
5.000000000000000000e+00
6.000000000000000000e+00
6.000000000000000000e+00
4.000000000000000000e+00
6.000000000000000000e+00
0.000000000000000000e+00
3.000000000000000000e+00
1.000000000000000000e+00
5.000000000000000000e+00
0.000000000000000000e+00
2.000000000000000000e+00
1.000000000000000000e+00
1.000000000000000000e+00
1.000000000000000000e+00
1.000000000000000000e+00
3.000000000000000000e+00
1.000000000000000000e+00
3.000000000000000000e+00
6.000000000000000000e+00
5.000000000000000000e+00
2.000000000000000000e+00
3.000000000000000000e+00
3.000000000000000000e+00
3.000000000000000000e+00
1.000000000000000000e+00
1.000000000000000000e+00
3.000000000000000000e+00
6.000000000000000000e+00
2.000000000000000000e+00
5.000000000000000000e+00
4.000000000000000000e+00
1.000000000000000000e+00
2.000000000000000000e+00
3.000000000000000000e+00
6.000000000000000000e+00
6.000000000000000000e+00
5.000000000000000000e+00
3.000000000000000000e+00
0.000000000000000000e+00
2.000000000000000000e+00
1.000000000000000000e+00
1.000000000000000000e+00
3.000000000000000000e+00
5.000000000000000000e+00
0.000000000000000000e+00
6.000000000000000000e+00
4.000000000000000000e+00
3.000000000000000000e+00
0.000000000000000000e+00
4.000000000000000000e+00
1.000000000000000000e+00
3.000000000000000000e+00
4.000000000000000000e+00
2.000000000000000000e+00
2.000000000000000000e+00
2.000000000000000000e+00
3.000000000000000000e+00
6.000000000000000000e+00
4.000000000000000000e+00
5.000000000000000000e+00
0.000000000000000000e+00
4.000000000000000000e+00
1.000000000000000000e+00
5.000000000000000000e+00
5.000000000000000000e+00
1.000000000000000000e+00
6.000000000000000000e+00
1.000000000000000000e+00
1.000000000000000000e+00
1.000000000000000000e+00
1.000000000000000000e+00
1.000000000000000000e+00
3.000000000000000000e+00
6.000000000000000000e+00
1.000000000000000000e+00
5.000000000000000000e+00
1.000000000000000000e+00
5.000000000000000000e+00
5.000000000000000000e+00
2.000000000000000000e+00
6.000000000000000000e+00
1.000000000000000000e+00
6.000000000000000000e+00
6.000000000000000000e+00
1.000000000000000000e+00
5.000000000000000000e+00
6.000000000000000000e+00
6.000000000000000000e+00
5.000000000000000000e+00
1.000000000000000000e+00
2.000000000000000000e+00
3.000000000000000000e+00
3.000000000000000000e+00
3.000000000000000000e+00
4.000000000000000000e+00
1.000000000000000000e+00
1.000000000000000000e+00
1.000000000000000000e+00
1.000000000000000000e+00
5.000000000000000000e+00
2.000000000000000000e+00
1.000000000000000000e+00
0.000000000000000000e+00
1.000000000000000000e+00
6.000000000000000000e+00
5.000000000000000000e+00
6.000000000000000000e+00
6.000000000000000000e+00
1.000000000000000000e+00
1.000000000000000000e+00
2.000000000000000000e+00
3.000000000000000000e+00
3.000000000000000000e+00
5.000000000000000000e+00
5.000000000000000000e+00
2.000000000000000000e+00
6.000000000000000000e+00
2.000000000000000000e+00
1.000000000000000000e+00
4.000000000000000000e+00
1.000000000000000000e+00
5.000000000000000000e+00
5.000000000000000000e+00
3.000000000000000000e+00
1.000000000000000000e+00
1.000000000000000000e+00
5.000000000000000000e+00
0.000000000000000000e+00
5.000000000000000000e+00
5.000000000000000000e+00
