# Supplementary material for: A Geometric Clustering Tool (AGCT) to robustly unravel the inner cluster structures of time-series gene expressions
Source: PLoS One. 2020 Jul 6;15(7):e0233755. doi: 10.1371/journal.pone.0233755 (PMC7337352; doi:10.1371/journal.pone.0233755)
Supplement: S1 Data — (XLS) [file pone.0233755.s005.xls]

## Sheet: (a) RC (45)
		(a) Reductive/Charging sentinels in YMC clusters (45). Periodic numbers in the order of ascending dimension score, Affymetrix ID, Cluster number, Gene ID, Dimension Score, Percentile rank, Gene name,Description, GO Biological Process, GO Cellular Compoment, GO Biological Function
PER#	AFFY ID	PER#	AFFY ID	CLUSTER	GENE ID	SCORE	PERRANK	NAME	NAME	DESCRIPTION	BIOLOGICAL PROCESS	CELLULAR COMPONENT	BIOLOGICAL FUNCTION
1	2594_at	1	2594_at	2 R/C	FDH1	15.121	0.862	NC_001148	NAD(+)-dependent formate dehydrogenase, may protect cells from exogenous formate /// NAD(+)-dependent formate dehydrogenase, may protect cells from exogenous formate; YPL275W and YPL276W comprise a continuous open reading frame in some S. cerevisiae strains but not in the genomic reference strain S288C	NAD(+)-dependent formate dehydrogenase, may protect cells from exogenous formate /// NAD(+)-dependent formate dehydrogenase, may protect cells from exogenous formate; YPL275W and YPL276W comprise a continuous open reading frame in some S. cerevisiae strains but not in the genomic reference strain S288C	0006735 // NADH regeneration // traceable author statement /// 0008152 // metabolic process // inferred from electronic annotation /// 0042183 // formate catabolic process // inferred from genetic interaction /// 0055114 // oxidation reduction // inferred from electronic annotation	0005737 // cytoplasm // inferred from electronic annotation /// 0005829 // cytosol // inferred from direct assay	0003824 // catalytic activity // inferred from electronic annotation /// 0005488 // binding // inferred from electronic annotation /// 0008863 // formate dehydrogenase activity // inferred from electronic annotation /// 0008863 // formate dehydrogenase activity // inferred from genetic interaction /// 0016491 // oxidoreductase activity // inferred from electronic annotation /// 0016616 // oxidore…
2	6273_at	2	6273_at	2 R/C	ADR1	12.9151	0.743	YDR216W	Carbon source-responsive zinc-finger transcription factor, required for transcription of the glucose-repressed gene ADH2, of peroxisomal protein genes, and of genes required for ethanol, glycerol, and fatty acid utilization	Carbon source-responsive zinc-finger transcription factor, required for transcription of the glucose-repressed gene ADH2, of peroxisomal protein genes, and of genes required for ethanol, glycerol, and fatty acid utilization	0000433 // negative regulation of transcription from RNA polymerase II promoter by glucose // inferred from mutant phenotype /// 0006109 // regulation of carbohydrate metabolic process // inferred from genetic interaction /// 0006350 // transcription // inferred from electronic annotation /// 0006350 // transcription // inferred from genetic interaction /// 0006355 // regulation of transcription,…	0005622 // intracellular // inferred from electronic annotation /// 0005634 // nucleus // inferred from direct assay /// 0005634 // nucleus // inferred from electronic annotation	0003676 // nucleic acid binding // inferred from electronic annotation /// 0003677 // DNA binding // inferred from electronic annotation /// 0003700 // transcription factor activity // inferred from physical interaction /// 0008270 // zinc ion binding // inferred from electronic annotation /// 0046872 // metal ion binding // inferred from electronic annotation
3	10775_at	3	10775_at	2 R/C	PXA2	11.3057	0.62	YKL188C	Subunit of a heterodimeric peroxisomal ATP-binding cassette transporter complex (Pxa1p-Pxa2p), required for import of long-chain fatty acids into peroxisomes; similarity to human adrenoleukodystrophy transporter and ALD-related proteins	Subunit of a heterodimeric peroxisomal ATP-binding cassette transporter complex (Pxa1p-Pxa2p), required for import of long-chain fatty acids into peroxisomes; similarity to human adrenoleukodystrophy transporter and ALD-related proteins	0006810 // transport // inferred from electronic annotation /// 0015908 // fatty acid transport // inferred from direct assay	0005777 // peroxisome // inferred from electronic annotation /// 0005778 // peroxisomal membrane // inferred from electronic annotation /// 0005779 // integral to peroxisomal membrane // inferred from direct assay /// 0016020 // membrane // inferred from electronic annotation /// 0016021 // integral to membrane // inferred from electronic annotation	0000166 // nucleotide binding // inferred from electronic annotation /// 0005524 // ATP binding // inferred from electronic annotation /// 0016887 // ATPase activity // inferred from electronic annotation /// 0017111 // nucleoside-triphosphatase activity // inferred from electronic annotation /// 0042626 // ATPase activity, coupled to transmembrane movement of substances // inferred from direct a…
4	2259_at	4	2259_at	2 R/C	POX1	10.1099	0.509	NC_001139	Fatty-acyl coenzyme A oxidase, involved in the fatty acid beta-oxidation pathway; localized to the peroxisomal matrix	Fatty-acyl coenzyme A oxidase, involved in the fatty acid beta-oxidation pathway; localized to the peroxisomal matrix	0006629 // lipid metabolic process // inferred from electronic annotation /// 0006631 // fatty acid metabolic process // inferred from electronic annotation /// 0006635 // fatty acid beta-oxidation // inferred from electronic annotation /// 0008152 // metabolic process // inferred from electronic annotation /// 0055114 // oxidation reduction // inferred from electronic annotation	0005777 // peroxisome // inferred from electronic annotation	0003995 // acyl-CoA dehydrogenase activity // inferred from electronic annotation /// 0003997 // acyl-CoA oxidase activity // inferred from electronic annotation /// 0009055 // electron carrier activity // inferred from electronic annotation /// 0016491 // oxidoreductase activity // inferred from electronic annotation /// 0016627 // oxidoreductase activity, acting on the CH-CH group of donors // …
5	7958_at	5	7958_at	2 R/C	CSM4	9.82447	0.479	YPL200W	Protein required for accurate chromosome segregation during meiosis; involved in meiotic telomere clustering (bouquet formation) and telomere-led rapid prophase movements	Protein required for accurate chromosome segregation during meiosis; involved in meiotic telomere clustering (bouquet formation) and telomere-led rapid prophase movements	0007059 // chromosome segregation // inferred from electronic annotation /// 0007126 // meiosis // inferred from electronic annotation /// 0007129 // synapsis // inferred from genetic interaction /// 0030435 // sporulation resulting in formation of a cellular spore // inferred from electronic annotation /// 0045132 // meiotic chromosome segregation // inferred from mutant phenotype /// 0045141 //…	0000784 // nuclear chromosome, telomeric region // inferred from direct assay /// 0005783 // endoplasmic reticulum // inferred from electronic annotation /// 0005789 // endoplasmic reticulum membrane // inferred from direct assay /// 0005789 // endoplasmic reticulum membrane // inferred from electronic annotation /// 0016020 // membrane // inferred from electronic annotation /// 0016021 // integr…	0005515 // protein binding // inferred from physical interaction
6	10724_at	6	10724_at	2 R/C	DBR1	8.71727	0.36	YKL149C	RNA lariat debranching enzyme, involved in intron turnover; required for efficient Ty1 transposition	RNA lariat debranching enzyme, involved in intron turnover; required for efficient Ty1 transposition	0006397 // mRNA processing // inferred from electronic annotation /// 0006401 // RNA catabolic process // inferred from direct assay /// 0007124 // pseudohyphal growth // inferred from mutant phenotype /// 0016074 // snoRNA metabolic process // inferred from mutant phenotype /// 0032197 // transposition, RNA-mediated // inferred from mutant phenotype	0005634 // nucleus // inferred by curator /// 0005634 // nucleus // inferred from electronic annotation /// 0005737 // cytoplasm // inferred from electronic annotation	0008419 // RNA lariat debranching enzyme activity // inferred from direct assay /// 0016787 // hydrolase activity // inferred from electronic annotation /// 0016788 // hydrolase activity, acting on ester bonds // inferred from electronic annotation
7	6077_at	7	6077_at	2 R/C	ARO10	8.36286	0.323	YDR380W	Phenylpyruvate decarboxylase, catalyzes decarboxylation of phenylpyruvate to phenylacetaldehyde, which is the first specific step in the Ehrlich pathway	Phenylpyruvate decarboxylase, catalyzes decarboxylation of phenylpyruvate to phenylacetaldehyde, which is the first specific step in the Ehrlich pathway	0000949 // aromatic amino acid family catabolic process to alcohol via Ehrlich pathway // inferred from genetic interaction /// 0000950 // branched chain family amino acid catabolic process to alcohol via Ehrlich pathway // inferred from genetic interaction /// 0000951 // methionine catabolic process to 3-methylthiopropanol // inferred from mutant phenotype /// 0006552 // leucine catabolic proces…	0005737 // cytoplasm // inferred from direct assay /// 0005737 // cytoplasm // inferred from electronic annotation	0000287 // magnesium ion binding // inferred from electronic annotation /// 0003824 // catalytic activity // inferred from electronic annotation /// 0016829 // lyase activity // inferred from electronic annotation /// 0016831 // carboxy-lyase activity // inferred from electronic annotation /// 0016831 // carboxy-lyase activity // inferred from mutant phenotype /// 0030976 // thiamin pyrophosphate…
8	5778_at	8	5778_at	2 R/C	Not_Defined	8.2268	0.308	YEL057C	Not_defined	Not_defined	Not_defined	Not_defined	Not_defined
9	2260_g_at	9	2260_g_at	2 R/C	POX1	8.22494	0.308	NC_001139	Fatty-acyl coenzyme A oxidase, involved in the fatty acid beta-oxidation pathway; localized to the peroxisomal matrix	Fatty-acyl coenzyme A oxidase, involved in the fatty acid beta-oxidation pathway; localized to the peroxisomal matrix	0006629 // lipid metabolic process // inferred from electronic annotation /// 0006631 // fatty acid metabolic process // inferred from electronic annotation /// 0006635 // fatty acid beta-oxidation // inferred from electronic annotation /// 0008152 // metabolic process // inferred from electronic annotation /// 0055114 // oxidation reduction // inferred from electronic annotation	0005777 // peroxisome // inferred from electronic annotation	0003995 // acyl-CoA dehydrogenase activity // inferred from electronic annotation /// 0003997 // acyl-CoA oxidase activity // inferred from electronic annotation /// 0009055 // electron carrier activity // inferred from electronic annotation /// 0016491 // oxidoreductase activity // inferred from electronic annotation /// 0016627 // oxidoreductase activity, acting on the CH-CH group of donors // …
10	2261_s_at	10	2261_s_at	2 R/C	POX1	8.13702	0.299	NC_001139	Fatty-acyl coenzyme A oxidase, involved in the fatty acid beta-oxidation pathway; localized to the peroxisomal matrix	Fatty-acyl coenzyme A oxidase, involved in the fatty acid beta-oxidation pathway; localized to the peroxisomal matrix	0006629 // lipid metabolic process // inferred from electronic annotation /// 0006631 // fatty acid metabolic process // inferred from electronic annotation /// 0006635 // fatty acid beta-oxidation // inferred from electronic annotation /// 0008152 // metabolic process // inferred from electronic annotation /// 0055114 // oxidation reduction // inferred from electronic annotation	0005777 // peroxisome // inferred from electronic annotation	0003995 // acyl-CoA dehydrogenase activity // inferred from electronic annotation /// 0003997 // acyl-CoA oxidase activity // inferred from electronic annotation /// 0009055 // electron carrier activity // inferred from electronic annotation /// 0016491 // oxidoreductase activity // inferred from electronic annotation /// 0016627 // oxidoreductase activity, acting on the CH-CH group of donors // …
11	7593_at	11	7593_at	2 R/C	Not_Defined	7.71118	0.258	YPR150W	Not_defined	Not_defined	Not_defined	0016020 // membrane // inferred from electronic annotation /// 0016021 // integral to membrane // inferred from electronic annotation	Not_defined
12	5715_at	12	5715_at	2 R/C	FAA2	7.66954	0.255	YER015W	Long chain fatty acyl-CoA synthetase; accepts a wider range of acyl chain lengths than Faa1p, preferring C9:0-C13:0; involved in the activation of endogenous pools of fatty acids	Long chain fatty acyl-CoA synthetase; accepts a wider range of acyl chain lengths than Faa1p, preferring C9:0-C13:0; involved in the activation of endogenous pools of fatty acids	0006499 // N-terminal protein myristoylation // inferred from genetic interaction /// 0006629 // lipid metabolic process // inferred from electronic annotation /// 0006629 // lipid metabolic process // inferred from genetic interaction /// 0006631 // fatty acid metabolic process // inferred from electronic annotation /// 0008152 // metabolic process // inferred from electronic annotation	0005737 // cytoplasm // inferred from electronic annotation /// 0005739 // mitochondrion // inferred from direct assay /// 0005739 // mitochondrion // inferred from electronic annotation /// 0005777 // peroxisome // inferred from direct assay	0000287 // magnesium ion binding // inferred from electronic annotation /// 0003824 // catalytic activity // inferred from electronic annotation /// 0004467 // long-chain-fatty-acid-CoA ligase activity // inferred from direct assay /// 0004467 // long-chain-fatty-acid-CoA ligase activity // inferred from electronic annotation /// 0016874 // ligase activity // inferred from electronic annotation
13	8426_at	13	8426_at	2 R/C	BAG7	7.51057	0.239	YOR134W	Rho GTPase activating protein (RhoGAP), stimulates the intrinsic GTPase activity of Rho1p, which plays a role in actin cytoskeleton organization and control of cell wall synthesis; structurally and functionally related to Sac7p	Rho GTPase activating protein (RhoGAP), stimulates the intrinsic GTPase activity of Rho1p, which plays a role in actin cytoskeleton organization and control of cell wall synthesis; structurally and functionally related to Sac7p	0007165 // signal transduction // inferred from electronic annotation /// 0007264 // small GTPase mediated signal transduction // traceable author statement	0005622 // intracellular // inferred from electronic annotation /// 0005622 // intracellular // traceable author statement	0005096 // GTPase activator activity // inferred from electronic annotation /// 0005100 // Rho GTPase activator activity // traceable author statement
14	7311_at	14	7311_at	2 R/C	QDR3	7.30657	0.22	YBR043C	Multidrug transporter of the major facilitator superfamily, required for resistance to quinidine, barban, cisplatin, and bleomycin	Multidrug transporter of the major facilitator superfamily, required for resistance to quinidine, barban, cisplatin, and bleomycin	0006810 // transport // inferred from electronic annotation /// 0006855 // multidrug transport // inferred from mutant phenotype	0005886 // plasma membrane // inferred from direct assay /// 0016020 // membrane // inferred from electronic annotation /// 0016021 // integral to membrane // inferred from electronic annotation	0005215 // transporter activity // inferred from electronic annotation /// 0015559 // multidrug efflux pump activity // inferred from mutant phenotype
15	8207_at	15	8207_at	2 R/C	FAA1	7.12262	0.206	YOR317W	Long chain fatty acyl-CoA synthetase with a preference for C12:0-C16:0 fatty acids; involved in the activation of imported fatty acids; localized to both lipid particles and mitochondrial outer membrane; essential for stationary phase	Long chain fatty acyl-CoA synthetase with a preference for C12:0-C16:0 fatty acids; involved in the activation of imported fatty acids; localized to both lipid particles and mitochondrial outer membrane; essential for stationary phase	0006499 // N-terminal protein myristoylation // inferred from genetic interaction /// 0006629 // lipid metabolic process // inferred from electronic annotation /// 0006629 // lipid metabolic process // inferred from genetic interaction /// 0006631 // fatty acid metabolic process // inferred from electronic annotation /// 0006869 // lipid transport // inferred from genetic interaction /// 0008152 …	0005739 // mitochondrion // inferred from direct assay /// 0005741 // mitochondrial outer membrane // inferred from direct assay /// 0005811 // lipid particle // inferred from direct assay	0000287 // magnesium ion binding // inferred from electronic annotation /// 0003824 // catalytic activity // inferred from electronic annotation /// 0004467 // long-chain-fatty-acid-CoA ligase activity // inferred from direct assay /// 0004467 // long-chain-fatty-acid-CoA ligase activity // inferred from electronic annotation /// 0005515 // protein binding // inferred from physical interaction //…
16	6803_at	16	6803_at	2 R/C	Not_Defined	6.81574	0.181	YCR062W	Not_defined	similarity to Ytp1p protein	0008361 // regulation of cell size // inferred from mutant phenotype	0005737 // cytoplasm // inferred from direct assay /// 0016020 // membrane // inferred from electronic annotation /// 0016021 // integral to membrane // inferred from electronic annotation	Not_defined
17	8294_at	17	8294_at	2 R/C	TPO4	6.51872	0.158	YOR273C	Polyamine transport protein, recognizes spermine, putrescine, and spermidine; localizes to the plasma membrane; member of the major facilitator superfamily	Polyamine transport protein, recognizes spermine, putrescine, and spermidine; localizes to the plasma membrane; member of the major facilitator superfamily	0000296 // spermine transport // inferred from mutant phenotype /// 0006810 // transport // inferred from electronic annotation /// 0015848 // spermidine transport // inferred from mutant phenotype	0005774 // vacuolar membrane // inferred from mutant phenotype /// 0005886 // plasma membrane // inferred from direct assay /// 0005886 // plasma membrane // inferred from electronic annotation /// 0016020 // membrane // inferred from electronic annotation /// 0016021 // integral to membrane // inferred from electronic annotation	0000297 // spermine transmembrane transporter activity // inferred from mutant phenotype /// 0005215 // transporter activity // inferred from electronic annotation /// 0015297 // antiporter activity // inferred from electronic annotation /// 0015606 // spermidine transmembrane transporter activity // inferred from mutant phenotype
18	8726_at	18	8726_at	2 R/C	ZPS1	6.46814	0.154	YOL154W	Putative GPI-anchored protein; transcription is induced under low-zinc conditions, as mediated by the Zap1p transcription factor, and at alkaline pH	Putative GPI-anchored protein; transcription is induced under low-zinc conditions, as mediated by the Zap1p transcription factor, and at alkaline pH	Not_defined	0000324 // fungal-type vacuole // inferred from direct assay /// 0009277 // fungal-type cell wall // inferred from direct assay	Not_defined
19	10027_at	19	10027_at	2 R/C	Not_Defined	6.3703	0.146	YLR312C	Not_defined	hypothetical protein	Not_defined	0016020 // membrane // inferred from electronic annotation /// 0016021 // integral to membrane // inferred from electronic annotation	Not_defined
20	8886_at	20	8886_at	2 R/C	IDP3	6.35503	0.145	YNL009W	Peroxisomal NADP-dependent isocitrate dehydrogenase, catalyzes oxidation of isocitrate to alpha-ketoglutarate with the formation of NADP(H+), required for growth on unsaturated fatty acids	Peroxisomal NADP-dependent isocitrate dehydrogenase, catalyzes oxidation of isocitrate to alpha-ketoglutarate with the formation of NADP(H+), required for growth on unsaturated fatty acids	0006097 // glyoxylate cycle // inferred from electronic annotation /// 0006099 // tricarboxylic acid cycle // inferred from electronic annotation /// 0006102 // isocitrate metabolic process // inferred from electronic annotation /// 0006102 // isocitrate metabolic process // traceable author statement /// 0006635 // fatty acid beta-oxidation // inferred from mutant phenotype /// 0006740 // NADPH …	0005737 // cytoplasm // inferred from direct assay /// 0005739 // mitochondrion // inferred from direct assay /// 0005777 // peroxisome // inferred from direct assay	0000287 // magnesium ion binding // inferred from electronic annotation /// 0004450 // isocitrate dehydrogenase (NADP+) activity // inferred from electronic annotation /// 0004450 // isocitrate dehydrogenase (NADP+) activity // traceable author statement /// 0005515 // protein binding // inferred from physical interaction /// 0016491 // oxidoreductase activity // inferred from electronic annotati…
21	7923_at	21	7923_at	2 R/C	PXA1	6.25592	0.137	YPL147W	Subunit of a heterodimeric peroxisomal ATP-binding cassette transporter complex (Pxa1p-Pxa2p), required for import of long-chain fatty acids into peroxisomes; similarity to human adrenoleukodystrophy transporter and ALD-related proteins	Subunit of a heterodimeric peroxisomal ATP-binding cassette transporter complex (Pxa1p-Pxa2p), required for import of long-chain fatty acids into peroxisomes; similarity to human adrenoleukodystrophy transporter and ALD-related proteins	0006810 // transport // inferred from electronic annotation /// 0015908 // fatty acid transport // inferred from mutant phenotype	0005777 // peroxisome // inferred from electronic annotation /// 0005778 // peroxisomal membrane // inferred from electronic annotation /// 0005779 // integral to peroxisomal membrane // inferred from direct assay /// 0016020 // membrane // inferred from electronic annotation /// 0016021 // integral to membrane // inferred from electronic annotation	0000166 // nucleotide binding // inferred from electronic annotation /// 0005524 // ATP binding // inferred from electronic annotation /// 0016887 // ATPase activity // inferred from electronic annotation /// 0017111 // nucleoside-triphosphatase activity // inferred from electronic annotation /// 0042626 // ATPase activity, coupled to transmembrane movement of substances // inferred from electron…
22	10572_at	22	10572_at	2 R/C	FOX2	5.61501	0.097	YKR009C	Multifunctional enzyme of the peroxisomal fatty acid beta-oxidation pathway; has 3-hydroxyacyl-CoA dehydrogenase and enoyl-CoA hydratase activities	Multifunctional enzyme of the peroxisomal fatty acid beta-oxidation pathway; has 3-hydroxyacyl-CoA dehydrogenase and enoyl-CoA hydratase activities	0006629 // lipid metabolic process // inferred from electronic annotation /// 0006631 // fatty acid metabolic process // inferred from electronic annotation /// 0006635 // fatty acid beta-oxidation // inferred from mutant phenotype /// 0008152 // metabolic process // inferred from electronic annotation /// 0055114 // oxidation reduction // inferred from electronic annotation	0005777 // peroxisome // inferred from electronic annotation /// 0005782 // peroxisomal matrix // traceable author statement	0003824 // catalytic activity // inferred from electronic annotation /// 0003857 // 3-hydroxyacyl-CoA dehydrogenase activity // inferred from direct assay /// 0004300 // enoyl-CoA hydratase activity // inferred from direct assay /// 0005488 // binding // inferred from electronic annotation /// 0016491 // oxidoreductase activity // inferred from electronic annotation /// 0016829 // lyase activity …
23	8663_at	23	8663_at	2 R/C	MDH2	5.6077	0.097	YOL126C	Cytoplasmic malate dehydrogenase, one of three isozymes that catalyze interconversion of malate and oxaloacetate; involved in the glyoxylate cycle and gluconeogenesis during growth on two-carbon compounds; interacts with Pck1p and Fbp1	Cytoplasmic malate dehydrogenase, one of three isozymes that catalyze interconversion of malate and oxaloacetate; involved in the glyoxylate cycle and gluconeogenesis during growth on two-carbon compounds; interacts with Pck1p and Fbp1	0005975 // carbohydrate metabolic process // inferred from electronic annotation /// 0006094 // gluconeogenesis // inferred from expression pattern /// 0006094 // gluconeogenesis // inferred from mutant phenotype /// 0006096 // glycolysis // inferred from electronic annotation /// 0006099 // tricarboxylic acid cycle // inferred from electronic annotation /// 0006108 // malate metabolic process //…	0005737 // cytoplasm // inferred from direct assay /// 0005737 // cytoplasm // inferred from electronic annotation /// 0005829 // cytosol // inferred from direct assay	0003824 // catalytic activity // inferred from electronic annotation /// 0005488 // binding // inferred from electronic annotation /// 0005515 // protein binding // inferred from physical interaction /// 0016491 // oxidoreductase activity // inferred from electronic annotation /// 0016615 // malate dehydrogenase activity // inferred from electronic annotation /// 0016616 // oxidoreductase activit…
24	5606_at	24	5606_at	2 R/C	Not_Defined	5.4735	0.088	YER121W	Not_defined	hypothetical protein	Not_defined	Not_defined	Not_defined
25	7843_at	25	7843_at	2 R/C	SSU1	5.35984	0.083	YPL092W	Plasma membrane sulfite pump involved in sulfite metabolism and required for efficient sulfite efflux; major facilitator superfamily protein	Plasma membrane sulfite pump involved in sulfite metabolism and required for efficient sulfite efflux; major facilitator superfamily protein	0000316 // sulfite transport // inferred from direct assay /// 0006810 // transport // inferred from electronic annotation	0005886 // plasma membrane // inferred from direct assay /// 0005886 // plasma membrane // inferred from electronic annotation /// 0016020 // membrane // inferred from electronic annotation /// 0016021 // integral to membrane // inferred from electronic annotation	0000319 // sulfite transmembrane transporter activity // inferred from direct assay
26	10776_at	26	9904_at	2 R/C	Not_Defined	4.82428	0.056	YKL187C	Not_defined	Not_defined	Not_defined	0005739 // mitochondrion // inferred from direct assay	Not_defined
27	6887_at	27	6887_at	2 R/C	ADY2	4.76896	0.053	YCR010C	Acetate transporter required for normal sporulation; phosphorylated in mitochondria	Acetate transporter required for normal sporulation; phosphorylated in mitochondria	0006846 // acetate transport // inferred from mutant phenotype /// 0015696 // ammonium transport // inferred from expression pattern /// 0019740 // nitrogen utilization // inferred from mutant phenotype	0005739 // mitochondrion // inferred from direct assay /// 0005886 // plasma membrane // inferred from direct assay /// 0016020 // membrane // inferred from electronic annotation /// 0016021 // integral to membrane // inferred from electronic annotation	0008519 // ammonium transmembrane transporter activity // inferred from expression pattern /// 0015123 // acetate transmembrane transporter activity // inferred from mutant phenotype
28	5703_at	28	5703_at	2 R/C	FMP52	4.73138	0.052	YER004W	Protein of unknown function, localized to the mitochondrial outer membrane; induced by treatment with 8-methoxypsoralen and UVA irradiation	Protein of unknown function, localized to the mitochondrial outer membrane; induced by treatment with 8-methoxypsoralen and UVA irradiation	0008152 // metabolic process // inferred from electronic annotation	0005739 // mitochondrion // inferred from direct assay /// 0005739 // mitochondrion // inferred from electronic annotation /// 0005741 // mitochondrial outer membrane // inferred from direct assay /// 0005741 // mitochondrial outer membrane // inferred from electronic annotation /// 0005783 // endoplasmic reticulum // inferred from direct assay /// 0016020 // membrane // inferred from electronic …	0003824 // catalytic activity // inferred from electronic annotation /// 0005488 // binding // inferred from electronic annotation
29	4241_at	29	4241_at	2 R/C	POT1	4.72829	0.051	YIL160C	3-ketoacyl-CoA thiolase with broad chain length specificity, cleaves 3-ketoacyl-CoA into acyl-CoA and acetyl-CoA during beta-oxidation of fatty acids	3-ketoacyl-CoA thiolase with broad chain length specificity, cleaves 3-ketoacyl-CoA into acyl-CoA and acetyl-CoA during beta-oxidation of fatty acids	0006629 // lipid metabolic process // inferred from electronic annotation /// 0006631 // fatty acid metabolic process // inferred from electronic annotation /// 0008152 // metabolic process // inferred from electronic annotation	0005777 // peroxisome // inferred from electronic annotation	0003824 // catalytic activity // inferred from electronic annotation /// 0003988 // acetyl-CoA C-acyltransferase activity // inferred from electronic annotation /// 0005515 // protein binding // inferred from physical interaction /// 0008415 // acyltransferase activity // inferred from electronic annotation /// 0016740 // transferase activity // inferred from electronic annotation
30	7594_at	30	7594_at	2 R/C	SUE1	4.71795	0.05	YPR151C	Mitochondrial protein required for degradation of unstable forms of cytochrome c	Mitochondrial protein required for degradation of unstable forms of cytochrome c	0030163 // protein catabolic process // inferred from mutant phenotype	0005739 // mitochondrion // inferred from electronic annotation /// 0005740 // mitochondrial envelope // inferred from direct assay /// 0005740 // mitochondrial envelope // inferred from electronic annotation	0005515 // protein binding // inferred from physical interaction
31	4386_at	31	4386_at	2 R/C	ARO9	4.66998	0.048	YHR137W	Aromatic aminotransferase II, catalyzes the first step of tryptophan, phenylalanine, and tyrosine catabolism	Aromatic aminotransferase II, catalyzes the first step of tryptophan, phenylalanine, and tyrosine catabolism	0009072 // aromatic amino acid family metabolic process // inferred from genetic interaction	0005634 // nucleus // inferred from direct assay /// 0005737 // cytoplasm // inferred from direct assay /// 0005737 // cytoplasm // inferred from electronic annotation	0003824 // catalytic activity // inferred from electronic annotation /// 0008483 // transaminase activity // inferred from electronic annotation /// 0008793 // aromatic-amino-acid transaminase activity // inferred from direct assay /// 0008793 // aromatic-amino-acid transaminase activity // inferred from electronic annotation /// 0016740 // transferase activity // inferred from electronic annotat…
32	6221_at	32	6222_at	2 R/C	CTA1	4.61618	0.046	YDR256C	Catalase A, breaks down hydrogen peroxide in the peroxisomal matrix formed by acyl-CoA oxidase (Pox1p) during fatty acid beta-oxidation	Catalase A, breaks down hydrogen peroxide in the peroxisomal matrix formed by acyl-CoA oxidase (Pox1p) during fatty acid beta-oxidation	0000302 // response to reactive oxygen species // inferred from mutant phenotype /// 0001315 // age-dependent response to reactive oxygen species // inferred from genetic interaction /// 0006800 // oxygen and reactive oxygen species metabolic process // inferred from expression pattern /// 0006979 // response to oxidative stress // inferred from electronic annotation /// 0042744 // hydrogen perox…	0005759 // mitochondrial matrix // inferred from direct assay /// 0005777 // peroxisome // inferred from electronic annotation /// 0005782 // peroxisomal matrix // inferred from direct assay	0004096 // catalase activity // inferred from direct assay /// 0004096 // catalase activity // inferred from electronic annotation /// 0004096 // catalase activity // inferred from genetic interaction /// 0004601 // peroxidase activity // inferred from electronic annotation /// 0005506 // iron ion binding // inferred from electronic annotation /// 0005515 // protein binding // inferred from physi…
33	6694_at	33	6694_at	2 R/C	PRR2	4.52893	0.043	YDL214C	Serine/threonine protein kinase that inhibits pheromone induced signalling downstream of MAPK, possibly at the level of the Ste12p transcription factor	Serine/threonine protein kinase that inhibits pheromone induced signalling downstream of MAPK, possibly at the level of the Ste12p transcription factor	0006468 // protein amino acid phosphorylation // inferred from electronic annotation /// 0019236 // response to pheromone // inferred from electronic annotation /// 0031138 // negative regulation of conjugation with cellular fusion // inferred from genetic interaction /// 0046020 // negative regulation of transcription from RNA polymerase II promoter by pheromones // inferred from genetic interac…	Not_defined	0000166 // nucleotide binding // inferred from electronic annotation /// 0004672 // protein kinase activity // inferred from electronic annotation /// 0004674 // protein serine/threonine kinase activity // inferred from electronic annotation /// 0004702 // receptor signaling protein serine/threonine kinase activity // inferred from mutant phenotype /// 0005524 // ATP binding // inferred from elec…
34	7753_at	34	7754_at	2 R/C	CIT3	4.31009	0.032	YPR001W	Dual specificity mitochondrial citrate and methylcitrate synthase; catalyzes the condensation of acetyl-CoA and oxaloacetate to form citrate and that of propionyl-CoA and oxaloacetate to form 2-methylcitrate	Dual specificity mitochondrial citrate and methylcitrate synthase; catalyzes the condensation of acetyl-CoA and oxaloacetate to form citrate and that of propionyl-CoA and oxaloacetate to form 2-methylcitrate	0006099 // tricarboxylic acid cycle // inferred from electronic annotation /// 0006099 // tricarboxylic acid cycle // traceable author statement /// 0006101 // citrate metabolic process // traceable author statement /// 0019541 // propionate metabolic process // inferred from expression pattern /// 0019629 // propionate catabolic process, 2-methylcitrate cycle // inferred from genetic interaction…	0005739 // mitochondrion // inferred from direct assay	0004108 // citrate (Si)-synthase activity // inferred from direct assay /// 0004108 // citrate (Si)-synthase activity // inferred from electronic annotation /// 0016740 // transferase activity // inferred from electronic annotation /// 0046912 // transferase activity, transferring acyl groups, acyl groups converted into alkyl on transfer // inferred from electronic annotation /// 0050440 // 2-met…
35	4160_at	35	4167_at	2 R/C	Not_Defined	4.30831	0.032	YIL057C	Not_defined	Not_defined	Not_defined	0005737 // cytoplasm // inferred from direct assay	Not_defined
36	9057_at	36	9057_at	2 R/C	SPS19	4.27395	0.03	YNL202W	Peroxisomal 2,4-dienoyl-CoA reductase, auxiliary enzyme of fatty acid beta-oxidation; homodimeric enzyme required for growth and sporulation on petroselineate medium; expression induced during late sporulation and in the presence of oleate	Peroxisomal 2,4-dienoyl-CoA reductase, auxiliary enzyme of fatty acid beta-oxidation; homodimeric enzyme required for growth and sporulation on petroselineate medium; expression induced during late sporulation and in the presence of oleate	0008152 // metabolic process // inferred from electronic annotation /// 0009062 // fatty acid catabolic process // inferred from direct assay /// 0030435 // sporulation resulting in formation of a cellular spore // inferred from electronic annotation /// 0030437 // ascospore formation // inferred from expression pattern /// 0055114 // oxidation reduction // inferred from electronic annotation	0005777 // peroxisome // inferred from electronic annotation /// 0005782 // peroxisomal matrix // inferred from direct assay	0003824 // catalytic activity // inferred from electronic annotation /// 0005488 // binding // inferred from electronic annotation /// 0008670 // 2,4-dienoyl-CoA reductase (NADPH) activity // inferred from direct assay /// 0008670 // 2,4-dienoyl-CoA reductase (NADPH) activity // inferred from electronic annotation /// 0016491 // oxidoreductase activity // inferred from electronic annotation
37	6082_at	37	6083_at	2 R/C	ATO3	4.20444	0.026	YDR384C	Plasma membrane protein, regulation pattern suggests a possible role in export of ammonia from the cell; phosphorylated in mitochondria; member of the TC 9.B.33 YaaH family of putative transporters	Plasma membrane protein, regulation pattern suggests a possible role in export of ammonia from the cell; phosphorylated in mitochondria; member of the TC 9.B.33 YaaH family of putative transporters	0015696 // ammonium transport // inferred from expression pattern /// 0019740 // nitrogen utilization // inferred from mutant phenotype	0005739 // mitochondrion // inferred from direct assay /// 0005886 // plasma membrane // inferred from direct assay /// 0016020 // membrane // inferred from electronic annotation /// 0016021 // integral to membrane // inferred from electronic annotation	0008519 // ammonium transmembrane transporter activity // inferred from expression pattern
38	7758_at	38	7759_at	2 R/C	ICL2	4.13933	0.024	YPR006C	2-methylisocitrate lyase of the mitochondrial matrix, functions in the methylcitrate cycle to catalyze the conversion of 2-methylisocitrate to succinate and pyruvate; ICL2 transcription is repressed by glucose and induced by ethanol	2-methylisocitrate lyase of the mitochondrial matrix, functions in the methylcitrate cycle to catalyze the conversion of 2-methylisocitrate to succinate and pyruvate; ICL2 transcription is repressed by glucose and induced by ethanol	0006567 // threonine catabolic process // inferred from expression pattern /// 0008152 // metabolic process // inferred from electronic annotation /// 0019541 // propionate metabolic process // inferred from direct assay /// 0019541 // propionate metabolic process // inferred from expression pattern /// 0019752 // carboxylic acid metabolic process // inferred from electronic annotation	0005739 // mitochondrion // inferred from direct assay /// 0005739 // mitochondrion // inferred from electronic annotation /// 0005759 // mitochondrial matrix // inferred from direct assay /// 0005759 // mitochondrial matrix // inferred from electronic annotation	0003824 // catalytic activity // inferred from electronic annotation /// 0004451 // isocitrate lyase activity // inferred from electronic annotation /// 0016829 // lyase activity // inferred from electronic annotation /// 0046421 // methylisocitrate lyase activity // inferred from direct assay /// 0046421 // methylisocitrate lyase activity // inferred from electronic annotation
39	8020_s_at	39	8020_s_at	2 R/C	FDH1	4.0315	0.02	YPL276W	NAD(+)-dependent formate dehydrogenase, may protect cells from exogenous formate	NAD(+)-dependent formate dehydrogenase, may protect cells from exogenous formate	0006735 // NADH regeneration // traceable author statement /// 0008152 // metabolic process // inferred from electronic annotation /// 0042183 // formate catabolic process // inferred from genetic interaction /// 0055114 // oxidation reduction // inferred from electronic annotation	0005737 // cytoplasm // inferred from electronic annotation /// 0005829 // cytosol // inferred from direct assay	0003824 // catalytic activity // inferred from electronic annotation /// 0005488 // binding // inferred from electronic annotation /// 0008863 // formate dehydrogenase activity // inferred from electronic annotation /// 0008863 // formate dehydrogenase activity // inferred from genetic interaction /// 0016491 // oxidoreductase activity // inferred from electronic annotation /// 0016616 // oxidore…
40	6556_at	40	9501_at	2 R/C	NDE2	4.01278	0.019	YDL085W	Mitochondrial external NADH dehydrogenase, catalyzes the oxidation of cytosolic NADH; Nde1p and Nde2p are involved in providing the cytosolic NADH to the mitochondrial respiratory chain	Mitochondrial external NADH dehydrogenase, a type II NAD(P)H:quinone oxidoreductase that catalyzes the oxidation of cytosolic NADH; Nde1p and Nde2p provide cytosolic NADH to the mitochondrial respiratory chain	0006116 // NADH oxidation // inferred from direct assay /// 0019655 // glucose catabolic process to ethanol // inferred from genetic interaction /// 0055114 // oxidation reduction // inferred from electronic annotation	0005739 // mitochondrion // inferred from direct assay /// 0005739 // mitochondrion // inferred from electronic annotation /// 0005739 // mitochondrion // inferred from mutant phenotype /// 0005758 // mitochondrial intermembrane space // inferred from electronic annotation	0008137 // NADH dehydrogenase (ubiquinone) activity // inferred from electronic annotation /// 0016491 // oxidoreductase activity // inferred from electronic annotation /// 0050660 // FAD binding // inferred from electronic annotation
41	5220_at	41	5220_at	2 R/C	POX1	3.81431	0.014	YGL205W	Fatty-acyl coenzyme A oxidase, involved in the fatty acid beta-oxidation pathway; localized to the peroxisomal matrix	Fatty-acyl coenzyme A oxidase, involved in the fatty acid beta-oxidation pathway; localized to the peroxisomal matrix	0006629 // lipid metabolic process // inferred from electronic annotation /// 0006631 // fatty acid metabolic process // inferred from electronic annotation /// 0006635 // fatty acid beta-oxidation // inferred from electronic annotation /// 0008152 // metabolic process // inferred from electronic annotation /// 0055114 // oxidation reduction // inferred from electronic annotation	0005777 // peroxisome // inferred from electronic annotation	0003995 // acyl-CoA dehydrogenase activity // inferred from electronic annotation /// 0003997 // acyl-CoA oxidase activity // inferred from electronic annotation /// 0009055 // electron carrier activity // inferred from electronic annotation /// 0016491 // oxidoreductase activity // inferred from electronic annotation /// 0016627 // oxidoreductase activity, acting on the CH-CH group of donors // …
42	11356_at	42	11356_at	2 R/C	ACS1	3.70375	0.012	YAL054C	Acetyl-coA synthetase isoform which, along with Acs2p, is the nuclear source of acetyl-coA for histone acetlyation; expressed during growth on nonfermentable carbon sources and under aerobic conditions	Acetyl-coA synthetase isoform which, along with Acs2p, is the nuclear source of acetyl-coA for histone acetlyation; expressed during growth on nonfermentable carbon sources and under aerobic conditions	0006085 // acetyl-CoA biosynthetic process // inferred from direct assay /// 0008152 // metabolic process // inferred from electronic annotation /// 0016573 // histone acetylation // inferred from genetic interaction /// 0019654 // acetate fermentation // inferred from mutant phenotype	0005739 // mitochondrion // inferred from direct assay /// 0005783 // endoplasmic reticulum // inferred from electronic annotation /// 0005792 // microsome // inferred from electronic annotation /// 0005829 // cytosol // inferred from direct assay	0003824 // catalytic activity // inferred from electronic annotation /// 0003987 // acetate-CoA ligase activity // inferred from direct assay /// 0003987 // acetate-CoA ligase activity // inferred from electronic annotation /// 0005515 // protein binding // inferred from physical interaction /// 0016208 // AMP binding // inferred from electronic annotation /// 0016874 // ligase activity // inferr…
43	9668_at	43	9668_at	2 R/C	CAT2	3.62711	0.011	YML042W	Carnitine acetyl-CoA transferase present in both mitochondria and peroxisomes, transfers activated acetyl groups to carnitine to form acetylcarnitine which can be shuttled across membranes	Carnitine acetyl-CoA transferase present in both mitochondria and peroxisomes, transfers activated acetyl groups to carnitine to form acetylcarnitine which can be shuttled across membranes	0006629 // lipid metabolic process // inferred from electronic annotation /// 0006631 // fatty acid metabolic process // inferred from electronic annotation /// 0006810 // transport // inferred from electronic annotation /// 0009437 // carnitine metabolic process // inferred from mutant phenotype	0005739 // mitochondrion // inferred from direct assay /// 0005739 // mitochondrion // inferred from electronic annotation /// 0005743 // mitochondrial inner membrane // inferred from electronic annotation /// 0005777 // peroxisome // inferred from direct assay /// 0005777 // peroxisome // inferred from electronic annotation /// 0016020 // membrane // inferred from electronic annotation	0004092 // carnitine O-acetyltransferase activity // inferred from electronic annotation /// 0004092 // carnitine O-acetyltransferase activity // inferred from mutant phenotype /// 0005515 // protein binding // inferred from physical interaction /// 0008415 // acyltransferase activity // inferred from electronic annotation /// 0016740 // transferase activity // inferred from electronic annotation…
44	8142_s_at	44	8142_s_at	2 R/C	FDH1	3.52286	0.008	YOR388C	NAD(+)-dependent formate dehydrogenase, may protect cells from exogenous formate /// NAD(+)-dependent formate dehydrogenase, may protect cells from exogenous formate; YPL275W and YPL276W comprise a continuous open reading frame in some S. cerevisiae strains but not in the genomic reference strain S288C	NAD(+)-dependent formate dehydrogenase, may protect cells from exogenous formate /// NAD(+)-dependent formate dehydrogenase, may protect cells from exogenous formate; YPL275W and YPL276W comprise a continuous open reading frame in some S. cerevisiae strains but not in the genomic reference strain S288C	0006735 // NADH regeneration // traceable author statement /// 0008152 // metabolic process // inferred from electronic annotation /// 0042183 // formate catabolic process // inferred from genetic interaction /// 0055114 // oxidation reduction // inferred from electronic annotation	0005737 // cytoplasm // inferred from electronic annotation /// 0005829 // cytosol // inferred from direct assay	0003824 // catalytic activity // inferred from electronic annotation /// 0005488 // binding // inferred from electronic annotation /// 0008863 // formate dehydrogenase activity // inferred from electronic annotation /// 0008863 // formate dehydrogenase activity // inferred from genetic interaction /// 0016491 // oxidoreductase activity // inferred from electronic annotation /// 0016616 // oxidore…
45	9309_at	45	9309_at	2 R/C	ADH2	3.36249	0.006	YMR303C	Glucose-repressible alcohol dehydrogenase II, catalyzes the conversion of ethanol to acetaldehyde; involved in the production of certain carboxylate esters; regulated by ADR1	Glucose-repressible alcohol dehydrogenase II, catalyzes the conversion of ethanol to acetaldehyde; involved in the production of certain carboxylate esters; regulated by ADR1	0000947 // amino acid catabolic process to alcohol via Ehrlich pathway // inferred from genetic interaction /// 0006067 // ethanol metabolic process // inferred from direct assay /// 0006067 // ethanol metabolic process // traceable author statement /// 0006116 // NADH oxidation // inferred from direct assay /// 0008152 // metabolic process // inferred from electronic annotation /// 0055114 // ox…	0005737 // cytoplasm // inferred from direct assay /// 0005737 // cytoplasm // inferred from electronic annotation	0003824 // catalytic activity // inferred from electronic annotation /// 0004022 // alcohol dehydrogenase activity // inferred from direct assay /// 0004022 // alcohol dehydrogenase activity // inferred from electronic annotation /// 0005488 // binding // inferred from electronic annotation /// 0005515 // protein binding // inferred from physical interaction /// 0008270 // zinc ion binding // inf…

## Sheet: (b) Oxidative (61)
(b) Oxidative sentinels in YMC clusters (61). Periodic numbers in the order of ascending dimension score, Affymetrix ID, Cluster number, Gene ID, Dimension Score, Percentile rank, Gene name,Description, GO Biological Process, GO Cellular Compoment, GO Biological Function
PER#	AFFY ID	CLUSTER	GENE ID	SCORE	PERRANK	NAME	DESCRIPTION	BIOLOGICAL PROCESS	CELLULAR COMPONENT	BIOLOGICAL FUNCTION
1	6672_s_at	1 OX	RPL35A	45	0.046	YDL191W	Protein component of the large (60S) ribosomal subunit, identical to Rpl35Bp and has similarity to rat L35 ribosomal protein /// Protein component of the large (60S) ribosomal subunit, identical to Rpl35Ap and has similarity to rat L35 ribosomal protein	0006412 // translation // inferred from electronic annotation /// 0006412 // translation // traceable author statement	0005622 // intracellular // inferred from electronic annotation /// 0005737 // cytoplasm // inferred from electronic annotation /// 0005840 // ribosome // inferred from electronic annotation /// 0022625 // cytosolic large ribosomal subunit // traceable author statement /// 0030529 // ribonucleoprotein complex // inferred from electronic annotation	0003735 // structural constituent of ribosome // inferred from electronic annotation /// 0003735 // structural constituent of ribosome // traceable author statement
2	2590_s_at	0 R/B	RPA190	13.0237	0.751	Not_defined	RNA polymerase I subunit; largest subunit of RNA polymerase I	0006350 // transcription // inferred from electronic annotation	0005634 // nucleus // inferred from electronic annotation /// 0005730 // nucleolus // inferred from direct assay /// 0005736 // DNA-directed RNA polymerase I complex // traceable author statement	0000287 // magnesium ion binding // inferred from electronic annotation /// 0003677 // DNA binding // inferred from electronic annotation /// 0003899 // DNA-directed RNA polymerase activity // inferred from electronic annotation /// 0003899 // DNA-directed RNA polymerase activity // traceable author statement /// 0008270 // zinc ion binding // inferred from electronic annotation /// 0016740 // tr…
3	2588_at	0 R/B	RPA190	11.4657	0.637	Not_defined	RNA polymerase I subunit; largest subunit of RNA polymerase I	0006350 // transcription // inferred from electronic annotation	0005634 // nucleus // inferred from electronic annotation /// 0005730 // nucleolus // inferred from direct assay /// 0005736 // DNA-directed RNA polymerase I complex // traceable author statement	0000287 // magnesium ion binding // inferred from electronic annotation /// 0003677 // DNA binding // inferred from electronic annotation /// 0003899 // DNA-directed RNA polymerase activity // inferred from electronic annotation /// 0003899 // DNA-directed RNA polymerase activity // traceable author statement /// 0008270 // zinc ion binding // inferred from electronic annotation /// 0016740 // tr…
4	5668_at	1 OX	FCY2	9.07288	0.399	YER056C	Purine-cytosine permease, mediates purine (adenine, guanine, and hypoxanthine) and cytosine accumulation	0006810 // transport // inferred from electronic annotation /// 0006863 // purine transport // inferred from direct assay /// 0015856 // cytosine transport // inferred from direct assay /// 0015861 // cytidine transport // inferred from direct assay /// 0015931 // nucleobase, nucleoside, nucleotide and nucleic acid transport // inferred from electronic annotation	0005886 // plasma membrane // inferred from direct assay /// 0016020 // membrane // inferred from electronic annotation /// 0016021 // integral to membrane // inferred from electronic annotation	0015205 // nucleobase transmembrane transporter activity // inferred from direct assay /// 0015205 // nucleobase transmembrane transporter activity // inferred from electronic annotation /// 0015212 // cytidine transmembrane transporter activity // inferred from direct assay
5	8246_s_at	1 OX	NOP58	8.79635	0.369	YOR309C	Protein involved in pre-rRNA processing, 18S rRNA synthesis, and snoRNA synthesis; component of the small subunit processome complex, which is required for processing of pre-18S rRNA	0000447 // endonucleolytic cleavage in ITS1 to separate SSU-rRNA from 5.8S rRNA and LSU-rRNA from tricistronic rRNA transcript (SSU-rRNA, 5.8S rRNA, LSU-rRNA) // inferred from mutant phenotype /// 0000472 // endonucleolytic cleavage to generate mature 5'-end of SSU-rRNA from (SSU-rRNA, 5.8S rRNA, LSU-rRNA) // inferred from mutant phenotype /// 0000480 // endonucleolytic cleavage in 5'-ETS of tric…	0005634 // nucleus // inferred from electronic annotation /// 0005730 // nucleolus // inferred from direct assay /// 0030529 // ribonucleoprotein complex // inferred from electronic annotation /// 0030686 // 90S preribosome // inferred from direct assay /// 0031428 // box C/D snoRNP complex // inferred from direct assay /// 0031428 // box C/D snoRNP complex // inferred from physical interaction /…	0017069 // snRNA binding // inferred from physical interaction
6	7951_at	1 OX	TYW1	8.02107	0.286	YPL207W	Protein required for the synthesis of wybutosine, a modified guanosine found at the 3'-position adjacent to the anticodon of phenylalanine tRNA which supports reading frame maintenance by stabilizing codon-anticodon interactions	0008033 // tRNA processing // inferred from electronic annotation /// 0031591 // wybutosine biosynthetic process // inferred from mutant phenotype	0005783 // endoplasmic reticulum // inferred from direct assay /// 0005783 // endoplasmic reticulum // inferred from electronic annotation	0000166 // nucleotide binding // inferred from electronic annotation /// 0003824 // catalytic activity // inferred from electronic annotation /// 0005506 // iron ion binding // inferred from electronic annotation /// 0010181 // FMN binding // inferred from electronic annotation /// 0016491 // oxidoreductase activity // inferred from electronic annotation /// 0046872 // metal ion binding // inferr…
7	10300_f_at	1 OX	RPS0B	7.52798	0.241	YLR048W	Protein component of the small (40S) ribosomal subunit, nearly identical to Rps0Ap; required for maturation of 18S rRNA along with Rps0Ap; deletion of either RPS0 gene reduces growth rate, deletion of both genes is lethal	0000028 // ribosomal small subunit assembly and maintenance // inferred from mutant phenotype /// 0000447 // endonucleolytic cleavage in ITS1 to separate SSU-rRNA from 5.8S rRNA and LSU-rRNA from tricistronic rRNA transcript (SSU-rRNA, 5.8S rRNA, LSU-rRNA) // inferred from mutant phenotype /// 0000461 // endonucleolytic cleavage to generate mature 3'-end of SSU-rRNA from (SSU-rRNA, 5.8S rRNA, LSU…	0005622 // intracellular // inferred from electronic annotation /// 0005737 // cytoplasm // inferred from electronic annotation /// 0005840 // ribosome // inferred from electronic annotation /// 0015935 // small ribosomal subunit // inferred from electronic annotation /// 0022627 // cytosolic small ribosomal subunit // inferred from direct assay /// 0030529 // ribonucleoprotein complex // inferre…	0003677 // DNA binding // inferred from electronic annotation /// 0003735 // structural constituent of ribosome // inferred from direct assay /// 0003735 // structural constituent of ribosome // inferred from electronic annotation
8	10385_i_at	1 OX	RPL8A	7.52797	0.24	YLL045C	Ribosomal protein L4 of the large (60S) ribosomal subunit, nearly identical to Rpl8Bp and has similarity to rat L7a ribosomal protein; mutation results in decreased amounts of free 60S subunits /// Ribosomal protein L4 of the large (60S) ribosomal subunit, nearly identical to Rpl8Ap and has similarity to rat L7a ribosomal protein; mutation results in decreased amounts of free 60S subunits	0006412 // translation // traceable author statement /// 0042254 // ribosome biogenesis // inferred from electronic annotation	0005737 // cytoplasm // inferred from electronic annotation /// 0005840 // ribosome // inferred from electronic annotation /// 0022625 // cytosolic large ribosomal subunit // traceable author statement /// 0030529 // ribonucleoprotein complex // inferred from electronic annotation	0003735 // structural constituent of ribosome // traceable author statement /// 0005515 // protein binding // inferred from physical interaction
9	8981_at	1 OX	RPS7B	7.42038	0.232	YNL096C	Protein component of the small (40S) ribosomal subunit, nearly identical to Rps7Ap; interacts with Kti11p; deletion causes hypersensitivity to zymocin; has similarity to rat S7 and Xenopus S8 ribosomal proteins	0006364 // rRNA processing // inferred from electronic annotation /// 0006412 // translation // inferred from electronic annotation /// 0006412 // translation // non-traceable author statement /// 0042254 // ribosome biogenesis // inferred from electronic annotation /// 0042254 // ribosome biogenesis // inferred from genetic interaction	0005622 // intracellular // inferred from electronic annotation /// 0005634 // nucleus // inferred from electronic annotation /// 0005737 // cytoplasm // inferred from electronic annotation /// 0005840 // ribosome // inferred from electronic annotation /// 0022627 // cytosolic small ribosomal subunit // non-traceable author statement /// 0030529 // ribonucleoprotein complex // inferred from elect…	0003735 // structural constituent of ribosome // inferred from electronic annotation /// 0003735 // structural constituent of ribosome // non-traceable author statement
10	7064_at	1 OX	CTP1	7.37875	0.227	YBR291C	Mitochondrial inner membrane citrate transporter, member of the mitochondrial carrier family	0006810 // transport // inferred from electronic annotation /// 0006843 // mitochondrial citrate transport // inferred from direct assay	0005739 // mitochondrion // inferred from direct assay /// 0005739 // mitochondrion // inferred from electronic annotation /// 0005743 // mitochondrial inner membrane // inferred from electronic annotation /// 0016020 // membrane // inferred from electronic annotation /// 0016021 // integral to membrane // inferred from electronic annotation	0005371 // tricarboxylate secondary active transmembrane transporter activity // inferred from direct assay /// 0005488 // binding // inferred from electronic annotation
11	8185_at	1 OX	RPA190	7.3165	0.221	YOR341W	RNA polymerase I subunit; largest subunit of RNA polymerase I	0006350 // transcription // inferred from electronic annotation	0005634 // nucleus // inferred from electronic annotation /// 0005730 // nucleolus // inferred from direct assay /// 0005736 // DNA-directed RNA polymerase I complex // traceable author statement	0000287 // magnesium ion binding // inferred from electronic annotation /// 0003677 // DNA binding // inferred from electronic annotation /// 0003899 // DNA-directed RNA polymerase activity // inferred from electronic annotation /// 0003899 // DNA-directed RNA polymerase activity // traceable author statement /// 0008270 // zinc ion binding // inferred from electronic annotation /// 0016740 // tr…
12	10267_at	1 OX	SHM2	7.26337	0.216	YLR058C	Cytosolic serine hydroxymethyltransferase, converts serine to glycine plus 5,10 methylenetetrahydrofolate; major isoform involved in generating precursors for purine, pyrimidine, amino acid, and lipid biosynthesis	0006544 // glycine metabolic process // inferred from electronic annotation /// 0006563 // L-serine metabolic process // inferred from electronic annotation /// 0006730 // one-carbon compound metabolic process // inferred from electronic annotation /// 0006730 // one-carbon compound metabolic process // inferred from genetic interaction /// 0006730 // one-carbon compound metabolic process // infe…	0005737 // cytoplasm // inferred from direct assay /// 0005737 // cytoplasm // inferred from electronic annotation /// 0005737 // cytoplasm // inferred from mutant phenotype	0003824 // catalytic activity // inferred from electronic annotation /// 0004372 // glycine hydroxymethyltransferase activity // inferred from electronic annotation /// 0004372 // glycine hydroxymethyltransferase activity // inferred from mutant phenotype /// 0005515 // protein binding // inferred from physical interaction /// 0016740 // transferase activity // inferred from electronic annotation…
13	11330_at	1 OX	ADE1	7.18302	0.21	YAR015W	N-succinyl-5-aminoimidazole-4-carboxamide ribotide (SAICAR) synthetase, required for 'de novo' purine nucleotide biosynthesis; red pigment accumulates in mutant cells deprived of adenine	0006164 // purine nucleotide biosynthetic process // inferred from direct assay /// 0006164 // purine nucleotide biosynthetic process // inferred from electronic annotation /// 0006164 // purine nucleotide biosynthetic process // inferred from mutant phenotype /// 0006189 // 'de novo' IMP biosynthetic process // inferred from direct assay /// 0006189 // 'de novo' IMP biosynthetic process // infer…	0005634 // nucleus // inferred from direct assay /// 0005737 // cytoplasm // inferred from direct assay	0003824 // catalytic activity // inferred from electronic annotation /// 0004639 // phosphoribosylaminoimidazolesuccinocarboxamide synthase activity // inferred from direct assay /// 0004639 // phosphoribosylaminoimidazolesuccinocarboxamide synthase activity // inferred from electronic annotation /// 0005524 // ATP binding // inferred from electronic annotation /// 0016874 // ligase activity // i…
14	11203_i_at	1 OX	RPL17B	7.00243	0.195	YJL177W	Protein component of the large (60S) ribosomal subunit, nearly identical to Rpl17Ap and has similarity to E. coli L22 and rat L17 ribosomal proteins	0006412 // translation // inferred from direct assay /// 0006412 // translation // inferred from electronic annotation	0005622 // intracellular // inferred from electronic annotation /// 0005737 // cytoplasm // inferred from electronic annotation /// 0005840 // ribosome // inferred from electronic annotation /// 0015934 // large ribosomal subunit // inferred from electronic annotation /// 0022625 // cytosolic large ribosomal subunit // inferred from direct assay /// 0030529 // ribonucleoprotein complex // inferre…	0003735 // structural constituent of ribosome // inferred from direct assay /// 0003735 // structural constituent of ribosome // inferred from electronic annotation
15	11206_f_at	1 OX	RPL17B	6.92471	0.189	YJL177W	Protein component of the large (60S) ribosomal subunit, nearly identical to Rpl17Ap and has similarity to E. coli L22 and rat L17 ribosomal proteins	0006412 // translation // inferred from direct assay /// 0006412 // translation // inferred from electronic annotation	0005622 // intracellular // inferred from electronic annotation /// 0005737 // cytoplasm // inferred from electronic annotation /// 0005840 // ribosome // inferred from electronic annotation /// 0015934 // large ribosomal subunit // inferred from electronic annotation /// 0022625 // cytosolic large ribosomal subunit // inferred from direct assay /// 0030529 // ribonucleoprotein complex // inferre…	0003735 // structural constituent of ribosome // inferred from direct assay /// 0003735 // structural constituent of ribosome // inferred from electronic annotation
16	6038_at	1 OX	NPL3	6.74584	0.176	YDR432W	RNA-binding protein that carries poly(A)+ mRNA from the nucleus into the cytoplasm; required for the splicing of pre-mRNAs; dissociation from mRNAs is promoted by Mtr10p; phosphorylated by Sky1p in the cytoplasm	0006364 // rRNA processing // inferred from electronic annotation /// 0006406 // mRNA export from nucleus // inferred from genetic interaction /// 0007124 // pseudohyphal growth // inferred from mutant phenotype /// 0042254 // ribosome biogenesis // inferred from electronic annotation	0005634 // nucleus // inferred from direct assay /// 0005634 // nucleus // inferred from electronic annotation /// 0005634 // nucleus // inferred from mutant phenotype /// 0005737 // cytoplasm // inferred from mutant phenotype /// 0030529 // ribonucleoprotein complex // inferred from electronic annotation	0003676 // nucleic acid binding // inferred from electronic annotation /// 0003723 // RNA binding // inferred from electronic annotation /// 0003729 // mRNA binding // inferred from direct assay /// 0005515 // protein binding // inferred from physical interaction /// 0008143 // poly(A) binding // inferred from direct assay
17	2589_g_at	0 R/B	RPA190	6.7059	0.173	Not_defined	RNA polymerase I subunit; largest subunit of RNA polymerase I	0006350 // transcription // inferred from electronic annotation	0005634 // nucleus // inferred from electronic annotation /// 0005730 // nucleolus // inferred from direct assay /// 0005736 // DNA-directed RNA polymerase I complex // traceable author statement	0000287 // magnesium ion binding // inferred from electronic annotation /// 0003677 // DNA binding // inferred from electronic annotation /// 0003899 // DNA-directed RNA polymerase activity // inferred from electronic annotation /// 0003899 // DNA-directed RNA polymerase activity // traceable author statement /// 0008270 // zinc ion binding // inferred from electronic annotation /// 0016740 // tr…
18	6174_at	1 OX	PRO1	6.66507	0.17	YDR300C	Gamma-glutamyl kinase, catalyzes the first step in proline biosynthesis	0006561 // proline biosynthetic process // inferred from direct assay /// 0006561 // proline biosynthetic process // inferred from electronic annotation /// 0008652 // amino acid biosynthetic process // inferred from electronic annotation /// 0042254 // ribosome biogenesis // inferred from reviewed computational analysis	0005737 // cytoplasm // inferred from direct assay /// 0005737 // cytoplasm // inferred from electronic annotation	0003723 // RNA binding // inferred from electronic annotation /// 0004349 // glutamate 5-kinase activity // inferred from direct assay /// 0004349 // glutamate 5-kinase activity // inferred from electronic annotation /// 0004349 // glutamate 5-kinase activity // inferred from genetic interaction /// 0016301 // kinase activity // inferred from electronic annotation /// 0016740 // transferase activ…
19	9879_f_at	1 OX	IMD3	6.63213	0.167	YLR432W	Inosine monophosphate dehydrogenase, catalyzes the first step of GMP biosynthesis, member of a four-gene family in S. cerevisiae, constitutively expressed	0006164 // purine nucleotide biosynthetic process // inferred from electronic annotation /// 0006177 // GMP biosynthetic process // inferred from electronic annotation /// 0006183 // GTP biosynthetic process // traceable author statement /// 0008152 // metabolic process // inferred from electronic annotation /// 0055114 // oxidation reduction // inferred from electronic annotation	0005737 // cytoplasm // inferred from direct assay	0003824 // catalytic activity // inferred from electronic annotation /// 0003938 // IMP dehydrogenase activity // inferred from electronic annotation /// 0003938 // IMP dehydrogenase activity // traceable author statement /// 0005515 // protein binding // inferred from physical interaction /// 0016491 // oxidoreductase activity // inferred from electronic annotation /// 0030955 // potassium ion b…
20	7565_at	1 OX	MET16	6.58988	0.164	YPR167C	3'-phosphoadenylsulfate reductase, reduces 3'-phosphoadenylyl sulfate to adenosine-3',5'-bisphosphate and free sulfite using reduced thioredoxin as cosubstrate, involved in sulfate assimilation and methionine metabolism	0000103 // sulfate assimilation // traceable author statement /// 0006555 // methionine metabolic process // inferred from mutant phenotype /// 0008152 // metabolic process // inferred from electronic annotation /// 0008652 // amino acid biosynthetic process // inferred from electronic annotation /// 0009086 // methionine biosynthetic process // inferred from electronic annotation /// 0019344 // …	0005622 // intracellular // traceable author statement /// 0005737 // cytoplasm // traceable author statement	0004604 // phosphoadenylyl-sulfate reductase (thioredoxin) activity // inferred from direct assay /// 0004604 // phosphoadenylyl-sulfate reductase (thioredoxin) activity // inferred from electronic annotation /// 0005515 // protein binding // inferred from physical interaction /// 0016491 // oxidoreductase activity // inferred from electronic annotation /// 0016740 // transferase activity // infe…
21	9420_i_at	1 OX	RPL36A	6.49529	0.156	YMR194W	N-terminally acetylated protein component of the large (60S) ribosomal subunit, nearly identical to Rpl36Bp and has similarity to rat L36 ribosomal protein; binds to 5.8 S rRNA	0006412 // translation // inferred from direct assay /// 0006412 // translation // inferred from electronic annotation	0005622 // intracellular // inferred from electronic annotation /// 0005737 // cytoplasm // inferred from electronic annotation /// 0005840 // ribosome // inferred from electronic annotation /// 0022625 // cytosolic large ribosomal subunit // inferred from direct assay /// 0030529 // ribonucleoprotein complex // inferred from electronic annotation	0003723 // RNA binding // inferred from direct assay /// 0003735 // structural constituent of ribosome // inferred from direct assay /// 0003735 // structural constituent of ribosome // inferred from electronic annotation
22	2593_s_at	1 OX	RPA190	6.40606	0.149	Not_defined	RNA polymerase I subunit; largest subunit of RNA polymerase I	0006350 // transcription // inferred from electronic annotation	0005634 // nucleus // inferred from electronic annotation /// 0005730 // nucleolus // inferred from direct assay /// 0005736 // DNA-directed RNA polymerase I complex // traceable author statement	0000287 // magnesium ion binding // inferred from electronic annotation /// 0003677 // DNA binding // inferred from electronic annotation /// 0003899 // DNA-directed RNA polymerase activity // inferred from electronic annotation /// 0003899 // DNA-directed RNA polymerase activity // traceable author statement /// 0008270 // zinc ion binding // inferred from electronic annotation /// 0016740 // tr…
23	2591_s_at	0 R/B	RPA190	6.33194	0.143	Not_defined	RNA polymerase I subunit; largest subunit of RNA polymerase I	0006350 // transcription // inferred from electronic annotation	0005634 // nucleus // inferred from electronic annotation /// 0005730 // nucleolus // inferred from direct assay /// 0005736 // DNA-directed RNA polymerase I complex // traceable author statement	0000287 // magnesium ion binding // inferred from electronic annotation /// 0003677 // DNA binding // inferred from electronic annotation /// 0003899 // DNA-directed RNA polymerase activity // inferred from electronic annotation /// 0003899 // DNA-directed RNA polymerase activity // traceable author statement /// 0008270 // zinc ion binding // inferred from electronic annotation /// 0016740 // tr…
24	10739_f_at	1 OX	RPL17A	6.31496	0.142	YKL180W	Protein component of the large (60S) ribosomal subunit, nearly identical to Rpl17Bp and has similarity to E. coli L22 and rat L17 ribosomal proteins; copurifies with the Dam1 complex (aka DASH complex)	0006412 // translation // inferred from direct assay /// 0006412 // translation // inferred from electronic annotation	0005622 // intracellular // inferred from electronic annotation /// 0005737 // cytoplasm // inferred from direct assay /// 0005737 // cytoplasm // inferred from electronic annotation /// 0005840 // ribosome // inferred from electronic annotation /// 0015934 // large ribosomal subunit // inferred from electronic annotation /// 0022625 // cytosolic large ribosomal subunit // inferred from direct as…	0003735 // structural constituent of ribosome // inferred from direct assay /// 0003735 // structural constituent of ribosome // inferred from electronic annotation
25	9094_s_at	1 OX	SSB1	6.29376	0.14	YNL209W	Cytoplasmic ATPase that is a ribosome-associated molecular chaperone, functions with J-protein partner Zuo1p; may be involved in folding of newly-made polypeptide chains; member of the HSP70 family; interacts with phosphatase subunit Reg1p /// Cytoplasmic ATPase that is a ribosome-associated molecular chaperone, functions with J-protein partner Zuo1p; may be involved in the folding of newly-synth…	0006412 // translation // inferred from electronic annotation /// 0006412 // translation // inferred from mutant phenotype /// 0006412 // translation // inferred from physical interaction /// 0006415 // translational termination // inferred from mutant phenotype /// 0006417 // regulation of translation // inferred from reviewed computational analysis /// 0006450 // regulation of translational fid…	0005625 // soluble fraction // inferred from direct assay /// 0005737 // cytoplasm // inferred from electronic annotation /// 0005737 // cytoplasm // inferred from direct assay /// 0005844 // polysome // inferred from direct assay	0000166 // nucleotide binding // inferred from electronic annotation /// 0005515 // protein binding // inferred from physical interaction /// 0005524 // ATP binding // inferred from electronic annotation /// 0016887 // ATPase activity // inferred from direct assay /// 0051082 // unfolded protein binding // inferred from direct assay
26	9890_s_at	1 OX	RPS1A	6.17761	0.132	YLR441C	Ribosomal protein 10 (rp10) of the small (40S) subunit; nearly identical to Rps1Bp and has similarity to rat S3a ribosomal protein /// Ribosomal protein 10 (rp10) of the small (40S) subunit; nearly identical to Rps1Ap and has similarity to rat S3a ribosomal protein	0000462 // maturation of SSU-rRNA from tricistronic rRNA transcript (SSU-rRNA, 5.8S rRNA, LSU-rRNA) // inferred from genetic interaction /// 0006412 // translation // inferred from electronic annotation /// 0006412 // translation // non-traceable author statement	0005622 // intracellular // inferred from electronic annotation /// 0005737 // cytoplasm // inferred from electronic annotation /// 0005840 // ribosome // inferred from electronic annotation /// 0022627 // cytosolic small ribosomal subunit // non-traceable author statement /// 0030529 // ribonucleoprotein complex // inferred from electronic annotation /// 0030686 // 90S preribosome // inferred fr…	0003735 // structural constituent of ribosome // inferred from electronic annotation /// 0003735 // structural constituent of ribosome // non-traceable author statement
27	11355_at	1 OX	CYS3	6.12073	0.128	YAL012W	Cystathionine gamma-lyase, catalyzes one of the two reactions involved in the transsulfuration pathway that yields cysteine from homocysteine with the intermediary formation of cystathionine	0000096 // sulfur amino acid metabolic process // traceable author statement /// 0006520 // amino acid metabolic process // inferred from electronic annotation /// 0006534 // cysteine metabolic process // traceable author statement /// 0008652 // amino acid biosynthetic process // inferred from electronic annotation /// 0019344 // cysteine biosynthetic process // inferred from electronic annotati…	0005737 // cytoplasm // inferred from direct assay /// 0005737 // cytoplasm // inferred from electronic annotation	0003824 // catalytic activity // inferred from electronic annotation /// 0004123 // cystathionine gamma-lyase activity // inferred from direct assay /// 0004123 // cystathionine gamma-lyase activity // inferred from electronic annotation /// 0016829 // lyase activity // inferred from electronic annotation /// 0030170 // pyridoxal phosphate binding // inferred from electronic annotation /// 004280…
28	5234_at	1 OX	ADE5,7	6.11499	0.128	YGL234W	Bifunctional enzyme of the 'de novo' purine nucleotide biosynthetic pathway, contains aminoimidazole ribotide synthetase and glycinamide ribotide synthetase activities	0006144 // purine base metabolic process // traceable author statement /// 0006164 // purine nucleotide biosynthetic process // inferred from electronic annotation /// 0006189 // 'de novo' IMP biosynthetic process // inferred from electronic annotation /// 0009113 // purine base biosynthetic process // inferred from electronic annotation	0005737 // cytoplasm // inferred from direct assay /// 0005737 // cytoplasm // inferred from electronic annotation	0000166 // nucleotide binding // inferred from electronic annotation /// 0003824 // catalytic activity // inferred from electronic annotation /// 0004637 // phosphoribosylamine-glycine ligase activity // inferred from electronic annotation /// 0004641 // phosphoribosylformylglycinamidine cyclo-ligase activity // inferred from electronic annotation /// 0005524 // ATP binding // inferred from elect…
29	7169_at	1 OX	MET8	6.1099	0.127	YBR213W	Bifunctional dehydrogenase and ferrochelatase, involved in the biosynthesis of siroheme, a prosthetic group used by sulfite reductase; required for sulfate assimilation and methionine biosynthesis	0000103 // sulfate assimilation // inferred from mutant phenotype /// 0006779 // porphyrin biosynthetic process // inferred from electronic annotation /// 0008152 // metabolic process // inferred from electronic annotation /// 0008652 // amino acid biosynthetic process // inferred from electronic annotation /// 0009086 // methionine biosynthetic process // inferred from electronic annotation /// …	Not_defined	0003824 // catalytic activity // inferred from electronic annotation /// 0004325 // ferrochelatase activity // inferred from direct assay /// 0005488 // binding // inferred from electronic annotation /// 0016491 // oxidoreductase activity // inferred from electronic annotation /// 0016829 // lyase activity // inferred from electronic annotation /// 0043115 // precorrin-2 dehydrogenase activity //…
30	5408_at	1 OX	FRS2	6.05602	0.124	YFL022C	Alpha subunit of cytoplasmic phenylalanyl-tRNA synthetase, forms a tetramer with Frs1p to form active enzyme; evolutionarily distant from mitochondrial phenylalanyl-tRNA synthetase based on protein sequence, but substrate binding is similar	0006412 // translation // inferred from electronic annotation /// 0006418 // tRNA aminoacylation for protein translation // inferred from electronic annotation /// 0006432 // phenylalanyl-tRNA aminoacylation // inferred from electronic annotation /// 0006432 // phenylalanyl-tRNA aminoacylation // traceable author statement	0005737 // cytoplasm // inferred from direct assay /// 0005737 // cytoplasm // inferred from electronic annotation /// 0005737 // cytoplasm // traceable author statement /// 0009328 // phenylalanine-tRNA ligase complex // inferred from direct assay	0000166 // nucleotide binding // inferred from electronic annotation /// 0004812 // aminoacyl-tRNA ligase activity // inferred from electronic annotation /// 0004826 // phenylalanine-tRNA ligase activity // inferred from direct assay /// 0004826 // phenylalanine-tRNA ligase activity // inferred from electronic annotation /// 0004826 // phenylalanine-tRNA ligase activity // inferred from mutant ph…
31	10180_at	1 OX	STM1	6.03331	0.122	YLR150W	Protein required for optimal translation under nutrient stress; involved in TOR signaling pathway; binds G4 quadruplex and purine motif triplex nucleic acid; acts with Cdc13p to maintain telomere structure	0000723 // telomere maintenance // inferred from genetic interaction /// 0006916 // anti-apoptosis // inferred from direct assay /// 0031929 // TOR signaling pathway // inferred from mutant phenotype /// 0043558 // regulation of translational initiation in response to stress // inferred from mutant phenotype	0005634 // nucleus // inferred from electronic annotation /// 0005737 // cytoplasm // inferred from direct assay /// 0005737 // cytoplasm // inferred from electronic annotation /// 0005844 // polysome // inferred from direct assay /// 0022626 // cytosolic ribosome // inferred from direct assay	0003677 // DNA binding // inferred from direct assay /// 0003677 // DNA binding // inferred from electronic annotation /// 0005515 // protein binding // inferred from physical interaction /// 0042162 // telomeric DNA binding // inferred from direct assay /// 0045142 // triplex DNA binding // inferred from direct assay
32	11236_at	1 OX	RPS22A	5.72207	0.104	YJL190C	Protein component of the small (40S) ribosomal subunit; nearly identical to Rps22Bp and has similarity to E. coli S8 and rat S15a ribosomal proteins	0006412 // translation // inferred by curator /// 0006412 // translation // inferred from electronic annotation	0005622 // intracellular // inferred from electronic annotation /// 0005737 // cytoplasm // inferred from electronic annotation /// 0005840 // ribosome // inferred from electronic annotation /// 0022627 // cytosolic small ribosomal subunit // inferred from direct assay /// 0030529 // ribonucleoprotein complex // inferred from electronic annotation	0003735 // structural constituent of ribosome // inferred from direct assay /// 0003735 // structural constituent of ribosome // inferred from electronic annotation
33	8600_at	1 OX	SPE2	5.60808	0.097	YOL052C	S-adenosylmethionine decarboxylase, required for the biosynthesis of spermidine and spermine; cells lacking Spe2p require spermine or spermidine for growth in the presence of oxygen but not when grown anaerobically	0006597 // spermine biosynthetic process // inferred from electronic annotation /// 0006597 // spermine biosynthetic process // inferred from mutant phenotype /// 0008295 // spermidine biosynthetic process // inferred from electronic annotation /// 0008295 // spermidine biosynthetic process // inferred from mutant phenotype /// 0015940 // pantothenate biosynthetic process // inferred from mutant …	0005634 // nucleus // inferred from direct assay /// 0005737 // cytoplasm // inferred from direct assay	0004014 // adenosylmethionine decarboxylase activity // inferred from direct assay /// 0004014 // adenosylmethionine decarboxylase activity // inferred from electronic annotation /// 0005515 // protein binding // inferred from physical interaction /// 0016829 // lyase activity // inferred from electronic annotation /// 0016831 // carboxy-lyase activity // inferred from electronic annotation
34	9897_f_at	1 OX	RPL31B	5.54668	0.094	YLR406C	Protein component of the large (60S) ribosomal subunit, nearly identical to Rpl31Ap and has similarity to rat L31 ribosomal protein; associates with the karyopherin Sxm1p; loss of both Rpl31p and Rpl39p confers lethality	0006412 // translation // inferred from direct assay /// 0006412 // translation // inferred from electronic annotation /// 0006450 // regulation of translational fidelity // inferred from mutant phenotype	0005622 // intracellular // inferred from electronic annotation /// 0005737 // cytoplasm // inferred from electronic annotation /// 0005840 // ribosome // inferred from electronic annotation /// 0022625 // cytosolic large ribosomal subunit // inferred from direct assay /// 0030529 // ribonucleoprotein complex // inferred from electronic annotation	0003735 // structural constituent of ribosome // inferred from direct assay /// 0003735 // structural constituent of ribosome // inferred from electronic annotation
35	9421_s_at	1 OX	RPL36A	5.33045	0.08	YMR194W	N-terminally acetylated protein component of the large (60S) ribosomal subunit, nearly identical to Rpl36Bp and has similarity to rat L36 ribosomal protein; binds to 5.8 S rRNA /// Protein component of the large (60S) ribosomal subunit, nearly identical to Rpl36Ap and has similarity to rat L36 ribosomal protein; binds to 5.8 S rRNA	0006412 // translation // inferred from direct assay /// 0006412 // translation // inferred from electronic annotation	0005622 // intracellular // inferred from electronic annotation /// 0005737 // cytoplasm // inferred from electronic annotation /// 0005840 // ribosome // inferred from electronic annotation /// 0022625 // cytosolic large ribosomal subunit // inferred from direct assay /// 0030529 // ribonucleoprotein complex // inferred from electronic annotation	0003723 // RNA binding // inferred from direct assay /// 0003735 // structural constituent of ribosome // inferred from direct assay /// 0003735 // structural constituent of ribosome // inferred from electronic annotation /// 0005515 // protein binding // inferred from physical interaction
36	6560_at	1 OX	RPL13A	5.28124	0.079	YDL082W	Protein component of the large (60S) ribosomal subunit, nearly identical to Rpl13Bp; not essential for viability; has similarity to rat L13 ribosomal protein	0006412 // translation // inferred from electronic annotation /// 0006412 // translation // traceable author statement	0005622 // intracellular // inferred from electronic annotation /// 0005737 // cytoplasm // inferred from electronic annotation /// 0005840 // ribosome // inferred from electronic annotation /// 0022625 // cytosolic large ribosomal subunit // traceable author statement /// 0030529 // ribonucleoprotein complex // inferred from electronic annotation	0003735 // structural constituent of ribosome // inferred from electronic annotation /// 0003735 // structural constituent of ribosome // traceable author statement
37	10738_i_at	1 OX	RPL17A	5.13773	0.071	YKL180W	Protein component of the large (60S) ribosomal subunit, nearly identical to Rpl17Bp and has similarity to E. coli L22 and rat L17 ribosomal proteins; copurifies with the Dam1 complex (aka DASH complex)	0006412 // translation // inferred from direct assay /// 0006412 // translation // inferred from electronic annotation	0005622 // intracellular // inferred from electronic annotation /// 0005737 // cytoplasm // inferred from direct assay /// 0005737 // cytoplasm // inferred from electronic annotation /// 0005840 // ribosome // inferred from electronic annotation /// 0015934 // large ribosomal subunit // inferred from electronic annotation /// 0022625 // cytosolic large ribosomal subunit // inferred from direct as…	0003735 // structural constituent of ribosome // inferred from direct assay /// 0003735 // structural constituent of ribosome // inferred from electronic annotation
38	9183_s_at	1 OX	RPL18A	5.13161	0.07	YNL301C	Protein component of the large (60S) ribosomal subunit, identical to Rpl18Bp and has similarity to rat L18 ribosomal protein; intron of RPL18A pre-mRNA forms stem-loop structures that are a target for Rnt1p cleavage leading to degradation /// Protein component of the large (60S) ribosomal subunit, identical to Rpl18Ap and has similarity to rat L18 ribosomal protein	0006412 // translation // inferred from electronic annotation /// 0006412 // translation // traceable author statement	0005622 // intracellular // inferred from electronic annotation /// 0005737 // cytoplasm // inferred from electronic annotation /// 0005840 // ribosome // inferred from electronic annotation /// 0022625 // cytosolic large ribosomal subunit // traceable author statement /// 0030529 // ribonucleoprotein complex // inferred from electronic annotation	0003735 // structural constituent of ribosome // inferred from electronic annotation /// 0003735 // structural constituent of ribosome // traceable author statement
39	2592_s_at	1 OX	RPA190	5.04711	0.066	Not_defined	RNA polymerase I subunit; largest subunit of RNA polymerase I	0006350 // transcription // inferred from electronic annotation	0005634 // nucleus // inferred from electronic annotation /// 0005730 // nucleolus // inferred from direct assay /// 0005736 // DNA-directed RNA polymerase I complex // traceable author statement	0000287 // magnesium ion binding // inferred from electronic annotation /// 0003677 // DNA binding // inferred from electronic annotation /// 0003899 // DNA-directed RNA polymerase activity // inferred from electronic annotation /// 0003899 // DNA-directed RNA polymerase activity // traceable author statement /// 0008270 // zinc ion binding // inferred from electronic annotation /// 0016740 // tr…
40	6039_g_at	1 OX	NPL3	5.03377	0.065	YDR432W	RNA-binding protein that carries poly(A)+ mRNA from the nucleus into the cytoplasm; required for the splicing of pre-mRNAs; dissociation from mRNAs is promoted by Mtr10p; phosphorylated by Sky1p in the cytoplasm	0006364 // rRNA processing // inferred from electronic annotation /// 0006406 // mRNA export from nucleus // inferred from genetic interaction /// 0007124 // pseudohyphal growth // inferred from mutant phenotype /// 0042254 // ribosome biogenesis // inferred from electronic annotation	0005634 // nucleus // inferred from direct assay /// 0005634 // nucleus // inferred from electronic annotation /// 0005634 // nucleus // inferred from mutant phenotype /// 0005737 // cytoplasm // inferred from mutant phenotype /// 0030529 // ribonucleoprotein complex // inferred from electronic annotation	0003676 // nucleic acid binding // inferred from electronic annotation /// 0003723 // RNA binding // inferred from electronic annotation /// 0003729 // mRNA binding // inferred from direct assay /// 0005515 // protein binding // inferred from physical interaction /// 0008143 // poly(A) binding // inferred from direct assay
41	5571_at	1 OX	RPS26B	4.94305	0.06	YER131W	Protein component of the small (40S) ribosomal subunit; nearly identical to Rps26Ap and has similarity to rat S26 ribosomal protein	0006407 // rRNA export from nucleus // inferred from genetic interaction /// 0006412 // translation // inferred from electronic annotation /// 0006412 // translation // non-traceable author statement	0005622 // intracellular // inferred from electronic annotation /// 0005737 // cytoplasm // inferred from electronic annotation /// 0005840 // ribosome // inferred from electronic annotation /// 0022627 // cytosolic small ribosomal subunit // non-traceable author statement /// 0030529 // ribonucleoprotein complex // inferred from electronic annotation	0003735 // structural constituent of ribosome // inferred from electronic annotation /// 0003735 // structural constituent of ribosome // non-traceable author statement
42	7190_i_at	1 OX	RPS9B	4.94073	0.06	YBR189W	Protein component of the small (40S) ribosomal subunit; nearly identical to Rps9Ap and has similarity to E. coli S4 and rat S9 ribosomal proteins	0000462 // maturation of SSU-rRNA from tricistronic rRNA transcript (SSU-rRNA, 5.8S rRNA, LSU-rRNA) // inferred from genetic interaction /// 0006364 // rRNA processing // inferred from electronic annotation /// 0006412 // translation // inferred from electronic annotation /// 0042254 // ribosome biogenesis // inferred from electronic annotation /// 0045903 // positive regulation of translational …	0005622 // intracellular // inferred from electronic annotation /// 0005634 // nucleus // inferred from electronic annotation /// 0005737 // cytoplasm // inferred from electronic annotation /// 0005840 // ribosome // inferred from electronic annotation /// 0015935 // small ribosomal subunit // inferred from electronic annotation /// 0022627 // cytosolic small ribosomal subunit // inferred from di…	0003723 // RNA binding // inferred from electronic annotation /// 0003735 // structural constituent of ribosome // inferred from direct assay /// 0003735 // structural constituent of ribosome // inferred from electronic annotation /// 0019843 // rRNA binding // inferred from electronic annotation
43	6433_at	1 OX	RPS13	4.92286	0.059	YDR064W	Protein component of the small (40S) ribosomal subunit; has similarity to E. coli S15 and rat S13 ribosomal proteins	0000462 // maturation of SSU-rRNA from tricistronic rRNA transcript (SSU-rRNA, 5.8S rRNA, LSU-rRNA) // inferred from mutant phenotype /// 0006412 // translation // inferred by curator /// 0006412 // translation // inferred from electronic annotation	0005622 // intracellular // inferred from electronic annotation /// 0005737 // cytoplasm // inferred from electronic annotation /// 0005840 // ribosome // inferred from electronic annotation /// 0022627 // cytosolic small ribosomal subunit // inferred from direct assay /// 0030529 // ribonucleoprotein complex // inferred from electronic annotation /// 0030686 // 90S preribosome // inferred from d…	0003735 // structural constituent of ribosome // inferred from direct assay /// 0003735 // structural constituent of ribosome // inferred from electronic annotation /// 0019843 // rRNA binding // inferred from direct assay
44	9896_f_at	1 OX	RPL31B	4.84032	0.057	YLR406C	Protein component of the large (60S) ribosomal subunit, nearly identical to Rpl31Ap and has similarity to rat L31 ribosomal protein; associates with the karyopherin Sxm1p; loss of both Rpl31p and Rpl39p confers lethality	0006412 // translation // inferred from direct assay /// 0006412 // translation // inferred from electronic annotation /// 0006450 // regulation of translational fidelity // inferred from mutant phenotype	0005622 // intracellular // inferred from electronic annotation /// 0005737 // cytoplasm // inferred from electronic annotation /// 0005840 // ribosome // inferred from electronic annotation /// 0022625 // cytosolic large ribosomal subunit // inferred from direct assay /// 0030529 // ribonucleoprotein complex // inferred from electronic annotation	0003735 // structural constituent of ribosome // inferred from direct assay /// 0003735 // structural constituent of ribosome // inferred from electronic annotation
45	8936_at	1 OX	RPS7B	4.7577	0.052	YNL096C	Protein component of the small (40S) ribosomal subunit, nearly identical to Rps7Ap; interacts with Kti11p; deletion causes hypersensitivity to zymocin; has similarity to rat S7 and Xenopus S8 ribosomal proteins	0006364 // rRNA processing // inferred from electronic annotation /// 0006412 // translation // inferred from electronic annotation /// 0006412 // translation // non-traceable author statement /// 0042254 // ribosome biogenesis // inferred from electronic annotation /// 0042254 // ribosome biogenesis // inferred from genetic interaction	0005622 // intracellular // inferred from electronic annotation /// 0005634 // nucleus // inferred from electronic annotation /// 0005737 // cytoplasm // inferred from electronic annotation /// 0005840 // ribosome // inferred from electronic annotation /// 0022627 // cytosolic small ribosomal subunit // non-traceable author statement /// 0030529 // ribonucleoprotein complex // inferred from elect…	0003735 // structural constituent of ribosome // inferred from electronic annotation /// 0003735 // structural constituent of ribosome // non-traceable author statement
46	4575_i_at	1 OX	RPL8A	4.71925	0.05	YHL033C	Ribosomal protein L4 of the large (60S) ribosomal subunit, nearly identical to Rpl8Bp and has similarity to rat L7a ribosomal protein; mutation results in decreased amounts of free 60S subunits /// Ribosomal protein L4 of the large (60S) ribosomal subunit, nearly identical to Rpl8Ap and has similarity to rat L7a ribosomal protein; mutation results in decreased amounts of free 60S subunits	0006412 // translation // traceable author statement /// 0042254 // ribosome biogenesis // inferred from electronic annotation	0005737 // cytoplasm // inferred from electronic annotation /// 0005840 // ribosome // inferred from electronic annotation /// 0022625 // cytosolic large ribosomal subunit // traceable author statement /// 0030529 // ribonucleoprotein complex // inferred from electronic annotation	0003735 // structural constituent of ribosome // traceable author statement /// 0005515 // protein binding // inferred from physical interaction
47	10068_i_at	1 OX	RPS28B	4.53498	0.043	YLR264W	Protein component of the small (40S) ribosomal subunit; nearly identical to Rps28Ap and has similarity to rat S28 ribosomal protein	0006407 // rRNA export from nucleus // inferred from genetic interaction /// 0006412 // translation // inferred by curator /// 0006412 // translation // inferred from electronic annotation	0005622 // intracellular // inferred from electronic annotation /// 0005737 // cytoplasm // inferred from electronic annotation /// 0005840 // ribosome // inferred from electronic annotation /// 0022627 // cytosolic small ribosomal subunit // inferred from direct assay /// 0030529 // ribonucleoprotein complex // inferred from electronic annotation	0003735 // structural constituent of ribosome // inferred from direct assay /// 0003735 // structural constituent of ribosome // inferred from electronic annotation /// 0005515 // protein binding // inferred from physical interaction
48	9694_at	1 OX	OGG1	4.53422	0.043	YML060W	Mitochondrial glycosylase/lyase that specifically excises 7,8-dihydro-8-oxoguanine residues located opposite cytosine or thymine residues in DNA, repairs oxidative damage to mitochondrial DNA	0006281 // DNA repair // inferred from electronic annotation /// 0006281 // DNA repair // inferred from mutant phenotype /// 0006284 // base-excision repair // inferred from electronic annotation /// 0006285 // base-excision repair, AP site formation // inferred from direct assay /// 0006289 // nucleotide-excision repair // inferred from electronic annotation /// 0006974 // response to DNA damage…	0005634 // nucleus // inferred from electronic annotation /// 0005739 // mitochondrion // inferred from direct assay	0003677 // DNA binding // inferred from electronic annotation /// 0003684 // damaged DNA binding // inferred from electronic annotation /// 0003824 // catalytic activity // inferred from electronic annotation /// 0003906 // DNA-(apurinic or apyrimidinic site) lyase activity // inferred from electronic annotation /// 0008534 // oxidized purine base lesion DNA N-glycosylase activity // inferred fro…
49	8668_at	1 OX	RPL18A	4.52003	0.042	YOL120C	Protein component of the large (60S) ribosomal subunit, identical to Rpl18Bp and has similarity to rat L18 ribosomal protein; intron of RPL18A pre-mRNA forms stem-loop structures that are a target for Rnt1p cleavage leading to degradation	0006412 // translation // inferred from electronic annotation /// 0006412 // translation // traceable author statement	0005622 // intracellular // inferred from electronic annotation /// 0005737 // cytoplasm // inferred from electronic annotation /// 0005840 // ribosome // inferred from electronic annotation /// 0022625 // cytosolic large ribosomal subunit // traceable author statement /// 0030529 // ribonucleoprotein complex // inferred from electronic annotation	0003735 // structural constituent of ribosome // inferred from electronic annotation /// 0003735 // structural constituent of ribosome // traceable author statement
50	9895_i_at	1 OX	RPL31B	4.48274	0.04	YLR406C	Protein component of the large (60S) ribosomal subunit, nearly identical to Rpl31Ap and has similarity to rat L31 ribosomal protein; associates with the karyopherin Sxm1p; loss of both Rpl31p and Rpl39p confers lethality	0006412 // translation // inferred from direct assay /// 0006412 // translation // inferred from electronic annotation /// 0006450 // regulation of translational fidelity // inferred from mutant phenotype	0005622 // intracellular // inferred from electronic annotation /// 0005737 // cytoplasm // inferred from electronic annotation /// 0005840 // ribosome // inferred from electronic annotation /// 0022625 // cytosolic large ribosomal subunit // inferred from direct assay /// 0030529 // ribonucleoprotein complex // inferred from electronic annotation	0003735 // structural constituent of ribosome // inferred from direct assay /// 0003735 // structural constituent of ribosome // inferred from electronic annotation
51	6559_f_at	1 OX	RPS16B	4.40258	0.036	YDL083C	Protein component of the small (40S) ribosomal subunit; identical to Rps16Ap and has similarity to E. coli S9 and rat S16 ribosomal proteins	0000462 // maturation of SSU-rRNA from tricistronic rRNA transcript (SSU-rRNA, 5.8S rRNA, LSU-rRNA) // inferred from genetic interaction /// 0006412 // translation // inferred from electronic annotation /// 0006412 // translation // non-traceable author statement	0005622 // intracellular // inferred from electronic annotation /// 0005737 // cytoplasm // inferred from electronic annotation /// 0005840 // ribosome // inferred from electronic annotation /// 0022627 // cytosolic small ribosomal subunit // non-traceable author statement /// 0030529 // ribonucleoprotein complex // inferred from electronic annotation /// 0030686 // 90S preribosome // inferred fr…	0003735 // structural constituent of ribosome // inferred from electronic annotation /// 0003735 // structural constituent of ribosome // non-traceable author statement
52	9889_i_at	1 OX	RPS1A	4.31732	0.032	YLR441C	Ribosomal protein 10 (rp10) of the small (40S) subunit; nearly identical to Rps1Bp and has similarity to rat S3a ribosomal protein	0000462 // maturation of SSU-rRNA from tricistronic rRNA transcript (SSU-rRNA, 5.8S rRNA, LSU-rRNA) // inferred from genetic interaction /// 0006412 // translation // inferred from electronic annotation /// 0006412 // translation // non-traceable author statement	0005622 // intracellular // inferred from electronic annotation /// 0005737 // cytoplasm // inferred from electronic annotation /// 0005840 // ribosome // inferred from electronic annotation /// 0022627 // cytosolic small ribosomal subunit // non-traceable author statement /// 0030529 // ribonucleoprotein complex // inferred from electronic annotation /// 0030686 // 90S preribosome // inferred fr…	0003735 // structural constituent of ribosome // inferred from electronic annotation /// 0003735 // structural constituent of ribosome // non-traceable author statement
53	10386_s_at	1 OX	RPL8A	4.2996	0.031	YLL045C	Ribosomal protein L4 of the large (60S) ribosomal subunit, nearly identical to Rpl8Bp and has similarity to rat L7a ribosomal protein; mutation results in decreased amounts of free 60S subunits /// Ribosomal protein L4 of the large (60S) ribosomal subunit, nearly identical to Rpl8Ap and has similarity to rat L7a ribosomal protein; mutation results in decreased amounts of free 60S subunits	0006412 // translation // traceable author statement /// 0042254 // ribosome biogenesis // inferred from electronic annotation	0005737 // cytoplasm // inferred from electronic annotation /// 0005840 // ribosome // inferred from electronic annotation /// 0022625 // cytosolic large ribosomal subunit // traceable author statement /// 0030529 // ribonucleoprotein complex // inferred from electronic annotation	0003735 // structural constituent of ribosome // traceable author statement /// 0005515 // protein binding // inferred from physical interaction
54	7191_f_at	1 OX	RPS9B	4.29406	0.031	YBR189W	Protein component of the small (40S) ribosomal subunit; nearly identical to Rps9Ap and has similarity to E. coli S4 and rat S9 ribosomal proteins	0000462 // maturation of SSU-rRNA from tricistronic rRNA transcript (SSU-rRNA, 5.8S rRNA, LSU-rRNA) // inferred from genetic interaction /// 0006364 // rRNA processing // inferred from electronic annotation /// 0006412 // translation // inferred from electronic annotation /// 0042254 // ribosome biogenesis // inferred from electronic annotation /// 0045903 // positive regulation of translational …	0005622 // intracellular // inferred from electronic annotation /// 0005634 // nucleus // inferred from electronic annotation /// 0005737 // cytoplasm // inferred from electronic annotation /// 0005840 // ribosome // inferred from electronic annotation /// 0015935 // small ribosomal subunit // inferred from electronic annotation /// 0022627 // cytosolic small ribosomal subunit // inferred from di…	0003723 // RNA binding // inferred from electronic annotation /// 0003735 // structural constituent of ribosome // inferred from direct assay /// 0003735 // structural constituent of ribosome // inferred from electronic annotation /// 0019843 // rRNA binding // inferred from electronic annotation
55	10301_at	1 OX	RPS0B	4.28163	0.03	YLR048W	Protein component of the small (40S) ribosomal subunit, nearly identical to Rps0Ap; required for maturation of 18S rRNA along with Rps0Ap; deletion of either RPS0 gene reduces growth rate, deletion of both genes is lethal	0000028 // ribosomal small subunit assembly and maintenance // inferred from mutant phenotype /// 0000447 // endonucleolytic cleavage in ITS1 to separate SSU-rRNA from 5.8S rRNA and LSU-rRNA from tricistronic rRNA transcript (SSU-rRNA, 5.8S rRNA, LSU-rRNA) // inferred from mutant phenotype /// 0000461 // endonucleolytic cleavage to generate mature 3'-end of SSU-rRNA from (SSU-rRNA, 5.8S rRNA, LSU…	0005622 // intracellular // inferred from electronic annotation /// 0005737 // cytoplasm // inferred from electronic annotation /// 0005840 // ribosome // inferred from electronic annotation /// 0015935 // small ribosomal subunit // inferred from electronic annotation /// 0022627 // cytosolic small ribosomal subunit // inferred from direct assay /// 0030529 // ribonucleoprotein complex // inferre…	0003677 // DNA binding // inferred from electronic annotation /// 0003735 // structural constituent of ribosome // inferred from direct assay /// 0003735 // structural constituent of ribosome // inferred from electronic annotation
56	7242_at	1 OX	PHO88	4.26284	0.029	YBR106W	Probable membrane protein, involved in phosphate transport; pho88 pho86 double null mutant exhibits enhanced synthesis of repressible acid phosphatase at high inorganic phosphate concentrations	0006810 // transport // inferred from electronic annotation /// 0006817 // phosphate transport // inferred from electronic annotation /// 0006817 // phosphate transport // inferred from genetic interaction	0005694 // chromosome // inferred from electronic annotation /// 0005739 // mitochondrion // inferred from direct assay /// 0005739 // mitochondrion // inferred from electronic annotation /// 0016020 // membrane // inferred from direct assay /// 0016020 // membrane // inferred from electronic annotation /// 0016021 // integral to membrane // inferred from electronic annotation	Not_defined
57	11204_s_at	1 OX	RPL17A	4.15892	0.025	YJL177W	Protein component of the large (60S) ribosomal subunit, nearly identical to Rpl17Bp and has similarity to E. coli L22 and rat L17 ribosomal proteins; copurifies with the Dam1 complex (aka DASH complex) /// Protein component of the large (60S) ribosomal subunit, nearly identical to Rpl17Ap and has similarity to E. coli L22 and rat L17 ribosomal proteins	0006412 // translation // inferred from direct assay /// 0006412 // translation // inferred from electronic annotation	0005622 // intracellular // inferred from electronic annotation /// 0005737 // cytoplasm // inferred from direct assay /// 0005737 // cytoplasm // inferred from electronic annotation /// 0005840 // ribosome // inferred from electronic annotation /// 0015934 // large ribosomal subunit // inferred from electronic annotation /// 0022625 // cytosolic large ribosomal subunit // inferred from direct as…	0003735 // structural constituent of ribosome // inferred from direct assay /// 0003735 // structural constituent of ribosome // inferred from electronic annotation
58	11205_i_at	1 OX	RPL17B	4.09894	0.022	YJL177W	Protein component of the large (60S) ribosomal subunit, nearly identical to Rpl17Ap and has similarity to E. coli L22 and rat L17 ribosomal proteins	0006412 // translation // inferred from direct assay /// 0006412 // translation // inferred from electronic annotation	0005622 // intracellular // inferred from electronic annotation /// 0005737 // cytoplasm // inferred from electronic annotation /// 0005840 // ribosome // inferred from electronic annotation /// 0015934 // large ribosomal subunit // inferred from electronic annotation /// 0022625 // cytosolic large ribosomal subunit // inferred from direct assay /// 0030529 // ribonucleoprotein complex // inferre…	0003735 // structural constituent of ribosome // inferred from direct assay /// 0003735 // structural constituent of ribosome // inferred from electronic annotation
59	9852_at	1 OX	RPL6B	3.92553	0.018	YLR448W	Protein component of the large (60S) ribosomal subunit, has similarity to Rpl6Ap and to rat L6 ribosomal protein; binds to 5.8S rRNA	0000027 // ribosomal large subunit assembly and maintenance // inferred from mutant phenotype /// 0006412 // translation // inferred from direct assay /// 0006412 // translation // inferred from electronic annotation	0005622 // intracellular // inferred from electronic annotation /// 0005737 // cytoplasm // inferred from electronic annotation /// 0005840 // ribosome // inferred from electronic annotation /// 0022625 // cytosolic large ribosomal subunit // inferred from direct assay /// 0030529 // ribonucleoprotein complex // inferred from electronic annotation	0003723 // RNA binding // inferred from direct assay /// 0003735 // structural constituent of ribosome // inferred from direct assay /// 0003735 // structural constituent of ribosome // inferred from electronic annotation
60	9684_s_at	1 OX	RPS18A	3.63382	0.011	YML026C	Protein component of the small (40S) ribosomal subunit; nearly identical to Rps18Bp and has similarity to E. coli S13 and rat S18 ribosomal proteins /// Protein component of the small (40S) ribosomal subunit; nearly identical to Rps18Ap and has similarity to E. coli S13 and rat S18 ribosomal proteins	0000447 // endonucleolytic cleavage in ITS1 to separate SSU-rRNA from 5.8S rRNA and LSU-rRNA from tricistronic rRNA transcript (SSU-rRNA, 5.8S rRNA, LSU-rRNA) // inferred from mutant phenotype /// 0006407 // rRNA export from nucleus // inferred from genetic interaction /// 0006412 // translation // inferred from electronic annotation /// 0006412 // translation // non-traceable author statement	0005622 // intracellular // inferred from electronic annotation /// 0005737 // cytoplasm // inferred from electronic annotation /// 0005739 // mitochondrion // inferred from direct assay /// 0005840 // ribosome // inferred from electronic annotation /// 0022627 // cytosolic small ribosomal subunit // non-traceable author statement /// 0030529 // ribonucleoprotein complex // inferred from electron…	0003676 // nucleic acid binding // inferred from electronic annotation /// 0003723 // RNA binding // inferred from electronic annotation /// 0003735 // structural constituent of ribosome // inferred from electronic annotation /// 0003735 // structural constituent of ribosome // non-traceable author statement /// 0019843 // rRNA binding // inferred from electronic annotation
61	10069_f_at	1 OX	RPS28B	3.57147	0.009	YLR264W	Protein component of the small (40S) ribosomal subunit; nearly identical to Rps28Ap and has similarity to rat S28 ribosomal protein	0006407 // rRNA export from nucleus // inferred from genetic interaction /// 0006412 // translation // inferred by curator /// 0006412 // translation // inferred from electronic annotation	0005622 // intracellular // inferred from electronic annotation /// 0005737 // cytoplasm // inferred from electronic annotation /// 0005840 // ribosome // inferred from electronic annotation /// 0022627 // cytosolic small ribosomal subunit // inferred from direct assay /// 0030529 // ribonucleoprotein complex // inferred from electronic annotation	0003735 // structural constituent of ribosome // inferred from direct assay /// 0003735 // structural constituent of ribosome // inferred from electronic annotation /// 0005515 // protein binding // inferred from physical interaction

## Sheet: (c) RB (40)
(c) Reductive/Building sentinels in YMC clusters (40). Periodic numbers in the order of ascending dimension score, Affymetrix ID, Cluster number, Gene ID, Dimension Score, Percentile rank, Gene name,Description, GO Biological Process, GO Cellular Compoment, GO Biological Function
PER#	AFFY ID	CLUSTER	GENE ID	SCORE	PERRANK	NAME	DESCRIPTION	BIOLOGICAL PROCESS	CELLULAR COMPONENT	BIOLOGICAL FUNCTION
1	7989_at	0 R/B	CBP3	7.98842	0.283	YPL215W	Mitochondrial protein required for assembly of ubiquinol cytochrome-c reductase complex (cytochrome bc1 complex); interacts with Cbp4p and function is partially redundant with that of Cbp4p	0034551 // mitochondrial cytochrome bc(1) complex assembly // inferred from mutant phenotype	0005739 // mitochondrion // inferred from direct assay /// 0005739 // mitochondrion // inferred from electronic annotation /// 0016020 // membrane // inferred from electronic annotation /// 0016021 // integral to membrane // inferred from electronic annotation /// 0031966 // mitochondrial membrane // inferred from electronic annotation /// 0032592 // integral to mitochondrial membrane // inferred…	Not_defined
2	4149_at	0 R/B	MAM33	7.26135	0.216	YIL070C	Acidic protein of the mitochondrial matrix involved in oxidative phosphorylation; related to the human complement receptor gC1q-R	0009060 // aerobic respiration // inferred from mutant phenotype /// 0042493 // response to drug // inferred from mutant phenotype	0005739 // mitochondrion // inferred from direct assay /// 0005739 // mitochondrion // inferred from electronic annotation /// 0005759 // mitochondrial matrix // inferred from direct assay /// 0005759 // mitochondrial matrix // inferred from electronic annotation	0005515 // protein binding // inferred from physical interaction
3	7876_at	0 R/B	MSD1	7.20354	0.212	YPL104W	Mitochondrial aspartyl-tRNA synthetase, required for acylation of aspartyl-tRNA; yeast and bacterial aspartyl-, asparaginyl-, and lysyl-tRNA synthetases contain regions with high sequence similarity, suggesting a common ancestral gene	0006412 // translation // inferred from electronic annotation /// 0006412 // translation // inferred from mutant phenotype /// 0006418 // tRNA aminoacylation for protein translation // inferred from electronic annotation /// 0006422 // aspartyl-tRNA aminoacylation // inferred from electronic annotation /// 0070146 // mitochondrial aspartyl-tRNA aminoacylation // inferred from genetic interaction	0005737 // cytoplasm // inferred from electronic annotation /// 0005739 // mitochondrion // inferred from direct assay /// 0005739 // mitochondrion // inferred from electronic annotation /// 0005739 // mitochondrion // inferred from mutant phenotype /// 0005759 // mitochondrial matrix // inferred from electronic annotation	0000166 // nucleotide binding // inferred from electronic annotation /// 0003676 // nucleic acid binding // inferred from electronic annotation /// 0004812 // aminoacyl-tRNA ligase activity // inferred from electronic annotation /// 0004815 // aspartate-tRNA ligase activity // inferred from electronic annotation /// 0004815 // aspartate-tRNA ligase activity // inferred from mutant phenotype /// 0…
4	8904_at	0 R/B	IDH1	6.78976	0.18	YNL037C	Subunit of mitochondrial NAD(+)-dependent isocitrate dehydrogenase, which catalyzes the oxidation of isocitrate to alpha-ketoglutarate in the TCA cycle	0006099 // tricarboxylic acid cycle // inferred from electronic annotation /// 0006099 // tricarboxylic acid cycle // traceable author statement /// 0006102 // isocitrate metabolic process // traceable author statement /// 0006537 // glutamate biosynthetic process // traceable author statement /// 0008152 // metabolic process // inferred from electronic annotation /// 0055114 // oxidation reducti…	0005739 // mitochondrion // inferred from direct assay /// 0005739 // mitochondrion // inferred from electronic annotation /// 0005759 // mitochondrial matrix // inferred from direct assay /// 0005962 // mitochondrial isocitrate dehydrogenase complex (NAD+) // inferred from direct assay /// 0042645 // mitochondrial nucleoid // inferred from direct assay	0000287 // magnesium ion binding // inferred from electronic annotation /// 0003723 // RNA binding // inferred from electronic annotation /// 0003824 // catalytic activity // inferred from electronic annotation /// 0004449 // isocitrate dehydrogenase (NAD+) activity // inferred from direct assay /// 0004449 // isocitrate dehydrogenase (NAD+) activity // inferred from electronic annotation /// 000…
5	11259_at	0 R/B	Not_Defined	6.65143	0.168	YJL213W	Not_defined	0044237 // cellular metabolic process // inferred from electronic annotation	0005840 // ribosome // inferred from direct assay	0016787 // hydrolase activity // inferred from electronic annotation /// 0016810 // hydrolase activity, acting on carbon-nitrogen (but not peptide) bonds // inferred from electronic annotation
6	5615_at	0 R/B	Not_Defined	6.64646	0.168	YER087W	Not_defined	0006412 // translation // inferred from electronic annotation /// 0006418 // tRNA aminoacylation for protein translation // inferred from electronic annotation /// 0006433 // prolyl-tRNA aminoacylation // inferred from electronic annotation	0005737 // cytoplasm // inferred from electronic annotation /// 0005739 // mitochondrion // inferred from direct assay /// 0005739 // mitochondrion // inferred from electronic annotation	0000166 // nucleotide binding // inferred from electronic annotation /// 0004812 // aminoacyl-tRNA ligase activity // inferred from electronic annotation /// 0004827 // proline-tRNA ligase activity // inferred from electronic annotation /// 0005524 // ATP binding // inferred from electronic annotation /// 0016874 // ligase activity // inferred from electronic annotation
7	6812_at	0 R/B	IMG2	6.26207	0.138	YCR071C	Mitochondrial ribosomal protein of the small subunit	0006412 // translation // inferred from electronic annotation /// 0032543 // mitochondrial translation // inferred by curator	0005622 // intracellular // inferred from electronic annotation /// 0005739 // mitochondrion // inferred from direct assay /// 0005739 // mitochondrion // inferred from electronic annotation /// 0005762 // mitochondrial large ribosomal subunit // inferred from physical interaction /// 0005840 // ribosome // inferred from electronic annotation /// 0030529 // ribonucleoprotein complex // inferred f…	0003735 // structural constituent of ribosome // inferred from electronic annotation /// 0003735 // structural constituent of ribosome // inferred from physical interaction
8	9418_at	0 R/B	MRPL24	6.25734	0.137	YMR193W	Mitochondrial ribosomal protein of the large subunit	0006412 // translation // inferred from electronic annotation /// 0032543 // mitochondrial translation // inferred by curator	0005622 // intracellular // inferred from electronic annotation /// 0005739 // mitochondrion // inferred from direct assay /// 0005739 // mitochondrion // inferred from electronic annotation /// 0005762 // mitochondrial large ribosomal subunit // inferred from direct assay /// 0005840 // ribosome // inferred from electronic annotation /// 0030529 // ribonucleoprotein complex // inferred from elec…	0003735 // structural constituent of ribosome // inferred from direct assay /// 0003735 // structural constituent of ribosome // inferred from electronic annotation /// 0005515 // protein binding // inferred from physical interaction
9	5962_at	1 OX	Not_Defined	6.07093	0.125	YDR493W	Not_defined	Not_defined	0005739 // mitochondrion // inferred from direct assay /// 0005739 // mitochondrion // inferred from electronic annotation	Not_defined
10	7237_at	0 R/B	MRPS9	6.04704	0.123	YBR146W	Mitochondrial ribosomal protein of the small subunit	0006412 // translation // inferred from electronic annotation /// 0032543 // mitochondrial translation // inferred by curator	0005622 // intracellular // inferred from electronic annotation /// 0005739 // mitochondrion // inferred from direct assay /// 0005739 // mitochondrion // inferred from electronic annotation /// 0005763 // mitochondrial small ribosomal subunit // inferred from physical interaction /// 0005840 // ribosome // inferred from electronic annotation /// 0030529 // ribonucleoprotein complex // inferred f…	0003735 // structural constituent of ribosome // inferred from electronic annotation /// 0003735 // structural constituent of ribosome // inferred from physical interaction
11	6506_at	0 R/B	MRP10	6.00635	0.121	YDL045W-A	Mitochondrial ribosomal protein of the small subunit	0032543 // mitochondrial translation // inferred by curator /// 0032543 // mitochondrial translation // inferred from mutant phenotype	0005739 // mitochondrion // inferred from electronic annotation /// 0005763 // mitochondrial small ribosomal subunit // inferred from direct assay /// 0005840 // ribosome // inferred from electronic annotation /// 0030529 // ribonucleoprotein complex // inferred from electronic annotation	0003735 // structural constituent of ribosome // inferred from direct assay
12	7803_at	0 R/B	ISM1	5.97283	0.119	YPL040C	Mitochondrial isoleucyl-tRNA synthetase, null mutant is deficient in respiratory growth	0006412 // translation // inferred from electronic annotation /// 0006418 // tRNA aminoacylation for protein translation // inferred from electronic annotation /// 0006428 // isoleucyl-tRNA aminoacylation // inferred from electronic annotation /// 0032543 // mitochondrial translation // inferred from mutant phenotype /// 0070152 // mitochondrial isoleucyl-tRNA aminoacylation // inferred by curator	0005737 // cytoplasm // inferred from electronic annotation /// 0005739 // mitochondrion // inferred from direct assay /// 0005739 // mitochondrion // inferred from electronic annotation /// 0005739 // mitochondrion // inferred from mutant phenotype /// 0005759 // mitochondrial matrix // inferred from electronic annotation	0000166 // nucleotide binding // inferred from electronic annotation /// 0003824 // catalytic activity // inferred from electronic annotation /// 0004812 // aminoacyl-tRNA ligase activity // inferred from electronic annotation /// 0004822 // isoleucine-tRNA ligase activity // inferred from electronic annotation /// 0005515 // protein binding // inferred from physical interaction /// 0005524 // AT…
13	9459_at	0 R/B	MRPS17	5.89277	0.114	YMR188C	Mitochondrial ribosomal protein of the small subunit	0006412 // translation // inferred from electronic annotation /// 0009060 // aerobic respiration // inferred from expression pattern /// 0030435 // sporulation resulting in formation of a cellular spore // inferred from electronic annotation /// 0032543 // mitochondrial translation // inferred by curator	0005622 // intracellular // inferred from electronic annotation /// 0005739 // mitochondrion // inferred from direct assay /// 0005739 // mitochondrion // inferred from electronic annotation /// 0005763 // mitochondrial small ribosomal subunit // inferred from physical interaction /// 0005840 // ribosome // inferred from electronic annotation /// 0030529 // ribonucleoprotein complex // inferred f…	0003723 // RNA binding // inferred from electronic annotation /// 0003735 // structural constituent of ribosome // inferred from electronic annotation /// 0003735 // structural constituent of ribosome // inferred from physical interaction /// 0019843 // rRNA binding // inferred from electronic annotation
14	9870_s_at	0 R/B	MRPL15	5.74348	0.107	YLR312W-A	Mitochondrial ribosomal protein of the large subunit	0006396 // RNA processing // inferred from electronic annotation /// 0032543 // mitochondrial translation // inferred by curator	0005739 // mitochondrion // inferred from direct assay /// 0005739 // mitochondrion // inferred from electronic annotation /// 0005762 // mitochondrial large ribosomal subunit // inferred from direct assay /// 0005762 // mitochondrial large ribosomal subunit // inferred from physical interaction /// 0005840 // ribosome // inferred from electronic annotation /// 0030529 // ribonucleoprotein comple…	0003723 // RNA binding // inferred from electronic annotation /// 0003735 // structural constituent of ribosome // inferred from direct assay /// 0003735 // structural constituent of ribosome // inferred from physical interaction /// 0004525 // ribonuclease III activity // inferred from electronic annotation
15	10768_at	0 R/B	MST1	5.64919	0.099	YKL194C	Mitochondrial threonyl-tRNA synthetase	0006412 // translation // inferred from electronic annotation /// 0006418 // tRNA aminoacylation for protein translation // inferred from electronic annotation /// 0006435 // threonyl-tRNA aminoacylation // inferred from electronic annotation /// 0070159 // mitochondrial threonyl-tRNA aminoacylation // inferred from mutant phenotype	0005737 // cytoplasm // inferred from electronic annotation /// 0005739 // mitochondrion // inferred from direct assay /// 0005739 // mitochondrion // inferred from electronic annotation /// 0005759 // mitochondrial matrix // inferred from electronic annotation	0000166 // nucleotide binding // inferred from electronic annotation /// 0004812 // aminoacyl-tRNA ligase activity // inferred from electronic annotation /// 0004829 // threonine-tRNA ligase activity // inferred from electronic annotation /// 0004829 // threonine-tRNA ligase activity // inferred from mutant phenotype /// 0005524 // ATP binding // inferred from electronic annotation /// 0016874 //…
16	9029_at	0 R/B	MRPL19	5.4999	0.091	YNL185C	Mitochondrial ribosomal protein of the large subunit	0006412 // translation // inferred from electronic annotation /// 0032543 // mitochondrial translation // inferred by curator	0005622 // intracellular // inferred from electronic annotation /// 0005739 // mitochondrion // inferred from direct assay /// 0005739 // mitochondrion // inferred from electronic annotation /// 0005762 // mitochondrial large ribosomal subunit // inferred from direct assay /// 0005840 // ribosome // inferred from electronic annotation /// 0030529 // ribonucleoprotein complex // inferred from elec…	0003735 // structural constituent of ribosome // inferred from direct assay /// 0003735 // structural constituent of ribosome // inferred from electronic annotation
17	7942_at	0 R/B	MRPL40	5.41358	0.086	YPL173W	Mitochondrial ribosomal protein of the large subunit	0006412 // translation // inferred from electronic annotation /// 0032543 // mitochondrial translation // inferred by curator	0005622 // intracellular // inferred from electronic annotation /// 0005739 // mitochondrion // inferred from direct assay /// 0005739 // mitochondrion // inferred from electronic annotation /// 0005762 // mitochondrial large ribosomal subunit // inferred from direct assay /// 0005762 // mitochondrial large ribosomal subunit // inferred from physical interaction /// 0005840 // ribosome // inferre…	0003735 // structural constituent of ribosome // inferred from direct assay /// 0003735 // structural constituent of ribosome // inferred from electronic annotation /// 0003735 // structural constituent of ribosome // inferred from physical interaction
18	6188_at	0 R/B	MSW1	5.39265	0.085	YDR268W	Mitochondrial tryptophanyl-tRNA synthetase	0006412 // translation // inferred from electronic annotation /// 0006418 // tRNA aminoacylation for protein translation // inferred from electronic annotation /// 0006436 // tryptophanyl-tRNA aminoacylation // inferred from electronic annotation /// 0006436 // tryptophanyl-tRNA aminoacylation // inferred from mutant phenotype	0005737 // cytoplasm // inferred from electronic annotation /// 0005739 // mitochondrion // inferred from direct assay /// 0005739 // mitochondrion // inferred from electronic annotation /// 0005739 // mitochondrion // inferred from mutant phenotype /// 0005759 // mitochondrial matrix // inferred from electronic annotation	0000166 // nucleotide binding // inferred from electronic annotation /// 0004812 // aminoacyl-tRNA ligase activity // inferred from electronic annotation /// 0004830 // tryptophan-tRNA ligase activity // inferred from electronic annotation /// 0004830 // tryptophan-tRNA ligase activity // inferred from mutant phenotype /// 0005524 // ATP binding // inferred from electronic annotation /// 0016874 …
19	6857_at	0 R/B	SLM5	5.34421	0.081	YCR024C	Mitochondrial asparaginyl-tRNA synthetase	0006412 // translation // inferred from direct assay /// 0006412 // translation // inferred from electronic annotation /// 0006418 // tRNA aminoacylation for protein translation // inferred from electronic annotation /// 0006421 // asparaginyl-tRNA aminoacylation // inferred from electronic annotation /// 0006422 // aspartyl-tRNA aminoacylation // inferred from electronic annotation /// 0006422 /…	0005737 // cytoplasm // inferred from electronic annotation /// 0005739 // mitochondrion // inferred from direct assay /// 0005739 // mitochondrion // inferred from electronic annotation /// 0005759 // mitochondrial matrix // inferred from electronic annotation	0000166 // nucleotide binding // inferred from electronic annotation /// 0003676 // nucleic acid binding // inferred from electronic annotation /// 0004812 // aminoacyl-tRNA ligase activity // inferred from electronic annotation /// 0004815 // aspartate-tRNA ligase activity // inferred from electronic annotation /// 0004816 // asparagine-tRNA ligase activity // inferred from direct assay /// 0004…
20	9169_at	0 R/B	ATP11	4.96621	0.061	YNL315C	Molecular chaperone, required for the assembly of alpha and beta subunits into the F1 sector of mitochondrial F1F0 ATP synthase	0006461 // protein complex assembly // inferred from electronic annotation /// 0007005 // mitochondrion organization // inferred from mutant phenotype /// 0033615 // mitochondrial proton-transporting ATP synthase complex assembly // inferred from mutant phenotype /// 0033615 // mitochondrial proton-transporting ATP synthase complex assembly // inferred from physical interaction	0005739 // mitochondrion // inferred from direct assay /// 0005739 // mitochondrion // inferred from electronic annotation /// 0005759 // mitochondrial matrix // traceable author statement	0051082 // unfolded protein binding // inferred from direct assay /// 0051082 // unfolded protein binding // inferred from physical interaction
21	10464_at	0 R/B	MRPL20	4.90536	0.059	YKR085C	Mitochondrial ribosomal protein of the large subunit	0032543 // mitochondrial translation // inferred by curator	0005739 // mitochondrion // inferred from direct assay /// 0005739 // mitochondrion // inferred from electronic annotation /// 0005762 // mitochondrial large ribosomal subunit // inferred from physical interaction /// 0005840 // ribosome // inferred from electronic annotation /// 0030529 // ribonucleoprotein complex // inferred from electronic annotation	0003735 // structural constituent of ribosome // inferred from physical interaction
22	8840_at	0 R/B	RSM19	4.8202	0.056	YNR037C	Mitochondrial ribosomal protein of the small subunit, has similarity to E. coli S19 ribosomal protein	0006412 // translation // inferred from electronic annotation /// 0032543 // mitochondrial translation // inferred by curator	0005622 // intracellular // inferred from electronic annotation /// 0005739 // mitochondrion // inferred from direct assay /// 0005739 // mitochondrion // inferred from electronic annotation /// 0005763 // mitochondrial small ribosomal subunit // inferred from physical interaction /// 0005840 // ribosome // inferred from electronic annotation /// 0015935 // small ribosomal subunit // inferred fro…	0003735 // structural constituent of ribosome // inferred from electronic annotation /// 0003735 // structural constituent of ribosome // inferred from physical interaction
23	6706_at	0 R/B	MRPL11	4.66545	0.048	YDL202W	Mitochondrial ribosomal protein of the large subunit	0032543 // mitochondrial translation // inferred by curator	0005739 // mitochondrion // inferred from direct assay /// 0005739 // mitochondrion // inferred from electronic annotation /// 0005762 // mitochondrial large ribosomal subunit // inferred from direct assay /// 0005840 // ribosome // inferred from electronic annotation /// 0030529 // ribonucleoprotein complex // inferred from electronic annotation	0003735 // structural constituent of ribosome // inferred from direct assay
24	7943_at	0 R/B	COX10	4.60637	0.046	YPL172C	Heme A:farnesyltransferase, catalyzes the first step in the conversion of protoheme to the heme A prosthetic group required for cytochrome c oxidase activity; human ortholog is associated with mitochondrial disorders	0006783 // heme biosynthetic process // inferred from electronic annotation /// 0006784 // heme a biosynthetic process // inferred from mutant phenotype	0005739 // mitochondrion // inferred from direct assay /// 0005739 // mitochondrion // inferred from electronic annotation /// 0016020 // membrane // inferred from electronic annotation /// 0016021 // integral to membrane // inferred from electronic annotation /// 0031966 // mitochondrial membrane // inferred from electronic annotation	0004659 // prenyltransferase activity // inferred from electronic annotation /// 0008495 // protoheme IX farnesyltransferase activity // inferred from electronic annotation /// 0016740 // transferase activity // inferred from electronic annotation
25	6881_at	0 R/B	MRPL32	4.60257	0.045	YCR003W	Mitochondrial ribosomal protein of the large subunit	0006412 // translation // inferred from electronic annotation /// 0032543 // mitochondrial translation // inferred by curator	0005739 // mitochondrion // inferred from direct assay /// 0005739 // mitochondrion // inferred from electronic annotation /// 0005743 // mitochondrial inner membrane // inferred from direct assay /// 0005762 // mitochondrial large ribosomal subunit // inferred from direct assay /// 0005840 // ribosome // inferred from electronic annotation /// 0015934 // large ribosomal subunit // inferred from …	0003735 // structural constituent of ribosome // inferred from direct assay /// 0003735 // structural constituent of ribosome // inferred from electronic annotation
26	5673_at	0 R/B	PET117	4.59814	0.045	YER058W	Protein required for assembly of cytochrome c oxidase	0033617 // mitochondrial respiratory chain complex IV assembly // inferred from mutant phenotype	0005739 // mitochondrion // inferred from direct assay /// 0005739 // mitochondrion // inferred from electronic annotation /// 0005743 // mitochondrial inner membrane // traceable author statement	Not_defined
27	6147_at	0 R/B	OMS1	4.58982	0.045	YDR316W	Protein integral to the mitochondrial membrane; has a conserved methyltransferase motif; multicopy suppressor of respiratory defects caused by OXA1 mutations	Not_defined	0005739 // mitochondrion // inferred from direct assay /// 0005739 // mitochondrion // inferred from electronic annotation /// 0005740 // mitochondrial envelope // inferred from direct assay /// 0005743 // mitochondrial inner membrane // inferred from electronic annotation /// 0016020 // membrane // inferred from electronic annotation /// 0016021 // integral to membrane // inferred from electroni…	0008168 // methyltransferase activity // inferred from electronic annotation /// 0016740 // transferase activity // inferred from electronic annotation
28	6170_at	0 R/B	MHR1	4.46674	0.039	YDR296W	Protein involved in homologous recombination in mitochondria and in transcription regulation in nucleus; binds to activation domains of acidic activators; required for recombination-dependent mtDNA partitioning	0000002 // mitochondrial genome maintenance // inferred from direct assay /// 0006350 // transcription // inferred from electronic annotation /// 0006355 // regulation of transcription, DNA-dependent // inferred from electronic annotation /// 0006355 // regulation of transcription, DNA-dependent // inferred from mutant phenotype	0005634 // nucleus // inferred from direct assay /// 0005634 // nucleus // inferred from electronic annotation /// 0005739 // mitochondrion // inferred from direct assay /// 0005739 // mitochondrion // inferred from electronic annotation	0030528 // transcription regulator activity // inferred from physical interaction /// 0030528 // transcription regulator activity // traceable author statement
29	6248_at	0 R/B	MRPL7	4.46294	0.038	YDR237W	Mitochondrial ribosomal protein of the large subunit	0006412 // translation // inferred from electronic annotation /// 0032543 // mitochondrial translation // inferred by curator	0005622 // intracellular // inferred from electronic annotation /// 0005739 // mitochondrion // inferred from direct assay /// 0005739 // mitochondrion // inferred from electronic annotation /// 0005762 // mitochondrial large ribosomal subunit // inferred from direct assay /// 0005840 // ribosome // inferred from electronic annotation /// 0030529 // ribonucleoprotein complex // inferred from elec…	0003735 // structural constituent of ribosome // inferred from direct assay /// 0003735 // structural constituent of ribosome // inferred from electronic annotation
30	6350_at	0 R/B	Not_Defined	4.45028	0.038	YDR115W	Not_defined	0006412 // translation // inferred from electronic annotation /// 0009060 // aerobic respiration // inferred from expression pattern	0005622 // intracellular // inferred from electronic annotation /// 0005739 // mitochondrion // inferred from electronic annotation /// 0005840 // ribosome // inferred from electronic annotation /// 0030529 // ribonucleoprotein complex // inferred from electronic annotation	0003735 // structural constituent of ribosome // inferred from electronic annotation
31	7186_at	0 R/B	MBA1	4.43189	0.037	YBR185C	Protein involved in assembly of mitochondrial respiratory complexes; may act as a receptor for proteins destined for export from the mitochondrial matrix to the inner membrane	0007007 // inner mitochondrial membrane organization // inferred from direct assay /// 0009060 // aerobic respiration // inferred from mutant phenotype	0005739 // mitochondrion // inferred from direct assay /// 0005739 // mitochondrion // inferred from electronic annotation /// 0005743 // mitochondrial inner membrane // inferred from direct assay /// 0005743 // mitochondrial inner membrane // inferred from electronic annotation /// 0016020 // membrane // inferred from electronic annotation	0043022 // ribosome binding // inferred from direct assay
32	6153_at	0 R/B	MRPL35	4.40995	0.036	YDR322W	Mitochondrial ribosomal protein of the large subunit	0032543 // mitochondrial translation // inferred by curator	0005739 // mitochondrion // inferred from direct assay /// 0005739 // mitochondrion // inferred from electronic annotation /// 0005762 // mitochondrial large ribosomal subunit // inferred from direct assay /// 0005762 // mitochondrial large ribosomal subunit // inferred from physical interaction /// 0005840 // ribosome // inferred from electronic annotation /// 0030529 // ribonucleoprotein comple…	0003735 // structural constituent of ribosome // inferred from direct assay /// 0003735 // structural constituent of ribosome // inferred from physical interaction
33	4994_at	0 R/B	Not_Defined	4.40305	0.036	YGR021W	Not_defined	Not_defined	0005739 // mitochondrion // inferred from direct assay	Not_defined
34	5084_at	0 R/B	MNP1	4.19569	0.026	YGL068W	Protein associated with the mitochondrial nucleoid; putative mitochondrial ribosomal protein with similarity to E. coli L7/L12 ribosomal protein; required for normal respiratory growth	0006412 // translation // inferred from electronic annotation /// 0009060 // aerobic respiration // inferred from mutant phenotype	0005622 // intracellular // inferred from electronic annotation /// 0005739 // mitochondrion // inferred from direct assay /// 0005739 // mitochondrion // inferred from electronic annotation /// 0005840 // ribosome // inferred from electronic annotation /// 0030529 // ribonucleoprotein complex // inferred from electronic annotation	0003735 // structural constituent of ribosome // inferred from electronic annotation
35	10569_at	0 R/B	MRPL13	4.19214	0.026	YKR006C	Mitochondrial ribosomal protein of the large subunit, not essential for mitochondrial translation	0032543 // mitochondrial translation // inferred by curator	0005739 // mitochondrion // inferred from direct assay /// 0005739 // mitochondrion // inferred from electronic annotation /// 0005762 // mitochondrial large ribosomal subunit // inferred from direct assay /// 0005840 // ribosome // inferred from electronic annotation /// 0030529 // ribonucleoprotein complex // inferred from electronic annotation	0003735 // structural constituent of ribosome // inferred from direct assay
36	6133_at	0 R/B	MRP1	3.86741	0.016	YDR347W	Mitochondrial ribosomal protein of the small subunit; MRP1 exhibits genetic interactions with PET122, encoding a COX3-specific translational activator, and with PET123, encoding a small subunit mitochondrial ribosomal protein	0006801 // superoxide metabolic process // inferred from electronic annotation /// 0032543 // mitochondrial translation // inferred by curator	0005739 // mitochondrion // inferred from direct assay /// 0005739 // mitochondrion // inferred from electronic annotation /// 0005763 // mitochondrial small ribosomal subunit // inferred from physical interaction /// 0005840 // ribosome // inferred from electronic annotation /// 0030529 // ribonucleoprotein complex // inferred from electronic annotation	0003735 // structural constituent of ribosome // inferred from physical interaction /// 0004784 // superoxide dismutase activity // inferred from electronic annotation /// 0046872 // metal ion binding // inferred from electronic annotation
37	11094_at	0 R/B	MRPL8	3.85085	0.015	YJL063C	Mitochondrial ribosomal protein of the large subunit	0000002 // mitochondrial genome maintenance // inferred from mutant phenotype /// 0006412 // translation // inferred from electronic annotation /// 0032543 // mitochondrial translation // inferred by curator	0005622 // intracellular // inferred from electronic annotation /// 0005739 // mitochondrion // inferred from direct assay /// 0005739 // mitochondrion // inferred from electronic annotation /// 0005762 // mitochondrial large ribosomal subunit // inferred from physical interaction /// 0005840 // ribosome // inferred from electronic annotation /// 0030529 // ribonucleoprotein complex // inferred f…	0003735 // structural constituent of ribosome // inferred from electronic annotation /// 0003735 // structural constituent of ribosome // inferred from physical interaction
38	9887_at	0 R/B	MRPL4	3.83406	0.015	YLR439W	Mitochondrial ribosomal protein of the large subunit	0006412 // translation // inferred from electronic annotation /// 0006412 // translation // traceable author statement	0005739 // mitochondrion // inferred from direct assay /// 0005739 // mitochondrion // inferred from electronic annotation /// 0005761 // mitochondrial ribosome // inferred from electronic annotation /// 0005762 // mitochondrial large ribosomal subunit // traceable author statement /// 0005840 // ribosome // inferred from electronic annotation /// 0030529 // ribonucleoprotein complex // inferred …	0003735 // structural constituent of ribosome // inferred from electronic annotation /// 0003735 // structural constituent of ribosome // traceable author statement
39	10278_at	0 R/B	MEF1	3.74862	0.013	YLR069C	Mitochondrial elongation factor involved in translational elongation	0006412 // translation // inferred from electronic annotation /// 0006414 // translational elongation // inferred from electronic annotation /// 0032543 // mitochondrial translation // inferred from mutant phenotype	0005622 // intracellular // inferred from electronic annotation /// 0005739 // mitochondrion // inferred from direct assay /// 0005739 // mitochondrion // inferred from electronic annotation /// 0005739 // mitochondrion // inferred from mutant phenotype	0000166 // nucleotide binding // inferred from electronic annotation /// 0003746 // translation elongation factor activity // inferred from electronic annotation /// 0003924 // GTPase activity // inferred from electronic annotation /// 0005515 // protein binding // inferred from physical interaction /// 0005525 // GTP binding // inferred from electronic annotation
40	5785_at	0 R/B	RML2	3.52632	0.008	YEL050C	Mitochondrial ribosomal protein of the large subunit, has similarity to E. coli L2 ribosomal protein; fat21 mutant allele causes inability to utilize oleate and may interfere with activity of the Adr1p transcription factor	0006412 // translation // inferred from electronic annotation /// 0006412 // translation // traceable author statement /// 0006631 // fatty acid metabolic process // inferred from mutant phenotype	0005622 // intracellular // inferred from electronic annotation /// 0005739 // mitochondrion // inferred from electronic annotation /// 0005762 // mitochondrial large ribosomal subunit // traceable author statement /// 0005840 // ribosome // inferred from electronic annotation /// 0015934 // large ribosomal subunit // inferred from electronic annotation /// 0030529 // ribonucleoprotein complex //…	0003723 // RNA binding // inferred from electronic annotation /// 0003735 // structural constituent of ribosome // inferred from electronic annotation /// 0003735 // structural constituent of ribosome // traceable author statement /// 0016740 // transferase activity // inferred from electronic annotation

## Sheet: (d) M (192)
(d) Mitosis sentinels in YMC clusters (192). Periodic numbers in the order of ascending dimension score, Affymetrix ID, Cluster number, Gene ID, Dimension Score, Percentile rank, Gene name,GO Biological Process, GO Cellular Compoment, GO Biological Function
PER#	AFFY ID	CLUSTER	GENE ID	SCORE	PERRANK	NAME	DESCRIPTION	BIOLOGICAL PROCESS	CELLULAR COMPONENT	BIOLOGICAL FUNCTION
1	7599_i_at	2 R/C	TPO3	24.2893	0.997	YPR156C	Polyamine transport protein specific for spermine; localizes to the plasma membrane; member of the major facilitator superfamily	0000296 // spermine transport // inferred from mutant phenotype /// 0006810 // transport // inferred from electronic annotation	0005624 // membrane fraction // inferred from direct assay /// 0005774 // vacuolar membrane // inferred from mutant phenotype /// 0005886 // plasma membrane // inferred from direct assay /// 0005886 // plasma membrane // inferred from electronic annotation /// 0016020 // membrane // inferred from electronic annotation /// 0016021 // integral to membrane // inferred from electronic annotation	0000297 // spermine transmembrane transporter activity // inferred from mutant phenotype /// 0005215 // transporter activity // inferred from electronic annotation /// 0015297 // antiporter activity // inferred from electronic annotation
2	7601_at	2 R/C	Not_Defined	19.2841	0.969	YPR157W	Not_defined	0006810 // transport // inferred from electronic annotation /// 0015031 // protein transport // inferred from electronic annotation	0016020 // membrane // inferred from electronic annotation /// 0016021 // integral to membrane // inferred from electronic annotation	Not_defined
3	6960_at	2 R/C	Not_Defined	17.6136	0.94	YCL065W	Not_defined	Not_defined	0016020 // membrane // inferred from electronic annotation /// 0016021 // integral to membrane // inferred from electronic annotation	Not_defined
4	9393_at	1 OX	Not_Defined	16.6581	0.917	YMR254C	Not_defined	Not_defined	0016020 // membrane // inferred from electronic annotation /// 0016021 // integral to membrane // inferred from electronic annotation	Not_defined
5	5769_at	1 OX	SIT1	16.2123	0.901	YEL065W	Ferrioxamine B transporter, member of the ARN family of transporters that specifically recognize siderophore-iron chelates; transcription is induced during iron deprivation and diauxic shift; potentially phosphorylated by Cdc28p	0006810 // transport // inferred from electronic annotation /// 0006811 // ion transport // inferred from electronic annotation /// 0006826 // iron ion transport // inferred from electronic annotation /// 0006879 // cellular iron ion homeostasis // inferred from direct assay /// 0015892 // siderophore-iron transport // inferred from mutant phenotype	0005768 // endosome // inferred from electronic annotation /// 0005768 // endosome // traceable author statement /// 0010008 // endosome membrane // inferred from electronic annotation /// 0016020 // membrane // inferred from electronic annotation /// 0016021 // integral to membrane // inferred from electronic annotation /// 0016023 // cytoplasmic membrane-bounded vesicle // inferred from direct …	0005506 // iron ion binding // inferred from electronic annotation /// 0015344 // siderophore-iron (ferrioxamine) uptake transmembrane transporter activity // inferred from mutant phenotype
6	8279_at	1 OX	HNT3	16.058	0.896	YOR258W	Member of the third branch of the histidine triad (HIT) superfamily of nucleotide-binding proteins; similar to Aprataxin, a Hint related protein that is mutated in individuals with ataxia with oculomotor apraxia	0006281 // DNA repair // inferred from electronic annotation /// 0006974 // response to DNA damage stimulus // inferred from electronic annotation	0005634 // nucleus // inferred from direct assay /// 0005634 // nucleus // inferred from electronic annotation /// 0005737 // cytoplasm // inferred from direct assay /// 0005737 // cytoplasm // inferred from electronic annotation	0003677 // DNA binding // inferred from electronic annotation /// 0003824 // catalytic activity // inferred from electronic annotation /// 0016787 // hydrolase activity // inferred from electronic annotation /// 0033699 // DNA 5'-adenosine monophosphate hydrolase activity // inferred from direct assay
7	5404_at	2 R/C	STE2	15.7593	0.886	YFL026W	Receptor for alpha-factor pheromone; seven transmembrane-domain GPCR that interacts with both pheromone and a heterotrimeric G protein to initiate the signaling response that leads to mating between haploid a and alpha cells	0000750 // pheromone-dependent signal transduction during conjugation with cellular fusion // inferred from mutant phenotype /// 0000755 // cytogamy // inferred from direct assay /// 0007165 // signal transduction // inferred from electronic annotation /// 0007186 // G-protein coupled receptor protein signaling pathway // inferred from electronic annotation /// 0019236 // response to pheromone //…	0005624 // membrane fraction // inferred from direct assay /// 0005887 // integral to plasma membrane // inferred from direct assay /// 0016020 // membrane // inferred from electronic annotation /// 0016021 // integral to membrane // inferred from electronic annotation	0004871 // signal transducer activity // inferred from electronic annotation /// 0004872 // receptor activity // inferred from electronic annotation /// 0004930 // G-protein coupled receptor activity // inferred from electronic annotation /// 0004932 // mating-type factor pheromone receptor activity // inferred from electronic annotation /// 0004934 // mating-type alpha-factor pheromone receptor …
8	10803_at	2 R/C	STE6	15.4612	0.875	YKL209C	Plasma membrane ATP-binding cassette (ABC) transporter required for the export of a-factor, catalyzes ATP hydrolysis coupled to a-factor transport; contains 12 transmembrane domains and two ATP binding domains; expressed only in MATa cells	0000770 // peptide pheromone export // traceable author statement /// 0006810 // transport // inferred from electronic annotation /// 0019236 // response to pheromone // inferred from electronic annotation	0005887 // integral to plasma membrane // traceable author statement /// 0016020 // membrane // inferred from electronic annotation /// 0016021 // integral to membrane // inferred from electronic annotation /// 0043332 // mating projection tip // inferred from direct assay	0000166 // nucleotide binding // inferred from electronic annotation /// 0005515 // protein binding // inferred from physical interaction /// 0005524 // ATP binding // inferred from electronic annotation /// 0016887 // ATPase activity // inferred from electronic annotation /// 0017111 // nucleoside-triphosphatase activity // inferred from electronic annotation /// 0042626 // ATPase activity, coup…
9	8030_at	1 OX	DIP5	15.4044	0.873	YPL265W	Dicarboxylic amino acid permease, mediates high-affinity and high-capacity transport of L-glutamate and L-aspartate; also a transporter for Gln, Asn, Ser, Ala, and Gly	0006810 // transport // inferred from electronic annotation /// 0006865 // amino acid transport // inferred from direct assay /// 0006865 // amino acid transport // inferred from electronic annotation	0016020 // membrane // inferred from electronic annotation /// 0016021 // integral to membrane // inferred from electronic annotation	0015171 // amino acid transmembrane transporter activity // inferred from direct assay /// 0015171 // amino acid transmembrane transporter activity // inferred from electronic annotation
10	8251_at	0 R/B	SFG1	15.3914	0.873	YOR315W	Nuclear protein, putative transcription factor required for growth of superficial pseudohyphae (which do not invade the agar substrate) but not for invasive pseudohyphal growth; may act together with Phd1p; potential Cdc28p substrate	0006350 // transcription // inferred from electronic annotation /// 0006355 // regulation of transcription, DNA-dependent // inferred from electronic annotation /// 0007124 // pseudohyphal growth // inferred from mutant phenotype /// 0045944 // positive regulation of transcription from RNA polymerase II promoter // inferred from mutant phenotype	0005634 // nucleus // inferred from direct assay /// 0005634 // nucleus // inferred from electronic annotation /// 0005737 // cytoplasm // inferred from direct assay	0003704 // specific RNA polymerase II transcription factor activity // inferred from mutant phenotype
11	4898_at	0 R/B	CLB1	15.3853	0.873	YGR108W	B-type cyclin involved in cell cycle progression; activates Cdc28p to promote the transition from G2 to M phase; accumulates during G2 and M, then targeted via a destruction box motif for ubiquitin-mediated degradation by the proteasome	0000086 // G2/M transition of mitotic cell cycle // inferred from genetic interaction /// 0007049 // cell cycle // inferred from electronic annotation /// 0007067 // mitosis // inferred from electronic annotation /// 0008315 // meiotic G2/MI transition // inferred from expression pattern /// 0030472 // mitotic spindle organization in nucleus // inferred from genetic interaction /// 0051301 // cel…	0005634 // nucleus // inferred from direct assay /// 0005634 // nucleus // inferred from electronic annotation /// 0005737 // cytoplasm // inferred from direct assay	0005515 // protein binding // inferred from physical interaction
12	8966_at	0 R/B	CYB5	15.2926	0.868	YNL111C	Cytochrome b5, involved in the sterol and lipid biosynthesis pathways; acts as an electron donor to support sterol C5-6 desaturation	0006810 // transport // inferred from electronic annotation /// 0016126 // sterol biosynthetic process // inferred from direct assay /// 0022900 // electron transport chain // inferred from electronic annotation	0005783 // endoplasmic reticulum // inferred from electronic annotation /// 0005789 // endoplasmic reticulum membrane // inferred from direct assay /// 0005789 // endoplasmic reticulum membrane // inferred from electronic annotation /// 0005792 // microsome // inferred from direct assay /// 0005792 // microsome // inferred from electronic annotation /// 0016020 // membrane // inferred from electr…	0005506 // iron ion binding // inferred from electronic annotation /// 0009055 // electron carrier activity // inferred from direct assay /// 0020037 // heme binding // inferred from electronic annotation /// 0046872 // metal ion binding // inferred from electronic annotation /// 0046914 // transition metal ion binding // inferred from electronic annotation
13	7642_at	2 R/C	DBF20	15.206	0.865	YPR111W	Ser/Thr kinase involved in late nuclear division, one of the mitotic exit network (MEN) proteins; necessary for the execution of cytokinesis	0006468 // protein amino acid phosphorylation // inferred from direct assay /// 0006468 // protein amino acid phosphorylation // inferred from electronic annotation /// 0007049 // cell cycle // inferred from expression pattern	0005737 // cytoplasm // inferred from direct assay	0000166 // nucleotide binding // inferred from electronic annotation /// 0004672 // protein kinase activity // inferred from electronic annotation /// 0004674 // protein serine/threonine kinase activity // inferred from direct assay /// 0004674 // protein serine/threonine kinase activity // inferred from electronic annotation /// 0005524 // ATP binding // inferred from electronic annotation /// 0…
14	8441_at	1 OX	PIN2	15.0033	0.857	YOR104W	Protein that induces appearance of [PIN+] prion when overproduced; predicted to be palmitoylated	Not_defined	0016020 // membrane // inferred from electronic annotation /// 0016021 // integral to membrane // inferred from electronic annotation	Not_defined
15	6637_at	2 R/C	RGT2	14.9229	0.855	YDL138W	Plasma membrane glucose receptor, highly similar to Snf3p; both Rgt2p and Snf3p serve as transmembrane glucose sensors generating an intracellular signal that induces expression of glucose transporter (HXT) genes	0006810 // transport // inferred from electronic annotation /// 0007165 // signal transduction // traceable author statement /// 0008643 // carbohydrate transport // inferred from electronic annotation /// 0009749 // response to glucose stimulus // inferred from mutant phenotype /// 0055085 // transmembrane transport // inferred from electronic annotation	0005886 // plasma membrane // inferred from mutant phenotype /// 0016020 // membrane // inferred from electronic annotation /// 0016021 // integral to membrane // inferred from electronic annotation	0004872 // receptor activity // traceable author statement /// 0005215 // transporter activity // inferred from electronic annotation /// 0005351 // sugar:hydrogen symporter activity // inferred from electronic annotation /// 0005355 // glucose transmembrane transporter activity // traceable author statement /// 0005536 // glucose binding // traceable author statement /// 0022891 // substrate-spe…
16	5173_at	1 OX	SUT1	14.8195	0.85	YGL162W	Transcription factor of the Zn[II]2Cys6 family involved in sterol uptake; involved in induction of hypoxic gene expression	0006350 // transcription // inferred from electronic annotation /// 0006355 // regulation of transcription, DNA-dependent // inferred from electronic annotation /// 0006357 // regulation of transcription from RNA polymerase II promoter // inferred from mutant phenotype /// 0015918 // sterol transport // inferred from mutant phenotype /// 0045449 // regulation of transcription // inferred from dir…	0005634 // nucleus // inferred from direct assay /// 0005634 // nucleus // inferred from electronic annotation /// 0005737 // cytoplasm // inferred from electronic annotation	0003700 // transcription factor activity // inferred from direct assay /// 0003700 // transcription factor activity // inferred from electronic annotation /// 0003704 // specific RNA polymerase II transcription factor activity // inferred from mutant phenotype /// 0008270 // zinc ion binding // inferred from electronic annotation
17	10217_at	1 OX	CHA4	14.6535	0.843	YLR098C	DNA binding transcriptional activator, mediates serine/threonine activation of the catabolic L-serine (L-threonine) deaminase (CHA1); Zinc-finger protein with Zn[2]-Cys[6] fungal-type binuclear cluster domain	0006350 // transcription // inferred from electronic annotation /// 0006355 // regulation of transcription, DNA-dependent // inferred from electronic annotation /// 0006355 // regulation of transcription, DNA-dependent // inferred from mutant phenotype /// 0009063 // amino acid catabolic process // inferred from genetic interaction	0005634 // nucleus // inferred from electronic annotation /// 0005634 // nucleus // inferred from physical interaction	0003677 // DNA binding // inferred from electronic annotation /// 0003700 // transcription factor activity // inferred from direct assay /// 0003700 // transcription factor activity // inferred from electronic annotation /// 0008270 // zinc ion binding // inferred from electronic annotation /// 0046872 // metal ion binding // inferred from electronic annotation
18	9674_at	2 R/C	Not_Defined	14.6088	0.841	YML035C-A	Not_defined	Not_defined	Not_defined	Not_defined
19	8230_at	2 R/C	MUM3	14.4335	0.833	YOR298W	Protein of unknown function involved in the organization of the outer spore wall layers; has similarity to the tafazzins superfamily of acyltransferases	0008152 // metabolic process // inferred from electronic annotation /// 0030435 // sporulation resulting in formation of a cellular spore // inferred from electronic annotation /// 0030476 // ascospore wall assembly // inferred from mutant phenotype	0016020 // membrane // inferred from electronic annotation /// 0016021 // integral to membrane // inferred from electronic annotation	0008415 // acyltransferase activity // inferred from electronic annotation
20	4497_at	0 R/B	MYO1	14.3934	0.831	YHR023W	Type II myosin heavy chain, required for wild-type cytokinesis and cell separation; localizes to the actomyosin ring; binds to myosin light chains Mlc1p and Mlc2p through its IQ1 and IQ2 motifs respectively	0000910 // cytokinesis // inferred from genetic interaction /// 0000910 // cytokinesis // inferred from mutant phenotype /// 0000915 // cytokinesis, contractile ring formation // inferred from mutant phenotype /// 0000916 // contractile ring contraction involved in cytokinesis // inferred from expression pattern /// 0000916 // contractile ring contraction involved in cytokinesis // inferred from …	0000131 // incipient cellular bud site // inferred from direct assay /// 0000142 // cellular bud neck contractile ring // inferred from direct assay /// 0005935 // cellular bud neck // inferred from direct assay /// 0016459 // myosin complex // inferred from electronic annotation /// 0016460 // myosin II complex // inferred from physical interaction	0000166 // nucleotide binding // inferred from electronic annotation /// 0003774 // motor activity // inferred from electronic annotation /// 0003779 // actin binding // inferred from electronic annotation /// 0005515 // protein binding // inferred from physical interaction /// 0005524 // ATP binding // inferred from electronic annotation
21	6829_at	2 R/C	Not_Defined	14.246	0.822	YCR041W	Not_defined	Not_defined	Not_defined	Not_defined
22	8522_at	1 OX	RSB1	14.1948	0.819	YOR049C	Suppressor of sphingoid long chain base (LCB) sensitivity of an LCB-lyase mutation; putative integral membrane transporter or flippase that may transport LCBs from the cytoplasmic side toward the extracytoplasmic side of the membrane	0006810 // transport // inferred from electronic annotation /// 0006869 // lipid transport // inferred from electronic annotation /// 0006950 // response to stress // inferred from electronic annotation /// 0009636 // response to toxin // inferred from expression pattern /// 0015908 // fatty acid transport // inferred from direct assay /// 0045332 // phospholipid translocation // inferred from mu…	0005783 // endoplasmic reticulum // inferred from direct assay /// 0005886 // plasma membrane // inferred from direct assay /// 0005886 // plasma membrane // inferred from electronic annotation /// 0016020 // membrane // inferred from electronic annotation /// 0016021 // integral to membrane // inferred from direct assay /// 0016021 // integral to membrane // inferred from electronic annotation	0004012 // phospholipid-translocating ATPase activity // inferred from direct assay
23	8543_at	2 R/C	HST3	14.1941	0.819	YOR025W	Member of the Sir2 family of NAD(+)-dependent protein deacetylases; involved along with Hst4p in telomeric silencing, cell cycle progression, radiation resistance, genomic stability and short-chain fatty acid metabolism	0006342 // chromatin silencing // inferred from electronic annotation /// 0006348 // chromatin silencing at telomere // inferred from genetic interaction /// 0006350 // transcription // inferred from electronic annotation /// 0006355 // regulation of transcription, DNA-dependent // inferred from electronic annotation /// 0006476 // protein amino acid deacetylation // inferred from electronic anno…	0005634 // nucleus // inferred by curator /// 0005634 // nucleus // inferred from electronic annotation /// 0005677 // chromatin silencing complex // inferred from electronic annotation /// 0005737 // cytoplasm // inferred from electronic annotation	0003677 // DNA binding // inferred from electronic annotation /// 0004407 // histone deacetylase activity // inferred from mutant phenotype /// 0008270 // zinc ion binding // inferred from electronic annotation /// 0016787 // hydrolase activity // inferred from electronic annotation /// 0017136 // NAD-dependent histone deacetylase activity // inferred from electronic annotation /// 0046872 // met…
24	9766_at	2 R/C	Not_Defined	13.9655	0.809	YML119W	Not_defined	Not_defined	Not_defined	Not_defined
25	7060_at	1 OX	Not_Defined	13.8729	0.804	YBR287W	Not_defined	0006810 // transport // inferred from electronic annotation	0005783 // endoplasmic reticulum // inferred from direct assay /// 0016020 // membrane // inferred from electronic annotation /// 0016021 // integral to membrane // inferred from electronic annotation	Not_defined
26	4161_at	0 R/B	VHR1	13.8578	0.803	YIL056W	Transcriptional activator, required for the vitamin H-responsive element (VHRE) mediated induction of VHT1 (Vitamin H transporter) and BIO5 (biotin biosynthesis intermediate transporter) in response to low biotin concentrations	0006357 // regulation of transcription from RNA polymerase II promoter // inferred from mutant phenotype /// 0009102 // biotin biosynthetic process // inferred from mutant phenotype	0005634 // nucleus // inferred from direct assay /// 0005737 // cytoplasm // inferred from direct assay	0003677 // DNA binding // inferred from direct assay /// 0016563 // transcription activator activity // inferred from direct assay
27	8702_at	3 APER	GAS4	13.6906	0.794	YOL132W	1,3-beta-glucanosyltransferase, involved with Gas2p in spore wall assembly; has similarity to Gas1p; localizes to the cell wall	0005975 // carbohydrate metabolic process // inferred from electronic annotation /// 0030476 // ascospore wall assembly // inferred from genetic interaction	0005886 // plasma membrane // inferred from electronic annotation /// 0009277 // fungal-type cell wall // inferred from direct assay /// 0016020 // membrane // inferred from electronic annotation /// 0031225 // anchored to membrane // inferred from electronic annotation	0003824 // catalytic activity // inferred from electronic annotation /// 0042124 // 1,3-beta-glucanosyltransferase activity // inferred from direct assay /// 0043169 // cation binding // inferred from electronic annotation
28	7614_at	2 R/C	ANT1	13.674	0.792	YPR128C	Peroxisomal adenine nucleotide transporter; involved in beta-oxidation of medium-chain fatty acid; required for peroxisome proliferation	0006635 // fatty acid beta-oxidation // inferred from genetic interaction /// 0006810 // transport // inferred from electronic annotation /// 0006811 // ion transport // inferred from electronic annotation /// 0007031 // peroxisome organization // inferred from mutant phenotype /// 0015867 // ATP transport // inferred from direct assay /// 0015992 // proton transport // inferred from electronic a…	0005737 // cytoplasm // inferred from direct assay /// 0005777 // peroxisome // inferred from electronic annotation /// 0005778 // peroxisomal membrane // inferred from electronic annotation /// 0005779 // integral to peroxisomal membrane // inferred from direct assay /// 0016020 // membrane // inferred from electronic annotation /// 0016021 // integral to membrane // inferred from electronic ann…	0000295 // adenine nucleotide transmembrane transporter activity // inferred from direct assay /// 0000295 // adenine nucleotide transmembrane transporter activity // inferred from mutant phenotype /// 0005488 // binding // inferred from electronic annotation /// 0015078 // hydrogen ion transmembrane transporter activity // inferred from electronic annotation
29	8930_at	0 R/B	Not_Defined	13.6358	0.79	YNL057W	Not_defined	Not_defined	Not_defined	Not_defined
30	7486_at	0 R/B	Not_Defined	13.62	0.789	YBL100C	Not_defined	Not_defined	0016020 // membrane // inferred from electronic annotation /// 0016021 // integral to membrane // inferred from electronic annotation	Not_defined
31	9042_at	2 R/C	Not_Defined	13.6178	0.789	YNL171C	Not_defined	Not_defined	Not_defined	Not_defined
32	10538_at	2 R/C	ALY1	13.5803	0.786	YKR021W	Protein proposed to regulate the endocytosis of plasma membrane proteins by recruiting the ubiquitin ligase Rsp5p to its target in the plasma membrane; green fluorescent protein (GFP)-fusion protein localizes to the cytoplasm	Not_defined	0005737 // cytoplasm // inferred from direct assay	0031625 // ubiquitin protein ligase binding // inferred from physical interaction
33	10106_at	1 OX	FRE1	13.3982	0.775	YLR214W	Ferric reductase and cupric reductase, reduces siderophore-bound iron and oxidized copper prior to uptake by transporters; expression induced by low copper and iron levels	0006810 // transport // inferred from electronic annotation /// 0006811 // ion transport // inferred from electronic annotation /// 0006825 // copper ion transport // inferred from electronic annotation /// 0006826 // iron ion transport // inferred from direct assay /// 0006826 // iron ion transport // inferred from electronic annotation /// 0015677 // copper ion import // inferred from direct as…	0005624 // membrane fraction // inferred from direct assay /// 0005886 // plasma membrane // inferred from direct assay /// 0005886 // plasma membrane // inferred from electronic annotation /// 0016020 // membrane // inferred from electronic annotation /// 0016021 // integral to membrane // inferred from electronic annotation	0000293 // ferric-chelate reductase activity // inferred from direct assay /// 0005506 // iron ion binding // inferred from electronic annotation /// 0005507 // copper ion binding // inferred from electronic annotation /// 0009055 // electron carrier activity // inferred from electronic annotation /// 0016491 // oxidoreductase activity // inferred from electronic annotation /// 0046872 // metal i…
34	8486_at	2 R/C	ASE1	13.2967	0.769	YOR058C	Mitotic spindle midzone localized microtubule-associated protein (MAP) family member; required for spindle elongation and stabilization; undergoes cell cycle-regulated degradation by anaphase promoting complex; potential Cdc28p substrate	0000022 // mitotic spindle elongation // inferred from genetic interaction /// 0000022 // mitotic spindle elongation // inferred from mutant phenotype /// 0000092 // mitotic anaphase B // inferred from mutant phenotype /// 0001578 // microtubule bundle formation // inferred from direct assay /// 0007109 // cytokinesis, completion of separation // inferred from mutant phenotype /// 0043148 // mito…	0005819 // spindle // inferred from direct assay /// 0005874 // microtubule // inferred from electronic annotation /// 0005880 // nuclear microtubule // inferred from direct assay /// 0051233 // spindle midzone // inferred from direct assay	0008017 // microtubule binding // inferred from direct assay
35	8628_at	2 R/C	NUF2	13.2899	0.768	YOL069W	Component of the evolutionarily conserved kinetochore-associated Ndc80 complex (Ndc80p-Nuf2p-Spc24p-Spc25p); involved in chromosome segregation, spindle checkpoint activity and kinetochore clustering	0007020 // microtubule nucleation // inferred from physical interaction /// 0007049 // cell cycle // inferred from electronic annotation /// 0007059 // chromosome segregation // inferred from genetic interaction /// 0007067 // mitosis // inferred from electronic annotation /// 0051301 // cell division // inferred from electronic annotation	0000775 // chromosome, centromeric region // inferred from electronic annotation /// 0000777 // condensed chromosome kinetochore // inferred from electronic annotation /// 0000778 // condensed nuclear chromosome kinetochore // inferred from direct assay /// 0000780 // condensed nuclear chromosome, centromeric region // inferred from direct assay /// 0005634 // nucleus // inferred from electronic …	0005200 // structural constituent of cytoskeleton // inferred from physical interaction /// 0005515 // protein binding // inferred from physical interaction
36	9637_at	1 OX	ERG5	13.249	0.766	YMR015C	C-22 sterol desaturase, a cytochrome P450 enzyme that catalyzes the formation of the C-22(23) double bond in the sterol side chain in ergosterol biosynthesis; may be a target of azole antifungal drugs	0006694 // steroid biosynthetic process // inferred from electronic annotation /// 0008610 // lipid biosynthetic process // inferred from electronic annotation /// 0016126 // sterol biosynthetic process // inferred from electronic annotation /// 0055114 // oxidation reduction // inferred from electronic annotation	Not_defined	0004497 // monooxygenase activity // inferred from electronic annotation /// 0005506 // iron ion binding // inferred from electronic annotation /// 0009055 // electron carrier activity // inferred from electronic annotation /// 0016491 // oxidoreductase activity // inferred from electronic annotation /// 0020037 // heme binding // inferred from electronic annotation /// 0046872 // metal ion bindi…
37	11025_at	1 OX	Not_Defined	13.233	0.765	YJR003C	Not_defined	0042254 // ribosome biogenesis // inferred from reviewed computational analysis	0005739 // mitochondrion // inferred from direct assay	Not_defined
38	7869_at	1 OX	CAR1	13.1859	0.763	YPL111W	Arginase, responsible for arginine degradation, expression responds to both induction by arginine and nitrogen catabolite repression; disruption enhances freeze tolerance	0006525 // arginine metabolic process // inferred from electronic annotation /// 0019547 // arginine catabolic process to ornithine // traceable author statement	Not_defined	0004053 // arginase activity // inferred from electronic annotation /// 0004053 // arginase activity // traceable author statement /// 0005515 // protein binding // inferred from physical interaction /// 0008270 // zinc ion binding // inferred from direct assay /// 0016787 // hydrolase activity // inferred from electronic annotation /// 0016813 // hydrolase activity, acting on carbon-nitrogen (bu…
39	4356_at	2 R/C	MTC6	13.1548	0.76	YHR151C	Protein of unknown function; mtc6 is synthetically sick with cdc13-1	Not_defined	0016020 // membrane // inferred from electronic annotation /// 0016021 // integral to membrane // inferred from electronic annotation	Not_defined
40	4735_at	1 OX	Not_Defined	13.1524	0.76	YGR259C	Not_defined	Not_defined	Not_defined	Not_defined
41	5338_at	1 OX	Not_Defined	13.128	0.758	YFR039C	Not_defined	Not_defined	Not_defined	0005515 // protein binding // inferred from physical interaction
42	4318_at	0 R/B	SCH9	13.0517	0.754	YHR205W	Protein kinase involved in transcriptional activation of osmostress-responsive genes; regulates G1 progression, cAPK activity, nitrogen activation of the FGM pathway; involved in life span regulation; homologous to mammalian Akt/PKB	0001302 // replicative cell aging // inferred from mutant phenotype /// 0001324 // age-dependent response to oxidative stress during chronological cell aging // inferred from mutant phenotype /// 0006468 // protein amino acid phosphorylation // inferred from electronic annotation /// 0006468 // protein amino acid phosphorylation // inferred from genetic interaction /// 0008361 // regulation of ce…	0000329 // fungal-type vacuole membrane // inferred from direct assay /// 0000785 // chromatin // inferred from direct assay /// 0005634 // nucleus // inferred from direct assay /// 0005737 // cytoplasm // inferred from direct assay	0000166 // nucleotide binding // inferred from electronic annotation /// 0004672 // protein kinase activity // inferred from electronic annotation /// 0004674 // protein serine/threonine kinase activity // inferred from electronic annotation /// 0004674 // protein serine/threonine kinase activity // inferred from genetic interaction /// 0005524 // ATP binding // inferred from electronic annotatio…
43	4234_at	2 R/C	POG1	13.0396	0.752	YIL122W	Putative transcriptional activator that promotes recovery from pheromone induced arrest; inhibits both alpha-factor induced G1 arrest and repression of CLN1 and CLN2 via SCB/MCB promoter elements; potential Cdc28p substrate; SBF regulated	0000321 // re-entry into mitotic cell cycle after pheromone arrest // inferred from genetic interaction /// 0006350 // transcription // inferred from electronic annotation /// 0006355 // regulation of transcription, DNA-dependent // inferred from electronic annotation /// 0006950 // response to stress // inferred from electronic annotation /// 0007049 // cell cycle // inferred from electronic ann…	0000790 // nuclear chromatin // inferred from direct assay /// 0005634 // nucleus // inferred from direct assay /// 0005634 // nucleus // inferred from electronic annotation	0005515 // protein binding // inferred from physical interaction
44	4580_at	0 R/B	WSC4	12.9359	0.744	YHL028W	ER membrane protein involved in the translocation of soluble secretory proteins and insertion of membrane proteins into the ER membrane; may also have a role in the stress response but has only partial functional overlap with WSC1-3	0006950 // response to stress // inferred from genetic interaction /// 0007047 // cell wall organization // inferred from electronic annotation /// 0009408 // response to heat // inferred from genetic interaction /// 0045047 // protein targeting to ER // inferred from mutant phenotype	0005789 // endoplasmic reticulum membrane // inferred from direct assay /// 0016020 // membrane // inferred from electronic annotation /// 0016021 // integral to membrane // inferred from electronic annotation	0004888 // transmembrane receptor activity // inferred from genetic interaction /// 0005515 // protein binding // inferred from physical interaction
45	7274_at	2 R/C	PHO5	12.7732	0.733	YBR093C	Repressible acid phosphatase (1 of 3) that also mediates extracellular nucleotide-derived phosphate hydrolysis; secretory pathway derived cell surface glycoprotein; induced by phosphate starvation and coordinately regulated by PHO4 and PHO2	0006796 // phosphate metabolic process // inferred from mutant phenotype /// 0006796 // phosphate metabolic process // traceable author statement /// 0008361 // regulation of cell size // inferred from mutant phenotype /// 0016036 // cellular response to phosphate starvation // inferred from expression pattern /// 0016036 // cellular response to phosphate starvation // traceable author statement	0005576 // extracellular region // inferred from electronic annotation /// 0009277 // fungal-type cell wall // inferred from direct assay /// 0030287 // cell wall-bounded periplasmic space // non-traceable author statement	0003993 // acid phosphatase activity // inferred from electronic annotation /// 0003993 // acid phosphatase activity // traceable author statement /// 0016787 // hydrolase activity // inferred from electronic annotation /// 0017111 // nucleoside-triphosphatase activity // inferred from genetic interaction /// 0047429 // nucleoside-triphosphate diphosphatase activity // inferred from genetic inter…
46	7710_at	3 APER	Not_Defined	12.6646	0.724	YPR045C	Not_defined	Not_defined	0005634 // nucleus // inferred from direct assay /// 0005634 // nucleus // inferred from electronic annotation	Not_defined
47	4503_at	2 R/C	YHI9	12.4795	0.713	YHR029C	Protein of unknown function; null mutant is defective in unfolded protein response; possibly involved in a membrane regulation metabolic pathway; member of the PhzF superfamily, though most likely not involved in phenazine production	0009058 // biosynthetic process // inferred from electronic annotation /// 0030968 // endoplasmic reticulum unfolded protein response // inferred from mutant phenotype	Not_defined	0003824 // catalytic activity // inferred from electronic annotation /// 0016853 // isomerase activity // inferred from electronic annotation
48	4284_at	1 OX	SDL1	12.3988	0.707	YIL167W	Open reading frame, unlikely to produce a functional protein in S288C; in closely related species and other &lt;i&gt;S. cerevisiae&lt;/i&gt; strain backgrounds YIL167W and adjacent ORF, YIL168W, constitute a single ORF encoding L-serine dehydratase	0006094 // gluconeogenesis // inferred from electronic annotation /// 0006520 // amino acid metabolic process // inferred from electronic annotation /// 0008152 // metabolic process // inferred from electronic annotation /// 0009636 // response to toxin // inferred from expression pattern	0005737 // cytoplasm // inferred from electronic annotation	0003824 // catalytic activity // inferred from electronic annotation /// 0003941 // L-serine ammonia-lyase activity // inferred from electronic annotation /// 0016829 // lyase activity // inferred from electronic annotation /// 0030170 // pyridoxal phosphate binding // inferred from electronic annotation
49	8250_at	2 R/C	Not_Defined	12.3963	0.707	YOR314W	Not_defined	Not_defined	Not_defined	Not_defined
50	4235_at	2 R/C	QDR2	12.3763	0.706	YIL121W	Multidrug transporter of the major facilitator superfamily, required for resistance to quinidine, barban, cisplatin, and bleomycin; may have a role in potassium uptake	0006810 // transport // inferred from electronic annotation /// 0006855 // multidrug transport // inferred from mutant phenotype /// 0010107 // potassium ion import // inferred from genetic interaction	0005887 // integral to plasma membrane // inferred from direct assay /// 0016020 // membrane // inferred from electronic annotation /// 0016021 // integral to membrane // inferred from electronic annotation	0005215 // transporter activity // inferred from electronic annotation /// 0015559 // multidrug efflux pump activity // inferred from mutant phenotype
51	7488_at	2 R/C	BNA4	12.3469	0.704	YBL098W	Kynurenine 3-mono oxygenase, required for the de novo biosynthesis of NAD from tryptophan via kynurenine; expression regulated by Hst1p; putative therapeutic target for Huntington disease	0008152 // metabolic process // inferred from electronic annotation /// 0034354 // de novo NAD biosynthetic process from tryptophan // inferred from genetic interaction /// 0055114 // oxidation reduction // inferred from electronic annotation	0005739 // mitochondrion // inferred from direct assay /// 0005739 // mitochondrion // inferred from electronic annotation /// 0005741 // mitochondrial outer membrane // inferred from direct assay	0004497 // monooxygenase activity // inferred from electronic annotation /// 0004502 // kynurenine 3-monooxygenase activity // inferred from electronic annotation /// 0004502 // kynurenine 3-monooxygenase activity // inferred from mutant phenotype /// 0005515 // protein binding // inferred from physical interaction /// 0016491 // oxidoreductase activity // inferred from electronic annotation
52	6830_at	2 R/C	TAF2	12.2496	0.697	YCR042C	TFIID subunit (150 kDa), involved in RNA polymerase II transcription initiation	0000114 // regulation of transcription during G1 phase of mitotic cell cycle // inferred from mutant phenotype /// 0006350 // transcription // inferred from electronic annotation /// 0006355 // regulation of transcription, DNA-dependent // inferred from electronic annotation /// 0006367 // transcription initiation from RNA polymerase II promoter // traceable author statement	0005634 // nucleus // inferred from electronic annotation /// 0005669 // transcription factor TFIID complex // inferred from direct assay	0005515 // protein binding // inferred from physical interaction /// 0016251 // general RNA polymerase II transcription factor activity // traceable author statement
53	9733_at	1 OX	SMA2	12.1689	0.69	YML066C	Protein of unknown function involved in the assembly of the prospore membrane during sporulation	0030435 // sporulation resulting in formation of a cellular spore // inferred from electronic annotation /// 0030476 // ascospore wall assembly // inferred from mutant phenotype	0005628 // prospore membrane // inferred from direct assay /// 0005737 // cytoplasm // inferred from direct assay /// 0016020 // membrane // inferred from electronic annotation /// 0016021 // integral to membrane // inferred from electronic annotation	Not_defined
54	8541_at	2 R/C	AHC1	12.0638	0.683	YOR023C	Subunit of the Ada histone acetyltransferase complex, required for structural integrity of the complex	0006350 // transcription // inferred from electronic annotation /// 0006355 // regulation of transcription, DNA-dependent // inferred from electronic annotation /// 0016573 // histone acetylation // inferred from mutant phenotype	0005622 // intracellular // inferred from electronic annotation /// 0005634 // nucleus // inferred from electronic annotation /// 0005671 // Ada2/Gcn5/Ada3 transcription activator complex // inferred from physical interaction /// 0005737 // cytoplasm // inferred from electronic annotation	0004402 // histone acetyltransferase activity // inferred from direct assay /// 0005515 // protein binding // inferred from physical interaction /// 0008270 // zinc ion binding // inferred from electronic annotation
55	10266_at	1 OX	Not_Defined	11.8908	0.67	YLR057W	Not_defined	0008152 // metabolic process // inferred from electronic annotation	0016020 // membrane // inferred from electronic annotation /// 0016021 // integral to membrane // inferred from electronic annotation	0004571 // mannosyl-oligosaccharide 1,2-alpha-mannosidase activity // inferred from electronic annotation /// 0005509 // calcium ion binding // inferred from electronic annotation /// 0016787 // hydrolase activity // inferred from electronic annotation /// 0016798 // hydrolase activity, acting on glycosyl bonds // inferred from electronic annotation
56	7107_at	0 R/B	Not_Defined	11.793	0.663	YBR242W	Not_defined	Not_defined	0005634 // nucleus // inferred from direct assay /// 0005737 // cytoplasm // inferred from direct assay	0003824 // catalytic activity // inferred from electronic annotation
57	10248_at	0 R/B	RAX2	11.7895	0.662	YLR084C	N-glycosylated protein involved in the maintenance of bud site selection during bipolar budding; localization requires Rax1p	0000282 // cellular bud site selection // inferred from genetic interaction /// 0007049 // cell cycle // inferred from electronic annotation /// 0051301 // cell division // inferred from electronic annotation	0005621 // cellular bud scar // inferred from direct assay /// 0005739 // mitochondrion // inferred from direct assay /// 0005886 // plasma membrane // inferred from electronic annotation /// 0005934 // cellular bud tip // inferred from electronic annotation /// 0005935 // cellular bud neck // inferred from direct assay /// 0005935 // cellular bud neck // inferred from electronic annotation /// 0…	Not_defined
58	4832_at	1 OX	ATF2	11.7442	0.659	YGR177C	Alcohol acetyltransferase, may play a role in steroid detoxification; forms volatile esters during fermentation, which is important in brewing	0006066 // cellular alcohol metabolic process // inferred from electronic annotation /// 0008202 // steroid metabolic process // inferred from mutant phenotype /// 0009636 // response to toxin // inferred from mutant phenotype	0005737 // cytoplasm // inferred from direct assay /// 0005783 // endoplasmic reticulum // inferred from direct assay /// 0016020 // membrane // inferred from electronic annotation /// 0030176 // integral to endoplasmic reticulum membrane // inferred from direct assay	0004026 // alcohol O-acetyltransferase activity // inferred from direct assay /// 0004026 // alcohol O-acetyltransferase activity // inferred from electronic annotation /// 0008415 // acyltransferase activity // inferred from electronic annotation /// 0016740 // transferase activity // inferred from electronic annotation
59	4283_at	1 OX	Not_Defined	11.7149	0.657	YIL168W	Not_defined	0006094 // gluconeogenesis // inferred from electronic annotation /// 0006520 // amino acid metabolic process // inferred from electronic annotation /// 0008152 // metabolic process // inferred from electronic annotation /// 0009636 // response to toxin // inferred from expression pattern	0005737 // cytoplasm // inferred from electronic annotation	0003824 // catalytic activity // inferred from electronic annotation /// 0003941 // L-serine ammonia-lyase activity // inferred from electronic annotation /// 0016829 // lyase activity // inferred from electronic annotation /// 0030170 // pyridoxal phosphate binding // inferred from electronic annotation
60	5224_at	1 OX	MCM6	11.5985	0.648	YGL201C	Protein involved in DNA replication; component of the Mcm2-7 hexameric complex that binds chromatin as a part of the pre-replicative complex	0000084 // S phase of mitotic cell cycle // inferred from mutant phenotype /// 0006260 // DNA replication // inferred from electronic annotation /// 0006267 // pre-replicative complex assembly // inferred from direct assay /// 0006268 // DNA unwinding during replication // inferred from direct assay /// 0006270 // DNA replication initiation // inferred from electronic annotation /// 0006270 // DN…	0005634 // nucleus // inferred from direct assay /// 0005634 // nucleus // inferred from electronic annotation /// 0005656 // pre-replicative complex // inferred from direct assay /// 0005737 // cytoplasm // inferred from direct assay /// 0031261 // DNA replication preinitiation complex // inferred from direct assay /// 0042555 // MCM complex // inferred from direct assay	0000166 // nucleotide binding // inferred from electronic annotation /// 0003677 // DNA binding // inferred from electronic annotation /// 0003688 // DNA replication origin binding // inferred from direct assay /// 0005515 // protein binding // inferred from physical interaction /// 0005524 // ATP binding // inferred from electronic annotation /// 0009378 // four-way junction helicase activity //…
61	10608_at	2 R/C	Not_Defined	11.5893	0.647	YKL044W	Not_defined	Not_defined	0016020 // membrane // inferred from electronic annotation /// 0016021 // integral to membrane // inferred from electronic annotation	0005515 // protein binding // inferred from physical interaction
62	8421_at	1 OX	AFI1	11.5743	0.645	YOR129C	Arf3p polarization-specific docking factor, required for the polarized distribution of the ADP-ribosylation factor, Arf3p; participates in polarity development and maintenance of a normal haploid budding pattern; interacts with Cnm7p	0000282 // cellular bud site selection // inferred from mutant phenotype /// 0008105 // asymmetric protein localization // inferred from mutant phenotype /// 0051666 // actin cortical patch localization // inferred from genetic interaction	0005634 // nucleus // inferred from genetic interaction /// 0005634 // nucleus // inferred from mutant phenotype /// 0005737 // cytoplasm // inferred from direct assay /// 0005737 // cytoplasm // inferred from electronic annotation /// 0005886 // plasma membrane // inferred from direct assay /// 0005886 // plasma membrane // inferred from mutant phenotype /// 0005935 // cellular bud neck // infer…	Not_defined
63	9690_at	2 R/C	TEM1	11.4579	0.637	YML064C	GTP-binding protein of the ras superfamily involved in termination of M-phase; controls actomyosin and septin dynamics during cytokinesis	0007049 // cell cycle // inferred from electronic annotation /// 0007067 // mitosis // inferred from electronic annotation /// 0007096 // regulation of exit from mitosis // traceable author statement /// 0007264 // small GTPase mediated signal transduction // inferred from electronic annotation /// 0051301 // cell division // inferred from electronic annotation	0005622 // intracellular // inferred from electronic annotation /// 0005816 // spindle pole body // traceable author statement	0000166 // nucleotide binding // inferred from electronic annotation /// 0005515 // protein binding // inferred from physical interaction /// 0005525 // GTP binding // inferred from electronic annotation
64	4192_at	2 R/C	RPI1	11.4183	0.632	YIL119C	Putative transcriptional regulator; overexpression suppresses the heat shock sensitivity of wild-type RAS2 overexpression and also suppresses the cell lysis defect of an mpk1 mutation	0007265 // Ras protein signal transduction // inferred from mutant phenotype /// 0009228 // thiamin biosynthetic process // traceable author statement	0005634 // nucleus // inferred from direct assay /// 0005634 // nucleus // inferred from electronic annotation	0003677 // DNA binding // inferred from electronic annotation /// 0005083 // small GTPase regulator activity // inferred from mutant phenotype
65	4928_at	2 R/C	DBF2	11.3532	0.625	YGR092W	Ser/Thr kinase involved in transcription and stress response; functions as part of a network of genes in exit from mitosis; localization is cell cycle regulated; activated by Cdc15p during the exit from mitosis	0000280 // nuclear division // inferred from mutant phenotype /// 0006468 // protein amino acid phosphorylation // inferred from direct assay /// 0006468 // protein amino acid phosphorylation // inferred from electronic annotation /// 0006468 // protein amino acid phosphorylation // inferred from mutant phenotype /// 0007035 // vacuolar acidification // inferred from mutant phenotype /// 0007049 …	0005816 // spindle pole body // inferred from direct assay /// 0005935 // cellular bud neck // inferred from direct assay	0000166 // nucleotide binding // inferred from electronic annotation /// 0004672 // protein kinase activity // inferred from electronic annotation /// 0004674 // protein serine/threonine kinase activity // inferred from direct assay /// 0004674 // protein serine/threonine kinase activity // inferred from electronic annotation /// 0005515 // protein binding // inferred from physical interaction //…
66	7264_at	2 R/C	IST2	11.2121	0.612	YBR086C	Plasma membrane protein that may be involved in osmotolerance, localizes to the mother cell in small-budded cells and to the bud in medium- and large-budded cells; mRNA is transported to the bud tip by an actomyosin-driven process	0006970 // response to osmotic stress // traceable author statement	0005886 // plasma membrane // inferred from direct assay /// 0005886 // plasma membrane // inferred from electronic annotation /// 0016020 // membrane // inferred from electronic annotation /// 0016021 // integral to membrane // inferred from electronic annotation /// 0033101 // cellular bud membrane // inferred from direct assay	0005515 // protein binding // inferred from physical interaction
67	4044_s_at	2 R/C	MOB1	11.1873	0.611	YIL106W	Component of the mitotic exit network; associates with and is required for the activation and Cdc15p-dependent phosphorylation of the Dbf2p kinase; required for cytokinesis and cell separation; component of the CCR4 transcriptional complex	0006468 // protein amino acid phosphorylation // inferred from direct assay /// 0007049 // cell cycle // inferred from electronic annotation /// 0007096 // regulation of exit from mitosis // traceable author statement /// 0051301 // cell division // inferred from electronic annotation	0005634 // nucleus // inferred from electronic annotation /// 0005737 // cytoplasm // inferred from electronic annotation /// 0005816 // spindle pole body // inferred from direct assay /// 0005935 // cellular bud neck // inferred from direct assay	0005515 // protein binding // inferred from electronic annotation /// 0005515 // protein binding // inferred from physical interaction /// 0019207 // kinase regulator activity // inferred from direct assay /// 0046872 // metal ion binding // inferred from electronic annotation
68	7275_at	2 R/C	PBY1	11.1616	0.609	YBR094W	Putative tubulin tyrosine ligase associated with P-bodies	0006402 // mRNA catabolic process // inferred from mutant phenotype /// 0006464 // protein modification process // inferred from electronic annotation	0000932 // cytoplasmic mRNA processing body // inferred from direct assay /// 0005737 // cytoplasm // inferred from direct assay	0004835 // tubulin-tyrosine ligase activity // inferred from electronic annotation /// 0005515 // protein binding // inferred from physical interaction /// 0016787 // hydrolase activity // inferred from electronic annotation /// 0042802 // identical protein binding // inferred from physical interaction
69	11345_at	1 OX	FUN26	11.0588	0.6	YAL022C	Nucleoside transporter with broad nucleoside selectivity; localized to intracellular membranes	0006810 // transport // inferred from electronic annotation /// 0015858 // nucleoside transport // inferred from direct assay	0005622 // intracellular // inferred from direct assay /// 0016020 // membrane // inferred from direct assay /// 0016020 // membrane // inferred from electronic annotation /// 0016021 // integral to membrane // inferred from electronic annotation	0005337 // nucleoside transmembrane transporter activity // inferred from direct assay /// 0005337 // nucleoside transmembrane transporter activity // inferred from electronic annotation /// 0005515 // protein binding // inferred from physical interaction
70	7721_at	2 R/C	Not_Defined	10.9723	0.592	YPR014C	Not_defined	Not_defined	Not_defined	Not_defined
71	7626_at	1 OX	MEP3	10.8667	0.579	YPR138C	Ammonium permease of high capacity and low affinity; belongs to a ubiquitous family of cytoplasmic membrane proteins that transport only ammonium (NH4+); expression is under the nitrogen catabolite repression regulation ammonia permease	0006810 // transport // inferred from electronic annotation /// 0015696 // ammonium transport // inferred from electronic annotation /// 0015696 // ammonium transport // inferred from mutant phenotype /// 0019740 // nitrogen utilization // inferred from mutant phenotype	0005886 // plasma membrane // traceable author statement /// 0016020 // membrane // inferred from electronic annotation /// 0016021 // integral to membrane // inferred from electronic annotation	0008519 // ammonium transmembrane transporter activity // inferred from direct assay /// 0008519 // ammonium transmembrane transporter activity // inferred from electronic annotation
72	6602_at	2 R/C	VCX1	10.8334	0.575	YDL128W	Vacuolar H+/Ca2+ exchanger involved in control of cytosolic Ca2+ concentration; has similarity to sodium/calcium exchangers, including the bovine Na+/Ca2+,K+ antiporter	0006810 // transport // inferred from electronic annotation /// 0006811 // ion transport // inferred from electronic annotation /// 0006812 // cation transport // inferred from electronic annotation /// 0006816 // calcium ion transport // inferred from direct assay /// 0006816 // calcium ion transport // inferred from electronic annotation /// 0006828 // manganese ion transport // inferred from d…	0000324 // fungal-type vacuole // inferred from direct assay /// 0005773 // vacuole // inferred from electronic annotation /// 0005774 // vacuolar membrane // inferred from electronic annotation /// 0016020 // membrane // inferred from electronic annotation /// 0016021 // integral to membrane // inferred from electronic annotation	0005509 // calcium ion binding // inferred from electronic annotation /// 0008324 // cation transmembrane transporter activity // inferred from electronic annotation /// 0015085 // calcium ion transmembrane transporter activity // inferred from direct assay /// 0030145 // manganese ion binding // inferred from electronic annotation /// 0046872 // metal ion binding // inferred from electronic anno…
73	7765_at	1 OX	Not_Defined	10.7906	0.572	YPR013C	Not_defined	Not_defined	0005622 // intracellular // inferred from electronic annotation	0003676 // nucleic acid binding // inferred from electronic annotation /// 0008270 // zinc ion binding // inferred from electronic annotation /// 0046872 // metal ion binding // inferred from electronic annotation
74	10286_at	0 R/B	SMF3	10.7647	0.569	YLR034C	Putative divalent metal ion transporter involved in iron homeostasis; transcriptionally regulated by metal ions; member of the Nramp family of metal transport proteins	0006810 // transport // inferred from electronic annotation /// 0006811 // ion transport // inferred from electronic annotation /// 0006826 // iron ion transport // inferred from electronic annotation /// 0006880 // intracellular sequestering of iron ion // inferred from mutant phenotype	0000329 // fungal-type vacuole membrane // inferred from direct assay /// 0005773 // vacuole // inferred from electronic annotation /// 0005774 // vacuolar membrane // inferred from electronic annotation /// 0005783 // endoplasmic reticulum // inferred from electronic annotation /// 0005789 // endoplasmic reticulum membrane // inferred from electronic annotation /// 0016020 // membrane // inferre…	0005215 // transporter activity // inferred from electronic annotation /// 0005381 // iron ion transmembrane transporter activity // traceable author statement /// 0005506 // iron ion binding // inferred from electronic annotation /// 0046872 // metal ion binding // inferred from electronic annotation
75	9704_at	0 R/B	SUR7	10.7368	0.565	YML052W	Putative integral membrane protein; component of eisosomes; associated with endocytosis, along with Pil1p and Lsp1p; sporulation and plasma membrane sphingolipid content are altered in mutants	0006897 // endocytosis // inferred from genetic interaction /// 0030437 // ascospore formation // inferred from mutant phenotype	0005619 // ascospore wall // inferred from direct assay /// 0005624 // membrane fraction // inferred from direct assay /// 0005739 // mitochondrion // inferred from direct assay /// 0005886 // plasma membrane // inferred from direct assay /// 0005938 // cell cortex // inferred from direct assay /// 0016020 // membrane // inferred from electronic annotation /// 0016021 // integral to membrane // i…	Not_defined
76	5344_at	1 OX	NIC96	10.7134	0.562	YFR002W	Component of the nuclear pore complex, required for nuclear pore formation; forms a subcomplex with Nsp1p, Nup57p, and Nup49p	0006406 // mRNA export from nucleus // traceable author statement /// 0006407 // rRNA export from nucleus // traceable author statement /// 0006408 // snRNA export from nucleus // traceable author statement /// 0006409 // tRNA export from nucleus // traceable author statement /// 0006606 // protein import into nucleus // inferred from mutant phenotype /// 0006607 // NLS-bearing substrate import i…	0005634 // nucleus // inferred from electronic annotation /// 0005643 // nuclear pore // inferred from direct assay /// 0005643 // nuclear pore // inferred from electronic annotation /// 0016020 // membrane // inferred from electronic annotation /// 0031965 // nuclear membrane // inferred from electronic annotation	0005198 // structural molecule activity // traceable author statement /// 0005515 // protein binding // inferred from physical interaction
77	9971_at	0 R/B	KAP95	10.6448	0.555	YLR347C	Karyopherin beta, forms a dimeric complex with Srp1p (Kap60p) that mediates nuclear import of cargo proteins via a nuclear localization signal (NLS), interacts with nucleoporins to guide transport across the nuclear pore complex	0000059 // protein import into nucleus, docking // inferred from electronic annotation /// 0006606 // protein import into nucleus // traceable author statement /// 0006612 // protein targeting to membrane // inferred from mutant phenotype /// 0006810 // transport // inferred from electronic annotation /// 0006886 // intracellular protein transport // inferred from electronic annotation /// 001503…	0005634 // nucleus // inferred from electronic annotation /// 0005635 // nuclear envelope // inferred from electronic annotation /// 0005643 // nuclear pore // inferred from direct assay /// 0005643 // nuclear pore // inferred from electronic annotation /// 0005737 // cytoplasm // inferred from direct assay /// 0005737 // cytoplasm // inferred from electronic annotation	0005488 // binding // inferred from electronic annotation /// 0005515 // protein binding // inferred from physical interaction /// 0008320 // protein transmembrane transporter activity // inferred from direct assay /// 0008565 // protein transporter activity // inferred from electronic annotation
78	5765_at	0 R/B	Not_Defined	10.6423	0.555	YEL025C	Not_defined	Not_defined	0005634 // nucleus // inferred from direct assay /// 0005737 // cytoplasm // inferred from direct assay /// 0016020 // membrane // inferred from electronic annotation /// 0016021 // integral to membrane // inferred from electronic annotation	Not_defined
79	9762_at	1 OX	PHO84	10.5732	0.549	YML123C	High-affinity inorganic phosphate (Pi) transporter and low-affinity manganese transporter; regulated by Pho4p and Spt7p; mutation confers resistance to arsenate; exit from the ER during maturation requires Pho86p	0006797 // polyphosphate metabolic process // inferred from mutant phenotype /// 0006810 // transport // inferred from electronic annotation /// 0006817 // phosphate transport // inferred from direct assay /// 0006817 // phosphate transport // inferred from electronic annotation /// 0006817 // phosphate transport // inferred from mutant phenotype /// 0006828 // manganese ion transport // inferred…	0005887 // integral to plasma membrane // inferred from direct assay /// 0016020 // membrane // inferred from electronic annotation /// 0016021 // integral to membrane // inferred from electronic annotation	0005215 // transporter activity // inferred from electronic annotation /// 0005315 // inorganic phosphate transmembrane transporter activity // inferred from direct assay /// 0005315 // inorganic phosphate transmembrane transporter activity // inferred from electronic annotation /// 0005315 // inorganic phosphate transmembrane transporter activity // inferred from mutant phenotype /// 0005384 // …
80	10698_at	0 R/B	SHE2	10.4668	0.54	YKL130C	RNA-binding protein that binds specific mRNAs and interacts with She3p; part of the mRNA localization machinery that restricts accumulation of certain proteins to the bud	0007533 // mating type switching // inferred from mutant phenotype /// 0008298 // intracellular mRNA localization // inferred from direct assay	0005737 // cytoplasm // inferred from direct assay /// 0005934 // cellular bud tip // inferred from direct assay	0003729 // mRNA binding // inferred from direct assay /// 0005515 // protein binding // inferred from physical interaction
81	9023_at	1 OX	MFA2	10.4557	0.539	YNL145W	Mating pheromone a-factor, made by a cells; interacts with alpha cells to induce cell cycle arrest and other responses leading to mating; biogenesis involves C-terminal modification, N-terminal proteolysis, and export; also encoded by MFA1	0000750 // pheromone-dependent signal transduction during conjugation with cellular fusion // inferred from genetic interaction /// 0000750 // pheromone-dependent signal transduction during conjugation with cellular fusion // inferred from mutant phenotype /// 0006412 // translation // inferred from reviewed computational analysis /// 0006417 // regulation of translation // inferred from reviewed…	0005576 // extracellular region // inferred from direct assay /// 0005886 // plasma membrane // inferred from electronic annotation /// 0016020 // membrane // inferred from electronic annotation	0000772 // mating pheromone activity // inferred from mutant phenotype /// 0005186 // pheromone activity // inferred from electronic annotation
82	9675_at	2 R/C	SRC1	10.386	0.533	YML034W	Inner nuclear membrane protein that functions in regulation of subtelomeric genes and is linked to TREX (transcription export) factors; SRC1 produces 2 splice variant proteins with different functions; possible role in chromatid segregation	0000070 // mitotic sister chromatid segregation // inferred from genetic interaction /// 0043007 // maintenance of rDNA // inferred from mutant phenotype	0005635 // nuclear envelope // inferred from direct assay /// 0016020 // membrane // inferred from electronic annotation /// 0016021 // integral to membrane // inferred from electronic annotation	0005515 // protein binding // inferred from physical interaction
83	8277_at	2 R/C	TRE2	10.2697	0.524	YOR256C	Protein that functions with Tre1p to regulate ubiquitylation and vacuolar degradation of the metal transporter Smf1p; has similarity to transferrin receptors; inviability of null mutant in systematic studies is due to proximity to CDC31	0006511 // ubiquitin-dependent protein catabolic process // inferred from genetic interaction	0016020 // membrane // inferred from electronic annotation /// 0016021 // integral to membrane // inferred from electronic annotation	0008233 // peptidase activity // inferred from electronic annotation /// 0008237 // metallopeptidase activity // inferred from electronic annotation /// 0008270 // zinc ion binding // inferred from electronic annotation /// 0016787 // hydrolase activity // inferred from electronic annotation /// 0046872 // metal ion binding // inferred from electronic annotation
84	8249_at	0 R/B	SPS4	10.2668	0.524	YOR313C	Protein whose expression is induced during sporulation; not required for sporulation; heterologous expression in E. coli induces the SOS response that senses DNA damage	0007126 // meiosis // inferred from electronic annotation /// 0030435 // sporulation resulting in formation of a cellular spore // inferred from electronic annotation /// 0030437 // ascospore formation // inferred from expression pattern	Not_defined	Not_defined
85	4831_at	2 R/C	Not_Defined	10.2661	0.524	YGR176W	Not_defined	Not_defined	Not_defined	Not_defined
86	8548_at	1 OX	Not_Defined	10.2478	0.522	YOL014W	Not_defined	Not_defined	Not_defined	Not_defined
87	7840_at	2 R/C	EEB1	10.0787	0.505	YPL095C	Acyl-coenzymeA:ethanol O-acyltransferase responsible for the major part of medium-chain fatty acid ethyl ester biosynthesis during fermentation; possesses short-chain esterase activity; may be involved in lipid metabolism and detoxification	0051792 // medium-chain fatty acid biosynthetic process // inferred from direct assay /// 0051793 // medium-chain fatty acid catabolic process // inferred from mutant phenotype	Not_defined	0004026 // alcohol O-acetyltransferase activity // inferred from electronic annotation /// 0004091 // carboxylesterase activity // inferred from electronic annotation /// 0005515 // protein binding // inferred from physical interaction /// 0008415 // acyltransferase activity // inferred from electronic annotation /// 0016740 // transferase activity // inferred from electronic annotation /// 00167…
88	11181_at	0 R/B	FAR1	10.0455	0.503	YJL157C	Cyclin-dependent kinase inhibitor that mediates cell cycle arrest in response to pheromone; also forms a complex with Cdc24p, Ste4p, and Ste18p that may specify the direction of polarized growth during mating; potential Cdc28p substrate	0000750 // pheromone-dependent signal transduction during conjugation with cellular fusion // inferred from genetic interaction /// 0007049 // cell cycle // inferred from electronic annotation /// 0007050 // cell cycle arrest // inferred from mutant phenotype /// 0051301 // cell division // inferred from electronic annotation	0005634 // nucleus // inferred from direct assay /// 0005737 // cytoplasm // inferred from direct assay /// 0016020 // membrane // inferred from direct assay /// 0043332 // mating projection tip // inferred from direct assay	0004860 // protein kinase inhibitor activity // inferred from electronic annotation /// 0004861 // cyclin-dependent protein kinase inhibitor activity // inferred from direct assay /// 0005515 // protein binding // inferred from electronic annotation /// 0008270 // zinc ion binding // inferred from electronic annotation /// 0046872 // metal ion binding // inferred from electronic annotation
89	11369_at	1 OX	CLN3	10.0318	0.501	YAL040C	G1 cyclin involved in cell cycle progression; activates Cdc28p kinase to promote the G1 to S phase transition; plays a role in regulating transcription of the other G1 cyclins, CLN1 and CLN2; regulated by phosphorylation and proteolysis	0000082 // G1/S transition of mitotic cell cycle // traceable author statement /// 0007033 // vacuole organization // inferred from mutant phenotype /// 0007049 // cell cycle // inferred from electronic annotation /// 0008361 // regulation of cell size // inferred from mutant phenotype /// 0042144 // vacuole fusion, non-autophagic // inferred from direct assay /// 0051301 // cell division // infe…	0005634 // nucleus // inferred from direct assay	Not_defined
90	10609_at	2 R/C	PHD1	10.0007	0.498	YKL043W	Transcriptional activator that enhances pseudohyphal growth; regulates expression of FLO11, an adhesin required for pseudohyphal filament formation; similar to StuA, an A. nidulans developmental regulator; potential Cdc28p substrate	0006350 // transcription // inferred from electronic annotation /// 0006355 // regulation of transcription, DNA-dependent // inferred from electronic annotation /// 0007124 // pseudohyphal growth // inferred from mutant phenotype /// 0045944 // positive regulation of transcription from RNA polymerase II promoter // inferred from mutant phenotype	0005634 // nucleus // inferred from direct assay /// 0005634 // nucleus // inferred from electronic annotation	0003677 // DNA binding // inferred from electronic annotation /// 0003700 // transcription factor activity // inferred from electronic annotation /// 0003700 // transcription factor activity // inferred from mutant phenotype /// 0005515 // protein binding // inferred from physical interaction
91	9041_at	2 R/C	APC1	9.90822	0.488	YNL172W	Largest subunit of the Anaphase-Promoting Complex/Cyclosome (APC/C), which is a ubiquitin-protein ligase required for degradation of anaphase inhibitors, including mitotic cyclins, during the metaphase/anaphase transition	0000022 // mitotic spindle elongation // traceable author statement /// 0000070 // mitotic sister chromatid segregation // traceable author statement /// 0006511 // ubiquitin-dependent protein catabolic process // inferred from electronic annotation /// 0007049 // cell cycle // inferred from electronic annotation /// 0007067 // mitosis // inferred from electronic annotation /// 0007091 // mitotic…	0005634 // nucleus // inferred from electronic annotation /// 0005680 // anaphase-promoting complex // inferred from direct assay /// 0005737 // cytoplasm // inferred from electronic annotation	0004842 // ubiquitin-protein ligase activity // traceable author statement /// 0005515 // protein binding // inferred from physical interaction /// 0005515 // protein binding // traceable author statement
92	8627_at	2 R/C	NBA1	9.84949	0.482	YOL070C	Protein of unknown function, localizes to the bud neck and cytoplasm; interacts with Nap1p; may interact with ribosomes, based on co-purification experiments; potential Cdc28p substrate	Not_defined	0005737 // cytoplasm // inferred from direct assay /// 0005737 // cytoplasm // inferred from electronic annotation /// 0005840 // ribosome // inferred from direct assay /// 0005935 // cellular bud neck // inferred from direct assay /// 0005935 // cellular bud neck // inferred from electronic annotation	0005515 // protein binding // inferred from physical interaction
93	10259_at	2 R/C	IOC2	9.82079	0.478	YLR095C	Member of a complex (Isw1b) with Isw1p and Ioc4p that exhibits nucleosome-stimulated ATPase activity and acts within coding regions to coordinate transcription elongation with termination and processing, contains a PHD finger motif	0006338 // chromatin remodeling // inferred from physical interaction /// 0006350 // transcription // inferred from electronic annotation /// 0006355 // regulation of transcription, DNA-dependent // inferred from electronic annotation	0005634 // nucleus // inferred from electronic annotation /// 0016587 // ISW1 complex // inferred from physical interaction	0005515 // protein binding // inferred from direct assay /// 0005515 // protein binding // inferred from physical interaction
94	9392_at	2 R/C	Not_Defined	9.76705	0.472	YMR253C	Not_defined	Not_defined	0005737 // cytoplasm // inferred from direct assay /// 0016020 // membrane // inferred from electronic annotation /// 0016021 // integral to membrane // inferred from electronic annotation	Not_defined
95	9676_at	2 R/C	SRC1	9.72896	0.469	YML033W	Inner nuclear membrane protein that functions in regulation of subtelomeric genes and is linked to TREX (transcription export) factors; SRC1 produces 2 splice variant proteins with different functions; possible role in chromatid segregation	0000070 // mitotic sister chromatid segregation // inferred from genetic interaction /// 0043007 // maintenance of rDNA // inferred from mutant phenotype	0005635 // nuclear envelope // inferred from direct assay /// 0016020 // membrane // inferred from electronic annotation /// 0016021 // integral to membrane // inferred from electronic annotation	0005515 // protein binding // inferred from physical interaction
96	10125_at	0 R/B	MMR1	9.7216	0.468	YLR190W	Phosphorylated protein of the mitochondrial outer membrane, localizes only to mitochondria of the bud; interacts with Myo2p to mediate mitochondrial distribution to buds; mRNA is targeted to the bud via the transport system involving She2p	0000001 // mitochondrion inheritance // inferred from genetic interaction /// 0000001 // mitochondrion inheritance // inferred from mutant phenotype /// 0007049 // cell cycle // inferred from electronic annotation /// 0051301 // cell division // inferred from electronic annotation	0000131 // incipient cellular bud site // inferred from direct assay /// 0005739 // mitochondrion // inferred from direct assay /// 0005739 // mitochondrion // inferred from electronic annotation /// 0005741 // mitochondrial outer membrane // inferred from direct assay /// 0005741 // mitochondrial outer membrane // inferred from electronic annotation /// 0005933 // cellular bud // inferred from d…	0005515 // protein binding // inferred from physical interaction
97	4114_at	2 R/C	TIR3	9.66828	0.463	YIL011W	Cell wall mannoprotein of the Srp1p/Tip1p family of serine-alanine-rich proteins; expressed under anaerobic conditions and required for anaerobic growth	0006950 // response to stress // inferred from electronic annotation /// 0007047 // cell wall organization // inferred from electronic annotation	0005576 // extracellular region // inferred from electronic annotation /// 0005618 // cell wall // inferred from electronic annotation /// 0009277 // fungal-type cell wall // inferred from direct assay	Not_defined
98	4714_at	2 R/C	ERV29	9.62675	0.459	YGR284C	Protein localized to COPII-coated vesicles, involved in vesicle formation and incorporation of specific secretory cargo	0006888 // ER to Golgi vesicle-mediated transport // inferred from physical interaction	0005783 // endoplasmic reticulum // inferred from electronic annotation /// 0005789 // endoplasmic reticulum membrane // inferred from electronic annotation /// 0016020 // membrane // inferred from electronic annotation /// 0016021 // integral to membrane // inferred from electronic annotation /// 0030134 // ER to Golgi transport vesicle // inferred from direct assay	Not_defined
99	11262_s_at	2 R/C	PHO11	9.58226	0.453	YAR071W	One of three repressible acid phosphatases, a glycoprotein that is transported to the cell surface by the secretory pathway; induced by phosphate starvation and coordinately regulated by PHO4 and PHO2 /// One of three repressible acid phosphatases, a glycoprotein that is transported to the cell surface by the secretory pathway; nearly identical to Pho11p; upregulated by phosphate starvation	0006796 // phosphate metabolic process // traceable author statement	0000324 // fungal-type vacuole // inferred from direct assay /// 0005576 // extracellular region // inferred from direct assay	0003993 // acid phosphatase activity // inferred from direct assay /// 0003993 // acid phosphatase activity // inferred from electronic annotation /// 0016787 // hydrolase activity // inferred from electronic annotation
100	10514_at	1 OX	UTH1	9.52437	0.449	YKR042W	Mitochondrial outer membrane and cell wall localized SUN family member required for mitochondrial autophagy; involved in the oxidative stress response, life span during starvation, mitochondrial biogenesis, and cell death	0000917 // barrier septum formation // inferred from electronic annotation /// 0001308 // loss of chromatin silencing during replicative cell aging // traceable author statement /// 0007005 // mitochondrion organization // traceable author statement /// 0007047 // cell wall organization // inferred from electronic annotation /// 0007049 // cell cycle // inferred from electronic annotation /// 005…	0005741 // mitochondrial outer membrane // traceable author statement /// 0009277 // fungal-type cell wall // inferred from direct assay	Not_defined
101	8723_at	0 R/B	ENB1	9.40543	0.436	YOL158C	Endosomal ferric enterobactin transporter, expressed under conditions of iron deprivation; member of the major facilitator superfamily; expression is regulated by Rcs1p and affected by chloroquine treatment	0006810 // transport // inferred from electronic annotation /// 0006811 // ion transport // inferred from electronic annotation /// 0006826 // iron ion transport // inferred from electronic annotation /// 0015685 // ferric-enterobactin transport // inferred from mutant phenotype	0005768 // endosome // inferred from electronic annotation /// 0005768 // endosome // traceable author statement /// 0010008 // endosome membrane // inferred from electronic annotation /// 0016020 // membrane // inferred from electronic annotation /// 0016021 // integral to membrane // inferred from electronic annotation /// 0016023 // cytoplasmic membrane-bounded vesicle // traceable author stat…	0005215 // transporter activity // inferred from electronic annotation /// 0005506 // iron ion binding // inferred from electronic annotation /// 0015620 // ferric-enterobactin transmembrane transporter activity // inferred from mutant phenotype
102	6959_s_at	1 OX	HMLALPHA1	9.2456	0.419	YCL066W	Silenced copy of ALPHA1 at HML, encoding a transcriptional coactivator involved in the regulation of mating-type alpha-specific gene expression /// Transcriptional co-activator involved in regulation of mating-type-specific gene expression; targets the transcription factor Mcm1p to the promoters of alpha-specific genes; one of two genes encoded by the MATalpha mating type cassette	0006350 // transcription // inferred from electronic annotation /// 0006355 // regulation of transcription, DNA-dependent // inferred from electronic annotation /// 0007338 // single fertilization // inferred from electronic annotation /// 0032583 // regulation of gene-specific transcription // inferred from electronic annotation /// 0045895 // positive regulation of transcription, mating-type sp…	0005634 // nucleus // inferred from electronic annotation	0000772 // mating pheromone activity // inferred from electronic annotation /// 0003677 // DNA binding // inferred from electronic annotation /// 0005515 // protein binding // inferred from physical interaction /// 0043565 // sequence-specific DNA binding // inferred from electronic annotation
103	7831_at	1 OX	PDR12	9.20169	0.414	YPL058C	Plasma membrane ATP-binding cassette (ABC) transporter, weak-acid-inducible multidrug transporter required for weak organic acid resistance; induced by sorbate and benzoate and regulated by War1p; mutants exhibit sorbate hypersensitivity	0006810 // transport // inferred from electronic annotation /// 0006810 // transport // traceable author statement /// 0015849 // organic acid transport // inferred from direct assay /// 0019541 // propionate metabolic process // inferred from expression pattern	0005886 // plasma membrane // inferred from direct assay /// 0016020 // membrane // inferred from electronic annotation /// 0016021 // integral to membrane // inferred from electronic annotation	0000166 // nucleotide binding // inferred from electronic annotation /// 0005342 // organic acid transmembrane transporter activity // inferred from direct assay /// 0005524 // ATP binding // inferred from electronic annotation /// 0008559 // xenobiotic-transporting ATPase activity // traceable author statement /// 0016887 // ATPase activity // inferred from electronic annotation /// 0017111 // n…
104	4582_at	1 OX	Not_Defined	9.19946	0.413	YHL026C	Not_defined	Not_defined	0016020 // membrane // inferred from electronic annotation /// 0016021 // integral to membrane // inferred from electronic annotation	Not_defined
105	8400_at	1 OX	PDR5	9.14204	0.407	YOR153W	Plasma membrane ATP-binding cassette (ABC) transporter, multidrug transporter actively regulated by Pdr1p; also involved in steroid transport, cation resistance, and cellular detoxification during exponential growth	0006810 // transport // inferred from electronic annotation /// 0009636 // response to toxin // inferred from expression pattern /// 0015893 // drug transport // traceable author statement /// 0042493 // response to drug // inferred from mutant phenotype /// 0042493 // response to drug // traceable author statement /// 0046677 // response to antibiotic // inferred from electronic annotation /// 0…	0005739 // mitochondrion // inferred from direct assay /// 0005886 // plasma membrane // inferred from direct assay /// 0005886 // plasma membrane // inferred from electronic annotation /// 0016020 // membrane // inferred from electronic annotation /// 0016021 // integral to membrane // inferred from electronic annotation	0000166 // nucleotide binding // inferred from electronic annotation /// 0005524 // ATP binding // inferred from electronic annotation /// 0008559 // xenobiotic-transporting ATPase activity // traceable author statement /// 0016887 // ATPase activity // inferred from electronic annotation /// 0017111 // nucleoside-triphosphatase activity // inferred from electronic annotation /// 0042626 // ATPas…
106	8008_at	2 R/C	IQG1	9.13066	0.406	YPL242C	Essential protein required for determination of budding pattern, promotes localization of axial markers Bud4p and Cdc12p and functionally interacts with Sec3p, localizes to the contractile ring during anaphase, member of the IQGAP family	0000910 // cytokinesis // inferred from mutant phenotype /// 0006970 // response to osmotic stress // traceable author statement /// 0007015 // actin filament organization // inferred from physical interaction /// 0007049 // cell cycle // inferred from electronic annotation /// 0007165 // signal transduction // inferred from electronic annotation /// 0007264 // small GTPase mediated signal transd…	0000142 // cellular bud neck contractile ring // traceable author statement /// 0005622 // intracellular // inferred from electronic annotation /// 0005935 // cellular bud neck // inferred from electronic annotation	0003779 // actin binding // inferred from electronic annotation /// 0005096 // GTPase activator activity // inferred from electronic annotation /// 0005099 // Ras GTPase activator activity // inferred from electronic annotation /// 0005515 // protein binding // inferred from physical interaction /// 0008092 // cytoskeletal protein binding // inferred from physical interaction
107	4760_at	1 OX	PFK1	9.10933	0.404	YGR240C	Alpha subunit of heterooctameric phosphofructokinase involved in glycolysis, indispensable for anaerobic growth, activated by fructose-2,6-bisphosphate and AMP, mutation inhibits glucose induction of cell cycle-related genes	0006096 // glycolysis // inferred from direct assay /// 0006096 // glycolysis // inferred from electronic annotation /// 0006096 // glycolysis // inferred from mutant phenotype	0005737 // cytoplasm // inferred from direct assay /// 0005737 // cytoplasm // inferred from electronic annotation /// 0005739 // mitochondrion // inferred from direct assay /// 0005945 // 6-phosphofructokinase complex // inferred from electronic annotation /// 0005945 // 6-phosphofructokinase complex // inferred from mutant phenotype	0000166 // nucleotide binding // inferred from electronic annotation /// 0000287 // magnesium ion binding // inferred from electronic annotation /// 0003824 // catalytic activity // inferred from electronic annotation /// 0003872 // 6-phosphofructokinase activity // inferred from electronic annotation /// 0003872 // 6-phosphofructokinase activity // inferred from mutant phenotype /// 0005515 // p…
108	11123_at	1 OX	PRY1	9.10698	0.403	YJL079C	Protein of unknown function	Not_defined	0000324 // fungal-type vacuole // inferred from direct assay /// 0005576 // extracellular region // inferred from direct assay /// 0005576 // extracellular region // inferred from electronic annotation /// 0005635 // nuclear envelope // inferred from direct assay /// 0005783 // endoplasmic reticulum // inferred from direct assay	Not_defined
109	7384_at	1 OX	MCM2	9.05566	0.397	YBL023C	Protein involved in DNA replication; component of the Mcm2-7 hexameric complex that binds chromatin as a part of the pre-replicative complex	0000084 // S phase of mitotic cell cycle // inferred from mutant phenotype /// 0006260 // DNA replication // inferred from electronic annotation /// 0006267 // pre-replicative complex assembly // inferred from direct assay /// 0006267 // pre-replicative complex assembly // inferred from physical interaction /// 0006270 // DNA replication initiation // inferred from electronic annotation /// 00062…	0005634 // nucleus // inferred from direct assay /// 0005634 // nucleus // inferred from electronic annotation /// 0005656 // pre-replicative complex // inferred from direct assay /// 0005737 // cytoplasm // inferred from direct assay /// 0031261 // DNA replication preinitiation complex // inferred from direct assay /// 0042555 // MCM complex // inferred from direct assay	0000166 // nucleotide binding // inferred from electronic annotation /// 0003677 // DNA binding // inferred from electronic annotation /// 0003682 // chromatin binding // inferred from direct assay /// 0003688 // DNA replication origin binding // inferred from direct assay /// 0003697 // single-stranded DNA binding // inferred from mutant phenotype /// 0005515 // protein binding // inferred from …
110	5009_at	1 OX	PMA1	9.05412	0.397	YGL008C	Plasma membrane H+-ATPase, pumps protons out of the cell; major regulator of cytoplasmic pH and plasma membrane potential; part of the P2 subgroup of cation-transporting ATPases	0006754 // ATP biosynthetic process // inferred from electronic annotation /// 0006810 // transport // inferred from electronic annotation /// 0006811 // ion transport // inferred from electronic annotation /// 0006812 // cation transport // inferred from electronic annotation /// 0006885 // regulation of pH // inferred from expression pattern /// 0008152 // metabolic process // inferred from ele…	0005624 // membrane fraction // inferred from direct assay /// 0005739 // mitochondrion // inferred from direct assay /// 0005886 // plasma membrane // inferred from direct assay /// 0005886 // plasma membrane // inferred from electronic annotation /// 0016020 // membrane // inferred from electronic annotation /// 0016021 // integral to membrane // inferred from electronic annotation /// 0045121 …	0000166 // nucleotide binding // inferred from electronic annotation /// 0000287 // magnesium ion binding // inferred from electronic annotation /// 0003824 // catalytic activity // inferred from electronic annotation /// 0005524 // ATP binding // inferred from electronic annotation /// 0008553 // hydrogen-exporting ATPase activity, phosphorylative mechanism // inferred from direct assay /// 0008…
111	7726_at	2 R/C	MCM4	8.97605	0.388	YPR019W	Essential helicase component of heterohexameric MCM2-7 complexes which bind pre-replication complexes on DNA and melt the DNA prior to replication; accumulates in the nucleus in G1; homolog of S. pombe Cdc21p	0000084 // S phase of mitotic cell cycle // inferred from genetic interaction /// 0000084 // S phase of mitotic cell cycle // inferred from mutant phenotype /// 0006260 // DNA replication // inferred from electronic annotation /// 0006267 // pre-replicative complex assembly // inferred from direct assay /// 0006267 // pre-replicative complex assembly // inferred from physical interaction /// 0006…	0005634 // nucleus // inferred from direct assay /// 0005634 // nucleus // inferred from electronic annotation /// 0005656 // pre-replicative complex // inferred from direct assay /// 0005737 // cytoplasm // inferred from direct assay /// 0031261 // DNA replication preinitiation complex // inferred from direct assay /// 0042555 // MCM complex // inferred from direct assay	0000166 // nucleotide binding // inferred from electronic annotation /// 0003677 // DNA binding // inferred from electronic annotation /// 0003688 // DNA replication origin binding // inferred from direct assay /// 0003697 // single-stranded DNA binding // inferred from mutant phenotype /// 0005515 // protein binding // inferred from physical interaction /// 0005524 // ATP binding // inferred fro…
112	7306_at	0 R/B	CHS2	8.92219	0.382	YBR038W	Chitin synthase II, requires activation from zymogenic form in order to catalyze the transfer of N-acetylglucosamine (GlcNAc) to chitin; required for the synthesis of chitin in the primary septum during cytokinesis	0000910 // cytokinesis // inferred from mutant phenotype /// 0000916 // contractile ring contraction involved in cytokinesis // inferred from direct assay /// 0006031 // chitin biosynthetic process // inferred from electronic annotation /// 0007047 // cell wall organization // inferred from electronic annotation	0005935 // cellular bud neck // inferred from direct assay /// 0016020 // membrane // inferred from electronic annotation /// 0016021 // integral to membrane // inferred from electronic annotation	0004100 // chitin synthase activity // inferred from direct assay /// 0004100 // chitin synthase activity // inferred from electronic annotation /// 0005515 // protein binding // inferred from physical interaction /// 0016740 // transferase activity // inferred from electronic annotation /// 0016757 // transferase activity, transferring glycosyl groups // inferred from electronic annotation
113	8931_at	1 OX	OCA2	8.89803	0.38	YNL056W	Putative protein with similarity to predicted tyrosine phosphatases Oca1p and Siw14p; green fluorescent protein (GFP)-fusion protein localizes to the cytoplasm; YNL056W is not an essential gene	Not_defined	0005737 // cytoplasm // inferred from direct assay	0005515 // protein binding // inferred from physical interaction
114	7828_at	2 R/C	ALD6	8.84525	0.376	YPL061W	Cytosolic aldehyde dehydrogenase, activated by Mg2+ and utilizes NADP+ as the preferred coenzyme; required for conversion of acetaldehyde to acetate; constitutively expressed; locates to the mitochondrial outer surface upon oxidative stress	0006081 // cellular aldehyde metabolic process // inferred from reviewed computational analysis /// 0008152 // metabolic process // inferred from electronic annotation /// 0019413 // acetate biosynthetic process // inferred from mutant phenotype /// 0045333 // cellular respiration // inferred from reviewed computational analysis /// 0051186 // cofactor metabolic process // inferred from reviewed …	0005737 // cytoplasm // inferred from electronic annotation /// 0005737 // cytoplasm // inferred from mutant phenotype /// 0005737 // cytoplasm // inferred from sequence or structural similarity /// 0005739 // mitochondrion // inferred from direct assay /// 0005829 // cytosol // inferred from direct assay	0000287 // magnesium ion binding // inferred from electronic annotation /// 0004029 // aldehyde dehydrogenase (NAD) activity // inferred from electronic annotation /// 0004030 // aldehyde dehydrogenase [NAD(P)+] activity // inferred from direct assay /// 0004030 // aldehyde dehydrogenase [NAD(P)+] activity // inferred from mutant phenotype /// 0016491 // oxidoreductase activity // inferred from e…
115	6447_at	1 OX	MRH1	8.80327	0.37	YDR033W	Protein that localizes primarily to the plasma membrane, also found at the nuclear envelope; the authentic, non-tagged protein is detected in mitochondria in a phosphorylated state; has similarity to Hsp30p and Yro2p	0006811 // ion transport // inferred from electronic annotation	0005624 // membrane fraction // inferred from direct assay /// 0005739 // mitochondrion // inferred from direct assay /// 0005739 // mitochondrion // inferred from electronic annotation /// 0005886 // plasma membrane // inferred from direct assay /// 0005886 // plasma membrane // inferred from electronic annotation /// 0005933 // cellular bud // inferred from electronic annotation /// 0016020 // …	0005216 // ion channel activity // inferred from electronic annotation
116	9885_at	2 R/C	CAR2	8.70957	0.36	YLR438W	L-ornithine transaminase (OTAse), catalyzes the second step of arginine degradation, expression is dually-regulated by allophanate induction and a specific arginine induction process; not nitrogen catabolite repression sensitive	0006527 // arginine catabolic process // traceable author statement	0005634 // nucleus // inferred from direct assay /// 0005737 // cytoplasm // inferred from direct assay /// 0005737 // cytoplasm // inferred from electronic annotation	0003824 // catalytic activity // inferred from electronic annotation /// 0004587 // ornithine-oxo-acid transaminase activity // inferred from electronic annotation /// 0004587 // ornithine-oxo-acid transaminase activity // traceable author statement /// 0005515 // protein binding // inferred from physical interaction /// 0008483 // transaminase activity // inferred from electronic annotation /// …
117	9771_at	1 OX	ATR1	8.6875	0.357	YML116W	Multidrug efflux pump of the major facilitator superfamily, required for resistance to aminotriazole and 4-nitroquinoline-N-oxide	0006810 // transport // inferred from electronic annotation /// 0006855 // multidrug transport // inferred from mutant phenotype	0005886 // plasma membrane // inferred from mutant phenotype /// 0016020 // membrane // inferred from electronic annotation /// 0016021 // integral to membrane // inferred from electronic annotation	0005215 // transporter activity // inferred from electronic annotation /// 0015559 // multidrug efflux pump activity // inferred from mutant phenotype
118	6913_at	0 R/B	BUD3	8.62757	0.35	YCL012W	Protein involved in bud-site selection and required for axial budding pattern; localizes with septins to bud neck in mitosis and may constitute an axial landmark for next round of budding	0000282 // cellular bud site selection // traceable author statement /// 0000910 // cytokinesis // inferred from mutant phenotype /// 0000910 // cytokinesis // traceable author statement /// 0007049 // cell cycle // inferred from electronic annotation /// 0007120 // axial cellular bud site selection // traceable author statement /// 0035023 // regulation of Rho protein signal transduction // infe…	0000142 // cellular bud neck contractile ring // traceable author statement /// 0005622 // intracellular // inferred from electronic annotation /// 0005935 // cellular bud neck // inferred from direct assay	0005089 // Rho guanyl-nucleotide exchange factor activity // inferred from electronic annotation
119	6337_at	0 R/B	SWI5	8.53934	0.342	YDR146C	Transcription factor that activates transcription of genes expressed at the M/G1 phase boundary and in G1 phase; localization to the nucleus occurs during G1 and appears to be regulated by phosphorylation by Cdc28p kinase	0000114 // regulation of transcription during G1 phase of mitotic cell cycle // inferred from direct assay /// 0006350 // transcription // inferred from electronic annotation /// 0006355 // regulation of transcription, DNA-dependent // inferred from electronic annotation	0005622 // intracellular // inferred from electronic annotation /// 0005634 // nucleus // inferred from direct assay /// 0005634 // nucleus // inferred from electronic annotation /// 0005737 // cytoplasm // inferred from direct assay /// 0005737 // cytoplasm // inferred from electronic annotation	0003676 // nucleic acid binding // inferred from electronic annotation /// 0003677 // DNA binding // inferred from electronic annotation /// 0008270 // zinc ion binding // inferred from electronic annotation /// 0016563 // transcription activator activity // inferred from direct assay /// 0046872 // metal ion binding // inferred from electronic annotation
120	5927_at	1 OX	STP4	8.48507	0.337	YDL048C	Protein containing a Kruppel-type zinc-finger domain; has similarity to Stp1p, Stp2p, and Stp3p	Not_defined	0005622 // intracellular // inferred from electronic annotation /// 0005634 // nucleus // inferred from direct assay /// 0005634 // nucleus // inferred from electronic annotation /// 0005737 // cytoplasm // inferred from direct assay /// 0005737 // cytoplasm // inferred from electronic annotation /// 0005739 // mitochondrion // inferred from direct assay /// 0005739 // mitochondrion // inferred f…	0003676 // nucleic acid binding // inferred from electronic annotation /// 0008270 // zinc ion binding // inferred from electronic annotation /// 0046872 // metal ion binding // inferred from electronic annotation
121	8684_at	2 R/C	Not_Defined	8.47708	0.336	YOL150C	Not_defined	Not_defined	Not_defined	Not_defined
122	4796_at	2 R/C	BNS1	8.36629	0.324	YGR230W	Protein with some similarity to Spo12p; overexpression bypasses need for Spo12p, but not required for meiosis	0007049 // cell cycle // inferred from electronic annotation /// 0007126 // meiosis // inferred from genetic interaction	Not_defined	Not_defined
123	6077_at	2 R/C	ARO10	8.36286	0.323	YDR380W	Phenylpyruvate decarboxylase, catalyzes decarboxylation of phenylpyruvate to phenylacetaldehyde, which is the first specific step in the Ehrlich pathway	0000949 // aromatic amino acid family catabolic process to alcohol via Ehrlich pathway // inferred from genetic interaction /// 0000950 // branched chain family amino acid catabolic process to alcohol via Ehrlich pathway // inferred from genetic interaction /// 0000951 // methionine catabolic process to 3-methylthiopropanol // inferred from mutant phenotype /// 0006552 // leucine catabolic proces…	0005737 // cytoplasm // inferred from direct assay /// 0005737 // cytoplasm // inferred from electronic annotation	0000287 // magnesium ion binding // inferred from electronic annotation /// 0003824 // catalytic activity // inferred from electronic annotation /// 0016829 // lyase activity // inferred from electronic annotation /// 0016831 // carboxy-lyase activity // inferred from electronic annotation /// 0016831 // carboxy-lyase activity // inferred from mutant phenotype /// 0030976 // thiamin pyrophosphate…
124	11331_at	2 R/C	KIN3	8.33634	0.321	YAR018C	Nonessential protein kinase with unknown cellular role	0006468 // protein amino acid phosphorylation // inferred from electronic annotation /// 0007059 // chromosome segregation // inferred from mutant phenotype	Not_defined	0000166 // nucleotide binding // inferred from electronic annotation /// 0004672 // protein kinase activity // inferred from electronic annotation /// 0004674 // protein serine/threonine kinase activity // inferred from electronic annotation /// 0005524 // ATP binding // inferred from electronic annotation /// 0016301 // kinase activity // inferred from electronic annotation /// 0016740 // transf…
125	7156_at	1 OX	BEM1	8.30686	0.317	YBR200W	Protein containing SH3-domains, involved in establishing cell polarity and morphogenesis; functions as a scaffold protein for complexes that include Cdc24p, Ste5p, Ste20p, and Rsr1p	0000753 // cellular morphogenesis during conjugation with cellular fusion // inferred from genetic interaction /// 0007154 // cell communication // inferred from electronic annotation /// 0030010 // establishment of cell polarity // traceable author statement	0000131 // incipient cellular bud site // inferred from direct assay /// 0005737 // cytoplasm // inferred from electronic annotation /// 0005856 // cytoskeleton // inferred from electronic annotation /// 0005934 // cellular bud tip // inferred from direct assay /// 0005935 // cellular bud neck // inferred from direct assay /// 0043332 // mating projection tip // traceable author statement	0005515 // protein binding // inferred from direct assay /// 0005515 // protein binding // inferred from electronic annotation /// 0005515 // protein binding // inferred from physical interaction /// 0032266 // phosphatidylinositol 3-phosphate binding // inferred from direct assay /// 0035091 // phosphoinositide binding // inferred from electronic annotation
126	11062_at	0 R/B	IRC8	8.20869	0.306	YJL051W	Bud tip localized protein of unknown function; mRNA is targeted to the bud by a She2p dependent transport system; mRNA is cell cycle regulated via Fkh2p, peaking in G2/M phase; null mutant displays increased levels of spontaneous Rad52p foc	0006312 // mitotic recombination // inferred from mutant phenotype	0005933 // cellular bud // inferred from direct assay /// 0016020 // membrane // inferred from electronic annotation /// 0016021 // integral to membrane // inferred from electronic annotation	Not_defined
127	10012_at	2 R/C	Not_Defined	8.19032	0.304	YLR297W	Not_defined	Not_defined	0000324 // fungal-type vacuole // inferred from direct assay /// 0005773 // vacuole // inferred from electronic annotation /// 0005774 // vacuolar membrane // inferred from electronic annotation /// 0016020 // membrane // inferred from electronic annotation /// 0016021 // integral to membrane // inferred from electronic annotation	Not_defined
128	5585_at	1 OX	FTR1	8.13197	0.298	YER145C	High affinity iron permease involved in the transport of iron across the plasma membrane; forms complex with Fet3p; expression is regulated by iron	0006810 // transport // inferred from electronic annotation /// 0006811 // ion transport // inferred from electronic annotation /// 0006826 // iron ion transport // inferred from electronic annotation /// 0006827 // high-affinity iron ion transport // inferred from mutant phenotype /// 0033215 // iron assimilation by reduction and transport // inferred from mutant phenotype	0005886 // plasma membrane // inferred from direct assay /// 0016020 // membrane // inferred from electronic annotation /// 0016021 // integral to membrane // inferred from electronic annotation /// 0033573 // high affinity iron permease complex // inferred from direct assay /// 0033573 // high affinity iron permease complex // inferred from genetic interaction	0005381 // iron ion transmembrane transporter activity // inferred from direct assay /// 0005506 // iron ion binding // inferred from electronic annotation /// 0005515 // protein binding // inferred from physical interaction
129	4846_at	2 R/C	Not_Defined	8.10982	0.296	YGR146C	Not_defined	Not_defined	Not_defined	0005515 // protein binding // inferred from physical interaction
130	10219_at	0 R/B	ERG27	8.07664	0.292	YLR100W	3-keto sterol reductase, catalyzes the last of three steps required to remove two C-4 methyl groups from an intermediate in ergosterol biosynthesis; mutants are sterol auxotrophs	0006694 // steroid biosynthetic process // inferred from electronic annotation /// 0006696 // ergosterol biosynthetic process // inferred from mutant phenotype /// 0008152 // metabolic process // inferred from electronic annotation /// 0008610 // lipid biosynthetic process // inferred from electronic annotation /// 0055114 // oxidation reduction // inferred from electronic annotation	0005741 // mitochondrial outer membrane // inferred from direct assay /// 0005783 // endoplasmic reticulum // inferred from direct assay /// 0005783 // endoplasmic reticulum // inferred from electronic annotation /// 0005789 // endoplasmic reticulum membrane // inferred from direct assay /// 0005789 // endoplasmic reticulum membrane // inferred from electronic annotation /// 0005811 // lipid part…	0000253 // 3-keto sterol reductase activity // inferred from mutant phenotype /// 0003824 // catalytic activity // inferred from electronic annotation /// 0005488 // binding // inferred from electronic annotation /// 0005515 // protein binding // inferred from physical interaction /// 0016491 // oxidoreductase activity // inferred from electronic annotation /// 0050576 // 3-keto-steroid reductase…
131	6685_at	1 OX	Not_Defined	8.03934	0.288	YDL180W	Not_defined	Not_defined	0000324 // fungal-type vacuole // inferred from direct assay /// 0005773 // vacuole // inferred from electronic annotation /// 0005774 // vacuolar membrane // inferred from electronic annotation /// 0016020 // membrane // inferred from electronic annotation /// 0016021 // integral to membrane // inferred from electronic annotation	Not_defined
132	8929_at	2 R/C	Not_Defined	7.98972	0.283	YNL058C	Not_defined	Not_defined	0000324 // fungal-type vacuole // inferred from direct assay /// 0016020 // membrane // inferred from electronic annotation /// 0016021 // integral to membrane // inferred from electronic annotation	Not_defined
133	8341_at	0 R/B	WTM2	7.94766	0.281	YOR229W	Transcriptional modulator involved in regulation of meiosis, silencing, and expression of RNR genes; involved in response to replication stress; contains WD repeats	0006350 // transcription // inferred from electronic annotation /// 0006355 // regulation of transcription, DNA-dependent // inferred from electronic annotation /// 0006974 // response to DNA damage stimulus // inferred from mutant phenotype /// 0007126 // meiosis // inferred from electronic annotation /// 0010552 // positive regulation of specific transcription from RNA polymerase II promoter //…	0005634 // nucleus // inferred from direct assay	0003714 // transcription corepressor activity // inferred from direct assay /// 0005515 // protein binding // inferred from physical interaction /// 0016563 // transcription activator activity // inferred from direct assay /// 0016566 // specific transcriptional repressor activity // inferred from genetic interaction /// 0043565 // sequence-specific DNA binding // inferred from direct assay
134	4709_at	0 R/B	SCW4	7.93982	0.28	YGR279C	Cell wall protein with similarity to glucanases; scw4 scw10 double mutants exhibit defects in mating	0000747 // conjugation with cellular fusion // inferred from genetic interaction /// 0005975 // carbohydrate metabolic process // inferred from electronic annotation /// 0007047 // cell wall organization // inferred from electronic annotation /// 0008152 // metabolic process // inferred from electronic annotation	0005576 // extracellular region // inferred from electronic annotation /// 0005618 // cell wall // inferred from electronic annotation /// 0009277 // fungal-type cell wall // inferred from direct assay	0004553 // hydrolase activity, hydrolyzing O-glycosyl compounds // inferred from electronic annotation /// 0016787 // hydrolase activity // inferred from electronic annotation /// 0016798 // hydrolase activity, acting on glycosyl bonds // inferred from electronic annotation
135	7157_at	1 OX	MCM7	7.93515	0.279	YBR202W	Component of the hexameric MCM complex, which is important for priming origins of DNA replication in G1 and becomes an active ATP-dependent helicase that promotes DNA melting and elongation when activated by Cdc7p-Dbf4p in S-phase	0000084 // S phase of mitotic cell cycle // inferred from genetic interaction /// 0000084 // S phase of mitotic cell cycle // inferred from mutant phenotype /// 0006260 // DNA replication // inferred from electronic annotation /// 0006267 // pre-replicative complex assembly // inferred from direct assay /// 0006267 // pre-replicative complex assembly // inferred from physical interaction /// 0006…	0005634 // nucleus // inferred from direct assay /// 0005634 // nucleus // inferred from electronic annotation /// 0005656 // pre-replicative complex // inferred from direct assay /// 0005737 // cytoplasm // inferred from direct assay /// 0031261 // DNA replication preinitiation complex // inferred from direct assay /// 0042555 // MCM complex // inferred from direct assay	0000166 // nucleotide binding // inferred from electronic annotation /// 0003677 // DNA binding // inferred from electronic annotation /// 0003682 // chromatin binding // inferred from direct assay /// 0003688 // DNA replication origin binding // inferred from direct assay /// 0003697 // single-stranded DNA binding // inferred from mutant phenotype /// 0003712 // transcription cofactor activity /…
136	9588_at	1 OX	FET3	7.90891	0.276	YMR058W	Ferro-O2-oxidoreductase required for high-affinity iron uptake and involved in mediating resistance to copper ion toxicity, belongs to class of integral membrane multicopper oxidases	0006810 // transport // inferred from electronic annotation /// 0006811 // ion transport // inferred from electronic annotation /// 0006826 // iron ion transport // inferred from electronic annotation /// 0006827 // high-affinity iron ion transport // inferred from mutant phenotype /// 0033215 // iron assimilation by reduction and transport // inferred from mutant phenotype /// 0046688 // respons…	0005886 // plasma membrane // inferred from direct assay /// 0005886 // plasma membrane // inferred from electronic annotation /// 0016020 // membrane // inferred from electronic annotation /// 0016021 // integral to membrane // inferred from electronic annotation /// 0033573 // high affinity iron permease complex // inferred from direct assay /// 0033573 // high affinity iron permease complex //…	0004322 // ferroxidase activity // inferred from direct assay /// 0005381 // iron ion transmembrane transporter activity // inferred from direct assay /// 0005506 // iron ion binding // inferred from electronic annotation /// 0005507 // copper ion binding // inferred from electronic annotation /// 0005515 // protein binding // inferred from physical interaction /// 0016491 // oxidoreductase activ…
137	7229_at	2 R/C	Not_Defined	7.89287	0.274	YBR138C	Not_defined	Not_defined	0005737 // cytoplasm // inferred from direct assay	Not_defined
138	4568_at	1 OX	ARN1	7.84875	0.27	YHL040C	Transporter, member of the ARN family of transporters that specifically recognize siderophore-iron chelates; responsible for uptake of iron bound to ferrirubin, ferrirhodin, and related siderophores	0006810 // transport // inferred from electronic annotation /// 0006811 // ion transport // inferred from electronic annotation /// 0006826 // iron ion transport // inferred from electronic annotation /// 0015892 // siderophore-iron transport // inferred from mutant phenotype	0005768 // endosome // inferred from electronic annotation /// 0005768 // endosome // traceable author statement /// 0005886 // plasma membrane // inferred from electronic annotation /// 0010008 // endosome membrane // inferred from electronic annotation /// 0016020 // membrane // inferred from electronic annotation /// 0016021 // integral to membrane // inferred from electronic annotation /// 00…	0005506 // iron ion binding // inferred from electronic annotation /// 0015343 // siderophore-iron transmembrane transporter activity // inferred from mutant phenotype
139	5126_at	2 R/C	CDC20	7.81311	0.268	YGL116W	Cell-cycle regulated activator of anaphase-promoting complex/cyclosome (APC/C), which is required for metaphase/anaphase transition; directs ubiquitination of mitotic cyclins, Pds1p, and other anaphase inhibitors; potential Cdc28p substrate	0000022 // mitotic spindle elongation // traceable author statement /// 0000070 // mitotic sister chromatid segregation // traceable author statement /// 0007049 // cell cycle // inferred from electronic annotation /// 0007067 // mitosis // inferred from electronic annotation /// 0007091 // mitotic metaphase/anaphase transition // traceable author statement /// 0007092 // activation of anaphase-p…	0005634 // nucleus // inferred from electronic annotation /// 0005680 // anaphase-promoting complex // inferred from physical interaction /// 0033597 // mitotic checkpoint complex // inferred from direct assay /// 0033597 // mitotic checkpoint complex // inferred from physical interaction	0004842 // ubiquitin-protein ligase activity // inferred from direct assay /// 0005515 // protein binding // inferred from physical interaction /// 0030674 // protein binding, bridging // inferred from physical interaction
140	9460_at	1 OX	GCV2	7.80422	0.267	YMR189W	P subunit of the mitochondrial glycine decarboxylase complex, required for the catabolism of glycine to 5,10-methylene-THF; expression is regulated by levels of 5,10-methylene-THF in the cytoplasm	0006544 // glycine metabolic process // inferred from electronic annotation /// 0006730 // one-carbon compound metabolic process // inferred from genetic interaction /// 0019464 // glycine decarboxylation via glycine cleavage system // inferred from expression pattern /// 0055114 // oxidation reduction // inferred from electronic annotation	0005739 // mitochondrion // inferred from direct assay /// 0005739 // mitochondrion // inferred from electronic annotation	0004375 // glycine dehydrogenase (decarboxylating) activity // inferred from direct assay /// 0004375 // glycine dehydrogenase (decarboxylating) activity // inferred from electronic annotation /// 0016491 // oxidoreductase activity // inferred from electronic annotation /// 0042802 // identical protein binding // inferred from physical interaction
141	8669_at	1 OX	MCH4	7.73349	0.26	YOL119C	Protein with similarity to mammalian monocarboxylate permeases, which are involved in transport of monocarboxylic acids across the plasma membrane; mutant is not deficient in monocarboxylate transport	0006810 // transport // inferred from electronic annotation	0000329 // fungal-type vacuole membrane // inferred from direct assay /// 0016020 // membrane // inferred from electronic annotation /// 0016021 // integral to membrane // inferred from electronic annotation	0005215 // transporter activity // inferred from electronic annotation /// 0008028 // monocarboxylic acid transmembrane transporter activity // inferred from genetic interaction /// 0015293 // symporter activity // inferred from electronic annotation
142	6292_at	1 OX	RVB1	7.72264	0.259	YDR190C	Essential protein involved in transcription regulation; component of chromatin remodeling complexes; required for assembly and function of the INO80 complex; also referred to as pontin; member of the RUVB-like protein family	0006281 // DNA repair // inferred from electronic annotation /// 0006338 // chromatin remodeling // inferred from direct assay /// 0006338 // chromatin remodeling // inferred from physical interaction /// 0006350 // transcription // inferred from electronic annotation /// 0006355 // regulation of transcription, DNA-dependent // inferred from electronic annotation /// 0006357 // regulation of tran…	0000812 // Swr1 complex // inferred from direct assay /// 0005634 // nucleus // inferred from direct assay /// 0005634 // nucleus // inferred from electronic annotation /// 0016585 // chromatin remodeling complex // inferred from direct assay /// 0031011 // Ino80 complex // inferred from physical interaction	0000166 // nucleotide binding // inferred from electronic annotation /// 0003678 // DNA helicase activity // inferred from electronic annotation /// 0004386 // helicase activity // inferred from electronic annotation /// 0005515 // protein binding // inferred from physical interaction /// 0005524 // ATP binding // inferred from electronic annotation /// 0016787 // hydrolase activity // inferred f…
143	10056_at	2 R/C	NDL1	7.6763	0.255	YLR254C	Homolog of nuclear distribution factor NudE, NUDEL; interacts with Pac1p and regulates dynein targeting to microtubule plus ends	0006810 // transport // inferred from electronic annotation /// 0007049 // cell cycle // inferred from electronic annotation /// 0007067 // mitosis // inferred from electronic annotation /// 0030473 // nuclear migration along microtubule // inferred from mutant phenotype /// 0051301 // cell division // inferred from electronic annotation	0005634 // nucleus // inferred from direct assay /// 0005634 // nucleus // inferred from electronic annotation /// 0005737 // cytoplasm // inferred from direct assay /// 0005737 // cytoplasm // inferred from electronic annotation /// 0005856 // cytoskeleton // inferred from electronic annotation /// 0005874 // microtubule // inferred from electronic annotation /// 0005881 // cytoplasmic microtubu…	0005515 // protein binding // inferred from physical interaction /// 0051010 // microtubule plus-end binding // inferred from direct assay
144	9977_at	2 R/C	BUD8	7.65908	0.253	YLR353W	Protein involved in bud-site selection; diploid mutants display a unipolar budding pattern instead of the wild-type bipolar pattern, and bud at the proximal pole	0000282 // cellular bud site selection // inferred from mutant phenotype /// 0007049 // cell cycle // inferred from electronic annotation /// 0007124 // pseudohyphal growth // inferred from mutant phenotype	0000131 // incipient cellular bud site // inferred from direct assay /// 0005886 // plasma membrane // inferred from electronic annotation /// 0005934 // cellular bud tip // inferred from direct assay /// 0016020 // membrane // inferred from electronic annotation /// 0016021 // integral to membrane // inferred from electronic annotation	Not_defined
145	10867_s_at	0 R/B	BUD4	7.62929	0.25	YJR092W	Protein involved in bud-site selection and required for axial budding pattern; localizes with septins to bud neck in mitosis and may constitute an axial landmark for next round of budding; potential Cdc28p substrate	0000282 // cellular bud site selection // traceable author statement /// 0007049 // cell cycle // inferred from electronic annotation /// 0007120 // axial cellular bud site selection // traceable author statement /// 0051301 // cell division // inferred from electronic annotation	0000142 // cellular bud neck contractile ring // traceable author statement /// 0005935 // cellular bud neck // inferred from electronic annotation	0005515 // protein binding // inferred from physical interaction
146	7322_at	2 R/C	YRO2	7.62354	0.249	YBR054W	Putative protein of unknown function; the authentic, non-tagged protein is detected in a phosphorylated state in highly purified mitochondria in high-throughput studies; transcriptionally regulated by Haa1p	0006811 // ion transport // inferred from electronic annotation	0005739 // mitochondrion // inferred from direct assay /// 0005933 // cellular bud // inferred from direct assay /// 0016020 // membrane // inferred from electronic annotation /// 0016021 // integral to membrane // inferred from electronic annotation	0005216 // ion channel activity // inferred from electronic annotation
147	6894_at	2 R/C	ATG22	7.61816	0.249	YCL038C	Vacuolar integral membrane protein required for efflux of amino acids during autophagic body breakdown in the vacuole; null mutation causes a gradual loss of viability during starvation	0006810 // transport // inferred from electronic annotation /// 0006914 // autophagy // inferred from electronic annotation /// 0015031 // protein transport // inferred from electronic annotation /// 0032974 // amino acid export from vacuole // inferred from mutant phenotype	0005773 // vacuole // inferred from electronic annotation /// 0005774 // vacuolar membrane // inferred from electronic annotation /// 0016020 // membrane // inferred from electronic annotation /// 0016021 // integral to membrane // inferred from electronic annotation /// 0031166 // integral to vacuolar membrane // inferred from direct assay	Not_defined
148	7651_at	0 R/B	CLB2	7.50947	0.239	YPR119W	B-type cyclin involved in cell cycle progression; activates Cdc28p to promote the transition from G2 to M phase; accumulates during G2 and M, then targeted via a destruction box motif for ubiquitin-mediated degradation by the proteasome	0000086 // G2/M transition of mitotic cell cycle // inferred from expression pattern /// 0007049 // cell cycle // inferred from electronic annotation /// 0007067 // mitosis // inferred from electronic annotation /// 0051301 // cell division // inferred from electronic annotation	0005634 // nucleus // inferred from direct assay /// 0005634 // nucleus // inferred from electronic annotation /// 0005737 // cytoplasm // inferred from direct assay /// 0005737 // cytoplasm // inferred from mutant phenotype /// 0005816 // spindle pole body // inferred from direct assay /// 0005819 // spindle // inferred from direct assay /// 0005935 // cellular bud neck // inferred from direct a…	0005515 // protein binding // inferred from physical interaction
149	4243_at	0 R/B	Not_Defined	7.43505	0.233	YIL158W	Not_defined	Not_defined	0000324 // fungal-type vacuole // inferred from direct assay /// 0016020 // membrane // inferred from electronic annotation /// 0016021 // integral to membrane // inferred from electronic annotation	Not_defined
150	4843_at	2 R/C	SKN1	7.42819	0.232	YGR143W	Protein involved in sphingolipid biosynthesis; type II membrane protein with similarity to Kre6p	0006078 // 1,6-beta-glucan biosynthetic process // inferred from mutant phenotype /// 0007047 // cell wall organization // inferred from electronic annotation /// 0007047 // cell wall organization // inferred from mutant phenotype /// 0030148 // sphingolipid biosynthetic process // inferred from genetic interaction	0016020 // membrane // inferred from electronic annotation /// 0016021 // integral to membrane // inferred from direct assay /// 0016021 // integral to membrane // inferred from electronic annotation	0015926 // glucosidase activity // inferred from mutant phenotype
151	5258_at	0 R/B	ZRT1	7.27536	0.217	YGL255W	High-affinity zinc transporter of the plasma membrane, responsible for the majority of zinc uptake; transcription is induced under low-zinc conditions by the Zap1p transcription factor	0006810 // transport // inferred from electronic annotation /// 0006811 // ion transport // inferred from electronic annotation /// 0006829 // zinc ion transport // inferred from electronic annotation /// 0006830 // high-affinity zinc ion transport // inferred from mutant phenotype /// 0030001 // metal ion transport // inferred from electronic annotation	0005887 // integral to plasma membrane // inferred from mutant phenotype /// 0016020 // membrane // inferred from electronic annotation /// 0016021 // integral to membrane // inferred from electronic annotation	0000006 // high affinity zinc uptake transmembrane transporter activity // inferred from mutant phenotype /// 0005385 // zinc ion transmembrane transporter activity // inferred from electronic annotation /// 0008270 // zinc ion binding // inferred from electronic annotation /// 0046873 // metal ion transmembrane transporter activity // inferred from electronic annotation
152	9623_at	0 R/B	CDC5	7.26435	0.216	YMR001C	Polo-like kinase with similarity to Xenopus Plx1 and S. pombe Plo1p; found at bud neck, nucleus and SPBs; has multiple functions in mitosis and cytokinesis through phosphorylation of substrates; may be a Cdc28p substrate	0000712 // resolution of meiotic joint molecules as recombinants // inferred from mutant phenotype /// 0006261 // DNA-dependent DNA replication // inferred from direct assay /// 0006468 // protein amino acid phosphorylation // inferred from direct assay /// 0006468 // protein amino acid phosphorylation // inferred from electronic annotation /// 0007049 // cell cycle // inferred from electronic an…	0000922 // spindle pole // inferred from direct assay /// 0005634 // nucleus // inferred from direct assay /// 0005935 // cellular bud neck // inferred from direct assay	0000166 // nucleotide binding // inferred from electronic annotation /// 0004672 // protein kinase activity // inferred from direct assay /// 0004672 // protein kinase activity // inferred from electronic annotation /// 0004674 // protein serine/threonine kinase activity // inferred from electronic annotation /// 0005515 // protein binding // inferred from electronic annotation /// 0005515 // pro…
153	6858_f_at	2 R/C	PMP1	7.2243	0.213	YCR024C-A	Small single-membrane span proteolipid that functions as a regulatory subunit of the plasma membrane H(+)-ATPase Pma1p, forms unique helix and positively charged cytoplasmic domain that is able to specifically segregate phosphatidylserines	0006812 // cation transport // inferred from electronic annotation /// 0006812 // cation transport // inferred from genetic interaction	0005886 // plasma membrane // inferred from direct assay /// 0005886 // plasma membrane // inferred from electronic annotation /// 0016020 // membrane // inferred from direct assay /// 0016020 // membrane // inferred from electronic annotation /// 0016021 // integral to membrane // inferred from electronic annotation	0030234 // enzyme regulator activity // inferred from mutant phenotype
154	5216_at	2 R/C	MIG2	7.22415	0.213	YGL209W	Protein containing zinc fingers, involved in repression, along with Mig1p, of SUC2 (invertase) expression by high levels of glucose; binds to Mig1p-binding sites in SUC2 promoter	0000433 // negative regulation of transcription from RNA polymerase II promoter by glucose // inferred from genetic interaction /// 0005975 // carbohydrate metabolic process // inferred from electronic annotation /// 0006350 // transcription // inferred from electronic annotation /// 0006355 // regulation of transcription, DNA-dependent // inferred from electronic annotation	0005622 // intracellular // inferred from electronic annotation /// 0005634 // nucleus // inferred from electronic annotation /// 0005634 // nucleus // traceable author statement	0003676 // nucleic acid binding // inferred from electronic annotation /// 0003677 // DNA binding // inferred from electronic annotation /// 0008270 // zinc ion binding // inferred from electronic annotation /// 0016566 // specific transcriptional repressor activity // inferred from genetic interaction /// 0043565 // sequence-specific DNA binding // inferred from direct assay /// 0046872 // metal…
155	10205_at	2 R/C	ACE2	7.11235	0.205	YLR131C	Transcription factor that activates expression of early G1-specific genes, localizes to daughter cell nuclei after cytokinesis and delays G1 progression in daughters, localization is regulated by phosphorylation; potential Cdc28p substrate	0000114 // regulation of transcription during G1 phase of mitotic cell cycle // inferred from direct assay /// 0006350 // transcription // inferred from electronic annotation /// 0006355 // regulation of transcription, DNA-dependent // inferred from electronic annotation	0005622 // intracellular // inferred from electronic annotation /// 0005634 // nucleus // inferred from direct assay /// 0005634 // nucleus // inferred from electronic annotation /// 0005829 // cytosol // inferred from direct assay	0003676 // nucleic acid binding // inferred from electronic annotation /// 0003677 // DNA binding // inferred from electronic annotation /// 0008270 // zinc ion binding // inferred from electronic annotation /// 0016563 // transcription activator activity // inferred from mutant phenotype /// 0046872 // metal ion binding // inferred from electronic annotation
156	9608_at	2 R/C	Not_Defined	7.0319	0.197	YMR031C	Not_defined	Not_defined	0005737 // cytoplasm // inferred from direct assay /// 0005739 // mitochondrion // inferred from direct assay	Not_defined
157	9904_at	1 OX	Not_Defined	6.96476	0.191	YLR413W	Not_defined	Not_defined	0005886 // plasma membrane // inferred from electronic annotation /// 0016020 // membrane // inferred from electronic annotation /// 0016021 // integral to membrane // inferred from electronic annotation	0005515 // protein binding // inferred from physical interaction
158	8904_at	0 R/B	IDH1	6.78976	0.18	YNL037C	Subunit of mitochondrial NAD(+)-dependent isocitrate dehydrogenase, which catalyzes the oxidation of isocitrate to alpha-ketoglutarate in the TCA cycle	0006099 // tricarboxylic acid cycle // inferred from electronic annotation /// 0006099 // tricarboxylic acid cycle // traceable author statement /// 0006102 // isocitrate metabolic process // traceable author statement /// 0006537 // glutamate biosynthetic process // traceable author statement /// 0008152 // metabolic process // inferred from electronic annotation /// 0055114 // oxidation reducti…	0005739 // mitochondrion // inferred from direct assay /// 0005739 // mitochondrion // inferred from electronic annotation /// 0005759 // mitochondrial matrix // inferred from direct assay /// 0005962 // mitochondrial isocitrate dehydrogenase complex (NAD+) // inferred from direct assay /// 0042645 // mitochondrial nucleoid // inferred from direct assay	0000287 // magnesium ion binding // inferred from electronic annotation /// 0003723 // RNA binding // inferred from electronic annotation /// 0003824 // catalytic activity // inferred from electronic annotation /// 0004449 // isocitrate dehydrogenase (NAD+) activity // inferred from direct assay /// 0004449 // isocitrate dehydrogenase (NAD+) activity // inferred from electronic annotation /// 000…
159	6038_at	1 OX	NPL3	6.74584	0.176	YDR432W	RNA-binding protein that carries poly(A)+ mRNA from the nucleus into the cytoplasm; required for the splicing of pre-mRNAs; dissociation from mRNAs is promoted by Mtr10p; phosphorylated by Sky1p in the cytoplasm	0006364 // rRNA processing // inferred from electronic annotation /// 0006406 // mRNA export from nucleus // inferred from genetic interaction /// 0007124 // pseudohyphal growth // inferred from mutant phenotype /// 0042254 // ribosome biogenesis // inferred from electronic annotation	0005634 // nucleus // inferred from direct assay /// 0005634 // nucleus // inferred from electronic annotation /// 0005634 // nucleus // inferred from mutant phenotype /// 0005737 // cytoplasm // inferred from mutant phenotype /// 0030529 // ribonucleoprotein complex // inferred from electronic annotation	0003676 // nucleic acid binding // inferred from electronic annotation /// 0003723 // RNA binding // inferred from electronic annotation /// 0003729 // mRNA binding // inferred from direct assay /// 0005515 // protein binding // inferred from physical interaction /// 0008143 // poly(A) binding // inferred from direct assay
160	4961_at	1 OX	Not_Defined	6.74136	0.176	YGR035C	Not_defined	Not_defined	Not_defined	Not_defined
161	4946_at	0 R/B	VHT1	6.70397	0.173	YGR065C	High-affinity plasma membrane H+-biotin (vitamin H) symporter; mutation results in fatty acid auxotrophy; 12 transmembrane domain containing major facilitator subfamily member; mRNA levels negatively regulated by iron deprivation and biotin	0006810 // transport // inferred from electronic annotation /// 0015878 // biotin transport // inferred from direct assay	0005886 // plasma membrane // inferred from direct assay /// 0005886 // plasma membrane // inferred from electronic annotation /// 0016020 // membrane // inferred from electronic annotation /// 0016021 // integral to membrane // inferred from electronic annotation	0015225 // biotin transporter activity // inferred from direct assay /// 0015293 // symporter activity // inferred from electronic annotation
162	4736_at	1 OX	TNA1	6.66184	0.169	YGR260W	High affinity nicotinic acid plasma membrane permease, responsible for uptake of low levels of nicotinic acid; expression of the gene increases in the absence of extracellular nicotinic acid or para-aminobenzoate (PABA)	0006810 // transport // inferred from electronic annotation /// 0015890 // nicotinamide mononucleotide transport // inferred from expression pattern	0005739 // mitochondrion // inferred from direct assay /// 0016020 // membrane // inferred from electronic annotation /// 0016021 // integral to membrane // inferred from electronic annotation	0015663 // nicotinamide mononucleotide transmembrane transporter activity // inferred from expression pattern
163	4357_at	2 R/C	SPO12	6.65914	0.169	YHR152W	Nucleolar protein of unknown function, positive regulator of mitotic exit; involved in regulating release of Cdc14p from the nucleolus in early anaphase, may play similar role in meiosis	0000278 // mitotic cell cycle // inferred from expression pattern /// 0007096 // regulation of exit from mitosis // inferred from genetic interaction /// 0007126 // meiosis // inferred from electronic annotation /// 0007127 // meiosis I // inferred from mutant phenotype /// 0030435 // sporulation resulting in formation of a cellular spore // inferred from electronic annotation	0005634 // nucleus // inferred from direct assay /// 0005730 // nucleolus // inferred from direct assay	Not_defined
164	10358_at	2 R/C	TPO1	6.63371	0.167	YLL028W	Polyamine transporter that recognizes spermine, putrescine, and spermidine; catalyzes uptake of polyamines at alkaline pH and excretion at acidic pH; phosphorylation enhances activity and sorting to the plasma membrane	0000296 // spermine transport // inferred from direct assay /// 0000296 // spermine transport // inferred from mutant phenotype /// 0006810 // transport // inferred from electronic annotation /// 0015847 // putrescine transport // inferred from mutant phenotype /// 0015848 // spermidine transport // inferred from direct assay /// 0015848 // spermidine transport // inferred from mutant phenotype /…	0005774 // vacuolar membrane // inferred from mutant phenotype /// 0005886 // plasma membrane // inferred from direct assay /// 0005886 // plasma membrane // inferred from electronic annotation /// 0016020 // membrane // inferred from electronic annotation /// 0016021 // integral to membrane // inferred from electronic annotation /// 0033101 // cellular bud membrane // inferred from direct assay	0000297 // spermine transmembrane transporter activity // inferred from direct assay /// 0000297 // spermine transmembrane transporter activity // inferred from mutant phenotype /// 0005215 // transporter activity // inferred from electronic annotation /// 0015238 // drug transporter activity // inferred from electronic annotation /// 0015297 // antiporter activity // inferred from electronic ann…
165	7292_at	0 R/B	TAT1	6.60524	0.165	YBR069C	Amino acid transport protein for valine, leucine, isoleucine, and tyrosine, low-affinity tryptophan and histidine transporter; overexpression confers FK506 and FTY720 resistance	0006810 // transport // inferred from electronic annotation /// 0006865 // amino acid transport // inferred from direct assay /// 0006865 // amino acid transport // inferred from electronic annotation /// 0015827 // tryptophan transport // inferred from genetic interaction /// 0015828 // tyrosine transport // inferred from mutant phenotype	0016020 // membrane // inferred from electronic annotation /// 0016021 // integral to membrane // inferred from electronic annotation	0015171 // amino acid transmembrane transporter activity // inferred from direct assay /// 0015171 // amino acid transmembrane transporter activity // inferred from electronic annotation /// 0022893 // low-affinity tryptophan transmembrane transporter activity // inferred from genetic interaction
166	6401_at	2 R/C	SED1	6.58497	0.163	YDR077W	Major stress-induced structural GPI-cell wall glycoprotein in stationary-phase cells, associates with translating ribosomes, possible role in mitochondrial genome maintenance; ORF contains two distinct variable minisatellites	0000002 // mitochondrial genome maintenance // inferred from mutant phenotype /// 0007047 // cell wall organization // inferred from electronic annotation /// 0007047 // cell wall organization // inferred from expression pattern	0005576 // extracellular region // inferred from electronic annotation /// 0005618 // cell wall // inferred from electronic annotation /// 0005739 // mitochondrion // inferred from direct assay /// 0005840 // ribosome // inferred from direct assay /// 0005886 // plasma membrane // inferred from electronic annotation /// 0009277 // fungal-type cell wall // inferred from direct assay /// 0016020 //…	0005199 // structural constituent of cell wall // inferred from expression pattern
167	9500_at	0 R/B	NDE1	6.56571	0.161	YMR145C	Mitochondrial external NADH dehydrogenase, a type II NAD(P)H:quinone oxidoreductase that catalyzes the oxidation of cytosolic NADH; Nde1p and Nde2p provide cytosolic NADH to the mitochondrial respiratory chain	0001300 // chronological cell aging // inferred from mutant phenotype /// 0006116 // NADH oxidation // inferred from direct assay /// 0019655 // glucose catabolic process to ethanol // inferred from mutant phenotype /// 0055114 // oxidation reduction // inferred from electronic annotation	0005739 // mitochondrion // inferred from direct assay /// 0005739 // mitochondrion // inferred from electronic annotation /// 0005758 // mitochondrial intermembrane space // inferred from electronic annotation	0003954 // NADH dehydrogenase activity // inferred from direct assay /// 0005515 // protein binding // inferred from physical interaction /// 0008137 // NADH dehydrogenase (ubiquinone) activity // inferred from electronic annotation /// 0016491 // oxidoreductase activity // inferred from electronic annotation /// 0050660 // FAD binding // inferred from electronic annotation
168	8294_at	2 R/C	TPO4	6.51872	0.158	YOR273C	Polyamine transport protein, recognizes spermine, putrescine, and spermidine; localizes to the plasma membrane; member of the major facilitator superfamily	0000296 // spermine transport // inferred from mutant phenotype /// 0006810 // transport // inferred from electronic annotation /// 0015848 // spermidine transport // inferred from mutant phenotype	0005774 // vacuolar membrane // inferred from mutant phenotype /// 0005886 // plasma membrane // inferred from direct assay /// 0005886 // plasma membrane // inferred from electronic annotation /// 0016020 // membrane // inferred from electronic annotation /// 0016021 // integral to membrane // inferred from electronic annotation	0000297 // spermine transmembrane transporter activity // inferred from mutant phenotype /// 0005215 // transporter activity // inferred from electronic annotation /// 0015297 // antiporter activity // inferred from electronic annotation /// 0015606 // spermidine transmembrane transporter activity // inferred from mutant phenotype
169	7230_at	2 R/C	Not_Defined	6.37047	0.146	YBR139W	Not_defined	0006508 // proteolysis // inferred from electronic annotation /// 0046938 // phytochelatin biosynthetic process // inferred from genetic interaction	0000324 // fungal-type vacuole // inferred from direct assay	0004180 // carboxypeptidase activity // inferred from electronic annotation /// 0004185 // serine-type carboxypeptidase activity // inferred from electronic annotation /// 0005515 // protein binding // inferred from physical interaction /// 0008233 // peptidase activity // inferred from electronic annotation /// 0016787 // hydrolase activity // inferred from electronic annotation /// 0017171 // s…
170	4172_at	1 OX	LYS12	6.18875	0.133	YIL094C	Homo-isocitrate dehydrogenase, an NAD-linked mitochondrial enzyme required for the fourth step in the biosynthesis of lysine, in which homo-isocitrate is oxidatively decarboxylated to alpha-ketoadipate	0008152 // metabolic process // inferred from electronic annotation /// 0008652 // amino acid biosynthetic process // inferred from electronic annotation /// 0009085 // lysine biosynthetic process // inferred from electronic annotation /// 0055114 // oxidation reduction // inferred from electronic annotation	0005739 // mitochondrion // inferred from direct assay /// 0005739 // mitochondrion // inferred from electronic annotation	0000287 // magnesium ion binding // inferred from electronic annotation /// 0016491 // oxidoreductase activity // inferred from electronic annotation /// 0016616 // oxidoreductase activity, acting on the CH-OH group of donors, NAD or NADP as acceptor // inferred from electronic annotation /// 0030145 // manganese ion binding // inferred from electronic annotation /// 0046872 // metal ion binding …
171	5041_at	0 R/B	ALK1	6.18609	0.132	YGL021W	Protein kinase; accumulation and phosphorylation are periodic during the cell cycle; phosphorylated in response to DNA damage; contains characteristic motifs for degradation via the APC pathway; similar to Alk2p and to mammalian haspins	0006468 // protein amino acid phosphorylation // inferred from direct assay /// 0006974 // response to DNA damage stimulus // inferred from electronic annotation /// 0007049 // cell cycle // inferred from electronic annotation /// 0007067 // mitosis // inferred from expression pattern	Not_defined	0000166 // nucleotide binding // inferred from electronic annotation /// 0004672 // protein kinase activity // inferred from direct assay /// 0004674 // protein serine/threonine kinase activity // inferred from electronic annotation /// 0005524 // ATP binding // inferred from electronic annotation /// 0016301 // kinase activity // inferred from electronic annotation /// 0016740 // transferase act…
172	9610_at	2 R/C	HOF1	6.16058	0.131	YMR032W	Bud neck-localized, SH3 domain-containing protein required for cytokinesis; regulates actomyosin ring dynamics and septin localization; interacts with the formins, Bni1p and Bnr1p, and with Cyk3p, Vrp1p, and Bni5p	0000910 // cytokinesis // traceable author statement /// 0006974 // response to DNA damage stimulus // inferred from mutant phenotype /// 0007049 // cell cycle // inferred from electronic annotation /// 0007067 // mitosis // inferred from electronic annotation /// 0051301 // cell division // inferred from electronic annotation	0000142 // cellular bud neck contractile ring // inferred from direct assay /// 0005737 // cytoplasm // inferred from electronic annotation /// 0005856 // cytoskeleton // inferred from electronic annotation	0005515 // protein binding // inferred from physical interaction /// 0008092 // cytoskeletal protein binding // inferred from physical interaction
173	9429_at	1 OX	ERG2	6.14259	0.13	YMR202W	C-8 sterol isomerase, catalyzes the isomerization of the delta-8 double bond to the delta-7 position at an intermediate step in ergosterol biosynthesis	0006694 // steroid biosynthetic process // inferred from electronic annotation /// 0006696 // ergosterol biosynthetic process // inferred from electronic annotation /// 0006696 // ergosterol biosynthetic process // inferred from mutant phenotype /// 0008610 // lipid biosynthetic process // inferred from electronic annotation /// 0016126 // sterol biosynthetic process // inferred from electronic a…	0005783 // endoplasmic reticulum // inferred from electronic annotation /// 0005789 // endoplasmic reticulum membrane // inferred from electronic annotation /// 0016020 // membrane // inferred from electronic annotation /// 0016021 // integral to membrane // inferred from electronic annotation	0000247 // C-8 sterol isomerase activity // inferred from electronic annotation /// 0000247 // C-8 sterol isomerase activity // inferred from mutant phenotype /// 0016853 // isomerase activity // inferred from electronic annotation
174	6513_at	0 R/B	PRM7	6.11157	0.128	YDL039C	Pheromone-regulated protein, predicted to have one transmembrane segment; promoter contains Gcn4p binding elements	0000747 // conjugation with cellular fusion // inferred from expression pattern /// 0019236 // response to pheromone // inferred from expression pattern /// 0042493 // response to drug // inferred from mutant phenotype	Not_defined	Not_defined
175	4043_s_at	0 R/B	SUC2	5.92553	0.116	YIL162W	Invertase, sucrose hydrolyzing enzyme; a secreted, glycosylated form is regulated by glucose repression, and an intracellular, nonglycosylated enzyme is produced constitutively	0005975 // carbohydrate metabolic process // inferred from electronic annotation /// 0005987 // sucrose catabolic process // inferred from direct assay /// 0005987 // sucrose catabolic process // inferred from mutant phenotype /// 0008152 // metabolic process // inferred from electronic annotation	0005576 // extracellular region // inferred from direct assay /// 0005737 // cytoplasm // inferred from direct assay /// 0005739 // mitochondrion // inferred from direct assay	0004553 // hydrolase activity, hydrolyzing O-glycosyl compounds // inferred from electronic annotation /// 0004564 // beta-fructofuranosidase activity // inferred from direct assay /// 0004564 // beta-fructofuranosidase activity // inferred from electronic annotation /// 0004564 // beta-fructofuranosidase activity // inferred from mutant phenotype /// 0016787 // hydrolase activity // inferred fro…
176	10747_at	0 R/B	EBP2	5.89926	0.115	YKL172W	Essential protein required for the maturation of 25S rRNA and 60S ribosomal subunit assembly, localizes to the nucleolus; constituent of 66S pre-ribosomal particles	0000280 // nuclear division // inferred from mutant phenotype /// 0006364 // rRNA processing // inferred from mutant phenotype /// 0042254 // ribosome biogenesis // inferred from electronic annotation /// 0042254 // ribosome biogenesis // inferred from reviewed computational analysis	0005634 // nucleus // inferred from electronic annotation /// 0005730 // nucleolus // inferred from direct assay /// 0030687 // preribosome, large subunit precursor // inferred from direct assay	Not_defined
177	10504_at	1 OX	TRZ1	5.8898	0.114	YKR079C	tRNA 3'-end processing endonuclease tRNase Z; also localized to mitochondria and interacts genetically with Rex2 exonuclease; homolog of the human candidate prostate cancer susceptibility gene ELAC2	0008033 // tRNA processing // inferred from electronic annotation /// 0034414 // tRNA 3'-trailer cleavage, endonucleolytic // inferred from direct assay	0005634 // nucleus // inferred from direct assay /// 0005634 // nucleus // inferred from electronic annotation /// 0005737 // cytoplasm // inferred from direct assay /// 0005737 // cytoplasm // inferred from electronic annotation /// 0005739 // mitochondrion // inferred from direct assay	0004518 // nuclease activity // inferred from electronic annotation /// 0004519 // endonuclease activity // inferred from electronic annotation /// 0008270 // zinc ion binding // inferred from electronic annotation /// 0016787 // hydrolase activity // inferred from electronic annotation /// 0042781 // 3'-tRNA processing endoribonuclease activity // inferred from direct assay /// 0046872 // metal …
178	9765_at	0 R/B	NDI1	5.78538	0.109	YML120C	NADH:ubiquinone oxidoreductase, transfers electrons from NADH to ubiquinone in the respiratory chain but does not pump protons, in contrast to the higher eukaryotic multisubunit respiratory complex I; phosphorylated; homolog of human AMID	0001300 // chronological cell aging // inferred from mutant phenotype /// 0006116 // NADH oxidation // inferred from direct assay /// 0006120 // mitochondrial electron transport, NADH to ubiquinone // inferred from direct assay /// 0043065 // positive regulation of apoptosis // inferred from mutant phenotype /// 0055114 // oxidation reduction // inferred from electronic annotation	0005739 // mitochondrion // inferred from direct assay /// 0005739 // mitochondrion // inferred from electronic annotation /// 0005743 // mitochondrial inner membrane // inferred from electronic annotation /// 0005759 // mitochondrial matrix // inferred from direct assay /// 0016020 // membrane // inferred from electronic annotation	0008137 // NADH dehydrogenase (ubiquinone) activity // inferred from direct assay /// 0008137 // NADH dehydrogenase (ubiquinone) activity // inferred from electronic annotation /// 0016491 // oxidoreductase activity // inferred from electronic annotation /// 0050660 // FAD binding // inferred from electronic annotation
179	5382_at	2 R/C	BLM10	5.77538	0.109	YFL006W	Proteasome activator subunit; found in association with core particles, with and without the 19S regulatory particle; required for resistance to bleomycin, may be involved in protecting against oxidative damage; similar to mammalian PA200	0030163 // protein catabolic process // inferred from genetic interaction /// 0030163 // protein catabolic process // inferred from mutant phenotype /// 0043248 // proteasome assembly // inferred from genetic interaction /// 0043248 // proteasome assembly // inferred from mutant phenotype	0000502 // proteasome complex // inferred from direct assay /// 0005634 // nucleus // inferred from direct assay /// 0005634 // nucleus // inferred from electronic annotation /// 0005737 // cytoplasm // inferred from electronic annotation /// 0005839 // proteasome core complex // inferred from direct assay	0005488 // binding // inferred from electronic annotation /// 0005515 // protein binding // inferred from physical interaction /// 0008538 // proteasome activator activity // inferred from direct assay /// 0008538 // proteasome activator activity // inferred from mutant phenotype
180	7273_at	1 OX	PHO3	5.6146	0.097	YBR092C	Constitutively expressed acid phosphatase similar to Pho5p; brought to the cell surface by transport vesicles; hydrolyzes thiamin phosphates in the periplasmic space, increasing cellular thiamin uptake; expression is repressed by thiamin	0006796 // phosphate metabolic process // inferred from direct assay /// 0042723 // thiamin and derivative metabolic process // inferred from direct assay	0030287 // cell wall-bounded periplasmic space // inferred from mutant phenotype /// 0030287 // cell wall-bounded periplasmic space // non-traceable author statement	0003993 // acid phosphatase activity // inferred from electronic annotation /// 0003993 // acid phosphatase activity // inferred from mutant phenotype /// 0016787 // hydrolase activity // inferred from electronic annotation /// 0042802 // identical protein binding // inferred from physical interaction
181	6933_at	2 R/C	PDI1	5.48281	0.089	YCL043C	Protein disulfide isomerase, multifunctional protein resident in the endoplasmic reticulum lumen, essential for the formation of disulfide bonds in secretory and cell-surface proteins, unscrambles non-native disulfide bonds	0006457 // protein folding // inferred from mutant phenotype /// 0045454 // cell redox homeostasis // inferred from electronic annotation	0005783 // endoplasmic reticulum // inferred from electronic annotation /// 0005788 // endoplasmic reticulum lumen // inferred from direct assay /// 0005788 // endoplasmic reticulum lumen // inferred from electronic annotation	0003756 // protein disulfide isomerase activity // inferred from direct assay /// 0003756 // protein disulfide isomerase activity // inferred from electronic annotation /// 0003756 // protein disulfide isomerase activity // inferred from mutant phenotype /// 0005515 // protein binding // inferred from physical interaction /// 0015035 // protein disulfide oxidoreductase activity // inferred from d…
182	7375_at	0 R/B	PET9	5.46083	0.088	YBL030C	Major ADP/ATP carrier of the mitochondrial inner membrane, exchanges cytosolic ADP for mitochondrially synthesized ATP; phosphorylated; required for viability in many common lab strains carrying a mutation in the polymorphic SAL1 gene	0006783 // heme biosynthetic process // inferred from genetic interaction /// 0006810 // transport // inferred from electronic annotation /// 0006839 // mitochondrial transport // inferred from mutant phenotype /// 0009060 // aerobic respiration // inferred from mutant phenotype /// 0009061 // anaerobic respiration // inferred from genetic interaction /// 0015866 // ADP transport // inferred from…	0005739 // mitochondrion // inferred from direct assay /// 0005739 // mitochondrion // inferred from electronic annotation /// 0005739 // mitochondrion // inferred from physical interaction /// 0005743 // mitochondrial inner membrane // inferred from direct assay /// 0005743 // mitochondrial inner membrane // inferred from electronic annotation /// 0016020 // membrane // inferred from electronic …	0005215 // transporter activity // inferred from electronic annotation /// 0005471 // ATP:ADP antiporter activity // inferred from direct assay /// 0005488 // binding // inferred from electronic annotation
183	6196_at	2 R/C	PMP3	5.39776	0.085	YDR276C	Small plasma membrane protein related to a family of plant polypeptides that are overexpressed under high salt concentration or low temperature, not essential for viability, deletion causes hyperpolarization of the plasma membrane potential	0006812 // cation transport // inferred from mutant phenotype /// 0042391 // regulation of membrane potential // inferred from mutant phenotype	0005886 // plasma membrane // inferred from direct assay /// 0005886 // plasma membrane // inferred from electronic annotation /// 0016020 // membrane // inferred from electronic annotation /// 0016021 // integral to membrane // inferred from electronic annotation	Not_defined
184	6515_at	0 R/B	BSC1	5.3771	0.084	YDL037C	Protein of unconfirmed function, similar to cell surface flocculin Muc1p; ORF exhibits genomic organization compatible with a translational readthrough-dependent mode of expression	Not_defined	Not_defined	Not_defined
185	8808_at	1 OX	LYS9	5.17234	0.072	YNR050C	Saccharopine dehydrogenase (NADP+, L-glutamate-forming); catalyzes the formation of saccharopine from alpha-aminoadipate 6-semialdehyde, the seventh step in lysine biosynthesis pathway; exhibits genetic and physical interactions with TRM112	0008152 // metabolic process // inferred from electronic annotation /// 0008652 // amino acid biosynthetic process // inferred from electronic annotation /// 0009085 // lysine biosynthetic process // inferred from electronic annotation /// 0019878 // lysine biosynthetic process via aminoadipic acid // traceable author statement /// 0055114 // oxidation reduction // inferred from electronic annota…	0005737 // cytoplasm // inferred from direct assay	0003824 // catalytic activity // inferred from electronic annotation /// 0004755 // saccharopine dehydrogenase (NADP+, L-glutamate-forming) activity // inferred from electronic annotation /// 0004755 // saccharopine dehydrogenase (NADP+, L-glutamate-forming) activity // traceable author statement /// 0005488 // binding // inferred from electronic annotation /// 0016491 // oxidoreductase activity …
186	7807_at	2 R/C	PMA2	4.81736	0.056	YPL036W	Plasma membrane H+-ATPase, isoform of Pma1p, involved in pumping protons out of the cell; regulator of cytoplasmic pH and plasma membrane potential	0006754 // ATP biosynthetic process // inferred from electronic annotation /// 0006810 // transport // inferred from electronic annotation /// 0006811 // ion transport // inferred from electronic annotation /// 0006812 // cation transport // inferred from electronic annotation /// 0006885 // regulation of pH // inferred from expression pattern /// 0008152 // metabolic process // inferred from ele…	0005739 // mitochondrion // inferred from direct assay /// 0005886 // plasma membrane // inferred from direct assay /// 0005886 // plasma membrane // inferred from electronic annotation /// 0016020 // membrane // inferred from electronic annotation /// 0016021 // integral to membrane // inferred from electronic annotation	0000166 // nucleotide binding // inferred from electronic annotation /// 0000287 // magnesium ion binding // inferred from electronic annotation /// 0003824 // catalytic activity // inferred from electronic annotation /// 0005524 // ATP binding // inferred from electronic annotation /// 0008553 // hydrogen-exporting ATPase activity, phosphorylative mechanism // inferred from direct assay /// 0008…
187	4386_at	2 R/C	ARO9	4.66998	0.048	YHR137W	Aromatic aminotransferase II, catalyzes the first step of tryptophan, phenylalanine, and tyrosine catabolism	0009072 // aromatic amino acid family metabolic process // inferred from genetic interaction	0005634 // nucleus // inferred from direct assay /// 0005737 // cytoplasm // inferred from direct assay /// 0005737 // cytoplasm // inferred from electronic annotation	0003824 // catalytic activity // inferred from electronic annotation /// 0008483 // transaminase activity // inferred from electronic annotation /// 0008793 // aromatic-amino-acid transaminase activity // inferred from direct assay /// 0008793 // aromatic-amino-acid transaminase activity // inferred from electronic annotation /// 0016740 // transferase activity // inferred from electronic annotat…
188	6123_at	0 R/B	MRPS28	4.43262	0.037	YDR337W	Mitochondrial ribosomal protein of the small subunit	0006412 // translation // inferred from electronic annotation /// 0032543 // mitochondrial translation // inferred by curator	0005622 // intracellular // inferred from electronic annotation /// 0005739 // mitochondrion // inferred from direct assay /// 0005739 // mitochondrion // inferred from electronic annotation /// 0005763 // mitochondrial small ribosomal subunit // inferred from physical interaction /// 0005840 // ribosome // inferred from electronic annotation /// 0030529 // ribonucleoprotein complex // inferred f…	0003723 // RNA binding // inferred from electronic annotation /// 0003735 // structural constituent of ribosome // inferred from electronic annotation /// 0003735 // structural constituent of ribosome // inferred from physical interaction /// 0019843 // rRNA binding // inferred from electronic annotation
189	7592_at	2 R/C	NCE102	4.38643	0.035	YPR149W	Protein of unknown function; contains transmembrane domains; involved in secretion of proteins that lack classical secretory signal sequences; component of the detergent-insoluble glycolipid-enriched complexes (DIGs)	0006810 // transport // inferred from electronic annotation /// 0009306 // protein secretion // inferred from genetic interaction /// 0009306 // protein secretion // inferred from mutant phenotype /// 0015031 // protein transport // inferred from electronic annotation	0005624 // membrane fraction // inferred from direct assay /// 0005737 // cytoplasm // inferred from direct assay /// 0005739 // mitochondrion // inferred from direct assay /// 0005783 // endoplasmic reticulum // inferred from direct assay /// 0005886 // plasma membrane // inferred from direct assay /// 0016020 // membrane // inferred from electronic annotation /// 0016021 // integral to membrane…	Not_defined
190	9706_at	0 R/B	Not_Defined	4.36324	0.034	YML050W	Not_defined	Not_defined	Not_defined	Not_defined
191	8182_at	2 R/C	FIT3	4.06714	0.022	YOR383C	Mannoprotein that is incorporated into the cell wall via a glycosylphosphatidylinositol (GPI) anchor, involved in the retention of siderophore-iron in the cell wall	0006810 // transport // inferred from electronic annotation /// 0006811 // ion transport // inferred from electronic annotation /// 0006826 // iron ion transport // inferred from electronic annotation /// 0015891 // siderophore transport // inferred from direct assay	0005576 // extracellular region // inferred from electronic annotation /// 0005618 // cell wall // inferred from electronic annotation /// 0009277 // fungal-type cell wall // inferred from direct assay /// 0016020 // membrane // inferred from electronic annotation /// 0031225 // anchored to membrane // inferred from electronic annotation	0005506 // iron ion binding // inferred from electronic annotation
192	10518_at	2 R/C	PET10	3.38227	0.006	YKR046C	Protein of unknown function that co-purifies with lipid particles; expression pattern suggests a role in respiratory growth; computational analysis of large-scale protein-protein interaction data suggests a role in ATP/ADP exchange	0009060 // aerobic respiration // inferred from expression pattern	0005811 // lipid particle // inferred from direct assay /// 0005811 // lipid particle // inferred from electronic annotation /// 0012511 // monolayer-surrounded lipid storage body // inferred from electronic annotation /// 0016020 // membrane // inferred from electronic annotation	Not_defined

## Sheet: (e) M-G1 (108)
(e) Mitosis - Growth phase 1 sentinels in YMC clusters (108). Periodic numbers in the order of ascending dimension score, Affymetrix ID, Cluster number, Gene ID, Dimension Score, Percentile rank, Gene name,Description, GO Biological Process, GO Cellular Compoment, GO Biological Function
PER#	AFFY ID	CLUSTER	GENE ID	SCORE	PERRANK	NAME	DESCRIPTION	BIOLOGICAL PROCESS	CELLULAR COMPONENT	BIOLOGICAL FUNCTION
1	8642_at	2 R/C	IZH4	26.5137	0.998	YOL101C	Membrane protein involved in zinc metabolism, member of the four-protein IZH family, expression induced by fatty acids and altered zinc levels; deletion reduces sensitivity to excess zinc; possible role in sterol metabolism	0006629 // lipid metabolic process // traceable author statement /// 0006882 // cellular zinc ion homeostasis // inferred from mutant phenotype	0005783 // endoplasmic reticulum // inferred from electronic annotation /// 0005789 // endoplasmic reticulum membrane // inferred from electronic annotation /// 0016020 // membrane // inferred from electronic annotation /// 0016020 // membrane // traceable author statement /// 0016021 // integral to membrane // inferred from electronic annotation	Not_defined
2	4430_at	2 R/C	HXT1	21.8689	0.99	YHR094C	Low-affinity glucose transporter of the major facilitator superfamily, expression is induced by Hxk2p in the presence of glucose and repressed by Rgt1p when glucose is limiting	0006810 // transport // inferred from electronic annotation /// 0008643 // carbohydrate transport // inferred from electronic annotation /// 0008645 // hexose transport // traceable author statement /// 0055085 // transmembrane transport // inferred from electronic annotation	0005624 // membrane fraction // inferred from direct assay /// 0005886 // plasma membrane // inferred from direct assay /// 0016020 // membrane // inferred from electronic annotation /// 0016021 // integral to membrane // inferred from electronic annotation	0005215 // transporter activity // inferred from electronic annotation /// 0005351 // sugar:hydrogen symporter activity // inferred from electronic annotation /// 0005353 // fructose transmembrane transporter activity // inferred from mutant phenotype /// 0005354 // galactose transmembrane transporter activity // traceable author statement /// 0005355 // glucose transmembrane transporter activity…
3	9633_at	1 OX	HXT2	19.9766	0.976	YMR011W	High-affinity glucose transporter of the major facilitator superfamily, expression is induced by low levels of glucose and repressed by high levels of glucose	0006810 // transport // inferred from electronic annotation /// 0008643 // carbohydrate transport // inferred from electronic annotation /// 0008645 // hexose transport // traceable author statement /// 0055085 // transmembrane transport // inferred from electronic annotation	0005624 // membrane fraction // inferred from direct assay /// 0005886 // plasma membrane // inferred from direct assay /// 0016020 // membrane // inferred from electronic annotation /// 0016021 // integral to membrane // inferred from electronic annotation	0005215 // transporter activity // inferred from electronic annotation /// 0005351 // sugar:hydrogen symporter activity // inferred from electronic annotation /// 0005353 // fructose transmembrane transporter activity // traceable author statement /// 0005355 // glucose transmembrane transporter activity // inferred from direct assay /// 0005355 // glucose transmembrane transporter activity // tr…
4	8284_at	2 R/C	Not_Defined	19.0226	0.967	YOR263C	Not_defined	Not_defined	Not_defined	Not_defined
5	4118_at	2 R/C	FAA3	18.911	0.964	YIL009W	Long chain fatty acyl-CoA synthetase, has a preference for C16 and C18 fatty acids; green fluorescent protein (GFP)-fusion protein localizes to the cell periphery	0006499 // N-terminal protein myristoylation // inferred from genetic interaction /// 0006629 // lipid metabolic process // inferred from electronic annotation /// 0006629 // lipid metabolic process // inferred from genetic interaction /// 0006631 // fatty acid metabolic process // inferred from electronic annotation /// 0008152 // metabolic process // inferred from electronic annotation	Not_defined	0000287 // magnesium ion binding // inferred from electronic annotation /// 0003824 // catalytic activity // inferred from electronic annotation /// 0004467 // long-chain-fatty-acid-CoA ligase activity // inferred from direct assay /// 0004467 // long-chain-fatty-acid-CoA ligase activity // inferred from electronic annotation /// 0016874 // ligase activity // inferred from electronic annotation
6	9866_i_at	1 OX	BSC3	17.2436	0.932	YLR465C	Dubious open reading frame, unlikely to encode a protein; not conserved in closely related Saccharomyces species; 100% of YLR465C overlaps the uncharacterized ORF YLR464W and 86% of YLR465C overlaps the verified gene YRF1-4	Not_defined	Not_defined	Not_defined
7	11231_at	1 OX	Not_Defined	17.1328	0.929	YJL195C	Not_defined	Not_defined	0016020 // membrane // inferred from electronic annotation /// 0016021 // integral to membrane // inferred from electronic annotation	Not_defined
8	10742_at	1 OX	Not_Defined	16.9521	0.924	YKL177W	Not_defined	Not_defined	Not_defined	Not_defined
9	8494_at	2 R/C	MSA1	16.6805	0.918	YOR066W	Activator of G1-specific transcription factors, MBF and SBF, that regulates both the timing of G1-specific gene transcription, and cell cycle initiation; potential Cdc28p substrate	0000082 // G1/S transition of mitotic cell cycle // inferred from mutant phenotype /// 0000114 // regulation of transcription during G1 phase of mitotic cell cycle // inferred from mutant phenotype /// 0006350 // transcription // inferred from electronic annotation /// 0006355 // regulation of transcription, DNA-dependent // inferred from electronic annotation /// 0008361 // regulation of cell si…	Not_defined	Not_defined
10	6293_at	1 OX	HST4	16.1648	0.9	YDR191W	Member of the Sir2 family of NAD(+)-dependent protein deacetylases; involved along with Hst3p in silencing at telomeres, cell cycle progression, radiation resistance, genomic stability and short-chain fatty acid metabolism	0006342 // chromatin silencing // inferred from electronic annotation /// 0006348 // chromatin silencing at telomere // inferred from genetic interaction /// 0006350 // transcription // inferred from electronic annotation /// 0006355 // regulation of transcription, DNA-dependent // inferred from electronic annotation /// 0006476 // protein amino acid deacetylation // inferred from electronic anno…	0005634 // nucleus // inferred from direct assay /// 0005634 // nucleus // inferred from electronic annotation /// 0005677 // chromatin silencing complex // inferred from electronic annotation /// 0005737 // cytoplasm // inferred from direct assay	0003677 // DNA binding // inferred from electronic annotation /// 0004407 // histone deacetylase activity // inferred from mutant phenotype /// 0008270 // zinc ion binding // inferred from electronic annotation /// 0016787 // hydrolase activity // inferred from electronic annotation /// 0017136 // NAD-dependent histone deacetylase activity // inferred from electronic annotation /// 0046872 // met…
11	11232_at	1 OX	CDC6	16.1547	0.899	YJL194W	Essential ATP-binding protein required for DNA replication, component of the pre-replicative complex (pre-RC) which requires ORC to associate with chromatin and is in turn required for Mcm2-7p DNA association; homologous to S. pombe Cdc18p	0000082 // G1/S transition of mitotic cell cycle // inferred from mutant phenotype /// 0006260 // DNA replication // inferred from electronic annotation /// 0006267 // pre-replicative complex assembly // inferred from direct assay /// 0006267 // pre-replicative complex assembly // inferred from mutant phenotype /// 0007049 // cell cycle // inferred from electronic annotation /// 0030174 // regula…	0005656 // pre-replicative complex // inferred from direct assay /// 0005886 // plasma membrane // inferred from electronic annotation /// 0016020 // membrane // inferred from electronic annotation /// 0031261 // DNA replication preinitiation complex // inferred from direct assay	0000166 // nucleotide binding // inferred from electronic annotation /// 0003682 // chromatin binding // inferred from direct assay /// 0003682 // chromatin binding // inferred from mutant phenotype /// 0003688 // DNA replication origin binding // inferred from direct assay /// 0003924 // GTPase activity // inferred from direct assay /// 0005515 // protein binding // inferred from physical intera…
12	8954_at	2 R/C	NIS1	15.6749	0.883	YNL078W	Protein localized in the bud neck at G2/M phase; physically interacts with septins; possibly involved in a mitotic signaling network	0007088 // regulation of mitosis // inferred from physical interaction	0005634 // nucleus // inferred from direct assay /// 0005737 // cytoplasm // inferred from electronic annotation /// 0005935 // cellular bud neck // inferred from direct assay /// 0005935 // cellular bud neck // inferred from electronic annotation	0005515 // protein binding // inferred from physical interaction
13	7203_at	2 R/C	ICS2	15.5543	0.878	YBR157C	Protein of unknown function; null mutation does not confer any obvious defects in growth, spore germination, viability, or carbohydrate utilization	Not_defined	Not_defined	Not_defined
14	7261_at	2 R/C	TEC1	15.2629	0.868	YBR083W	Transcription factor required for full Ty1 epxression, Ty1-mediated gene activation, and haploid invasive and diploid pseudohyphal growth; TEA/ATTS DNA-binding domain family member	0001403 // invasive growth in response to glucose limitation // traceable author statement /// 0006350 // transcription // inferred from electronic annotation /// 0006355 // regulation of transcription, DNA-dependent // inferred from electronic annotation /// 0007124 // pseudohyphal growth // inferred from direct assay /// 0007124 // pseudohyphal growth // inferred from mutant phenotype /// 00459…	0005634 // nucleus // inferred by curator /// 0005634 // nucleus // inferred from electronic annotation	0003677 // DNA binding // inferred from electronic annotation /// 0003700 // transcription factor activity // inferred from electronic annotation /// 0003704 // specific RNA polymerase II transcription factor activity // inferred from direct assay
15	5376_at	2 R/C	HXT10	15.0239	0.859	YFL011W	Putative hexose transporter, expressed at low levels and expression is repressed by glucose	0006810 // transport // inferred from electronic annotation /// 0008643 // carbohydrate transport // inferred from electronic annotation /// 0008645 // hexose transport // inferred from genetic interaction /// 0055085 // transmembrane transport // inferred from electronic annotation	0005739 // mitochondrion // inferred from direct assay /// 0016020 // membrane // inferred from electronic annotation /// 0016021 // integral to membrane // inferred from electronic annotation	0005215 // transporter activity // inferred from electronic annotation /// 0005351 // sugar:hydrogen symporter activity // inferred from electronic annotation /// 0005353 // fructose transmembrane transporter activity // inferred from genetic interaction /// 0005354 // galactose transmembrane transporter activity // inferred from genetic interaction /// 0005355 // glucose transmembrane transporte…
16	6614_at	2 R/C	CYK3	14.2454	0.822	YDL117W	SH3-domain protein located in the mother-bud neck and the cytokinetic actin ring; mutant phenotype and genetic interactions suggest a role in cytokinesis	0000910 // cytokinesis // inferred from genetic interaction /// 0007049 // cell cycle // inferred from electronic annotation /// 0051301 // cell division // inferred from electronic annotation	0005737 // cytoplasm // inferred from direct assay /// 0005737 // cytoplasm // inferred from electronic annotation /// 0005935 // cellular bud neck // inferred from direct assay /// 0005935 // cellular bud neck // inferred from electronic annotation	Not_defined
17	10741_at	1 OX	STE3	14.1262	0.816	YKL178C	Receptor for a factor receptor, transcribed in alpha cells and required for mating by alpha cells, couples to MAP kinase cascade to mediate pheromone response; ligand bound receptors are endocytosed and recycled to the plasma membrane; GPCR	0000750 // pheromone-dependent signal transduction during conjugation with cellular fusion // inferred from mutant phenotype /// 0000755 // cytogamy // inferred from direct assay /// 0007165 // signal transduction // inferred from electronic annotation /// 0007186 // G-protein coupled receptor protein signaling pathway // inferred from electronic annotation /// 0019236 // response to pheromone //…	0005887 // integral to plasma membrane // inferred from direct assay /// 0016020 // membrane // inferred from electronic annotation /// 0016021 // integral to membrane // inferred from electronic annotation	0004871 // signal transducer activity // inferred from electronic annotation /// 0004872 // receptor activity // inferred from electronic annotation /// 0004930 // G-protein coupled receptor activity // inferred from electronic annotation /// 0004932 // mating-type factor pheromone receptor activity // inferred from electronic annotation /// 0004933 // mating-type a-factor pheromone receptor acti…
18	11069_at	2 R/C	GYP6	13.8431	0.802	YJL044C	GTPase-activating protein (GAP) for the yeast Rab family member, Ypt6p; involved in vesicle mediated protein transport	0032313 // regulation of Rab GTPase activity // inferred from electronic annotation	0005622 // intracellular // inferred from electronic annotation /// 0005737 // cytoplasm // inferred from electronic annotation /// 0005768 // endosome // inferred from direct assay /// 0030136 // clathrin-coated vesicle // inferred from direct assay	0005096 // GTPase activator activity // inferred from direct assay /// 0005096 // GTPase activator activity // inferred from electronic annotation /// 0005097 // Rab GTPase activator activity // inferred from electronic annotation /// 0005515 // protein binding // inferred from physical interaction
19	11090_at	2 R/C	Not_Defined	13.7467	0.797	YJL067W	Not_defined	Not_defined	0016020 // membrane // inferred from electronic annotation /// 0016021 // integral to membrane // inferred from electronic annotation	Not_defined
20	9067_at	2 R/C	CHS1	13.6645	0.792	YNL192W	Chitin synthase I, requires activation from zymogenic form in order to catalyze the transfer of N-acetylglucosamine (GlcNAc) to chitin; required for repairing the chitin septum during cytokinesis; transcription activated by mating factor	0006031 // chitin biosynthetic process // inferred from electronic annotation /// 0007047 // cell wall organization // inferred from electronic annotation /// 0007109 // cytokinesis, completion of separation // inferred from mutant phenotype /// 0007114 // cell budding // traceable author statement	0005624 // membrane fraction // inferred from direct assay /// 0005886 // plasma membrane // inferred from direct assay /// 0005886 // plasma membrane // inferred from electronic annotation /// 0016020 // membrane // inferred from electronic annotation /// 0016021 // integral to membrane // inferred from electronic annotation /// 0045009 // chitosome // inferred from direct assay	0004100 // chitin synthase activity // inferred from direct assay /// 0004100 // chitin synthase activity // inferred from electronic annotation /// 0005515 // protein binding // inferred from physical interaction /// 0016740 // transferase activity // inferred from electronic annotation /// 0016757 // transferase activity, transferring glycosyl groups // inferred from electronic annotation
21	10713_at	2 R/C	PRR1	13.6359	0.79	YKL116C	Serine/threonine protein kinase that inhibits pheromone induced signalling downstream of MAPK, possibly at the level of the Ste12p transcription factor	0006468 // protein amino acid phosphorylation // inferred from electronic annotation /// 0031138 // negative regulation of conjugation with cellular fusion // inferred from genetic interaction /// 0046020 // negative regulation of transcription from RNA polymerase II promoter by pheromones // inferred from genetic interaction	0005737 // cytoplasm // inferred from direct assay	0000166 // nucleotide binding // inferred from electronic annotation /// 0004672 // protein kinase activity // inferred from electronic annotation /// 0004674 // protein serine/threonine kinase activity // inferred from electronic annotation /// 0004702 // receptor signaling protein serine/threonine kinase activity // inferred from mutant phenotype /// 0005524 // ATP binding // inferred from elec…
22	10484_at	2 R/C	NFT1	13.5925	0.787	YKR103W	Putative transporter of the multidrug resistance-associated protein (MRP) subfamily; adjacent ORFs YKR103W and YKR104W are merged in different strain backgrounds.	0006810 // transport // inferred from electronic annotation	0016020 // membrane // inferred from electronic annotation /// 0016021 // integral to membrane // inferred from electronic annotation	0000166 // nucleotide binding // inferred from electronic annotation /// 0005524 // ATP binding // inferred from electronic annotation /// 0016887 // ATPase activity // inferred from electronic annotation /// 0017111 // nucleoside-triphosphatase activity // inferred from electronic annotation /// 0042626 // ATPase activity, coupled to transmembrane movement of substances // inferred from electron…
23	5758_at	1 OX	MCM3	13.5644	0.785	YEL032W	Protein involved in DNA replication; component of the Mcm2-7 hexameric complex that binds chromatin as a part of the pre-replicative complex	0000084 // S phase of mitotic cell cycle // inferred from mutant phenotype /// 0006260 // DNA replication // inferred from electronic annotation /// 0006267 // pre-replicative complex assembly // inferred from direct assay /// 0006267 // pre-replicative complex assembly // inferred from physical interaction /// 0006270 // DNA replication initiation // inferred from electronic annotation /// 00062…	0005634 // nucleus // inferred from direct assay /// 0005634 // nucleus // inferred from electronic annotation /// 0005656 // pre-replicative complex // inferred from direct assay /// 0005737 // cytoplasm // inferred from direct assay /// 0031261 // DNA replication preinitiation complex // inferred from physical interaction /// 0042555 // MCM complex // inferred from direct assay	0000166 // nucleotide binding // inferred from electronic annotation /// 0003677 // DNA binding // inferred from electronic annotation /// 0003682 // chromatin binding // inferred from direct assay /// 0003688 // DNA replication origin binding // inferred from direct assay /// 0005515 // protein binding // inferred from physical interaction /// 0005524 // ATP binding // inferred from electronic a…
24	10309_at	2 R/C	GAT3	13.5573	0.785	YLR013W	Protein containing GATA family zinc finger motifs	0006355 // regulation of transcription, DNA-dependent // inferred from electronic annotation	0005634 // nucleus // inferred from electronic annotation	0003677 // DNA binding // inferred from electronic annotation /// 0003700 // transcription factor activity // inferred from electronic annotation /// 0008270 // zinc ion binding // inferred from electronic annotation /// 0043565 // sequence-specific DNA binding // inferred from electronic annotation /// 0046872 // metal ion binding // inferred from electronic annotation
25	6303_at	2 R/C	Not_Defined	13.3836	0.774	YDR157W	Not_defined	Not_defined	Not_defined	Not_defined
26	11179_at	2 R/C	HSP150	13.3487	0.772	YJL159W	O-mannosylated heat shock protein that is secreted and covalently attached to the cell wall via beta-1,3-glucan and disulfide bridges; required for cell wall stability; induced by heat shock, oxidative stress, and nitrogen limitation	0006950 // response to stress // inferred from electronic annotation /// 0007047 // cell wall organization // inferred from electronic annotation /// 0007047 // cell wall organization // inferred from mutant phenotype	0005576 // extracellular region // inferred from electronic annotation /// 0005618 // cell wall // inferred from electronic annotation /// 0009277 // fungal-type cell wall // inferred from direct assay	0005199 // structural constituent of cell wall // inferred from physical interaction
27	5421_i_at	2 R/C	Not_Defined	13.3325	0.771	YFL067W	Not_defined	Not_defined	0016020 // membrane // inferred from electronic annotation /// 0016021 // integral to membrane // inferred from electronic annotation	Not_defined
28	8418_at	2 R/C	IAH1	13.1714	0.761	YOR126C	Isoamyl acetate-hydrolyzing esterase, required in balance with alcohol acetyltransferase to maintain optimal amounts of isoamyl acetate, which is particularly important in sake brewing	0006083 // acetate metabolic process // inferred from direct assay /// 0006629 // lipid metabolic process // inferred from electronic annotation /// 0016042 // lipid catabolic process // inferred from electronic annotation	Not_defined	0016787 // hydrolase activity // inferred from electronic annotation /// 0016788 // hydrolase activity, acting on ester bonds // inferred from direct assay /// 0016788 // hydrolase activity, acting on ester bonds // inferred from electronic annotation
29	8551_at	2 R/C	PLB3	12.9218	0.743	YOL011W	Phospholipase B (lysophospholipase) involved in phospholipid metabolism; hydrolyzes phosphatidylinositol and phosphatidylserine and displays transacylase activity in vitro	0006660 // phosphatidylserine catabolic process // inferred from direct assay /// 0008152 // metabolic process // inferred from electronic annotation /// 0009395 // phospholipid catabolic process // inferred from electronic annotation /// 0016042 // lipid catabolic process // inferred from electronic annotation /// 0030384 // phosphoinositide metabolic process // inferred from direct assay	0005576 // extracellular region // inferred from direct assay /// 0005576 // extracellular region // inferred from electronic annotation	0004620 // phospholipase activity // inferred from electronic annotation /// 0004622 // lysophospholipase activity // inferred from electronic annotation /// 0004622 // lysophospholipase activity // inferred from mutant phenotype /// 0016787 // hydrolase activity // inferred from electronic annotation
30	10292_at	1 OX	Not_Defined	12.7965	0.734	YLR040C	Not_defined	Not_defined	0005576 // extracellular region // inferred from electronic annotation /// 0005618 // cell wall // inferred from electronic annotation /// 0009277 // fungal-type cell wall // inferred from direct assay /// 0016020 // membrane // inferred from electronic annotation /// 0031225 // anchored to membrane // inferred from electronic annotation	Not_defined
31	8308_at	1 OX	SSP2	12.6676	0.725	YOR242C	Sporulation specific protein that localizes to the spore wall; required for sporulation at a point after meiosis II and during spore wall formation; SSP2 expression is induced midway in meiosis	0030435 // sporulation resulting in formation of a cellular spore // inferred from electronic annotation /// 0030437 // ascospore formation // inferred from mutant phenotype /// 0030476 // ascospore wall assembly // inferred from mutant phenotype	0005619 // ascospore wall // inferred from direct assay /// 0031160 // spore wall // inferred from electronic annotation	Not_defined
32	4496_at	2 R/C	Not_Defined	12.3346	0.703	YHR022C	Not_defined	0007264 // small GTPase mediated signal transduction // inferred from electronic annotation	Not_defined	0000166 // nucleotide binding // inferred from electronic annotation /// 0005524 // ATP binding // inferred from electronic annotation /// 0005525 // GTP binding // inferred from electronic annotation
33	10293_at	2 R/C	Not_Defined	12.0956	0.685	YLR041W	Not_defined	Not_defined	Not_defined	Not_defined
34	11026_at	2 R/C	SAG1	11.617	0.65	YJR004C	Alpha-agglutinin of alpha-cells, binds to Aga1p during agglutination, N-terminal half is homologous to the immunoglobulin superfamily and contains binding site for a-agglutinin, C-terminal half is highly glycosylated and contains GPI anchor	0000752 // agglutination during conjugation with cellular fusion // inferred from mutant phenotype /// 0007155 // cell adhesion // inferred from electronic annotation	0005576 // extracellular region // inferred from electronic annotation /// 0005618 // cell wall // inferred from electronic annotation /// 0009277 // fungal-type cell wall // inferred from direct assay /// 0016020 // membrane // inferred from electronic annotation /// 0031225 // anchored to membrane // inferred from electronic annotation	0005515 // protein binding // inferred from electronic annotation /// 0050839 // cell adhesion molecule binding // inferred from mutant phenotype /// 0050839 // cell adhesion molecule binding // traceable author statement
35	8419_at	1 OX	RGA1	11.5037	0.64	YOR127W	GTPase-activating protein for the polarity-establishment protein Cdc42p; implicated in control of septin organization, pheromone response, and haploid invasive growth	0000750 // pheromone-dependent signal transduction during conjugation with cellular fusion // inferred from genetic interaction /// 0001403 // invasive growth in response to glucose limitation // inferred from physical interaction /// 0007015 // actin filament organization // inferred from mutant phenotype /// 0007118 // budding cell apical bud growth // inferred from physical interaction /// 000…	0005622 // intracellular // inferred from electronic annotation /// 0032177 // cellular bud neck split septin rings // inferred from direct assay	0005096 // GTPase activator activity // inferred from electronic annotation /// 0005100 // Rho GTPase activator activity // inferred from direct assay /// 0005100 // Rho GTPase activator activity // inferred from genetic interaction /// 0005515 // protein binding // inferred from physical interaction /// 0008270 // zinc ion binding // inferred from electronic annotation /// 0046872 // metal ion b…
36	5596_at	2 R/C	SWI4	11.4924	0.639	YER111C	DNA binding component of the SBF complex (Swi4p-Swi6p), a transcriptional activator that in concert with MBF (Mbp1-Swi6p) regulates late G1-specific transcription of targets including cyclins and genes required for DNA synthesis and repair	0000082 // G1/S transition of mitotic cell cycle // inferred from genetic interaction /// 0006350 // transcription // inferred from electronic annotation /// 0006350 // transcription // inferred from mutant phenotype /// 0006355 // regulation of transcription, DNA-dependent // inferred from electronic annotation /// 0043193 // positive regulation of gene-specific transcription // inferred from di…	0000790 // nuclear chromatin // inferred from direct assay /// 0005634 // nucleus // inferred from direct assay /// 0033309 // SBF transcription complex // inferred from direct assay /// 0033309 // SBF transcription complex // inferred from physical interaction	0003677 // DNA binding // inferred from direct assay /// 0003677 // DNA binding // inferred from electronic annotation /// 0003700 // transcription factor activity // inferred from electronic annotation /// 0003700 // transcription factor activity // inferred from mutant phenotype /// 0003700 // transcription factor activity // inferred from physical interaction /// 0005515 // protein binding // …
37	10078_at	2 R/C	PIG1	11.3489	0.625	YLR273C	Putative targeting subunit for the type-1 protein phosphatase Glc7p that tethers it to the Gsy2p glycogen synthase	0005978 // glycogen biosynthetic process // inferred from electronic annotation /// 0005979 // regulation of glycogen biosynthetic process // inferred from genetic interaction	0000164 // protein phosphatase type 1 complex // inferred from physical interaction	0008599 // protein phosphatase type 1 regulator activity // inferred from genetic interaction
38	6905_at	2 R/C	FUS1	11.165	0.61	YCL027W	Membrane protein localized to the shmoo tip, required for cell fusion; expression regulated by mating pheromone; proposed to coordinate signaling, fusion, and polarization events required for fusion; potential Cdc28p substrate	0000747 // conjugation with cellular fusion // inferred from mutant phenotype /// 0031385 // regulation of termination of mating projection growth // inferred from mutant phenotype	0005886 // plasma membrane // inferred from direct assay /// 0016020 // membrane // inferred from electronic annotation /// 0016021 // integral to membrane // inferred from electronic annotation /// 0043332 // mating projection tip // inferred from direct assay	0005515 // protein binding // inferred from physical interaction
39	5357_at	2 R/C	GSY1	11.0327	0.598	YFR015C	Glycogen synthase with similarity to Gsy2p, the more highly expressed yeast homolog; expression induced by glucose limitation, nitrogen starvation, environmental stress, and entry into stationary phase	0005978 // glycogen biosynthetic process // inferred from electronic annotation /// 0005978 // glycogen biosynthetic process // inferred from genetic interaction	0005737 // cytoplasm // inferred from direct assay /// 0005739 // mitochondrion // inferred from direct assay	0003824 // catalytic activity // inferred from electronic annotation /// 0004373 // glycogen (starch) synthase activity // inferred from direct assay /// 0004373 // glycogen (starch) synthase activity // inferred from electronic annotation /// 0005515 // protein binding // inferred from physical interaction /// 0016740 // transferase activity // inferred from electronic annotation /// 0016757 // …
40	10680_at	2 R/C	GFA1	10.8778	0.581	YKL104C	Glutamine-fructose-6-phosphate amidotransferase, catalyzes the formation of glucosamine-6-P and glutamate from fructose-6-P and glutamine in the first step of chitin biosynthesis	0005975 // carbohydrate metabolic process // inferred from electronic annotation /// 0006038 // cell wall chitin biosynthetic process // inferred from genetic interaction /// 0006541 // glutamine metabolic process // inferred from electronic annotation /// 0008152 // metabolic process // inferred from electronic annotation /// 0016051 // carbohydrate biosynthetic process // inferred from electron…	0005737 // cytoplasm // inferred from electronic annotation	0004360 // glutamine-fructose-6-phosphate transaminase (isomerizing) activity // inferred from direct assay /// 0004360 // glutamine-fructose-6-phosphate transaminase (isomerizing) activity // inferred from electronic annotation /// 0005529 // sugar binding // inferred from electronic annotation /// 0008483 // transaminase activity // inferred from electronic annotation /// 0016740 // transferase…
41	10129_at	2 R/C	Not_Defined	10.8751	0.581	YLR194C	Not_defined	0007047 // cell wall organization // inferred from electronic annotation /// 0031505 // fungal-type cell wall organization // inferred from expression pattern	0005576 // extracellular region // inferred from electronic annotation /// 0005618 // cell wall // inferred from electronic annotation /// 0009277 // fungal-type cell wall // inferred from direct assay /// 0016020 // membrane // inferred from electronic annotation /// 0031225 // anchored to membrane // inferred from electronic annotation /// 0046658 // anchored to plasma membrane // inferred from…	0005199 // structural constituent of cell wall // inferred from physical interaction
42	7069_at	1 OX	PHO89	10.7579	0.567	YBR296C	Na+/Pi cotransporter, active in early growth phase; similar to phosphate transporters of Neurospora crassa; transcription regulated by inorganic phosphate concentrations and Pho4p	0006810 // transport // inferred from electronic annotation /// 0006817 // phosphate transport // inferred from electronic annotation /// 0006817 // phosphate transport // inferred from mutant phenotype	0005886 // plasma membrane // inferred from mutant phenotype /// 0016020 // membrane // inferred from electronic annotation /// 0016021 // integral to membrane // inferred from electronic annotation	0005315 // inorganic phosphate transmembrane transporter activity // inferred from electronic annotation /// 0015293 // symporter activity // inferred from electronic annotation /// 0015319 // sodium:inorganic phosphate symporter activity // inferred from mutant phenotype
43	8802_at	2 R/C	AGA1	10.6932	0.56	YNR044W	Anchorage subunit of a-agglutinin of a-cells, highly O-glycosylated protein with N-terminal secretion signal and C-terminal signal for addition of GPI anchor to cell wall, linked to adhesion subunit Aga2p via two disulfide bonds	0000752 // agglutination during conjugation with cellular fusion // inferred from mutant phenotype /// 0007155 // cell adhesion // inferred from electronic annotation /// 0019236 // response to pheromone // inferred from electronic annotation	0005576 // extracellular region // inferred from electronic annotation /// 0005618 // cell wall // inferred from electronic annotation /// 0009277 // fungal-type cell wall // inferred from direct assay /// 0016020 // membrane // inferred from electronic annotation /// 0031225 // anchored to membrane // inferred from electronic annotation	0005515 // protein binding // inferred from electronic annotation /// 0050839 // cell adhesion molecule binding // inferred from mutant phenotype /// 0050839 // cell adhesion molecule binding // traceable author statement
44	5750_at	1 OX	UTR2	10.4606	0.539	YEL040W	Cell wall protein that functions in the transfer of chitin to beta(1-6)glucan; putative chitin transglycosidase; glycosylphosphatidylinositol (GPI)-anchored protein localized to the bud neck; has a role in cell wall maintenance	0005975 // carbohydrate metabolic process // inferred from electronic annotation /// 0007047 // cell wall organization // inferred from electronic annotation /// 0007047 // cell wall organization // inferred from genetic interaction	0000144 // cellular bud neck septin ring // inferred from direct assay /// 0005576 // extracellular region // inferred from electronic annotation /// 0005618 // cell wall // inferred from electronic annotation /// 0005624 // membrane fraction // inferred from direct assay /// 0009277 // fungal-type cell wall // inferred from direct assay /// 0016020 // membrane // inferred from electronic annotat…	0004553 // hydrolase activity, hydrolyzing O-glycosyl compounds // inferred from electronic annotation /// 0016787 // hydrolase activity // inferred from electronic annotation /// 0016798 // hydrolase activity, acting on glycosyl bonds // inferred from electronic annotation
45	5107_at	0 R/B	LIF1	10.2782	0.525	YGL090W	Component of the DNA ligase IV complex that mediates nonhomologous end joining in DNA double-strand break repair; physically interacts with Dnl4p and Nej1p; homologous to mammalian XRCC4 protein	0006281 // DNA repair // inferred from electronic annotation /// 0006303 // double-strand break repair via nonhomologous end joining // inferred from direct assay /// 0006303 // double-strand break repair via nonhomologous end joining // inferred from physical interaction /// 0006974 // response to DNA damage stimulus // inferred from electronic annotation	0000790 // nuclear chromatin // inferred from direct assay /// 0005634 // nucleus // inferred from direct assay /// 0005634 // nucleus // inferred from electronic annotation /// 0005737 // cytoplasm // inferred from electronic annotation /// 0032807 // DNA ligase IV complex // inferred from physical interaction	0003682 // chromatin binding // inferred from direct assay /// 0005515 // protein binding // inferred from physical interaction
46	7159_at	2 R/C	Not_Defined	10.2366	0.521	YBR204C	Not_defined	0016042 // lipid catabolic process // inferred from electronic annotation	0005777 // peroxisome // inferred from electronic annotation	0003824 // catalytic activity // inferred from electronic annotation /// 0005515 // protein binding // inferred from physical interaction /// 0016787 // hydrolase activity // inferred from electronic annotation /// 0017171 // serine hydrolase activity // inferred from direct assay /// 0042802 // identical protein binding // inferred from physical interaction
47	9204_at	1 OX	PFA3	10.176	0.517	YNL326C	Palmitoyltransferase for Vac8p, required for vacuolar membrane fusion; contains an Asp-His-His-Cys-cysteine rich (DHHC-CRD) domain; autoacylates; required for vacuolar integrity under stress conditions	0018318 // protein amino acid palmitoylation // inferred from direct assay /// 0042144 // vacuole fusion, non-autophagic // inferred from genetic interaction /// 0042144 // vacuole fusion, non-autophagic // inferred from mutant phenotype	0000324 // fungal-type vacuole // inferred from direct assay /// 0000329 // fungal-type vacuole membrane // inferred from direct assay /// 0005773 // vacuole // inferred from electronic annotation /// 0005774 // vacuolar membrane // inferred from electronic annotation /// 0016020 // membrane // inferred from electronic annotation /// 0016021 // integral to membrane // inferred from electronic ann…	0008270 // zinc ion binding // inferred from electronic annotation /// 0008415 // acyltransferase activity // inferred from electronic annotation /// 0016740 // transferase activity // inferred from electronic annotation /// 0019706 // protein-cysteine S-palmitoleyltransferase activity // inferred from direct assay /// 0046872 // metal ion binding // inferred from electronic annotation
48	9856_at	2 R/C	SST2	10.162	0.515	YLR452C	GTPase-activating protein for Gpa1p, regulates desensitization to alpha factor pheromone; also required to prevent receptor-independent signaling of the mating pathway; member of the RGS (regulator of G-protein signaling) family	0000754 // adaptation to pheromone during conjugation with cellular fusion // inferred from mutant phenotype /// 0000754 // adaptation to pheromone during conjugation with cellular fusion // traceable author statement /// 0007165 // signal transduction // inferred from mutant phenotype /// 0007242 // intracellular signaling cascade // inferred from electronic annotation /// 0009968 // negative re…	0005886 // plasma membrane // inferred from direct assay	0004871 // signal transducer activity // inferred from electronic annotation /// 0005096 // GTPase activator activity // inferred from direct assay /// 0005515 // protein binding // inferred from physical interaction
49	3734_s_at	1 OX	YRF1-1	10.0072	0.499	YLR466W	Helicase encoded by the Y' element of subtelomeric regions, highly expressed in the mutants lacking the telomerase component TLC1; potentially phosphorylated by Cdc28p /// Helicase encoded by the Y' element of subtelomeric regions, highly expressed in the mutants lacking the telomerase component TLC1; potentially phosphorylated by Cdc28p; induced by treatment with 8-methoxypsoralen and UVA irradi…	0000722 // telomere maintenance via recombination // inferred from genetic interaction	0005634 // nucleus // inferred by curator /// 0005739 // mitochondrion // inferred from direct assay	0000166 // nucleotide binding // inferred from electronic annotation /// 0003676 // nucleic acid binding // inferred from electronic annotation /// 0003678 // DNA helicase activity // inferred from direct assay /// 0004386 // helicase activity // inferred from electronic annotation /// 0005524 // ATP binding // inferred from electronic annotation /// 0008026 // ATP-dependent helicase activity // …
50	3732_s_at	3 APER	Not_Defined	10.0072	0.499	YLR463C	Not_defined	Not_defined	Not_defined	Not_defined
51	4785_at	1 OX	Not_Defined	9.93685	0.491	YGR219W	Not_defined	Not_defined	0005634 // nucleus // inferred from electronic annotation /// 0005737 // cytoplasm // inferred from electronic annotation	Not_defined
52	8480_at	2 R/C	Not_Defined	9.87883	0.485	YOR052C	Not_defined	Not_defined	0005634 // nucleus // inferred from direct assay /// 0005634 // nucleus // inferred from electronic annotation	0008270 // zinc ion binding // inferred from electronic annotation /// 0046872 // metal ion binding // inferred from electronic annotation
53	4428_at	1 OX	HXT4	9.87359	0.484	YHR092C	High-affinity glucose transporter of the major facilitator superfamily, expression is induced by low levels of glucose and repressed by high levels of glucose	0006810 // transport // inferred from electronic annotation /// 0008643 // carbohydrate transport // inferred from electronic annotation /// 0008645 // hexose transport // traceable author statement /// 0055085 // transmembrane transport // inferred from electronic annotation	0005624 // membrane fraction // inferred from direct assay /// 0016020 // membrane // inferred from electronic annotation /// 0016021 // integral to membrane // inferred from electronic annotation	0005215 // transporter activity // inferred from electronic annotation /// 0005351 // sugar:hydrogen symporter activity // inferred from electronic annotation /// 0005353 // fructose transmembrane transporter activity // traceable author statement /// 0005355 // glucose transmembrane transporter activity // inferred from direct assay /// 0005355 // glucose transmembrane transporter activity // tr…
54	6641_at	2 R/C	PCL9	9.82983	0.48	YDL179W	Cyclin, forms a functional kinase complex with Pho85p cyclin-dependent kinase (Cdk), expressed in late M/early G1 phase, activated by Swi5p	0000079 // regulation of cyclin-dependent protein kinase activity // inferred from electronic annotation /// 0007049 // cell cycle // inferred from electronic annotation /// 0032878 // regulation of establishment or maintenance of cell polarity // inferred from genetic interaction /// 0051301 // cell division // inferred from electronic annotation /// 0051302 // regulation of cell division // inf…	0000131 // incipient cellular bud site // inferred from direct assay /// 0000307 // cyclin-dependent protein kinase holoenzyme complex // traceable author statement /// 0005935 // cellular bud neck // inferred from direct assay	0005515 // protein binding // inferred from physical interaction /// 0016538 // cyclin-dependent protein kinase regulator activity // traceable author statement /// 0019901 // protein kinase binding // inferred from electronic annotation
55	6850_at	2 R/C	SRD1	9.69395	0.465	YCR018C	Protein involved in the processing of pre-rRNA to mature rRNA; contains a C2/C2 zinc finger motif; srd1 mutation suppresses defects caused by the rrp1-1 mutation	0006355 // regulation of transcription, DNA-dependent // inferred from electronic annotation /// 0006364 // rRNA processing // inferred from electronic annotation /// 0006364 // rRNA processing // inferred from genetic interaction	0005634 // nucleus // inferred from direct assay /// 0005634 // nucleus // inferred from electronic annotation /// 0005737 // cytoplasm // inferred from direct assay /// 0005737 // cytoplasm // inferred from electronic annotation	0003677 // DNA binding // inferred from electronic annotation /// 0003700 // transcription factor activity // inferred from electronic annotation /// 0008270 // zinc ion binding // inferred from electronic annotation /// 0043565 // sequence-specific DNA binding // inferred from electronic annotation /// 0046872 // metal ion binding // inferred from electronic annotation
56	4706_at	0 R/B	RNH70	9.65506	0.461	YGR276C	3'-5' exoribonuclease; required for maturation of 3' ends of 5S rRNA and tRNA-Arg3 from dicistronic transcripts	0000467 // exonucleolytic trimming to generate mature 3'-end of 5.8S rRNA from tricistronic rRNA transcript (SSU-rRNA, 5.8S rRNA, LSU-rRNA) // inferred from genetic interaction /// 0002107 // generation of mature 3'-end of 5S rRNA generated by RNA polymerase III // inferred from mutant phenotype /// 0006364 // rRNA processing // inferred from electronic annotation /// 0008033 // tRNA processing /…	0005622 // intracellular // inferred from electronic annotation /// 0005634 // nucleus // inferred from direct assay /// 0005634 // nucleus // inferred from electronic annotation	0000175 // 3'-5'-exoribonuclease activity // inferred from mutant phenotype /// 0003676 // nucleic acid binding // inferred from electronic annotation /// 0003723 // RNA binding // inferred from electronic annotation /// 0004518 // nuclease activity // inferred from electronic annotation /// 0004527 // exonuclease activity // inferred from electronic annotation /// 0005515 // protein binding // i…
57	4522_at	2 R/C	GPA1	9.60999	0.457	YHR005C	GTP-binding alpha subunit of the heterotrimeric G protein that couples to pheromone receptors; negatively regulates the mating pathway by sequestering G(beta)gamma and by triggering an adaptive response; activates Vps34p at the endosome	0000750 // pheromone-dependent signal transduction during conjugation with cellular fusion // inferred from mutant phenotype /// 0000754 // adaptation to pheromone during conjugation with cellular fusion // inferred from mutant phenotype /// 0007165 // signal transduction // inferred from electronic annotation /// 0007186 // G-protein coupled receptor protein signaling pathway // inferred from el…	0005768 // endosome // inferred from direct assay /// 0005768 // endosome // inferred from electronic annotation /// 0005834 // heterotrimeric G-protein complex // inferred from direct assay /// 0005834 // heterotrimeric G-protein complex // inferred from mutant phenotype /// 0005886 // plasma membrane // inferred from direct assay /// 0005886 // plasma membrane // inferred from electronic annota…	0000166 // nucleotide binding // inferred from electronic annotation /// 0003924 // GTPase activity // inferred from direct assay /// 0003924 // GTPase activity // inferred from mutant phenotype /// 0004871 // signal transducer activity // inferred from electronic annotation /// 0005515 // protein binding // inferred from physical interaction /// 0005525 // GTP binding // inferred from electronic…
58	7912_at	2 R/C	Not_Defined	9.36731	0.432	YPL158C	Not_defined	Not_defined	0005935 // cellular bud neck // inferred from direct assay	Not_defined
59	10756_at	2 R/C	PIR3	9.31883	0.427	YKL163W	O-glycosylated covalently-bound cell wall protein required for cell wall stability; expression is cell cycle regulated, peaking in M/G1 and also subject to regulation by the cell integrity pathway	0007047 // cell wall organization // inferred from electronic annotation /// 0007047 // cell wall organization // inferred from mutant phenotype	0005576 // extracellular region // inferred from electronic annotation /// 0005618 // cell wall // inferred from electronic annotation /// 0009277 // fungal-type cell wall // inferred from direct assay /// 0009277 // fungal-type cell wall // traceable author statement	0005199 // structural constituent of cell wall // inferred from physical interaction
60	8186_at	0 R/B	Not_Defined	9.30354	0.426	YOR342C	Not_defined	Not_defined	0005634 // nucleus // inferred from direct assay /// 0005634 // nucleus // inferred from electronic annotation /// 0005737 // cytoplasm // inferred from direct assay /// 0005737 // cytoplasm // inferred from electronic annotation	Not_defined
61	5030_at	2 R/C	AGA2	9.26764	0.423	YGL032C	Adhesion subunit of a-agglutinin of a-cells, C-terminal sequence acts as a ligand for alpha-agglutinin (Sag1p) during agglutination, modified with O-linked oligomannosyl chains, linked to anchorage subunit Aga1p via two disulfide bonds	0000746 // conjugation // inferred from reviewed computational analysis /// 0000752 // agglutination during conjugation with cellular fusion // traceable author statement /// 0007155 // cell adhesion // inferred from electronic annotation /// 0019236 // response to pheromone // inferred from reviewed computational analysis /// 0019953 // sexual reproduction // inferred from reviewed computational…	0009277 // fungal-type cell wall // traceable author statement	0005515 // protein binding // inferred from electronic annotation /// 0050839 // cell adhesion molecule binding // traceable author statement
62	10243_at	2 R/C	SIC1	9.16082	0.41	YLR079W	Inhibitor of Cdc28-Clb kinase complexes that controls G1/S phase transition, preventing premature S phase and ensuring genomic integrity; phosphorylation targets Sic1p for SCF(CDC4)-dependent turnover; functional homolog of mammalian Kip1	0000079 // regulation of cyclin-dependent protein kinase activity // inferred from direct assay /// 0000082 // G1/S transition of mitotic cell cycle // inferred from expression pattern /// 0010526 // negative regulation of transposition, RNA-mediated // inferred from mutant phenotype	0005634 // nucleus // inferred from direct assay /// 0005634 // nucleus // inferred from electronic annotation /// 0005737 // cytoplasm // inferred from direct assay /// 0005737 // cytoplasm // inferred from electronic annotation	0004861 // cyclin-dependent protein kinase inhibitor activity // inferred from direct assay /// 0005515 // protein binding // inferred from physical interaction
63	10032_at	1 OX	MCM5	9.05884	0.398	YLR274W	Component of the hexameric MCM complex, which is important for priming origins of DNA replication in G1 and becomes an active ATP-dependent helicase that promotes DNA melting and elongation when activated by Cdc7p-Dbf4p in S-phase	0000084 // S phase of mitotic cell cycle // inferred from genetic interaction /// 0006260 // DNA replication // inferred from electronic annotation /// 0006267 // pre-replicative complex assembly // inferred from direct assay /// 0006267 // pre-replicative complex assembly // inferred from physical interaction /// 0006270 // DNA replication initiation // inferred from electronic annotation /// 00…	0005634 // nucleus // inferred from direct assay /// 0005634 // nucleus // inferred from electronic annotation /// 0005656 // pre-replicative complex // inferred from direct assay /// 0005737 // cytoplasm // inferred from direct assay /// 0031261 // DNA replication preinitiation complex // inferred from physical interaction /// 0042555 // MCM complex // inferred from direct assay	0000166 // nucleotide binding // inferred from electronic annotation /// 0003677 // DNA binding // inferred from electronic annotation /// 0003682 // chromatin binding // inferred from direct assay /// 0003688 // DNA replication origin binding // inferred from direct assay /// 0003697 // single-stranded DNA binding // inferred from mutant phenotype /// 0005515 // protein binding // inferred from …
64	7784_at	0 R/B	Not_Defined	9.03889	0.395	YPL014W	Not_defined	Not_defined	0005634 // nucleus // inferred from direct assay /// 0005634 // nucleus // inferred from electronic annotation /// 0005737 // cytoplasm // inferred from direct assay /// 0005737 // cytoplasm // inferred from electronic annotation	Not_defined
65	6552_at	0 R/B	NUR1	8.79454	0.369	YDL089W	Protein of unknown function; interacts with Csm1p, Lrs4p; required for rDNA repeat stability; null mutant causes increase in unequal sister-chromatid exchange; GFP-fusion protein localizes to the nuclear periphery, possible Cdc28p substrate	0043007 // maintenance of rDNA // inferred from mutant phenotype	0016020 // membrane // inferred from electronic annotation /// 0016021 // integral to membrane // inferred from electronic annotation /// 0034399 // nuclear periphery // inferred from direct assay	0005515 // protein binding // inferred from physical interaction
66	11230_at	0 R/B	ELO1	8.68343	0.356	YJL196C	Elongase I, medium-chain acyl elongase, catalyzes carboxy-terminal elongation of unsaturated C12-C16 fatty acyl-CoAs to C16-C18 fatty acids	0006633 // fatty acid biosynthetic process // inferred from electronic annotation /// 0008610 // lipid biosynthetic process // inferred from electronic annotation /// 0019368 // fatty acid elongation, unsaturated fatty acid // inferred from mutant phenotype	0016020 // membrane // inferred from electronic annotation /// 0016021 // integral to membrane // inferred from electronic annotation	0009922 // fatty acid elongase activity // inferred from mutant phenotype
67	9040_at	2 R/C	MDG1	8.58945	0.346	YNL173C	Plasma membrane protein involved in G-protein mediated pheromone signaling pathway; overproduction suppresses bem1 mutations	0000750 // pheromone-dependent signal transduction during conjugation with cellular fusion // inferred from mutant phenotype	0005886 // plasma membrane // inferred from direct assay /// 0005886 // plasma membrane // inferred from electronic annotation /// 0016020 // membrane // inferred from electronic annotation	Not_defined
68	5544_at	2 R/C	SPI1	8.55917	0.344	YER150W	GPI-anchored cell wall protein involved in weak acid resistance; basal expression requires Msn2p/Msn4p; expression is induced under conditions of stress and during the diauxic shift; similar to Sed1p	0001101 // response to acid // inferred from mutant phenotype	0009277 // fungal-type cell wall // inferred from direct assay	Not_defined
69	10722_at	2 R/C	Not_Defined	8.44678	0.333	YKL151C	Not_defined	0006950 // response to stress // inferred from expression pattern	0005737 // cytoplasm // inferred from direct assay	Not_defined
70	6651_at	2 R/C	UGX2	8.27896	0.314	YDL169C	Protein of unknown function, transcript accumulates in response to any combination of stress conditions	Not_defined	Not_defined	Not_defined
71	8896_at	2 R/C	Not_Defined	8.26243	0.312	YNL046W	Not_defined	0042493 // response to drug // inferred from mutant phenotype	0005783 // endoplasmic reticulum // inferred from direct assay /// 0005783 // endoplasmic reticulum // inferred from electronic annotation /// 0005789 // endoplasmic reticulum membrane // inferred from electronic annotation /// 0016020 // membrane // inferred from electronic annotation /// 0016021 // integral to membrane // inferred from electronic annotation	Not_defined
72	7435_at	1 OX	SKT5	8.12462	0.298	YBL061C	Activator of Chs3p (chitin synthase III), recruits Chs3p to the bud neck via interaction with Bni4p; has similarity to Shc1p, which activates Chs3p during sporulation	0000910 // cytokinesis // traceable author statement /// 0006038 // cell wall chitin biosynthetic process // inferred from mutant phenotype /// 0006970 // response to osmotic stress // traceable author statement	0000131 // incipient cellular bud site // inferred from direct assay /// 0000144 // cellular bud neck septin ring // inferred from direct assay /// 0005886 // plasma membrane // inferred from electronic annotation /// 0005935 // cellular bud neck // inferred from direct assay /// 0016020 // membrane // inferred from electronic annotation	0005488 // binding // inferred from electronic annotation /// 0008047 // enzyme activator activity // inferred from mutant phenotype
73	9777_at	0 R/B	COQ5	7.95185	0.281	YML110C	2-hexaprenyl-6-methoxy-1,4-benzoquinone methyltransferase, involved in ubiquinone (Coenzyme Q) biosynthesis; localizes to the matrix face of the mitochondrial inner membrane in a large complex with other ubiquinone biosynthetic enzymes	0006744 // ubiquinone biosynthetic process // inferred from electronic annotation /// 0006744 // ubiquinone biosynthetic process // inferred from mutant phenotype /// 0009060 // aerobic respiration // inferred from mutant phenotype	0005739 // mitochondrion // inferred from direct assay /// 0005739 // mitochondrion // inferred from electronic annotation /// 0005759 // mitochondrial matrix // inferred from direct assay	0008168 // methyltransferase activity // inferred from electronic annotation /// 0016740 // transferase activity // inferred from electronic annotation /// 0042802 // identical protein binding // inferred from physical interaction /// 0043334 // 2-hexaprenyl-6-methoxy-1,4-benzoquinone methyltransferase activity // inferred from mutant phenotype
74	6409_at	2 R/C	AFR1	7.90952	0.276	YDR085C	Alpha-factor pheromone receptor regulator, negatively regulates pheromone receptor signaling; required for normal mating projection (shmoo) formation; required for Spa2p to recruit Mpk1p to shmoo tip during mating; interacts with Cdc12p	0000750 // pheromone-dependent signal transduction during conjugation with cellular fusion // inferred from genetic interaction /// 0000767 // cell morphogenesis during conjugation // inferred from mutant phenotype /// 0008277 // regulation of G-protein coupled receptor protein signaling pathway // inferred from mutant phenotype	0001400 // mating projection base // inferred from direct assay	0005057 // receptor signaling protein activity // inferred from mutant phenotype
75	11247_s_at	2 R/C	YRF1-1	7.9	0.275	YJL225C	Helicase encoded by the Y' element of subtelomeric regions, highly expressed in the mutants lacking the telomerase component TLC1; potentially phosphorylated by Cdc28p /// Helicase encoded by the Y' element of subtelomeric regions, highly expressed in the mutants lacking the telomerase component TLC1; potentially phosphorylated by Cdc28p; induced by treatment with 8-methoxypsoralen and UVA irradi…	0000722 // telomere maintenance via recombination // inferred from genetic interaction	0005634 // nucleus // inferred by curator /// 0005739 // mitochondrion // inferred from direct assay /// 0016020 // membrane // inferred from electronic annotation /// 0016021 // integral to membrane // inferred from electronic annotation	0000166 // nucleotide binding // inferred from electronic annotation /// 0003676 // nucleic acid binding // inferred from electronic annotation /// 0003678 // DNA helicase activity // inferred from direct assay /// 0004386 // helicase activity // inferred from electronic annotation /// 0005515 // protein binding // inferred from physical interaction /// 0005524 // ATP binding // inferred from ele…
76	8779_at	2 R/C	DSE4	7.89901	0.275	YNR067C	Daughter cell-specific secreted protein with similarity to glucanases, degrades cell wall from the daughter side causing daughter to separate from mother	0007109 // cytokinesis, completion of separation // inferred from expression pattern /// 0007109 // cytokinesis, completion of separation // inferred from mutant phenotype /// 0008152 // metabolic process // inferred from electronic annotation /// 0016998 // cell wall catabolic process // inferred from electronic annotation	0005576 // extracellular region // inferred from electronic annotation /// 0005618 // cell wall // inferred from electronic annotation /// 0009277 // fungal-type cell wall // inferred from direct assay /// 0030428 // cell septum // inferred from direct assay	0016787 // hydrolase activity // inferred from electronic annotation /// 0016798 // hydrolase activity, acting on glycosyl bonds // inferred from electronic annotation /// 0033903 // endo-1,3(4)-beta-glucanase activity // inferred from electronic annotation /// 0042973 // glucan endo-1,3-beta-D-glucosidase activity // inferred from genetic interaction
77	4197_at	0 R/B	POR2	7.84444	0.27	YIL114C	Putative mitochondrial porin (voltage-dependent anion channel), related to Por1p but not required for mitochondrial membrane permeability or mitochondrial osmotic stability	0006810 // transport // inferred from electronic annotation /// 0006811 // ion transport // inferred from electronic annotation /// 0006811 // ion transport // inferred from genetic interaction /// 0006820 // anion transport // inferred from electronic annotation	0005739 // mitochondrion // inferred from direct assay /// 0005739 // mitochondrion // inferred from electronic annotation /// 0005741 // mitochondrial outer membrane // inferred from direct assay /// 0005741 // mitochondrial outer membrane // inferred from electronic annotation /// 0016020 // membrane // inferred from electronic annotation /// 0016021 // integral to membrane // inferred from ele…	0008308 // voltage-gated anion channel activity // inferred from electronic annotation /// 0008308 // voltage-gated anion channel activity // inferred from genetic interaction
78	9202_at	2 R/C	MDJ2	7.79366	0.266	YNL328C	Constituent of the mitochondrial import motor associated with the presequence translocase; function overlaps with that of Pam18p; stimulates the ATPase activity of Ssc1p to drive mitochondrial import; contains a J domain	0006810 // transport // inferred from electronic annotation /// 0006950 // response to stress // inferred from electronic annotation /// 0015031 // protein transport // inferred from electronic annotation /// 0030150 // protein import into mitochondrial matrix // inferred from genetic interaction /// 0065002 // intracellular protein transmembrane transport // inferred from electronic annotation	0001405 // presequence translocase-associated import motor // inferred from physical interaction /// 0005739 // mitochondrion // inferred from electronic annotation /// 0005743 // mitochondrial inner membrane // inferred from direct assay /// 0005743 // mitochondrial inner membrane // inferred from electronic annotation /// 0016020 // membrane // inferred from electronic annotation	0001671 // ATPase activator activity // inferred from direct assay /// 0008565 // protein transporter activity // inferred from genetic interaction /// 0031072 // heat shock protein binding // inferred from electronic annotation
79	8988_at	2 R/C	Not_Defined	7.75261	0.262	YNL134C	Not_defined	0008152 // metabolic process // inferred from electronic annotation /// 0055114 // oxidation reduction // inferred from electronic annotation	0005634 // nucleus // inferred from direct assay /// 0005737 // cytoplasm // inferred from direct assay	0003824 // catalytic activity // inferred from electronic annotation /// 0005488 // binding // inferred from electronic annotation /// 0008106 // alcohol dehydrogenase (NADP+) activity // non-traceable author statement /// 0008270 // zinc ion binding // inferred from electronic annotation /// 0016491 // oxidoreductase activity // inferred from electronic annotation
80	7204_at	2 R/C	AMN1	7.73492	0.26	YBR158W	Protein required for daughter cell separation, multiple mitotic checkpoints, and chromosome stability; contains 12 degenerate leucine-rich repeat motifs; expression is induced by the Mitotic Exit Network (MEN)	0001100 // negative regulation of exit from mitosis // inferred from genetic interaction /// 0007049 // cell cycle // inferred from electronic annotation /// 0007067 // mitosis // inferred from electronic annotation /// 0007093 // mitotic cell cycle checkpoint // inferred from mutant phenotype /// 0051301 // cell division // inferred from electronic annotation	0005634 // nucleus // inferred from direct assay /// 0005634 // nucleus // inferred from electronic annotation /// 0005737 // cytoplasm // inferred from direct assay /// 0005737 // cytoplasm // inferred from electronic annotation /// 0005933 // cellular bud // inferred from direct assay	0005515 // protein binding // inferred from physical interaction
81	7091_at	2 R/C	UBX7	7.64676	0.252	YBR273C	UBX (ubiquitin regulatory X) domain-containing protein that interacts with Cdc48p	0006511 // ubiquitin-dependent protein catabolic process // inferred from electronic annotation /// 0006511 // ubiquitin-dependent protein catabolic process // inferred from mutant phenotype /// 0030435 // sporulation resulting in formation of a cellular spore // inferred from mutant phenotype	0005635 // nuclear envelope // inferred from direct assay /// 0005783 // endoplasmic reticulum // inferred from direct assay /// 0005783 // endoplasmic reticulum // inferred from electronic annotation	0005515 // protein binding // inferred from physical interaction
82	6922_at	2 R/C	KAR4	7.64026	0.251	YCL055W	Transcription factor required for gene regulation in repsonse to pheromones; also required during meiosis; exists in two forms, a slower-migrating form more abundant during vegetative growth and a faster-migrating form induced by pheromone	0000080 // G1 phase of mitotic cell cycle // inferred from expression pattern /// 0000741 // karyogamy // inferred from electronic annotation /// 0000742 // karyogamy during conjugation with cellular fusion // inferred from mutant phenotype /// 0006139 // nucleobase, nucleoside, nucleotide and nucleic acid metabolic process // inferred from electronic annotation /// 0007126 // meiosis // inferred…	0005634 // nucleus // inferred from direct assay /// 0005634 // nucleus // inferred from electronic annotation /// 0005737 // cytoplasm // inferred from direct assay	0003700 // transcription factor activity // inferred from direct assay /// 0005515 // protein binding // inferred from physical interaction /// 0008168 // methyltransferase activity // inferred from electronic annotation
83	8285_at	2 R/C	DSE3	7.56642	0.245	YOR264W	Daughter cell-specific protein, may help establish daughter fate	0007049 // cell cycle // inferred from electronic annotation	0005935 // cellular bud neck // inferred from direct assay /// 0005935 // cellular bud neck // inferred from electronic annotation	0005515 // protein binding // inferred from physical interaction
84	10778_at	2 R/C	ASH1	7.5586	0.244	YKL185W	Zinc-finger inhibitor of HO transcription; mRNA is localized and translated in the distal tip of anaphase cells, resulting in accumulation of Ash1p in daughter cell nuclei and inhibition of HO expression; potential Cdc28p substrate	0000122 // negative regulation of transcription from RNA polymerase II promoter // inferred from direct assay /// 0006350 // transcription // inferred from electronic annotation /// 0006355 // regulation of transcription, DNA-dependent // inferred from electronic annotation /// 0007124 // pseudohyphal growth // inferred from genetic interaction /// 0007124 // pseudohyphal growth // inferred from …	0005634 // nucleus // inferred from direct assay /// 0005634 // nucleus // inferred from electronic annotation /// 0005933 // cellular bud // inferred from direct assay	0003677 // DNA binding // inferred from electronic annotation /// 0003700 // transcription factor activity // inferred from electronic annotation /// 0003704 // specific RNA polymerase II transcription factor activity // inferred from direct assay /// 0004407 // histone deacetylase activity // inferred from direct assay /// 0008270 // zinc ion binding // inferred from electronic annotation /// 00…
85	6424_at	2 R/C	PST1	7.49573	0.237	YDR055W	Cell wall protein that contains a putative GPI-attachment site; secreted by regenerating protoplasts; up-regulated by activation of the cell integrity pathway, as mediated by Rlm1p; upregulated by cell wall damage via disruption of FKS1	0001101 // response to acid // inferred from expression pattern /// 0007047 // cell wall organization // inferred from genetic interaction	0005576 // extracellular region // inferred from electronic annotation /// 0005618 // cell wall // inferred from electronic annotation /// 0005886 // plasma membrane // inferred from direct assay /// 0005886 // plasma membrane // inferred from electronic annotation /// 0009277 // fungal-type cell wall // inferred from direct assay /// 0016020 // membrane // inferred from electronic annotation ///…	Not_defined
86	8536_at	2 R/C	ROD1	7.46573	0.235	YOR018W	Membrane protein that binds the ubiquitin ligase Rsp5p via its 2 PY motifs; overexpression confers resistance to the GST substrate o-dinitrobenzene,zinc, and calcium; proposed to regulate the endocytosis of plasma membrane proteins	0042493 // response to drug // inferred from mutant phenotype	0005886 // plasma membrane // inferred from direct assay /// 0016020 // membrane // inferred from electronic annotation	0005515 // protein binding // inferred from physical interaction /// 0031625 // ubiquitin protein ligase binding // inferred from physical interaction
87	5389_at	2 R/C	OTU1	7.39294	0.228	YFL044C	Deubiquitylation enzyme that binds to the chaperone-ATPase Cdc48p; may contribute to regulation of protein degradation by deubiquitylating substrates that have been ubiquitylated by Ufd2p; member of the Ovarian Tumor (OTU) family	0006511 // ubiquitin-dependent protein catabolic process // inferred from electronic annotation /// 0016579 // protein deubiquitination // inferred from direct assay /// 0045449 // regulation of transcription // inferred from mutant phenotype	0005622 // intracellular // inferred from electronic annotation /// 0005634 // nucleus // inferred from direct assay /// 0005634 // nucleus // inferred from electronic annotation /// 0005737 // cytoplasm // inferred from direct assay /// 0005737 // cytoplasm // inferred from electronic annotation	0004843 // ubiquitin-specific protease activity // inferred from direct assay /// 0008233 // peptidase activity // inferred from electronic annotation /// 0008234 // cysteine-type peptidase activity // inferred from electronic annotation /// 0008270 // zinc ion binding // inferred from electronic annotation /// 0016787 // hydrolase activity // inferred from electronic annotation /// 0046872 // me…
88	9203_at	2 R/C	EGT2	7.36891	0.226	YNL327W	Glycosylphosphatidylinositol (GPI)-anchored cell wall endoglucanase required for proper cell separation after cytokinesis, expression is activated by Swi5p and tightly regulated in a cell cycle-dependent manner	0000910 // cytokinesis // inferred from mutant phenotype /// 0007049 // cell cycle // inferred from electronic annotation /// 0007067 // mitosis // inferred from electronic annotation /// 0051301 // cell division // inferred from electronic annotation	0005933 // cellular bud // inferred from direct assay /// 0009277 // fungal-type cell wall // inferred from direct assay	0008810 // cellulase activity // traceable author statement
89	9008_at	2 R/C	YGP1	7.31827	0.221	YNL160W	Cell wall-related secretory glycoprotein; induced by nutrient deprivation-associated growth arrest and upon entry into stationary phase; may be involved in adaptation prior to stationary phase entry; has similarity to Sps100p	0006520 // amino acid metabolic process // inferred from electronic annotation /// 0006950 // response to stress // inferred from expression pattern /// 0007584 // response to nutrient // inferred from expression pattern	0005576 // extracellular region // inferred from electronic annotation /// 0009277 // fungal-type cell wall // traceable author statement	Not_defined
90	8207_at	2 R/C	FAA1	7.12262	0.206	YOR317W	Long chain fatty acyl-CoA synthetase with a preference for C12:0-C16:0 fatty acids; involved in the activation of imported fatty acids; localized to both lipid particles and mitochondrial outer membrane; essential for stationary phase	0006499 // N-terminal protein myristoylation // inferred from genetic interaction /// 0006629 // lipid metabolic process // inferred from electronic annotation /// 0006629 // lipid metabolic process // inferred from genetic interaction /// 0006631 // fatty acid metabolic process // inferred from electronic annotation /// 0006869 // lipid transport // inferred from genetic interaction /// 0008152 …	0005739 // mitochondrion // inferred from direct assay /// 0005741 // mitochondrial outer membrane // inferred from direct assay /// 0005811 // lipid particle // inferred from direct assay	0000287 // magnesium ion binding // inferred from electronic annotation /// 0003824 // catalytic activity // inferred from electronic annotation /// 0004467 // long-chain-fatty-acid-CoA ligase activity // inferred from direct assay /// 0004467 // long-chain-fatty-acid-CoA ligase activity // inferred from electronic annotation /// 0005515 // protein binding // inferred from physical interaction //…
91	10781_at	2 R/C	FAS1	7.11239	0.205	YKL182W	Beta subunit of fatty acid synthetase, which catalyzes the synthesis of long-chain saturated fatty acids; contains acetyltransacylase, dehydratase, enoyl reductase, malonyl transacylase, and palmitoyl transacylase activities	0006633 // fatty acid biosynthetic process // inferred from direct assay /// 0006633 // fatty acid biosynthetic process // inferred from electronic annotation /// 0006633 // fatty acid biosynthetic process // inferred from mutant phenotype /// 0008152 // metabolic process // inferred from electronic annotation /// 0008610 // lipid biosynthetic process // inferred from electronic annotation /// 00…	0005737 // cytoplasm // inferred from direct assay /// 0005739 // mitochondrion // inferred from direct assay /// 0005811 // lipid particle // inferred from direct assay /// 0005829 // cytosol // inferred from direct assay /// 0005835 // fatty acid synthase complex // inferred from direct assay /// 0005835 // fatty acid synthase complex // inferred from electronic annotation	0003824 // catalytic activity // inferred from electronic annotation /// 0004312 // fatty-acid synthase activity // inferred from electronic annotation /// 0004313 // [acyl-carrier-protein] S-acetyltransferase activity // inferred from electronic annotation /// 0004313 // [acyl-carrier-protein] S-acetyltransferase activity // inferred from mutant phenotype /// 0004314 // [acyl-carrier-protein] S-…
92	4754_at	1 OX	YHB1	7.07944	0.202	YGR234W	Nitric oxide oxidoreductase, flavohemoglobin involved in nitric oxide detoxification; plays a role in the oxidative and nitrosative stress responses	0006950 // response to stress // inferred from direct assay /// 0009636 // response to toxin // inferred from electronic annotation /// 0015671 // oxygen transport // inferred from electronic annotation /// 0055114 // oxidation reduction // inferred from electronic annotation	0005737 // cytoplasm // inferred from direct assay /// 0005737 // cytoplasm // inferred from electronic annotation /// 0005739 // mitochondrion // inferred from direct assay /// 0005759 // mitochondrial matrix // inferred from direct assay /// 0005829 // cytosol // inferred from direct assay	0005506 // iron ion binding // inferred from electronic annotation /// 0008941 // nitric oxide dioxygenase activity // inferred from electronic annotation /// 0009055 // electron carrier activity // inferred from electronic annotation /// 0016491 // oxidoreductase activity // inferred from electronic annotation /// 0016966 // nitric oxide reductase activity // inferred from mutant phenotype /// 0…
93	4072_at	2 R/C	IRC24	6.91671	0.188	YIR036C	Putative benzil reductase;(GFP)-fusion protein localizes to the cytoplasm and is induced by the DNA-damaging agent MMS; sequence similarity with short-chain dehydrogenase/reductases; null mutant has increased spontaneous Rad52p foci	0008152 // metabolic process // inferred from electronic annotation /// 0055114 // oxidation reduction // inferred from electronic annotation	0005737 // cytoplasm // inferred from direct assay	0003824 // catalytic activity // inferred from electronic annotation /// 0005488 // binding // inferred from electronic annotation /// 0016491 // oxidoreductase activity // inferred from electronic annotation
94	7321_at	2 R/C	Not_Defined	6.7527	0.177	YBR053C	Not_defined	Not_defined	Not_defined	0005515 // protein binding // inferred from physical interaction
95	3542_f_at	2 R/C	YRF1-1	6.62472	0.166	YPR204W	Helicase encoded by the Y' element of subtelomeric regions, highly expressed in the mutants lacking the telomerase component TLC1; potentially phosphorylated by Cdc28p /// Helicase encoded by the Y' element of subtelomeric regions, highly expressed in the mutants lacking the telomerase component TLC1; potentially phosphorylated by Cdc28p; induced by treatment with 8-methoxypsoralen and UVA irradi…	0000722 // telomere maintenance via recombination // inferred from genetic interaction	0005634 // nucleus // inferred by curator /// 0005739 // mitochondrion // inferred from direct assay /// 0016020 // membrane // inferred from electronic annotation /// 0016021 // integral to membrane // inferred from electronic annotation	0000166 // nucleotide binding // inferred from electronic annotation /// 0003676 // nucleic acid binding // inferred from electronic annotation /// 0003678 // DNA helicase activity // inferred from direct assay /// 0004386 // helicase activity // inferred from electronic annotation /// 0005515 // protein binding // inferred from physical interaction /// 0005524 // ATP binding // inferred from ele…
96	10755_at	2 R/C	PIR1	6.46241	0.154	YKL164C	O-glycosylated protein required for cell wall stability; attached to the cell wall via beta-1,3-glucan; mediates mitochondrial translocation of Apn1p; expression regulated by the cell integrity pathway and by Swi5p during the cell cycle	0006886 // intracellular protein transport // inferred from mutant phenotype /// 0007047 // cell wall organization // inferred from electronic annotation /// 0007047 // cell wall organization // inferred from mutant phenotype	0005576 // extracellular region // inferred from electronic annotation /// 0005618 // cell wall // inferred from electronic annotation /// 0009277 // fungal-type cell wall // inferred from direct assay /// 0009277 // fungal-type cell wall // traceable author statement	0005199 // structural constituent of cell wall // inferred from physical interaction
97	9386_at	2 R/C	FAA4	6.34729	0.144	YMR246W	Long chain fatty acyl-CoA synthetase, regulates protein modification during growth in the presence of ethanol, functions to incorporate palmitic acid into phospholipids and neutral lipids	0006499 // N-terminal protein myristoylation // inferred from genetic interaction /// 0006629 // lipid metabolic process // inferred from electronic annotation /// 0006629 // lipid metabolic process // inferred from genetic interaction /// 0006631 // fatty acid metabolic process // inferred from electronic annotation /// 0006869 // lipid transport // inferred from genetic interaction /// 0008152 …	0005737 // cytoplasm // inferred from direct assay /// 0005811 // lipid particle // inferred from direct assay	0000287 // magnesium ion binding // inferred from electronic annotation /// 0003824 // catalytic activity // inferred from electronic annotation /// 0004467 // long-chain-fatty-acid-CoA ligase activity // inferred from direct assay /// 0004467 // long-chain-fatty-acid-CoA ligase activity // inferred from electronic annotation /// 0016874 // ligase activity // inferred from electronic annotation
98	5962_at	1 OX	Not_Defined	6.07093	0.125	YDR493W	Not_defined	Not_defined	0005739 // mitochondrion // inferred from direct assay /// 0005739 // mitochondrion // inferred from electronic annotation	Not_defined
99	7927_at	1 OX	MF(ALPHA)1	5.55849	0.094	YPL187W	Mating pheromone alpha-factor, made by alpha cells; interacts with mating type a cells to induce cell cycle arrest and other responses leading to mating; also encoded by MF(ALPHA)2, although MF(ALPHA)1 produces most alpha-factor	0000750 // pheromone-dependent signal transduction during conjugation with cellular fusion // inferred from electronic annotation /// 0000750 // pheromone-dependent signal transduction during conjugation with cellular fusion // inferred from mutant phenotype /// 0007618 // mating // inferred from electronic annotation /// 0019953 // sexual reproduction // inferred from electronic annotation	0005576 // extracellular region // inferred from electronic annotation /// 0005576 // extracellular region // traceable author statement	0000772 // mating pheromone activity // inferred from direct assay /// 0000772 // mating pheromone activity // inferred from electronic annotation /// 0000772 // mating pheromone activity // inferred from mutant phenotype /// 0005186 // pheromone activity // inferred from electronic annotation /// 0005515 // protein binding // inferred from physical interaction
100	7432_at	2 R/C	PRX1	5.20488	0.074	YBL064C	Mitochondrial peroxiredoxin (1-Cys Prx) with thioredoxin peroxidase activity, has a role in reduction of hydroperoxides; induced during respiratory growth and under conditions of oxidative stress; phosphorylated	0006979 // response to oxidative stress // inferred from genetic interaction /// 0045454 // cell redox homeostasis // inferred from direct assay /// 0045454 // cell redox homeostasis // inferred from electronic annotation /// 0055114 // oxidation reduction // inferred from electronic annotation	0005739 // mitochondrion // inferred from direct assay /// 0005739 // mitochondrion // inferred from electronic annotation	0004601 // peroxidase activity // inferred from electronic annotation /// 0008379 // thioredoxin peroxidase activity // inferred from direct assay /// 0016209 // antioxidant activity // inferred from electronic annotation /// 0016491 // oxidoreductase activity // inferred from electronic annotation /// 0051920 // peroxiredoxin activity // inferred from electronic annotation
101	5025_at	2 R/C	PNC1	5.16824	0.072	YGL037C	Nicotinamidase that converts nicotinamide to nicotinic acid as part of the NAD(+) salvage pathway, required for life span extension by calorie restriction; PNC1 expression responds to all known stimuli that extend replicative life span	0000183 // chromatin silencing at rDNA // inferred from mutant phenotype /// 0001302 // replicative cell aging // inferred from expression pattern /// 0006348 // chromatin silencing at telomere // inferred from mutant phenotype /// 0008152 // metabolic process // inferred from electronic annotation /// 0019363 // pyridine nucleotide biosynthetic process // inferred from electronic annotation	0005634 // nucleus // inferred from direct assay /// 0005737 // cytoplasm // inferred from direct assay /// 0005777 // peroxisome // inferred from direct assay	0003824 // catalytic activity // inferred from electronic annotation /// 0005515 // protein binding // inferred from physical interaction /// 0008936 // nicotinamidase activity // inferred from electronic annotation /// 0016787 // hydrolase activity // inferred from electronic annotation
102	5052_at	2 R/C	OLE1	4.97771	0.062	YGL055W	Delta(9) fatty acid desaturase, required for monounsaturated fatty acid synthesis and for normal distribution of mitochondria	0000001 // mitochondrion inheritance // traceable author statement /// 0006629 // lipid metabolic process // inferred from electronic annotation /// 0006633 // fatty acid biosynthetic process // inferred from electronic annotation /// 0006636 // unsaturated fatty acid biosynthetic process // inferred from mutant phenotype /// 0006810 // transport // inferred from electronic annotation /// 0008610…	0005783 // endoplasmic reticulum // inferred from electronic annotation /// 0005789 // endoplasmic reticulum membrane // inferred from electronic annotation /// 0005789 // endoplasmic reticulum membrane // traceable author statement /// 0016020 // membrane // inferred from electronic annotation /// 0016021 // integral to membrane // inferred from electronic annotation	0004768 // stearoyl-CoA 9-desaturase activity // inferred from electronic annotation /// 0004768 // stearoyl-CoA 9-desaturase activity // inferred from mutant phenotype /// 0005506 // iron ion binding // inferred from electronic annotation /// 0005515 // protein binding // inferred from physical interaction /// 0016491 // oxidoreductase activity // inferred from electronic annotation /// 0020037 …
103	4922_at	2 R/C	PIL1	4.78247	0.054	YGR086C	Primary component of eisosomes, which are large immobile cell cortex structures associated with endocytosis; null mutants show activation of Pkc1p/Ypk1p stress resistance pathways; detected in phosphorylated state in mitochondria	0006897 // endocytosis // inferred from genetic interaction /// 0008104 // protein localization // inferred from mutant phenotype /// 0009408 // response to heat // inferred from mutant phenotype	0005737 // cytoplasm // inferred from direct assay /// 0005739 // mitochondrion // inferred from direct assay /// 0005741 // mitochondrial outer membrane // inferred from direct assay /// 0005811 // lipid particle // inferred from electronic annotation /// 0012511 // monolayer-surrounded lipid storage body // inferred from electronic annotation /// 0032126 // eisosome // inferred from direct assay	0004860 // protein kinase inhibitor activity // inferred from mutant phenotype /// 0005515 // protein binding // inferred from physical interaction
104	6937_at	2 R/C	GLK1	4.50404	0.041	YCL040W	Glucokinase, catalyzes the phosphorylation of glucose at C6 in the first irreversible step of glucose metabolism; one of three glucose phosphorylating enzymes; expression regulated by non-fermentable carbon sources	0006006 // glucose metabolic process // inferred from mutant phenotype /// 0006013 // mannose metabolic process // inferred from direct assay /// 0006096 // glycolysis // inferred from direct assay /// 0006096 // glycolysis // inferred from electronic annotation /// 0046323 // glucose import // inferred from genetic interaction	0005829 // cytosol // inferred from direct assay	0000166 // nucleotide binding // inferred from electronic annotation /// 0004340 // glucokinase activity // inferred from direct assay /// 0004340 // glucokinase activity // inferred from electronic annotation /// 0004340 // glucokinase activity // inferred from mutant phenotype /// 0004396 // hexokinase activity // inferred from electronic annotation /// 0005515 // protein binding // inferred fr…
105	8342_at	2 R/C	WTM1	4.33331	0.033	YOR230W	Transcriptional modulator involved in regulation of meiosis, silencing, and expression of RNR genes; required for nuclear localization of the ribonucleotide reductase small subunit Rnr2p and Rnr4p; contains WD repeats	0006350 // transcription // inferred from electronic annotation /// 0006355 // regulation of transcription, DNA-dependent // inferred from electronic annotation /// 0006606 // protein import into nucleus // inferred from mutant phenotype /// 0007126 // meiosis // inferred from electronic annotation /// 0010552 // positive regulation of specific transcription from RNA polymerase II promoter // inf…	0005634 // nucleus // inferred from direct assay	0003714 // transcription corepressor activity // inferred from direct assay /// 0016563 // transcription activator activity // inferred from direct assay /// 0016566 // specific transcriptional repressor activity // inferred from genetic interaction
106	6128_f_at	2 R/C	HXT6	4.16158	0.025	YDR342C	High-affinity glucose transporter of the major facilitator superfamily, nearly identical to Hxt7p, expressed at high basal levels relative to other HXTs, repression of expression by high glucose requires SNF3 /// High-affinity glucose transporter of the major facilitator superfamily, nearly identical to Hxt6p, expressed at high basal levels relative to other HXTs, expression repressed by high glu…	0006810 // transport // inferred from electronic annotation /// 0008643 // carbohydrate transport // inferred from electronic annotation /// 0008645 // hexose transport // traceable author statement /// 0055085 // transmembrane transport // inferred from electronic annotation	0005624 // membrane fraction // inferred from direct assay /// 0005739 // mitochondrion // inferred from direct assay /// 0005886 // plasma membrane // inferred from direct assay /// 0016020 // membrane // inferred from electronic annotation /// 0016021 // integral to membrane // inferred from electronic annotation	0005215 // transporter activity // inferred from electronic annotation /// 0005351 // sugar:hydrogen symporter activity // inferred from electronic annotation /// 0005353 // fructose transmembrane transporter activity // traceable author statement /// 0005355 // glucose transmembrane transporter activity // inferred from direct assay /// 0005355 // glucose transmembrane transporter activity // tr…
107	4420_at	0 R/B	Not_Defined	3.95382	0.018	YHR126C	Not_defined	Not_defined	Not_defined	Not_defined
108	7290_at	2 R/C	TIP1	3.55511	0.009	YBR067C	Major cell wall mannoprotein with possible lipase activity; transcription is induced by heat- and cold-shock; member of the Srp1p/Tip1p family of serine-alanine-rich proteins	0006950 // response to stress // inferred from electronic annotation /// 0007047 // cell wall organization // inferred from direct assay	0005886 // plasma membrane // inferred from electronic annotation /// 0009277 // fungal-type cell wall // inferred from direct assay /// 0016020 // membrane // inferred from electronic annotation /// 0031225 // anchored to membrane // inferred from electronic annotation	0005199 // structural constituent of cell wall // inferred from direct assay /// 0016787 // hydrolase activity // inferred from electronic annotation

## Sheet: (f) G1 (285)
(f) Growth phase 1 sentinels in YMC clusters (285). Periodic numbers in the order of ascending dimension score, Affymetrix ID, Cluster number, Gene ID, Dimension Score, Percentile rank, Gene name,Description, GO Biological Process, GO Cellular Compoment, GO Biological Function
PER#	AFFY ID	CLUSTER	GENE ID	SCORE	PERRANK	NAME	DESCRIPTION	BIOLOGICAL PROCESS	CELLULAR COMPONENT	BIOLOGICAL FUNCTION
1	4967_at	2 R/C	BUD9	1	20.7327	0.983	YGR041W	Protein involved in bud-site selection; diploid mutants display a unipolar budding pattern instead of the wild-type bipolar pattern, and bud at the distal pole	0000282 // cellular bud site selection // inferred from mutant phenotype /// 0007049 // cell cycle // inferred from electronic annotation	0005886 // plasma membrane // inferred from electronic annotation /// 0005935 // cellular bud neck // inferred from direct assay /// 0016020 // membrane // inferred from electronic annotation /// 0016021 // integral to membrane // inferred from electronic annotation
2	4799_at	2 R/C	CRH1	2	20.3932	0.98	YGR189C	Putative chitin transglycosidase, cell wall protein that functions in the transfer of chitin to beta(1-6)glucan; localizes to sites of polarized growth; expression is induced under cell wall stress conditions	0005975 // carbohydrate metabolic process // inferred from electronic annotation /// 0007047 // cell wall organization // inferred from electronic annotation /// 0007047 // cell wall organization // inferred from genetic interaction /// 0008152 // metabolic process // inferred from electronic annotation	0000131 // incipient cellular bud site // inferred from direct assay /// 0005576 // extracellular region // inferred from electronic annotation /// 0005618 // cell wall // inferred from electronic annotation /// 0005886 // plasma membrane // inferred from electronic annotation /// 0009277 // fungal-type cell wall // inferred from direct assay /// 0016020 // membrane // inferred from electronic an…
3	10303_at	0 R/B	Not_Defined	3	18.9644	0.966	YLR049C	Not_defined	Not_defined	Not_defined
4	6020_r_at	2 R/C	MFA1	4	18.9306	0.965	YDR461W	Mating pheromone a-factor, made by a cells; interacts with alpha cells to induce cell cycle arrest and other responses leading to mating; biogenesis involves C-terminal modification, N-terminal proteolysis, and export; also encoded by MFA2	0000750 // pheromone-dependent signal transduction during conjugation with cellular fusion // inferred from genetic interaction	0005576 // extracellular region // inferred from direct assay /// 0005625 // soluble fraction // inferred from direct assay /// 0005886 // plasma membrane // inferred from electronic annotation /// 0016020 // membrane // inferred from electronic annotation
5	6543_at	2 R/C	PSA1	5	18.927	0.965	YDL055C	GDP-mannose pyrophosphorylase (mannose-1-phosphate guanyltransferase), synthesizes GDP-mannose from GTP and mannose-1-phosphate in cell wall biosynthesis; required for normal cell wall structure	0000032 // cell wall mannoprotein biosynthetic process // inferred from mutant phenotype /// 0006486 // protein amino acid glycosylation // inferred from mutant phenotype /// 0007049 // cell cycle // inferred from electronic annotation /// 0009058 // biosynthetic process // inferred from electronic annotation /// 0009298 // GDP-mannose biosynthetic process // inferred from direct assay	0005737 // cytoplasm // inferred from direct assay /// 0005737 // cytoplasm // inferred from electronic annotation
6	10284_at	1 OX	RAD5	6	18.3169	0.955	YLR032W	DNA helicase proposed to promote replication fork regression during postreplication repair by template switching; contains RING finger domain	0006281 // DNA repair // inferred from electronic annotation /// 0006301 // postreplication repair // inferred from direct assay /// 0006302 // double-strand break repair // inferred from genetic interaction /// 0006974 // response to DNA damage stimulus // inferred from electronic annotation	0000790 // nuclear chromatin // inferred from direct assay /// 0005634 // nucleus // inferred from electronic annotation /// 0005737 // cytoplasm // inferred from electronic annotation
7	4416_at	1 OX	EPT1	7	18.0547	0.95	YHR123W	sn-1,2-diacylglycerol ethanolamine- and cholinephosphotranferase; not essential for viability	0008654 // phospholipid biosynthetic process // inferred from electronic annotation	0005783 // endoplasmic reticulum // inferred from electronic annotation /// 0005789 // endoplasmic reticulum membrane // inferred from electronic annotation /// 0005792 // microsome // inferred from electronic annotation /// 0016020 // membrane // inferred from electronic annotation /// 0016021 // integral to membrane // inferred from electronic annotation
8	6581_at	2 R/C	NSE4	8	17.4861	0.938	YDL105W	Nuclear protein that plays a role in the function of the Smc5p-Rhc18p complex	0006281 // DNA repair // inferred from electronic annotation /// 0006281 // DNA repair // inferred from mutant phenotype /// 0006310 // DNA recombination // inferred from electronic annotation /// 0006974 // response to DNA damage stimulus // inferred from electronic annotation	0005634 // nucleus // inferred from direct assay /// 0005634 // nucleus // inferred from electronic annotation /// 0030915 // Smc5-Smc6 complex // inferred from physical interaction
9	10084_at	2 R/C	Not_Defined	9	17.3711	0.935	YLR236C	Not_defined	Not_defined	Not_defined
[truncated: 276 more rows]

## Sheet: (g) S (70)
(g) Synthesis phase 1 sentinels in YMC in clusters (70). Periodic numbers in the order of ascending dimension score, Affymetrix ID, Cluster number, Gene ID, Dimension Score, Percentile rank, Gene name,Description, GO Biological Process, GO Cellular Compoment, GO Biological Function
[truncated: 71 more rows]

[truncated: 3 more sheets: (h) G2 (115), (i) Score≥20 (207), (j) Transposon (44)]
