# Supplementary material for: A Geometric Clustering Tool (AGCT) to robustly unravel the inner cluster structures of time-series gene expressions
Source: PLoS One. 2020 Jul 6;15(7):e0233755. doi: 10.1371/journal.pone.0233755 (PMC7337352; doi:10.1371/journal.pone.0233755)
Supplement: S2 Data — (XLS) [file pone.0233755.s006.xls]

## Sheet: (a) M(194)
(a) Mitosis sentinels in YMC clusters (194). Periodic numbers in the order of ascending dimension score, Gene ID, Cluster number, Gene name, Dimension Score, Percentile rank, GO Biological Process, GO Cellular Compoment, GO Biological Function
PER#	NAME	CLUSTER	GENE ID	SCORE	PERCENTRANK	DESCRIPTION	BIOLOGICAL PROCESS	CELLULAR COMPONENT	BIOLOGICAL FUNCTION
1	YNL145W	C2	MFA2	15.8146	0.979	Mating pheromone a-factor, made by a cells; interacts with alpha cells to induce cell cycle arrest and other responses leading to mating; biogenesis involves C-terminal modification, N-terminal proteolysis, and export; also encoded by MFA1	0000750 // pheromone-dependent signal transduction during conjugation with cellular fusion // inferred from genetic interaction /// 0000750 // pheromone-dependent signal transduction during conjugation with cellular fusion // inferred from mutant phenotype /// 0006412 // translation // inferred from reviewed computational analysis /// 0006417 // regulation of translation // inferred from reviewed…	0005576 // extracellular region // inferred from direct assay /// 0005886 // plasma membrane // inferred from electronic annotation /// 0016020 // membrane // inferred from electronic annotation	0000772 // mating pheromone activity // inferred from mutant phenotype /// 0005186 // pheromone activity // inferred from electronic annotation
2	YPR013C	C3	Not_defined	14.609	0.962	Not_defined	Not_defined	0005622 // intracellular // inferred from electronic annotation	0003676 // nucleic acid binding // inferred from electronic annotation /// 0008270 // zinc ion binding // inferred from electronic annotation /// 0046872 // metal ion binding // inferred from electronic annotation
3	YGL162W	C3	SUT1	13.3506	0.932	Transcription factor of the Zn[II]2Cys6 family involved in sterol uptake; involved in induction of hypoxic gene expression	0006350 // transcription // inferred from electronic annotation /// 0006355 // regulation of transcription, DNA-dependent // inferred from electronic annotation /// 0006357 // regulation of transcription from RNA polymerase II promoter // inferred from mutant phenotype /// 0015918 // sterol transport // inferred from mutant phenotype /// 0045449 // regulation of transcription // inferred from dir…	0005634 // nucleus // inferred from direct assay /// 0005634 // nucleus // inferred from electronic annotation /// 0005737 // cytoplasm // inferred from electronic annotation	0003700 // transcription factor activity // inferred from direct assay /// 0003700 // transcription factor activity // inferred from electronic annotation /// 0003704 // specific RNA polymerase II transcription factor activity // inferred from mutant phenotype /// 0008270 // zinc ion binding // inferred from electronic annotation
4	YPL036W	C2	PMA2	12.9566	0.918	Plasma membrane H+-ATPase, isoform of Pma1p, involved in pumping protons out of the cell; regulator of cytoplasmic pH and plasma membrane potential	0006754 // ATP biosynthetic process // inferred from electronic annotation /// 0006810 // transport // inferred from electronic annotation /// 0006811 // ion transport // inferred from electronic annotation /// 0006812 // cation transport // inferred from electronic annotation /// 0006885 // regulation of pH // inferred from expression pattern /// 0008152 // metabolic process // inferred from ele…	0005739 // mitochondrion // inferred from direct assay /// 0005886 // plasma membrane // inferred from direct assay /// 0005886 // plasma membrane // inferred from electronic annotation /// 0016020 // membrane // inferred from electronic annotation /// 0016021 // integral to membrane // inferred from electronic annotation	0000166 // nucleotide binding // inferred from electronic annotation /// 0000287 // magnesium ion binding // inferred from electronic annotation /// 0003824 // catalytic activity // inferred from electronic annotation /// 0005524 // ATP binding // inferred from electronic annotation /// 0008553 // hydrogen-exporting ATPase activity, phosphorylative mechanism // inferred from direct assay /// 0008…
5	YNL037C	C0	IDH1	12.9293	0.916	Subunit of mitochondrial NAD(+)-dependent isocitrate dehydrogenase, which catalyzes the oxidation of isocitrate to alpha-ketoglutarate in the TCA cycle	0006099 // tricarboxylic acid cycle // inferred from electronic annotation /// 0006099 // tricarboxylic acid cycle // traceable author statement /// 0006102 // isocitrate metabolic process // traceable author statement /// 0006537 // glutamate biosynthetic process // traceable author statement /// 0008152 // metabolic process // inferred from electronic annotation /// 0055114 // oxidation reducti…	0005739 // mitochondrion // inferred from direct assay /// 0005739 // mitochondrion // inferred from electronic annotation /// 0005759 // mitochondrial matrix // inferred from direct assay /// 0005962 // mitochondrial isocitrate dehydrogenase complex (NAD+) // inferred from direct assay /// 0042645 // mitochondrial nucleoid // inferred from direct assay	0000287 // magnesium ion binding // inferred from electronic annotation /// 0003723 // RNA binding // inferred from electronic annotation /// 0003824 // catalytic activity // inferred from electronic annotation /// 0004449 // isocitrate dehydrogenase (NAD+) activity // inferred from direct assay /// 0004449 // isocitrate dehydrogenase (NAD+) activity // inferred from electronic annotation /// 000…
6	YKR021W	C3	ALY1	12.6931	0.903	Protein proposed to regulate the endocytosis of plasma membrane proteins by recruiting the ubiquitin ligase Rsp5p to its target in the plasma membrane; green fluorescent protein (GFP)-fusion protein localizes to the cytoplasm	Not_defined	0005737 // cytoplasm // inferred from direct assay	0031625 // ubiquitin protein ligase binding // inferred from physical interaction
7	YMR253C	C0	Not_defined	12.6262	0.898	Not_defined	Not_defined	0005737 // cytoplasm // inferred from direct assay /// 0016020 // membrane // inferred from electronic annotation /// 0016021 // integral to membrane // inferred from electronic annotation	Not_defined
8	YOR153W	C0	PDR5	12.3265	0.88	Plasma membrane ATP-binding cassette (ABC) transporter, multidrug transporter actively regulated by Pdr1p; also involved in steroid transport, cation resistance, and cellular detoxification during exponential growth	0006810 // transport // inferred from electronic annotation /// 0009636 // response to toxin // inferred from expression pattern /// 0015893 // drug transport // traceable author statement /// 0042493 // response to drug // inferred from mutant phenotype /// 0042493 // response to drug // traceable author statement /// 0046677 // response to antibiotic // inferred from electronic annotation /// 0…	0005739 // mitochondrion // inferred from direct assay /// 0005886 // plasma membrane // inferred from direct assay /// 0005886 // plasma membrane // inferred from electronic annotation /// 0016020 // membrane // inferred from electronic annotation /// 0016021 // integral to membrane // inferred from electronic annotation	0000166 // nucleotide binding // inferred from electronic annotation /// 0005524 // ATP binding // inferred from electronic annotation /// 0008559 // xenobiotic-transporting ATPase activity // traceable author statement /// 0016887 // ATPase activity // inferred from electronic annotation /// 0017111 // nucleoside-triphosphatase activity // inferred from electronic annotation /// 0042626 // ATPas…
9	YPL095C	C0	EEB1	12.2717	0.876	Acyl-coenzymeA:ethanol O-acyltransferase responsible for the major part of medium-chain fatty acid ethyl ester biosynthesis during fermentation; possesses short-chain esterase activity; may be involved in lipid metabolism and detoxification	0051792 // medium-chain fatty acid biosynthetic process // inferred from direct assay /// 0051793 // medium-chain fatty acid catabolic process // inferred from mutant phenotype	Not_defined	0004026 // alcohol O-acetyltransferase activity // inferred from electronic annotation /// 0004091 // carboxylesterase activity // inferred from electronic annotation /// 0005515 // protein binding // inferred from physical interaction /// 0008415 // acyltransferase activity // inferred from electronic annotation /// 0016740 // transferase activity // inferred from electronic annotation /// 00167…
10	YLR438W	C3	CAR2	12.1944	0.871	L-ornithine transaminase (OTAse), catalyzes the second step of arginine degradation, expression is dually-regulated by allophanate induction and a specific arginine induction process; not nitrogen catabolite repression sensitive	0006527 // arginine catabolic process // traceable author statement	0005634 // nucleus // inferred from direct assay /// 0005737 // cytoplasm // inferred from direct assay /// 0005737 // cytoplasm // inferred from electronic annotation	0003824 // catalytic activity // inferred from electronic annotation /// 0004587 // ornithine-oxo-acid transaminase activity // inferred from electronic annotation /// 0004587 // ornithine-oxo-acid transaminase activity // traceable author statement /// 0005515 // protein binding // inferred from physical interaction /// 0008483 // transaminase activity // inferred from electronic annotation /// …
11	YIL121W	C0	QDR2	12.0939	0.863	Multidrug transporter of the major facilitator superfamily, required for resistance to quinidine, barban, cisplatin, and bleomycin; may have a role in potassium uptake	0006810 // transport // inferred from electronic annotation /// 0006855 // multidrug transport // inferred from mutant phenotype /// 0010107 // potassium ion import // inferred from genetic interaction	0005887 // integral to plasma membrane // inferred from direct assay /// 0016020 // membrane // inferred from electronic annotation /// 0016021 // integral to membrane // inferred from electronic annotation	0005215 // transporter activity // inferred from electronic annotation /// 0015559 // multidrug efflux pump activity // inferred from mutant phenotype
12	YEL065W	C0	SIT1	12.0881	0.863	Ferrioxamine B transporter, member of the ARN family of transporters that specifically recognize siderophore-iron chelates; transcription is induced during iron deprivation and diauxic shift; potentially phosphorylated by Cdc28p	0006810 // transport // inferred from electronic annotation /// 0006811 // ion transport // inferred from electronic annotation /// 0006826 // iron ion transport // inferred from electronic annotation /// 0006879 // cellular iron ion homeostasis // inferred from direct assay /// 0015892 // siderophore-iron transport // inferred from mutant phenotype	0005768 // endosome // inferred from electronic annotation /// 0005768 // endosome // traceable author statement /// 0010008 // endosome membrane // inferred from electronic annotation /// 0016020 // membrane // inferred from electronic annotation /// 0016021 // integral to membrane // inferred from electronic annotation /// 0016023 // cytoplasmic membrane-bounded vesicle // inferred from direct …	0005506 // iron ion binding // inferred from electronic annotation /// 0015344 // siderophore-iron (ferrioxamine) uptake transmembrane transporter activity // inferred from mutant phenotype
13	YGR176W	C0	Not_defined	12.0685	0.862	Not_defined	Not_defined	Not_defined	Not_defined
14	YLR084C	C0	RAX2	12.0548	0.861	N-glycosylated protein involved in the maintenance of bud site selection during bipolar budding; localization requires Rax1p	0000282 // cellular bud site selection // inferred from genetic interaction /// 0007049 // cell cycle // inferred from electronic annotation /// 0051301 // cell division // inferred from electronic annotation	0005621 // cellular bud scar // inferred from direct assay /// 0005739 // mitochondrion // inferred from direct assay /// 0005886 // plasma membrane // inferred from electronic annotation /// 0005934 // cellular bud tip // inferred from electronic annotation /// 0005935 // cellular bud neck // inferred from direct assay /// 0005935 // cellular bud neck // inferred from electronic annotation /// 0…	Not_defined
15	YPR019W	C0	MCM4	12.0171	0.857	Essential helicase component of heterohexameric MCM2-7 complexes which bind pre-replication complexes on DNA and melt the DNA prior to replication; accumulates in the nucleus in G1; homolog of S. pombe Cdc21p	0000084 // S phase of mitotic cell cycle // inferred from genetic interaction /// 0000084 // S phase of mitotic cell cycle // inferred from mutant phenotype /// 0006260 // DNA replication // inferred from electronic annotation /// 0006267 // pre-replicative complex assembly // inferred from direct assay /// 0006267 // pre-replicative complex assembly // inferred from physical interaction /// 0006…	0005634 // nucleus // inferred from direct assay /// 0005634 // nucleus // inferred from electronic annotation /// 0005656 // pre-replicative complex // inferred from direct assay /// 0005737 // cytoplasm // inferred from direct assay /// 0031261 // DNA replication preinitiation complex // inferred from direct assay /// 0042555 // MCM complex // inferred from direct assay	0000166 // nucleotide binding // inferred from electronic annotation /// 0003677 // DNA binding // inferred from electronic annotation /// 0003688 // DNA replication origin binding // inferred from direct assay /// 0003697 // single-stranded DNA binding // inferred from mutant phenotype /// 0005515 // protein binding // inferred from physical interaction /// 0005524 // ATP binding // inferred fro…
16	YIL122W	C3	POG1	11.9318	0.851	Putative transcriptional activator that promotes recovery from pheromone induced arrest; inhibits both alpha-factor induced G1 arrest and repression of CLN1 and CLN2 via SCB/MCB promoter elements; potential Cdc28p substrate; SBF regulated	0000321 // re-entry into mitotic cell cycle after pheromone arrest // inferred from genetic interaction /// 0006350 // transcription // inferred from electronic annotation /// 0006355 // regulation of transcription, DNA-dependent // inferred from electronic annotation /// 0006950 // response to stress // inferred from electronic annotation /// 0007049 // cell cycle // inferred from electronic ann…	0000790 // nuclear chromatin // inferred from direct assay /// 0005634 // nucleus // inferred from direct assay /// 0005634 // nucleus // inferred from electronic annotation	0005515 // protein binding // inferred from physical interaction
17	YBL023C	C0	MCM2	11.9073	0.85	Protein involved in DNA replication; component of the Mcm2-7 hexameric complex that binds chromatin as a part of the pre-replicative complex	0000084 // S phase of mitotic cell cycle // inferred from mutant phenotype /// 0006260 // DNA replication // inferred from electronic annotation /// 0006267 // pre-replicative complex assembly // inferred from direct assay /// 0006267 // pre-replicative complex assembly // inferred from physical interaction /// 0006270 // DNA replication initiation // inferred from electronic annotation /// 00062…	0005634 // nucleus // inferred from direct assay /// 0005634 // nucleus // inferred from electronic annotation /// 0005656 // pre-replicative complex // inferred from direct assay /// 0005737 // cytoplasm // inferred from direct assay /// 0031261 // DNA replication preinitiation complex // inferred from direct assay /// 0042555 // MCM complex // inferred from direct assay	0000166 // nucleotide binding // inferred from electronic annotation /// 0003677 // DNA binding // inferred from electronic annotation /// 0003682 // chromatin binding // inferred from direct assay /// 0003688 // DNA replication origin binding // inferred from direct assay /// 0003697 // single-stranded DNA binding // inferred from mutant phenotype /// 0005515 // protein binding // inferred from …
18	YKR042W	C2	UTH1	11.6336	0.827	Mitochondrial outer membrane and cell wall localized SUN family member required for mitochondrial autophagy; involved in the oxidative stress response, life span during starvation, mitochondrial biogenesis, and cell death	0000917 // barrier septum formation // inferred from electronic annotation /// 0001308 // loss of chromatin silencing during replicative cell aging // traceable author statement /// 0007005 // mitochondrion organization // traceable author statement /// 0007047 // cell wall organization // inferred from electronic annotation /// 0007049 // cell cycle // inferred from electronic annotation /// 005…	0005741 // mitochondrial outer membrane // traceable author statement /// 0009277 // fungal-type cell wall // inferred from direct assay	Not_defined
19	YBR242W	C0	Not_defined	11.5618	0.82	Not_defined	Not_defined	0005634 // nucleus // inferred from direct assay /// 0005737 // cytoplasm // inferred from direct assay	0003824 // catalytic activity // inferred from electronic annotation
20	YCL043C	C2	PDI1	11.5559	0.819	Protein disulfide isomerase, multifunctional protein resident in the endoplasmic reticulum lumen, essential for the formation of disulfide bonds in secretory and cell-surface proteins, unscrambles non-native disulfide bonds	0006457 // protein folding // inferred from mutant phenotype /// 0045454 // cell redox homeostasis // inferred from electronic annotation	0005783 // endoplasmic reticulum // inferred from electronic annotation /// 0005788 // endoplasmic reticulum lumen // inferred from direct assay /// 0005788 // endoplasmic reticulum lumen // inferred from electronic annotation	0003756 // protein disulfide isomerase activity // inferred from direct assay /// 0003756 // protein disulfide isomerase activity // inferred from electronic annotation /// 0003756 // protein disulfide isomerase activity // inferred from mutant phenotype /// 0005515 // protein binding // inferred from physical interaction /// 0015035 // protein disulfide oxidoreductase activity // inferred from d…
21	YGR284C	C2	ERV29	11.5493	0.819	Protein localized to COPII-coated vesicles, involved in vesicle formation and incorporation of specific secretory cargo	0006888 // ER to Golgi vesicle-mediated transport // inferred from physical interaction	0005783 // endoplasmic reticulum // inferred from electronic annotation /// 0005789 // endoplasmic reticulum membrane // inferred from electronic annotation /// 0016020 // membrane // inferred from electronic annotation /// 0016021 // integral to membrane // inferred from electronic annotation /// 0030134 // ER to Golgi transport vesicle // inferred from direct assay	Not_defined
22	YHR029C	C0	YHI9	11.4394	0.808	Protein of unknown function; null mutant is defective in unfolded protein response; possibly involved in a membrane regulation metabolic pathway; member of the PhzF superfamily, though most likely not involved in phenazine production	0009058 // biosynthetic process // inferred from electronic annotation /// 0030968 // endoplasmic reticulum unfolded protein response // inferred from mutant phenotype	Not_defined	0003824 // catalytic activity // inferred from electronic annotation /// 0016853 // isomerase activity // inferred from electronic annotation
23	YNL056W	C0	OCA2	11.389	0.804	Putative protein with similarity to predicted tyrosine phosphatases Oca1p and Siw14p; green fluorescent protein (GFP)-fusion protein localizes to the cytoplasm; YNL056W is not an essential gene	Not_defined	0005737 // cytoplasm // inferred from direct assay	0005515 // protein binding // inferred from physical interaction
24	YHL028W	C3	WSC4	11.3604	0.8	ER membrane protein involved in the translocation of soluble secretory proteins and insertion of membrane proteins into the ER membrane; may also have a role in the stress response but has only partial functional overlap with WSC1-3	0006950 // response to stress // inferred from genetic interaction /// 0007047 // cell wall organization // inferred from electronic annotation /// 0009408 // response to heat // inferred from genetic interaction /// 0045047 // protein targeting to ER // inferred from mutant phenotype	0005789 // endoplasmic reticulum membrane // inferred from direct assay /// 0016020 // membrane // inferred from electronic annotation /// 0016021 // integral to membrane // inferred from electronic annotation	0004888 // transmembrane receptor activity // inferred from genetic interaction /// 0005515 // protein binding // inferred from physical interaction
25	YBR094W	C3	PBY1	11.298	0.796	Putative tubulin tyrosine ligase associated with P-bodies	0006402 // mRNA catabolic process // inferred from mutant phenotype /// 0006464 // protein modification process // inferred from electronic annotation	0000932 // cytoplasmic mRNA processing body // inferred from direct assay /// 0005737 // cytoplasm // inferred from direct assay	0004835 // tubulin-tyrosine ligase activity // inferred from electronic annotation /// 0005515 // protein binding // inferred from physical interaction /// 0016787 // hydrolase activity // inferred from electronic annotation /// 0042802 // identical protein binding // inferred from physical interaction
26	YKR046C	C2	PET10	11.2443	0.79	Protein of unknown function that co-purifies with lipid particles; expression pattern suggests a role in respiratory growth; computational analysis of large-scale protein-protein interaction data suggests a role in ATP/ADP exchange	0009060 // aerobic respiration // inferred from expression pattern	0005811 // lipid particle // inferred from direct assay /// 0005811 // lipid particle // inferred from electronic annotation /// 0012511 // monolayer-surrounded lipid storage body // inferred from electronic annotation /// 0016020 // membrane // inferred from electronic annotation	Not_defined
27	YGL255W	C3	ZRT1	11.2072	0.785	High-affinity zinc transporter of the plasma membrane, responsible for the majority of zinc uptake; transcription is induced under low-zinc conditions by the Zap1p transcription factor	0006810 // transport // inferred from electronic annotation /// 0006811 // ion transport // inferred from electronic annotation /// 0006829 // zinc ion transport // inferred from electronic annotation /// 0006830 // high-affinity zinc ion transport // inferred from mutant phenotype /// 0030001 // metal ion transport // inferred from electronic annotation	0005887 // integral to plasma membrane // inferred from mutant phenotype /// 0016020 // membrane // inferred from electronic annotation /// 0016021 // integral to membrane // inferred from electronic annotation	0000006 // high affinity zinc uptake transmembrane transporter activity // inferred from mutant phenotype /// 0005385 // zinc ion transmembrane transporter activity // inferred from electronic annotation /// 0008270 // zinc ion binding // inferred from electronic annotation /// 0046873 // metal ion transmembrane transporter activity // inferred from electronic annotation
28	YOR256C	C2	TRE2	11.1242	0.774	Protein that functions with Tre1p to regulate ubiquitylation and vacuolar degradation of the metal transporter Smf1p; has similarity to transferrin receptors; inviability of null mutant in systematic studies is due to proximity to CDC31	0006511 // ubiquitin-dependent protein catabolic process // inferred from genetic interaction	0016020 // membrane // inferred from electronic annotation /// 0016021 // integral to membrane // inferred from electronic annotation	0008233 // peptidase activity // inferred from electronic annotation /// 0008237 // metallopeptidase activity // inferred from electronic annotation /// 0008270 // zinc ion binding // inferred from electronic annotation /// 0016787 // hydrolase activity // inferred from electronic annotation /// 0046872 // metal ion binding // inferred from electronic annotation
29	YFR002W	C2	NIC96	11.0551	0.765	Component of the nuclear pore complex, required for nuclear pore formation; forms a subcomplex with Nsp1p, Nup57p, and Nup49p	0006406 // mRNA export from nucleus // traceable author statement /// 0006407 // rRNA export from nucleus // traceable author statement /// 0006408 // snRNA export from nucleus // traceable author statement /// 0006409 // tRNA export from nucleus // traceable author statement /// 0006606 // protein import into nucleus // inferred from mutant phenotype /// 0006607 // NLS-bearing substrate import i…	0005634 // nucleus // inferred from electronic annotation /// 0005643 // nuclear pore // inferred from direct assay /// 0005643 // nuclear pore // inferred from electronic annotation /// 0016020 // membrane // inferred from electronic annotation /// 0031965 // nuclear membrane // inferred from electronic annotation	0005198 // structural molecule activity // traceable author statement /// 0005515 // protein binding // inferred from physical interaction
30	YFL006W	C0	BLM10	11.0482	0.764	Proteasome activator subunit; found in association with core particles, with and without the 19S regulatory particle; required for resistance to bleomycin, may be involved in protecting against oxidative damage; similar to mammalian PA200	0030163 // protein catabolic process // inferred from genetic interaction /// 0030163 // protein catabolic process // inferred from mutant phenotype /// 0043248 // proteasome assembly // inferred from genetic interaction /// 0043248 // proteasome assembly // inferred from mutant phenotype	0000502 // proteasome complex // inferred from direct assay /// 0005634 // nucleus // inferred from direct assay /// 0005634 // nucleus // inferred from electronic annotation /// 0005737 // cytoplasm // inferred from electronic annotation /// 0005839 // proteasome core complex // inferred from direct assay	0005488 // binding // inferred from electronic annotation /// 0005515 // protein binding // inferred from physical interaction /// 0008538 // proteasome activator activity // inferred from direct assay /// 0008538 // proteasome activator activity // inferred from mutant phenotype
31	YGR065C	C0	VHT1	11.0144	0.76	High-affinity plasma membrane H+-biotin (vitamin H) symporter; mutation results in fatty acid auxotrophy; 12 transmembrane domain containing major facilitator subfamily member; mRNA levels negatively regulated by iron deprivation and biotin	0006810 // transport // inferred from electronic annotation /// 0015878 // biotin transport // inferred from direct assay	0005886 // plasma membrane // inferred from direct assay /// 0005886 // plasma membrane // inferred from electronic annotation /// 0016020 // membrane // inferred from electronic annotation /// 0016021 // integral to membrane // inferred from electronic annotation	0015225 // biotin transporter activity // inferred from direct assay /// 0015293 // symporter activity // inferred from electronic annotation
32	YKL043W	C0	PHD1	10.9979	0.757	Transcriptional activator that enhances pseudohyphal growth; regulates expression of FLO11, an adhesin required for pseudohyphal filament formation; similar to StuA, an A. nidulans developmental regulator; potential Cdc28p substrate	0006350 // transcription // inferred from electronic annotation /// 0006355 // regulation of transcription, DNA-dependent // inferred from electronic annotation /// 0007124 // pseudohyphal growth // inferred from mutant phenotype /// 0045944 // positive regulation of transcription from RNA polymerase II promoter // inferred from mutant phenotype	0005634 // nucleus // inferred from direct assay /// 0005634 // nucleus // inferred from electronic annotation	0003677 // DNA binding // inferred from electronic annotation /// 0003700 // transcription factor activity // inferred from electronic annotation /// 0003700 // transcription factor activity // inferred from mutant phenotype /// 0005515 // protein binding // inferred from physical interaction
33	YBL100C	C0	Not_defined	10.9759	0.755	Not_defined	Not_defined	0016020 // membrane // inferred from electronic annotation /// 0016021 // integral to membrane // inferred from electronic annotation	Not_defined
34	YBR093C	C2	PHO5	10.9501	0.752	Repressible acid phosphatase (1 of 3) that also mediates extracellular nucleotide-derived phosphate hydrolysis; secretory pathway derived cell surface glycoprotein; induced by phosphate starvation and coordinately regulated by PHO4 and PHO2	0006796 // phosphate metabolic process // inferred from mutant phenotype /// 0006796 // phosphate metabolic process // traceable author statement /// 0008361 // regulation of cell size // inferred from mutant phenotype /// 0016036 // cellular response to phosphate starvation // inferred from expression pattern /// 0016036 // cellular response to phosphate starvation // traceable author statement	0005576 // extracellular region // inferred from electronic annotation /// 0009277 // fungal-type cell wall // inferred from direct assay /// 0030287 // cell wall-bounded periplasmic space // non-traceable author statement	0003993 // acid phosphatase activity // inferred from electronic annotation /// 0003993 // acid phosphatase activity // traceable author statement /// 0016787 // hydrolase activity // inferred from electronic annotation /// 0017111 // nucleoside-triphosphatase activity // inferred from genetic interaction /// 0047429 // nucleoside-triphosphate diphosphatase activity // inferred from genetic inter…
35	YDR337W	C2	MRPS28	10.8925	0.746	Mitochondrial ribosomal protein of the small subunit	0006412 // translation // inferred from electronic annotation /// 0032543 // mitochondrial translation // inferred by curator	0005622 // intracellular // inferred from electronic annotation /// 0005739 // mitochondrion // inferred from direct assay /// 0005739 // mitochondrion // inferred from electronic annotation /// 0005763 // mitochondrial small ribosomal subunit // inferred from physical interaction /// 0005840 // ribosome // inferred from electronic annotation /// 0030529 // ribonucleoprotein complex // inferred f…	0003723 // RNA binding // inferred from electronic annotation /// 0003735 // structural constituent of ribosome // inferred from electronic annotation /// 0003735 // structural constituent of ribosome // inferred from physical interaction /// 0019843 // rRNA binding // inferred from electronic annotation
36	YGR146C	C5	Not_defined	10.8275	0.74	Not_defined	Not_defined	Not_defined	0005515 // protein binding // inferred from physical interaction
37	YDL180W	C0	Not_defined	10.7848	0.734	Not_defined	Not_defined	0000324 // fungal-type vacuole // inferred from direct assay /// 0005773 // vacuole // inferred from electronic annotation /// 0005774 // vacuolar membrane // inferred from electronic annotation /// 0016020 // membrane // inferred from electronic annotation /// 0016021 // integral to membrane // inferred from electronic annotation	Not_defined
38	YPL111W	C0	CAR1	10.7804	0.734	Arginase, responsible for arginine degradation, expression responds to both induction by arginine and nitrogen catabolite repression; disruption enhances freeze tolerance	0006525 // arginine metabolic process // inferred from electronic annotation /// 0019547 // arginine catabolic process to ornithine // traceable author statement	Not_defined	0004053 // arginase activity // inferred from electronic annotation /// 0004053 // arginase activity // traceable author statement /// 0005515 // protein binding // inferred from physical interaction /// 0008270 // zinc ion binding // inferred from direct assay /// 0016787 // hydrolase activity // inferred from electronic annotation /// 0016813 // hydrolase activity, acting on carbon-nitrogen (bu…
39	YBR069C	C0	TAT1	10.7417	0.73	Amino acid transport protein for valine, leucine, isoleucine, and tyrosine, low-affinity tryptophan and histidine transporter; overexpression confers FK506 and FTY720 resistance	0006810 // transport // inferred from electronic annotation /// 0006865 // amino acid transport // inferred from direct assay /// 0006865 // amino acid transport // inferred from electronic annotation /// 0015827 // tryptophan transport // inferred from genetic interaction /// 0015828 // tyrosine transport // inferred from mutant phenotype	0016020 // membrane // inferred from electronic annotation /// 0016021 // integral to membrane // inferred from electronic annotation	0015171 // amino acid transmembrane transporter activity // inferred from direct assay /// 0015171 // amino acid transmembrane transporter activity // inferred from electronic annotation /// 0022893 // low-affinity tryptophan transmembrane transporter activity // inferred from genetic interaction
40	YKL209C	C5	STE6	10.7404	0.729	Plasma membrane ATP-binding cassette (ABC) transporter required for the export of a-factor, catalyzes ATP hydrolysis coupled to a-factor transport; contains 12 transmembrane domains and two ATP binding domains; expressed only in MATa cells	0000770 // peptide pheromone export // traceable author statement /// 0006810 // transport // inferred from electronic annotation /// 0019236 // response to pheromone // inferred from electronic annotation	0005887 // integral to plasma membrane // traceable author statement /// 0016020 // membrane // inferred from electronic annotation /// 0016021 // integral to membrane // inferred from electronic annotation /// 0043332 // mating projection tip // inferred from direct assay	0000166 // nucleotide binding // inferred from electronic annotation /// 0005515 // protein binding // inferred from physical interaction /// 0005524 // ATP binding // inferred from electronic annotation /// 0016887 // ATPase activity // inferred from electronic annotation /// 0017111 // nucleoside-triphosphatase activity // inferred from electronic annotation /// 0042626 // ATPase activity, coup…
41	YFL026W	C5	STE2	10.6586	0.719	Receptor for alpha-factor pheromone; seven transmembrane-domain GPCR that interacts with both pheromone and a heterotrimeric G protein to initiate the signaling response that leads to mating between haploid a and alpha cells	0000750 // pheromone-dependent signal transduction during conjugation with cellular fusion // inferred from mutant phenotype /// 0000755 // cytogamy // inferred from direct assay /// 0007165 // signal transduction // inferred from electronic annotation /// 0007186 // G-protein coupled receptor protein signaling pathway // inferred from electronic annotation /// 0019236 // response to pheromone //…	0005624 // membrane fraction // inferred from direct assay /// 0005887 // integral to plasma membrane // inferred from direct assay /// 0016020 // membrane // inferred from electronic annotation /// 0016021 // integral to membrane // inferred from electronic annotation	0004871 // signal transducer activity // inferred from electronic annotation /// 0004872 // receptor activity // inferred from electronic annotation /// 0004930 // G-protein coupled receptor activity // inferred from electronic annotation /// 0004932 // mating-type factor pheromone receptor activity // inferred from electronic annotation /// 0004934 // mating-type alpha-factor pheromone receptor …
42	YPL061W	C2	ALD6	10.6548	0.719	Cytosolic aldehyde dehydrogenase, activated by Mg2+ and utilizes NADP+ as the preferred coenzyme; required for conversion of acetaldehyde to acetate; constitutively expressed; locates to the mitochondrial outer surface upon oxidative stress	0006081 // cellular aldehyde metabolic process // inferred from reviewed computational analysis /// 0008152 // metabolic process // inferred from electronic annotation /// 0019413 // acetate biosynthetic process // inferred from mutant phenotype /// 0045333 // cellular respiration // inferred from reviewed computational analysis /// 0051186 // cofactor metabolic process // inferred from reviewed …	0005737 // cytoplasm // inferred from electronic annotation /// 0005737 // cytoplasm // inferred from mutant phenotype /// 0005737 // cytoplasm // inferred from sequence or structural similarity /// 0005739 // mitochondrion // inferred from direct assay /// 0005829 // cytosol // inferred from direct assay	0000287 // magnesium ion binding // inferred from electronic annotation /// 0004029 // aldehyde dehydrogenase (NAD) activity // inferred from electronic annotation /// 0004030 // aldehyde dehydrogenase [NAD(P)+] activity // inferred from direct assay /// 0004030 // aldehyde dehydrogenase [NAD(P)+] activity // inferred from mutant phenotype /// 0016491 // oxidoreductase activity // inferred from e…
43	YER145C	C5	FTR1	10.5646	0.708	High affinity iron permease involved in the transport of iron across the plasma membrane; forms complex with Fet3p; expression is regulated by iron	0006810 // transport // inferred from electronic annotation /// 0006811 // ion transport // inferred from electronic annotation /// 0006826 // iron ion transport // inferred from electronic annotation /// 0006827 // high-affinity iron ion transport // inferred from mutant phenotype /// 0033215 // iron assimilation by reduction and transport // inferred from mutant phenotype	0005886 // plasma membrane // inferred from direct assay /// 0016020 // membrane // inferred from electronic annotation /// 0016021 // integral to membrane // inferred from electronic annotation /// 0033573 // high affinity iron permease complex // inferred from direct assay /// 0033573 // high affinity iron permease complex // inferred from genetic interaction	0005381 // iron ion transmembrane transporter activity // inferred from direct assay /// 0005506 // iron ion binding // inferred from electronic annotation /// 0005515 // protein binding // inferred from physical interaction
44	YLR214W	C0	FRE1	10.5529	0.706	Ferric reductase and cupric reductase, reduces siderophore-bound iron and oxidized copper prior to uptake by transporters; expression induced by low copper and iron levels	0006810 // transport // inferred from electronic annotation /// 0006811 // ion transport // inferred from electronic annotation /// 0006825 // copper ion transport // inferred from electronic annotation /// 0006826 // iron ion transport // inferred from direct assay /// 0006826 // iron ion transport // inferred from electronic annotation /// 0015677 // copper ion import // inferred from direct as…	0005624 // membrane fraction // inferred from direct assay /// 0005886 // plasma membrane // inferred from direct assay /// 0005886 // plasma membrane // inferred from electronic annotation /// 0016020 // membrane // inferred from electronic annotation /// 0016021 // integral to membrane // inferred from electronic annotation	0000293 // ferric-chelate reductase activity // inferred from direct assay /// 0005506 // iron ion binding // inferred from electronic annotation /// 0005507 // copper ion binding // inferred from electronic annotation /// 0009055 // electron carrier activity // inferred from electronic annotation /// 0016491 // oxidoreductase activity // inferred from electronic annotation /// 0046872 // metal i…
45	YPR111W	C3	DBF20	10.5281	0.702	Ser/Thr kinase involved in late nuclear division, one of the mitotic exit network (MEN) proteins; necessary for the execution of cytokinesis	0006468 // protein amino acid phosphorylation // inferred from direct assay /// 0006468 // protein amino acid phosphorylation // inferred from electronic annotation /// 0007049 // cell cycle // inferred from expression pattern	0005737 // cytoplasm // inferred from direct assay	0000166 // nucleotide binding // inferred from electronic annotation /// 0004672 // protein kinase activity // inferred from electronic annotation /// 0004674 // protein serine/threonine kinase activity // inferred from direct assay /// 0004674 // protein serine/threonine kinase activity // inferred from electronic annotation /// 0005524 // ATP binding // inferred from electronic annotation /// 0…
46	YBR086C	C3	IST2	10.5092	0.7	Plasma membrane protein that may be involved in osmotolerance, localizes to the mother cell in small-budded cells and to the bud in medium- and large-budded cells; mRNA is transported to the bud tip by an actomyosin-driven process	0006970 // response to osmotic stress // traceable author statement	0005886 // plasma membrane // inferred from direct assay /// 0005886 // plasma membrane // inferred from electronic annotation /// 0016020 // membrane // inferred from electronic annotation /// 0016021 // integral to membrane // inferred from electronic annotation /// 0033101 // cellular bud membrane // inferred from direct assay	0005515 // protein binding // inferred from physical interaction
47	YOR129C	C5	AFI1	10.4743	0.694	Arf3p polarization-specific docking factor, required for the polarized distribution of the ADP-ribosylation factor, Arf3p; participates in polarity development and maintenance of a normal haploid budding pattern; interacts with Cnm7p	0000282 // cellular bud site selection // inferred from mutant phenotype /// 0008105 // asymmetric protein localization // inferred from mutant phenotype /// 0051666 // actin cortical patch localization // inferred from genetic interaction	0005634 // nucleus // inferred from genetic interaction /// 0005634 // nucleus // inferred from mutant phenotype /// 0005737 // cytoplasm // inferred from direct assay /// 0005737 // cytoplasm // inferred from electronic annotation /// 0005886 // plasma membrane // inferred from direct assay /// 0005886 // plasma membrane // inferred from mutant phenotype /// 0005935 // cellular bud neck // infer…	Not_defined
48	YOR258W	C5	HNT3	10.4726	0.694	Member of the third branch of the histidine triad (HIT) superfamily of nucleotide-binding proteins; similar to Aprataxin, a Hint related protein that is mutated in individuals with ataxia with oculomotor apraxia	0006281 // DNA repair // inferred from electronic annotation /// 0006974 // response to DNA damage stimulus // inferred from electronic annotation	0005634 // nucleus // inferred from direct assay /// 0005634 // nucleus // inferred from electronic annotation /// 0005737 // cytoplasm // inferred from direct assay /// 0005737 // cytoplasm // inferred from electronic annotation	0003677 // DNA binding // inferred from electronic annotation /// 0003824 // catalytic activity // inferred from electronic annotation /// 0016787 // hydrolase activity // inferred from electronic annotation /// 0033699 // DNA 5'-adenosine monophosphate hydrolase activity // inferred from direct assay
49	YDL039C	C5	PRM7	10.4565	0.69	Pheromone-regulated protein, predicted to have one transmembrane segment; promoter contains Gcn4p binding elements	0000747 // conjugation with cellular fusion // inferred from expression pattern /// 0019236 // response to pheromone // inferred from expression pattern /// 0042493 // response to drug // inferred from mutant phenotype	Not_defined	Not_defined
50	YIL167W	C0	SDL1	10.4507	0.689	Open reading frame, unlikely to produce a functional protein in S288C; in closely related species and other &lt;i&gt;S. cerevisiae&lt;/i&gt; strain backgrounds YIL167W and adjacent ORF, YIL168W, constitute a single ORF encoding L-serine dehydratase	0006094 // gluconeogenesis // inferred from electronic annotation /// 0006520 // amino acid metabolic process // inferred from electronic annotation /// 0008152 // metabolic process // inferred from electronic annotation /// 0009636 // response to toxin // inferred from expression pattern	0005737 // cytoplasm // inferred from electronic annotation	0003824 // catalytic activity // inferred from electronic annotation /// 0003941 // L-serine ammonia-lyase activity // inferred from electronic annotation /// 0016829 // lyase activity // inferred from electronic annotation /// 0030170 // pyridoxal phosphate binding // inferred from electronic annotation
51	YDL048C	C3	STP4	10.4344	0.687	Protein containing a Kruppel-type zinc-finger domain; has similarity to Stp1p, Stp2p, and Stp3p	Not_defined	0005622 // intracellular // inferred from electronic annotation /// 0005634 // nucleus // inferred from direct assay /// 0005634 // nucleus // inferred from electronic annotation /// 0005737 // cytoplasm // inferred from direct assay /// 0005737 // cytoplasm // inferred from electronic annotation /// 0005739 // mitochondrion // inferred from direct assay /// 0005739 // mitochondrion // inferred f…	0003676 // nucleic acid binding // inferred from electronic annotation /// 0008270 // zinc ion binding // inferred from electronic annotation /// 0046872 // metal ion binding // inferred from electronic annotation
52	YLR347C	C0	KAP95	10.416	0.685	Karyopherin beta, forms a dimeric complex with Srp1p (Kap60p) that mediates nuclear import of cargo proteins via a nuclear localization signal (NLS), interacts with nucleoporins to guide transport across the nuclear pore complex	0000059 // protein import into nucleus, docking // inferred from electronic annotation /// 0006606 // protein import into nucleus // traceable author statement /// 0006612 // protein targeting to membrane // inferred from mutant phenotype /// 0006810 // transport // inferred from electronic annotation /// 0006886 // intracellular protein transport // inferred from electronic annotation /// 001503…	0005634 // nucleus // inferred from electronic annotation /// 0005635 // nuclear envelope // inferred from electronic annotation /// 0005643 // nuclear pore // inferred from direct assay /// 0005643 // nuclear pore // inferred from electronic annotation /// 0005737 // cytoplasm // inferred from direct assay /// 0005737 // cytoplasm // inferred from electronic annotation	0005488 // binding // inferred from electronic annotation /// 0005515 // protein binding // inferred from physical interaction /// 0008320 // protein transmembrane transporter activity // inferred from direct assay /// 0008565 // protein transporter activity // inferred from electronic annotation
53	YOR298W	C5	MUM3	10.2972	0.67	Protein of unknown function involved in the organization of the outer spore wall layers; has similarity to the tafazzins superfamily of acyltransferases	0008152 // metabolic process // inferred from electronic annotation /// 0030435 // sporulation resulting in formation of a cellular spore // inferred from electronic annotation /// 0030476 // ascospore wall assembly // inferred from mutant phenotype	0016020 // membrane // inferred from electronic annotation /// 0016021 // integral to membrane // inferred from electronic annotation	0008415 // acyltransferase activity // inferred from electronic annotation
54	YBR287W	C0	Not_defined	10.2759	0.667	Not_defined	0006810 // transport // inferred from electronic annotation	0005783 // endoplasmic reticulum // inferred from direct assay /// 0016020 // membrane // inferred from electronic annotation /// 0016021 // integral to membrane // inferred from electronic annotation	Not_defined
55	YPR128C	C3	ANT1	10.2543	0.665	Peroxisomal adenine nucleotide transporter; involved in beta-oxidation of medium-chain fatty acid; required for peroxisome proliferation	0006635 // fatty acid beta-oxidation // inferred from genetic interaction /// 0006810 // transport // inferred from electronic annotation /// 0006811 // ion transport // inferred from electronic annotation /// 0007031 // peroxisome organization // inferred from mutant phenotype /// 0015867 // ATP transport // inferred from direct assay /// 0015992 // proton transport // inferred from electronic a…	0005737 // cytoplasm // inferred from direct assay /// 0005777 // peroxisome // inferred from electronic annotation /// 0005778 // peroxisomal membrane // inferred from electronic annotation /// 0005779 // integral to peroxisomal membrane // inferred from direct assay /// 0016020 // membrane // inferred from electronic annotation /// 0016021 // integral to membrane // inferred from electronic ann…	0000295 // adenine nucleotide transmembrane transporter activity // inferred from direct assay /// 0000295 // adenine nucleotide transmembrane transporter activity // inferred from mutant phenotype /// 0005488 // binding // inferred from electronic annotation /// 0015078 // hydrogen ion transmembrane transporter activity // inferred from electronic annotation
56	YPR157W	C3	Not_defined	10.2441	0.663	Not_defined	0006810 // transport // inferred from electronic annotation /// 0015031 // protein transport // inferred from electronic annotation	0016020 // membrane // inferred from electronic annotation /// 0016021 // integral to membrane // inferred from electronic annotation	Not_defined
57	YHR215W	C2	Not_defined	10.2045	0.656	Not_defined	Not_defined	Not_defined	Not_defined
58	YLR297W	C0	Not_defined	10.1452	0.646	Not_defined	Not_defined	0000324 // fungal-type vacuole // inferred from direct assay /// 0005773 // vacuole // inferred from electronic annotation /// 0005774 // vacuolar membrane // inferred from electronic annotation /// 0016020 // membrane // inferred from electronic annotation /// 0016021 // integral to membrane // inferred from electronic annotation	Not_defined
59	YHR152W	C3	SPO12	10.1141	0.64	Nucleolar protein of unknown function, positive regulator of mitotic exit; involved in regulating release of Cdc14p from the nucleolus in early anaphase, may play similar role in meiosis	0000278 // mitotic cell cycle // inferred from expression pattern /// 0007096 // regulation of exit from mitosis // inferred from genetic interaction /// 0007126 // meiosis // inferred from electronic annotation /// 0007127 // meiosis I // inferred from mutant phenotype /// 0030435 // sporulation resulting in formation of a cellular spore // inferred from electronic annotation	0005634 // nucleus // inferred from direct assay /// 0005730 // nucleolus // inferred from direct assay	Not_defined
60	YHL040C	C0	ARN1	9.97217	0.617	Transporter, member of the ARN family of transporters that specifically recognize siderophore-iron chelates; responsible for uptake of iron bound to ferrirubin, ferrirhodin, and related siderophores	0006810 // transport // inferred from electronic annotation /// 0006811 // ion transport // inferred from electronic annotation /// 0006826 // iron ion transport // inferred from electronic annotation /// 0015892 // siderophore-iron transport // inferred from mutant phenotype	0005768 // endosome // inferred from electronic annotation /// 0005768 // endosome // traceable author statement /// 0005886 // plasma membrane // inferred from electronic annotation /// 0010008 // endosome membrane // inferred from electronic annotation /// 0016020 // membrane // inferred from electronic annotation /// 0016021 // integral to membrane // inferred from electronic annotation /// 00…	0005506 // iron ion binding // inferred from electronic annotation /// 0015343 // siderophore-iron transmembrane transporter activity // inferred from mutant phenotype
61	YIL056W	C3	VHR1	9.84209	0.595	Transcriptional activator, required for the vitamin H-responsive element (VHRE) mediated induction of VHT1 (Vitamin H transporter) and BIO5 (biotin biosynthesis intermediate transporter) in response to low biotin concentrations	0006357 // regulation of transcription from RNA polymerase II promoter // inferred from mutant phenotype /// 0009102 // biotin biosynthetic process // inferred from mutant phenotype	0005634 // nucleus // inferred from direct assay /// 0005737 // cytoplasm // inferred from direct assay	0003677 // DNA binding // inferred from direct assay /// 0016563 // transcription activator activity // inferred from direct assay
62	YKL130C	C3	SHE2	9.82574	0.591	RNA-binding protein that binds specific mRNAs and interacts with She3p; part of the mRNA localization machinery that restricts accumulation of certain proteins to the bud	0007533 // mating type switching // inferred from mutant phenotype /// 0008298 // intracellular mRNA localization // inferred from direct assay	0005737 // cytoplasm // inferred from direct assay /// 0005934 // cellular bud tip // inferred from direct assay	0003729 // mRNA binding // inferred from direct assay /// 0005515 // protein binding // inferred from physical interaction
63	YNL111C	C2	CYB5	9.81893	0.589	Cytochrome b5, involved in the sterol and lipid biosynthesis pathways; acts as an electron donor to support sterol C5-6 desaturation	0006810 // transport // inferred from electronic annotation /// 0016126 // sterol biosynthetic process // inferred from direct assay /// 0022900 // electron transport chain // inferred from electronic annotation	0005783 // endoplasmic reticulum // inferred from electronic annotation /// 0005789 // endoplasmic reticulum membrane // inferred from direct assay /// 0005789 // endoplasmic reticulum membrane // inferred from electronic annotation /// 0005792 // microsome // inferred from direct assay /// 0005792 // microsome // inferred from electronic annotation /// 0016020 // membrane // inferred from electr…	0005506 // iron ion binding // inferred from electronic annotation /// 0009055 // electron carrier activity // inferred from direct assay /// 0020037 // heme binding // inferred from electronic annotation /// 0046872 // metal ion binding // inferred from electronic annotation /// 0046914 // transition metal ion binding // inferred from electronic annotation
64	YLR095C	C3	IOC2	9.8055	0.587	Member of a complex (Isw1b) with Isw1p and Ioc4p that exhibits nucleosome-stimulated ATPase activity and acts within coding regions to coordinate transcription elongation with termination and processing, contains a PHD finger motif	0006338 // chromatin remodeling // inferred from physical interaction /// 0006350 // transcription // inferred from electronic annotation /// 0006355 // regulation of transcription, DNA-dependent // inferred from electronic annotation	0005634 // nucleus // inferred from electronic annotation /// 0016587 // ISW1 complex // inferred from physical interaction	0005515 // protein binding // inferred from direct assay /// 0005515 // protein binding // inferred from physical interaction
65	YOR058C	C3	ASE1	9.77789	0.582	Mitotic spindle midzone localized microtubule-associated protein (MAP) family member; required for spindle elongation and stabilization; undergoes cell cycle-regulated degradation by anaphase promoting complex; potential Cdc28p substrate	0000022 // mitotic spindle elongation // inferred from genetic interaction /// 0000022 // mitotic spindle elongation // inferred from mutant phenotype /// 0000092 // mitotic anaphase B // inferred from mutant phenotype /// 0001578 // microtubule bundle formation // inferred from direct assay /// 0007109 // cytokinesis, completion of separation // inferred from mutant phenotype /// 0043148 // mito…	0005819 // spindle // inferred from direct assay /// 0005874 // microtubule // inferred from electronic annotation /// 0005880 // nuclear microtubule // inferred from direct assay /// 0051233 // spindle midzone // inferred from direct assay	0008017 // microtubule binding // inferred from direct assay
66	YGL209W	C3	MIG2	9.77017	0.581	Protein containing zinc fingers, involved in repression, along with Mig1p, of SUC2 (invertase) expression by high levels of glucose; binds to Mig1p-binding sites in SUC2 promoter	0000433 // negative regulation of transcription from RNA polymerase II promoter by glucose // inferred from genetic interaction /// 0005975 // carbohydrate metabolic process // inferred from electronic annotation /// 0006350 // transcription // inferred from electronic annotation /// 0006355 // regulation of transcription, DNA-dependent // inferred from electronic annotation	0005622 // intracellular // inferred from electronic annotation /// 0005634 // nucleus // inferred from electronic annotation /// 0005634 // nucleus // traceable author statement	0003676 // nucleic acid binding // inferred from electronic annotation /// 0003677 // DNA binding // inferred from electronic annotation /// 0008270 // zinc ion binding // inferred from electronic annotation /// 0016566 // specific transcriptional repressor activity // inferred from genetic interaction /// 0043565 // sequence-specific DNA binding // inferred from direct assay /// 0046872 // metal…
67	YDR190C	C0	RVB1	9.76066	0.579	Essential protein involved in transcription regulation; component of chromatin remodeling complexes; required for assembly and function of the INO80 complex; also referred to as pontin; member of the RUVB-like protein family	0006281 // DNA repair // inferred from electronic annotation /// 0006338 // chromatin remodeling // inferred from direct assay /// 0006338 // chromatin remodeling // inferred from physical interaction /// 0006350 // transcription // inferred from electronic annotation /// 0006355 // regulation of transcription, DNA-dependent // inferred from electronic annotation /// 0006357 // regulation of tran…	0000812 // Swr1 complex // inferred from direct assay /// 0005634 // nucleus // inferred from direct assay /// 0005634 // nucleus // inferred from electronic annotation /// 0016585 // chromatin remodeling complex // inferred from direct assay /// 0031011 // Ino80 complex // inferred from physical interaction	0000166 // nucleotide binding // inferred from electronic annotation /// 0003678 // DNA helicase activity // inferred from electronic annotation /// 0004386 // helicase activity // inferred from electronic annotation /// 0005515 // protein binding // inferred from physical interaction /// 0005524 // ATP binding // inferred from electronic annotation /// 0016787 // hydrolase activity // inferred f…
68	YEL025C	C0	Not_defined	9.75543	0.577	Not_defined	Not_defined	0005634 // nucleus // inferred from direct assay /// 0005737 // cytoplasm // inferred from direct assay /// 0016020 // membrane // inferred from electronic annotation /// 0016021 // integral to membrane // inferred from electronic annotation	Not_defined
69	YOR023C	C5	AHC1	9.75353	0.577	Subunit of the Ada histone acetyltransferase complex, required for structural integrity of the complex	0006350 // transcription // inferred from electronic annotation /// 0006355 // regulation of transcription, DNA-dependent // inferred from electronic annotation /// 0016573 // histone acetylation // inferred from mutant phenotype	0005622 // intracellular // inferred from electronic annotation /// 0005634 // nucleus // inferred from electronic annotation /// 0005671 // Ada2/Gcn5/Ada3 transcription activator complex // inferred from physical interaction /// 0005737 // cytoplasm // inferred from electronic annotation	0004402 // histone acetyltransferase activity // inferred from direct assay /// 0005515 // protein binding // inferred from physical interaction /// 0008270 // zinc ion binding // inferred from electronic annotation
70	YIL119C	C3	RPI1	9.72005	0.57	Putative transcriptional regulator; overexpression suppresses the heat shock sensitivity of wild-type RAS2 overexpression and also suppresses the cell lysis defect of an mpk1 mutation	0007265 // Ras protein signal transduction // inferred from mutant phenotype /// 0009228 // thiamin biosynthetic process // traceable author statement	0005634 // nucleus // inferred from direct assay /// 0005634 // nucleus // inferred from electronic annotation	0003677 // DNA binding // inferred from electronic annotation /// 0005083 // small GTPase regulator activity // inferred from mutant phenotype
71	YAL040C	C0	CLN3	9.70328	0.568	G1 cyclin involved in cell cycle progression; activates Cdc28p kinase to promote the G1 to S phase transition; plays a role in regulating transcription of the other G1 cyclins, CLN1 and CLN2; regulated by phosphorylation and proteolysis	0000082 // G1/S transition of mitotic cell cycle // traceable author statement /// 0007033 // vacuole organization // inferred from mutant phenotype /// 0007049 // cell cycle // inferred from electronic annotation /// 0008361 // regulation of cell size // inferred from mutant phenotype /// 0042144 // vacuole fusion, non-autophagic // inferred from direct assay /// 0051301 // cell division // infe…	0005634 // nucleus // inferred from direct assay	Not_defined
72	YKL044W	C0	Not_defined	9.66926	0.562	Not_defined	Not_defined	0016020 // membrane // inferred from electronic annotation /// 0016021 // integral to membrane // inferred from electronic annotation	0005515 // protein binding // inferred from physical interaction
73	YBR092C	C0	PHO3	9.65144	0.559	Constitutively expressed acid phosphatase similar to Pho5p; brought to the cell surface by transport vesicles; hydrolyzes thiamin phosphates in the periplasmic space, increasing cellular thiamin uptake; expression is repressed by thiamin	0006796 // phosphate metabolic process // inferred from direct assay /// 0042723 // thiamin and derivative metabolic process // inferred from direct assay	0030287 // cell wall-bounded periplasmic space // inferred from mutant phenotype /// 0030287 // cell wall-bounded periplasmic space // non-traceable author statement	0003993 // acid phosphatase activity // inferred from electronic annotation /// 0003993 // acid phosphatase activity // inferred from mutant phenotype /// 0016787 // hydrolase activity // inferred from electronic annotation /// 0042802 // identical protein binding // inferred from physical interaction
74	YIL162W	C3	SUC2	9.60279	0.548	Invertase, sucrose hydrolyzing enzyme; a secreted, glycosylated form is regulated by glucose repression, and an intracellular, nonglycosylated enzyme is produced constitutively	0005975 // carbohydrate metabolic process // inferred from electronic annotation /// 0005987 // sucrose catabolic process // inferred from direct assay /// 0005987 // sucrose catabolic process // inferred from mutant phenotype /// 0008152 // metabolic process // inferred from electronic annotation	0005576 // extracellular region // inferred from direct assay /// 0005737 // cytoplasm // inferred from direct assay /// 0005739 // mitochondrion // inferred from direct assay	0004553 // hydrolase activity, hydrolyzing O-glycosyl compounds // inferred from electronic annotation /// 0004564 // beta-fructofuranosidase activity // inferred from direct assay /// 0004564 // beta-fructofuranosidase activity // inferred from electronic annotation /// 0004564 // beta-fructofuranosidase activity // inferred from mutant phenotype /// 0016787 // hydrolase activity // inferred fro…
75	YDR033W	C0	MRH1	9.57278	0.542	Protein that localizes primarily to the plasma membrane, also found at the nuclear envelope; the authentic, non-tagged protein is detected in mitochondria in a phosphorylated state; has similarity to Hsp30p and Yro2p	0006811 // ion transport // inferred from electronic annotation	0005624 // membrane fraction // inferred from direct assay /// 0005739 // mitochondrion // inferred from direct assay /// 0005739 // mitochondrion // inferred from electronic annotation /// 0005886 // plasma membrane // inferred from direct assay /// 0005886 // plasma membrane // inferred from electronic annotation /// 0005933 // cellular bud // inferred from electronic annotation /// 0016020 // …	0005216 // ion channel activity // inferred from electronic annotation
76	YLR254C	C0	NDL1	9.44777	0.52	Homolog of nuclear distribution factor NudE, NUDEL; interacts with Pac1p and regulates dynein targeting to microtubule plus ends	0006810 // transport // inferred from electronic annotation /// 0007049 // cell cycle // inferred from electronic annotation /// 0007067 // mitosis // inferred from electronic annotation /// 0030473 // nuclear migration along microtubule // inferred from mutant phenotype /// 0051301 // cell division // inferred from electronic annotation	0005634 // nucleus // inferred from direct assay /// 0005634 // nucleus // inferred from electronic annotation /// 0005737 // cytoplasm // inferred from direct assay /// 0005737 // cytoplasm // inferred from electronic annotation /// 0005856 // cytoskeleton // inferred from electronic annotation /// 0005874 // microtubule // inferred from electronic annotation /// 0005881 // cytoplasmic microtubu…	0005515 // protein binding // inferred from physical interaction /// 0051010 // microtubule plus-end binding // inferred from direct assay
77	YIL094C	C3	LYS12	9.44457	0.519	Homo-isocitrate dehydrogenase, an NAD-linked mitochondrial enzyme required for the fourth step in the biosynthesis of lysine, in which homo-isocitrate is oxidatively decarboxylated to alpha-ketoadipate	0008152 // metabolic process // inferred from electronic annotation /// 0008652 // amino acid biosynthetic process // inferred from electronic annotation /// 0009085 // lysine biosynthetic process // inferred from electronic annotation /// 0055114 // oxidation reduction // inferred from electronic annotation	0005739 // mitochondrion // inferred from direct assay /// 0005739 // mitochondrion // inferred from electronic annotation	0000287 // magnesium ion binding // inferred from electronic annotation /// 0016491 // oxidoreductase activity // inferred from electronic annotation /// 0016616 // oxidoreductase activity, acting on the CH-OH group of donors, NAD or NADP as acceptor // inferred from electronic annotation /// 0030145 // manganese ion binding // inferred from electronic annotation /// 0046872 // metal ion binding …
78	YML123C	C2	PHO84	9.38162	0.505	High-affinity inorganic phosphate (Pi) transporter and low-affinity manganese transporter; regulated by Pho4p and Spt7p; mutation confers resistance to arsenate; exit from the ER during maturation requires Pho86p	0006797 // polyphosphate metabolic process // inferred from mutant phenotype /// 0006810 // transport // inferred from electronic annotation /// 0006817 // phosphate transport // inferred from direct assay /// 0006817 // phosphate transport // inferred from electronic annotation /// 0006817 // phosphate transport // inferred from mutant phenotype /// 0006828 // manganese ion transport // inferred…	0005887 // integral to plasma membrane // inferred from direct assay /// 0016020 // membrane // inferred from electronic annotation /// 0016021 // integral to membrane // inferred from electronic annotation	0005215 // transporter activity // inferred from electronic annotation /// 0005315 // inorganic phosphate transmembrane transporter activity // inferred from direct assay /// 0005315 // inorganic phosphate transmembrane transporter activity // inferred from electronic annotation /// 0005315 // inorganic phosphate transmembrane transporter activity // inferred from mutant phenotype /// 0005384 // …
79	YGR230W	C3	BNS1	9.36855	0.503	Protein with some similarity to Spo12p; overexpression bypasses need for Spo12p, but not required for meiosis	0007049 // cell cycle // inferred from electronic annotation /// 0007126 // meiosis // inferred from genetic interaction	Not_defined	Not_defined
80	YMR015C	C0	ERG5	9.30507	0.49	C-22 sterol desaturase, a cytochrome P450 enzyme that catalyzes the formation of the C-22(23) double bond in the sterol side chain in ergosterol biosynthesis; may be a target of azole antifungal drugs	0006694 // steroid biosynthetic process // inferred from electronic annotation /// 0008610 // lipid biosynthetic process // inferred from electronic annotation /// 0016126 // sterol biosynthetic process // inferred from electronic annotation /// 0055114 // oxidation reduction // inferred from electronic annotation	Not_defined	0004497 // monooxygenase activity // inferred from electronic annotation /// 0005506 // iron ion binding // inferred from electronic annotation /// 0009055 // electron carrier activity // inferred from electronic annotation /// 0016491 // oxidoreductase activity // inferred from electronic annotation /// 0020037 // heme binding // inferred from electronic annotation /// 0046872 // metal ion bindi…
81	YGR259C	C3	Not_defined	9.27961	0.483	Not_defined	Not_defined	Not_defined	Not_defined
82	YLR057W	C3	Not_defined	9.26458	0.481	Not_defined	0008152 // metabolic process // inferred from electronic annotation	0016020 // membrane // inferred from electronic annotation /// 0016021 // integral to membrane // inferred from electronic annotation	0004571 // mannosyl-oligosaccharide 1,2-alpha-mannosidase activity // inferred from electronic annotation /// 0005509 // calcium ion binding // inferred from electronic annotation /// 0016787 // hydrolase activity // inferred from electronic annotation /// 0016798 // hydrolase activity, acting on glycosyl bonds // inferred from electronic annotation
83	YMR254C	C0	Not_defined	9.26097	0.481	Not_defined	Not_defined	0016020 // membrane // inferred from electronic annotation /// 0016021 // integral to membrane // inferred from electronic annotation	Not_defined
84	YBL098W	C0	BNA4	9.25352	0.479	Kynurenine 3-mono oxygenase, required for the de novo biosynthesis of NAD from tryptophan via kynurenine; expression regulated by Hst1p; putative therapeutic target for Huntington disease	0008152 // metabolic process // inferred from electronic annotation /// 0034354 // de novo NAD biosynthetic process from tryptophan // inferred from genetic interaction /// 0055114 // oxidation reduction // inferred from electronic annotation	0005739 // mitochondrion // inferred from direct assay /// 0005739 // mitochondrion // inferred from electronic annotation /// 0005741 // mitochondrial outer membrane // inferred from direct assay	0004497 // monooxygenase activity // inferred from electronic annotation /// 0004502 // kynurenine 3-monooxygenase activity // inferred from electronic annotation /// 0004502 // kynurenine 3-monooxygenase activity // inferred from mutant phenotype /// 0005515 // protein binding // inferred from physical interaction /// 0016491 // oxidoreductase activity // inferred from electronic annotation
85	YOL014W	C3	Not_defined	9.21402	0.471	Not_defined	Not_defined	Not_defined	Not_defined
86	YJR003C	C3	Not_defined	9.2095	0.47	Not_defined	0042254 // ribosome biogenesis // inferred from reviewed computational analysis	0005739 // mitochondrion // inferred from direct assay	Not_defined
87	YML035C-A	C3	Not_defined	9.20338	0.468	Not_defined	Not_defined	Not_defined	Not_defined
88	YDL138W	C0	RGT2	9.11542	0.451	Plasma membrane glucose receptor, highly similar to Snf3p; both Rgt2p and Snf3p serve as transmembrane glucose sensors generating an intracellular signal that induces expression of glucose transporter (HXT) genes	0006810 // transport // inferred from electronic annotation /// 0007165 // signal transduction // traceable author statement /// 0008643 // carbohydrate transport // inferred from electronic annotation /// 0009749 // response to glucose stimulus // inferred from mutant phenotype /// 0055085 // transmembrane transport // inferred from electronic annotation	0005886 // plasma membrane // inferred from mutant phenotype /// 0016020 // membrane // inferred from electronic annotation /// 0016021 // integral to membrane // inferred from electronic annotation	0004872 // receptor activity // traceable author statement /// 0005215 // transporter activity // inferred from electronic annotation /// 0005351 // sugar:hydrogen symporter activity // inferred from electronic annotation /// 0005355 // glucose transmembrane transporter activity // traceable author statement /// 0005536 // glucose binding // traceable author statement /// 0022891 // substrate-spe…
89	YOR105W	C3	Not_defined	9.08455	0.446	Not_defined	Not_defined	Not_defined	Not_defined
90	YIL011W	C3	TIR3	9.00011	0.431	Cell wall mannoprotein of the Srp1p/Tip1p family of serine-alanine-rich proteins; expressed under anaerobic conditions and required for anaerobic growth	0006950 // response to stress // inferred from electronic annotation /// 0007047 // cell wall organization // inferred from electronic annotation	0005576 // extracellular region // inferred from electronic annotation /// 0005618 // cell wall // inferred from electronic annotation /// 0009277 // fungal-type cell wall // inferred from direct assay	Not_defined
91	YHR151C	C3	MTC6	8.98146	0.428	Protein of unknown function; mtc6 is synthetically sick with cdc13-1	Not_defined	0016020 // membrane // inferred from electronic annotation /// 0016021 // integral to membrane // inferred from electronic annotation	Not_defined
92	YNL172W	C3	APC1	8.96658	0.425	Largest subunit of the Anaphase-Promoting Complex/Cyclosome (APC/C), which is a ubiquitin-protein ligase required for degradation of anaphase inhibitors, including mitotic cyclins, during the metaphase/anaphase transition	0000022 // mitotic spindle elongation // traceable author statement /// 0000070 // mitotic sister chromatid segregation // traceable author statement /// 0006511 // ubiquitin-dependent protein catabolic process // inferred from electronic annotation /// 0007049 // cell cycle // inferred from electronic annotation /// 0007067 // mitosis // inferred from electronic annotation /// 0007091 // mitotic…	0005634 // nucleus // inferred from electronic annotation /// 0005680 // anaphase-promoting complex // inferred from direct assay /// 0005737 // cytoplasm // inferred from electronic annotation	0004842 // ubiquitin-protein ligase activity // traceable author statement /// 0005515 // protein binding // inferred from physical interaction /// 0005515 // protein binding // traceable author statement
93	YNR050C	C0	LYS9	8.95025	0.421	Saccharopine dehydrogenase (NADP+, L-glutamate-forming); catalyzes the formation of saccharopine from alpha-aminoadipate 6-semialdehyde, the seventh step in lysine biosynthesis pathway; exhibits genetic and physical interactions with TRM112	0008152 // metabolic process // inferred from electronic annotation /// 0008652 // amino acid biosynthetic process // inferred from electronic annotation /// 0009085 // lysine biosynthetic process // inferred from electronic annotation /// 0019878 // lysine biosynthetic process via aminoadipic acid // traceable author statement /// 0055114 // oxidation reduction // inferred from electronic annota…	0005737 // cytoplasm // inferred from direct assay	0003824 // catalytic activity // inferred from electronic annotation /// 0004755 // saccharopine dehydrogenase (NADP+, L-glutamate-forming) activity // inferred from electronic annotation /// 0004755 // saccharopine dehydrogenase (NADP+, L-glutamate-forming) activity // traceable author statement /// 0005488 // binding // inferred from electronic annotation /// 0016491 // oxidoreductase activity …
94	YGL008C	C2	PMA1	8.83196	0.397	Plasma membrane H+-ATPase, pumps protons out of the cell; major regulator of cytoplasmic pH and plasma membrane potential; part of the P2 subgroup of cation-transporting ATPases	0006754 // ATP biosynthetic process // inferred from electronic annotation /// 0006810 // transport // inferred from electronic annotation /// 0006811 // ion transport // inferred from electronic annotation /// 0006812 // cation transport // inferred from electronic annotation /// 0006885 // regulation of pH // inferred from expression pattern /// 0008152 // metabolic process // inferred from ele…	0005624 // membrane fraction // inferred from direct assay /// 0005739 // mitochondrion // inferred from direct assay /// 0005886 // plasma membrane // inferred from direct assay /// 0005886 // plasma membrane // inferred from electronic annotation /// 0016020 // membrane // inferred from electronic annotation /// 0016021 // integral to membrane // inferred from electronic annotation /// 0045121 …	0000166 // nucleotide binding // inferred from electronic annotation /// 0000287 // magnesium ion binding // inferred from electronic annotation /// 0003824 // catalytic activity // inferred from electronic annotation /// 0005524 // ATP binding // inferred from electronic annotation /// 0008553 // hydrogen-exporting ATPase activity, phosphorylative mechanism // inferred from direct assay /// 0008…
95	YCL038C	C3	ATG22	8.80465	0.391	Vacuolar integral membrane protein required for efflux of amino acids during autophagic body breakdown in the vacuole; null mutation causes a gradual loss of viability during starvation	0006810 // transport // inferred from electronic annotation /// 0006914 // autophagy // inferred from electronic annotation /// 0015031 // protein transport // inferred from electronic annotation /// 0032974 // amino acid export from vacuole // inferred from mutant phenotype	0005773 // vacuole // inferred from electronic annotation /// 0005774 // vacuolar membrane // inferred from electronic annotation /// 0016020 // membrane // inferred from electronic annotation /// 0016021 // integral to membrane // inferred from electronic annotation /// 0031166 // integral to vacuolar membrane // inferred from direct assay	Not_defined
96	YAR071W	C2	PHO11 /// PHO12	8.80204	0.39	One of three repressible acid phosphatases, a glycoprotein that is transported to the cell surface by the secretory pathway; induced by phosphate starvation and coordinately regulated by PHO4 and PHO2 /// One of three repressible acid phosphatases, a glycoprotein that is transported to the cell surface by the secretory pathway; nearly identical to Pho11p; upregulated by phosphate starvation	0006796 // phosphate metabolic process // traceable author statement	0000324 // fungal-type vacuole // inferred from direct assay /// 0005576 // extracellular region // inferred from direct assay	0003993 // acid phosphatase activity // inferred from direct assay /// 0003993 // acid phosphatase activity // inferred from electronic annotation /// 0016787 // hydrolase activity // inferred from electronic annotation
97	YBR054W	C2	YRO2	8.73535	0.378	Putative protein of unknown function; the authentic, non-tagged protein is detected in a phosphorylated state in highly purified mitochondria in high-throughput studies; transcriptionally regulated by Haa1p	0006811 // ion transport // inferred from electronic annotation	0005739 // mitochondrion // inferred from direct assay /// 0005933 // cellular bud // inferred from direct assay /// 0016020 // membrane // inferred from electronic annotation /// 0016021 // integral to membrane // inferred from electronic annotation	0005216 // ion channel activity // inferred from electronic annotation
98	YFR039C	C3	Not_defined	8.70959	0.372	Not_defined	Not_defined	Not_defined	0005515 // protein binding // inferred from physical interaction
99	YML116W	C0	ATR1	8.70189	0.371	Multidrug efflux pump of the major facilitator superfamily, required for resistance to aminotriazole and 4-nitroquinoline-N-oxide	0006810 // transport // inferred from electronic annotation /// 0006855 // multidrug transport // inferred from mutant phenotype	0005886 // plasma membrane // inferred from mutant phenotype /// 0016020 // membrane // inferred from electronic annotation /// 0016021 // integral to membrane // inferred from electronic annotation	0005215 // transporter activity // inferred from electronic annotation /// 0015559 // multidrug efflux pump activity // inferred from mutant phenotype
100	YOL150C	C0	Not_defined	8.68451	0.367	Not_defined	Not_defined	Not_defined	Not_defined
101	YOR314W	C0	Not_defined	8.67404	0.365	Not_defined	Not_defined	Not_defined	Not_defined
102	YDR432W	C0	NPL3	8.64796	0.362	RNA-binding protein that carries poly(A)+ mRNA from the nucleus into the cytoplasm; required for the splicing of pre-mRNAs; dissociation from mRNAs is promoted by Mtr10p; phosphorylated by Sky1p in the cytoplasm	0006364 // rRNA processing // inferred from electronic annotation /// 0006406 // mRNA export from nucleus // inferred from genetic interaction /// 0007124 // pseudohyphal growth // inferred from mutant phenotype /// 0042254 // ribosome biogenesis // inferred from electronic annotation	0005634 // nucleus // inferred from direct assay /// 0005634 // nucleus // inferred from electronic annotation /// 0005634 // nucleus // inferred from mutant phenotype /// 0005737 // cytoplasm // inferred from mutant phenotype /// 0030529 // ribonucleoprotein complex // inferred from electronic annotation	0003676 // nucleic acid binding // inferred from electronic annotation /// 0003723 // RNA binding // inferred from electronic annotation /// 0003729 // mRNA binding // inferred from direct assay /// 0005515 // protein binding // inferred from physical interaction /// 0008143 // poly(A) binding // inferred from direct assay
103	YOL132W	C5	GAS4	8.63968	0.36	1,3-beta-glucanosyltransferase, involved with Gas2p in spore wall assembly; has similarity to Gas1p; localizes to the cell wall	0005975 // carbohydrate metabolic process // inferred from electronic annotation /// 0030476 // ascospore wall assembly // inferred from genetic interaction	0005886 // plasma membrane // inferred from electronic annotation /// 0009277 // fungal-type cell wall // inferred from direct assay /// 0016020 // membrane // inferred from electronic annotation /// 0031225 // anchored to membrane // inferred from electronic annotation	0003824 // catalytic activity // inferred from electronic annotation /// 0042124 // 1,3-beta-glucanosyltransferase activity // inferred from direct assay /// 0043169 // cation binding // inferred from electronic annotation
104	YBL030C	C2	PET9	8.60592	0.354	Major ADP/ATP carrier of the mitochondrial inner membrane, exchanges cytosolic ADP for mitochondrially synthesized ATP; phosphorylated; required for viability in many common lab strains carrying a mutation in the polymorphic SAL1 gene	0006783 // heme biosynthetic process // inferred from genetic interaction /// 0006810 // transport // inferred from electronic annotation /// 0006839 // mitochondrial transport // inferred from mutant phenotype /// 0009060 // aerobic respiration // inferred from mutant phenotype /// 0009061 // anaerobic respiration // inferred from genetic interaction /// 0015866 // ADP transport // inferred from…	0005739 // mitochondrion // inferred from direct assay /// 0005739 // mitochondrion // inferred from electronic annotation /// 0005739 // mitochondrion // inferred from physical interaction /// 0005743 // mitochondrial inner membrane // inferred from direct assay /// 0005743 // mitochondrial inner membrane // inferred from electronic annotation /// 0016020 // membrane // inferred from electronic …	0005215 // transporter activity // inferred from electronic annotation /// 0005471 // ATP:ADP antiporter activity // inferred from direct assay /// 0005488 // binding // inferred from electronic annotation
105	YML050W	C0	Not_defined	8.59572	0.351	Not_defined	Not_defined	Not_defined	Not_defined
106	YLR098C	C5	CHA4	8.56371	0.345	DNA binding transcriptional activator, mediates serine/threonine activation of the catabolic L-serine (L-threonine) deaminase (CHA1); Zinc-finger protein with Zn[2]-Cys[6] fungal-type binuclear cluster domain	0006350 // transcription // inferred from electronic annotation /// 0006355 // regulation of transcription, DNA-dependent // inferred from electronic annotation /// 0006355 // regulation of transcription, DNA-dependent // inferred from mutant phenotype /// 0009063 // amino acid catabolic process // inferred from genetic interaction	0005634 // nucleus // inferred from electronic annotation /// 0005634 // nucleus // inferred from physical interaction	0003677 // DNA binding // inferred from electronic annotation /// 0003700 // transcription factor activity // inferred from direct assay /// 0003700 // transcription factor activity // inferred from electronic annotation /// 0008270 // zinc ion binding // inferred from electronic annotation /// 0046872 // metal ion binding // inferred from electronic annotation
107	YLR100W	C2	ERG27	8.56054	0.344	3-keto sterol reductase, catalyzes the last of three steps required to remove two C-4 methyl groups from an intermediate in ergosterol biosynthesis; mutants are sterol auxotrophs	0006694 // steroid biosynthetic process // inferred from electronic annotation /// 0006696 // ergosterol biosynthetic process // inferred from mutant phenotype /// 0008152 // metabolic process // inferred from electronic annotation /// 0008610 // lipid biosynthetic process // inferred from electronic annotation /// 0055114 // oxidation reduction // inferred from electronic annotation	0005741 // mitochondrial outer membrane // inferred from direct assay /// 0005783 // endoplasmic reticulum // inferred from direct assay /// 0005783 // endoplasmic reticulum // inferred from electronic annotation /// 0005789 // endoplasmic reticulum membrane // inferred from direct assay /// 0005789 // endoplasmic reticulum membrane // inferred from electronic annotation /// 0005811 // lipid part…	0000253 // 3-keto sterol reductase activity // inferred from mutant phenotype /// 0003824 // catalytic activity // inferred from electronic annotation /// 0005488 // binding // inferred from electronic annotation /// 0005515 // protein binding // inferred from physical interaction /// 0016491 // oxidoreductase activity // inferred from electronic annotation /// 0050576 // 3-keto-steroid reductase…
108	YCR040W	C1	Not_defined	8.53101	0.337	Not_defined	Not_defined	Not_defined	Not_defined
109	YOR049C	C3	RSB1	8.52815	0.336	Suppressor of sphingoid long chain base (LCB) sensitivity of an LCB-lyase mutation; putative integral membrane transporter or flippase that may transport LCBs from the cytoplasmic side toward the extracytoplasmic side of the membrane	0006810 // transport // inferred from electronic annotation /// 0006869 // lipid transport // inferred from electronic annotation /// 0006950 // response to stress // inferred from electronic annotation /// 0009636 // response to toxin // inferred from expression pattern /// 0015908 // fatty acid transport // inferred from direct assay /// 0045332 // phospholipid translocation // inferred from mu…	0005783 // endoplasmic reticulum // inferred from direct assay /// 0005886 // plasma membrane // inferred from direct assay /// 0005886 // plasma membrane // inferred from electronic annotation /// 0016020 // membrane // inferred from electronic annotation /// 0016021 // integral to membrane // inferred from direct assay /// 0016021 // integral to membrane // inferred from electronic annotation	0004012 // phospholipid-translocating ATPase activity // inferred from direct assay
110	YCL065W	C1	Not_defined	8.51348	0.333	Not_defined	Not_defined	0016020 // membrane // inferred from electronic annotation /// 0016021 // integral to membrane // inferred from electronic annotation	Not_defined
111	YJL051W	C3	IRC8	8.44503	0.322	Bud tip localized protein of unknown function; mRNA is targeted to the bud by a She2p dependent transport system; mRNA is cell cycle regulated via Fkh2p, peaking in G2/M phase; null mutant displays increased levels of spontaneous Rad52p foc	0006312 // mitotic recombination // inferred from mutant phenotype	0005933 // cellular bud // inferred from direct assay /// 0016020 // membrane // inferred from electronic annotation /// 0016021 // integral to membrane // inferred from electronic annotation	Not_defined
112	YIL168W	C0	Not_defined	8.42818	0.318	Not_defined	0006094 // gluconeogenesis // inferred from electronic annotation /// 0006520 // amino acid metabolic process // inferred from electronic annotation /// 0008152 // metabolic process // inferred from electronic annotation /// 0009636 // response to toxin // inferred from expression pattern	0005737 // cytoplasm // inferred from electronic annotation	0003824 // catalytic activity // inferred from electronic annotation /// 0003941 // L-serine ammonia-lyase activity // inferred from electronic annotation /// 0016829 // lyase activity // inferred from electronic annotation /// 0030170 // pyridoxal phosphate binding // inferred from electronic annotation
113	YPL058C	C0	PDR12	8.38704	0.31	Plasma membrane ATP-binding cassette (ABC) transporter, weak-acid-inducible multidrug transporter required for weak organic acid resistance; induced by sorbate and benzoate and regulated by War1p; mutants exhibit sorbate hypersensitivity	0006810 // transport // inferred from electronic annotation /// 0006810 // transport // traceable author statement /// 0015849 // organic acid transport // inferred from direct assay /// 0019541 // propionate metabolic process // inferred from expression pattern	0005886 // plasma membrane // inferred from direct assay /// 0016020 // membrane // inferred from electronic annotation /// 0016021 // integral to membrane // inferred from electronic annotation	0000166 // nucleotide binding // inferred from electronic annotation /// 0005342 // organic acid transmembrane transporter activity // inferred from direct assay /// 0005524 // ATP binding // inferred from electronic annotation /// 0008559 // xenobiotic-transporting ATPase activity // traceable author statement /// 0016887 // ATPase activity // inferred from electronic annotation /// 0017111 // n…
114	YDL128W	C0	VCX1	8.36727	0.308	Vacuolar H+/Ca2+ exchanger involved in control of cytosolic Ca2+ concentration; has similarity to sodium/calcium exchangers, including the bovine Na+/Ca2+,K+ antiporter	0006810 // transport // inferred from electronic annotation /// 0006811 // ion transport // inferred from electronic annotation /// 0006812 // cation transport // inferred from electronic annotation /// 0006816 // calcium ion transport // inferred from direct assay /// 0006816 // calcium ion transport // inferred from electronic annotation /// 0006828 // manganese ion transport // inferred from d…	0000324 // fungal-type vacuole // inferred from direct assay /// 0005773 // vacuole // inferred from electronic annotation /// 0005774 // vacuolar membrane // inferred from electronic annotation /// 0016020 // membrane // inferred from electronic annotation /// 0016021 // integral to membrane // inferred from electronic annotation	0005509 // calcium ion binding // inferred from electronic annotation /// 0008324 // cation transmembrane transporter activity // inferred from electronic annotation /// 0015085 // calcium ion transmembrane transporter activity // inferred from direct assay /// 0030145 // manganese ion binding // inferred from electronic annotation /// 0046872 // metal ion binding // inferred from electronic anno…
115	YOL119C	C0	MCH4	8.28748	0.295	Protein with similarity to mammalian monocarboxylate permeases, which are involved in transport of monocarboxylic acids across the plasma membrane; mutant is not deficient in monocarboxylate transport	0006810 // transport // inferred from electronic annotation	0000329 // fungal-type vacuole membrane // inferred from direct assay /// 0016020 // membrane // inferred from electronic annotation /// 0016021 // integral to membrane // inferred from electronic annotation	0005215 // transporter activity // inferred from electronic annotation /// 0008028 // monocarboxylic acid transmembrane transporter activity // inferred from genetic interaction /// 0015293 // symporter activity // inferred from electronic annotation
116	YMR031C	C0	Not_defined	8.27832	0.293	Not_defined	Not_defined	0005737 // cytoplasm // inferred from direct assay /// 0005739 // mitochondrion // inferred from direct assay	Not_defined
117	YKR079C	C0	TRZ1	8.14773	0.27	tRNA 3'-end processing endonuclease tRNase Z; also localized to mitochondria and interacts genetically with Rex2 exonuclease; homolog of the human candidate prostate cancer susceptibility gene ELAC2	0008033 // tRNA processing // inferred from electronic annotation /// 0034414 // tRNA 3'-trailer cleavage, endonucleolytic // inferred from direct assay	0005634 // nucleus // inferred from direct assay /// 0005634 // nucleus // inferred from electronic annotation /// 0005737 // cytoplasm // inferred from direct assay /// 0005737 // cytoplasm // inferred from electronic annotation /// 0005739 // mitochondrion // inferred from direct assay	0004518 // nuclease activity // inferred from electronic annotation /// 0004519 // endonuclease activity // inferred from electronic annotation /// 0008270 // zinc ion binding // inferred from electronic annotation /// 0016787 // hydrolase activity // inferred from electronic annotation /// 0042781 // 3'-tRNA processing endoribonuclease activity // inferred from direct assay /// 0046872 // metal …
118	YOR229W	C0	WTM2	8.1374	0.267	Transcriptional modulator involved in regulation of meiosis, silencing, and expression of RNR genes; involved in response to replication stress; contains WD repeats	0006350 // transcription // inferred from electronic annotation /// 0006355 // regulation of transcription, DNA-dependent // inferred from electronic annotation /// 0006974 // response to DNA damage stimulus // inferred from mutant phenotype /// 0007126 // meiosis // inferred from electronic annotation /// 0010552 // positive regulation of specific transcription from RNA polymerase II promoter //…	0005634 // nucleus // inferred from direct assay	0003714 // transcription corepressor activity // inferred from direct assay /// 0005515 // protein binding // inferred from physical interaction /// 0016563 // transcription activator activity // inferred from direct assay /// 0016566 // specific transcriptional repressor activity // inferred from genetic interaction /// 0043565 // sequence-specific DNA binding // inferred from direct assay
119	YGR240C	C0	PFK1	8.12696	0.265	Alpha subunit of heterooctameric phosphofructokinase involved in glycolysis, indispensable for anaerobic growth, activated by fructose-2,6-bisphosphate and AMP, mutation inhibits glucose induction of cell cycle-related genes	0006096 // glycolysis // inferred from direct assay /// 0006096 // glycolysis // inferred from electronic annotation /// 0006096 // glycolysis // inferred from mutant phenotype	0005737 // cytoplasm // inferred from direct assay /// 0005737 // cytoplasm // inferred from electronic annotation /// 0005739 // mitochondrion // inferred from direct assay /// 0005945 // 6-phosphofructokinase complex // inferred from electronic annotation /// 0005945 // 6-phosphofructokinase complex // inferred from mutant phenotype	0000166 // nucleotide binding // inferred from electronic annotation /// 0000287 // magnesium ion binding // inferred from electronic annotation /// 0003824 // catalytic activity // inferred from electronic annotation /// 0003872 // 6-phosphofructokinase activity // inferred from electronic annotation /// 0003872 // 6-phosphofructokinase activity // inferred from mutant phenotype /// 0005515 // p…
120	YOR104W	C0	PIN2	8.07581	0.258	Protein that induces appearance of [PIN+] prion when overproduced; predicted to be palmitoylated	Not_defined	0016020 // membrane // inferred from electronic annotation /// 0016021 // integral to membrane // inferred from electronic annotation	Not_defined
121	YPR045C	C3	Not_defined	8.04681	0.251	Not_defined	Not_defined	0005634 // nucleus // inferred from direct assay /// 0005634 // nucleus // inferred from electronic annotation	Not_defined
122	YOR273C	C0	TPO4	8.00286	0.244	Polyamine transport protein, recognizes spermine, putrescine, and spermidine; localizes to the plasma membrane; member of the major facilitator superfamily	0000296 // spermine transport // inferred from mutant phenotype /// 0006810 // transport // inferred from electronic annotation /// 0015848 // spermidine transport // inferred from mutant phenotype	0005774 // vacuolar membrane // inferred from mutant phenotype /// 0005886 // plasma membrane // inferred from direct assay /// 0005886 // plasma membrane // inferred from electronic annotation /// 0016020 // membrane // inferred from electronic annotation /// 0016021 // integral to membrane // inferred from electronic annotation	0000297 // spermine transmembrane transporter activity // inferred from mutant phenotype /// 0005215 // transporter activity // inferred from electronic annotation /// 0015297 // antiporter activity // inferred from electronic annotation /// 0015606 // spermidine transmembrane transporter activity // inferred from mutant phenotype
123	YPR014C	C0	Not_defined	7.9781	0.241	Not_defined	Not_defined	Not_defined	Not_defined
124	YKL172W	C5	EBP2	7.92759	0.233	Essential protein required for the maturation of 25S rRNA and 60S ribosomal subunit assembly, localizes to the nucleolus; constituent of 66S pre-ribosomal particles	0000280 // nuclear division // inferred from mutant phenotype /// 0006364 // rRNA processing // inferred from mutant phenotype /// 0042254 // ribosome biogenesis // inferred from electronic annotation /// 0042254 // ribosome biogenesis // inferred from reviewed computational analysis	0005634 // nucleus // inferred from electronic annotation /// 0005730 // nucleolus // inferred from direct assay /// 0030687 // preribosome, large subunit precursor // inferred from direct assay	Not_defined
125	YBR139W	C0	Not_defined	7.91755	0.231	Not_defined	0006508 // proteolysis // inferred from electronic annotation /// 0046938 // phytochelatin biosynthetic process // inferred from genetic interaction	0000324 // fungal-type vacuole // inferred from direct assay	0004180 // carboxypeptidase activity // inferred from electronic annotation /// 0004185 // serine-type carboxypeptidase activity // inferred from electronic annotation /// 0005515 // protein binding // inferred from physical interaction /// 0008233 // peptidase activity // inferred from electronic annotation /// 0016787 // hydrolase activity // inferred from electronic annotation /// 0017171 // s…
126	YGR279C	C0	SCW4	7.90511	0.23	Cell wall protein with similarity to glucanases; scw4 scw10 double mutants exhibit defects in mating	0000747 // conjugation with cellular fusion // inferred from genetic interaction /// 0005975 // carbohydrate metabolic process // inferred from electronic annotation /// 0007047 // cell wall organization // inferred from electronic annotation /// 0008152 // metabolic process // inferred from electronic annotation	0005576 // extracellular region // inferred from electronic annotation /// 0005618 // cell wall // inferred from electronic annotation /// 0009277 // fungal-type cell wall // inferred from direct assay	0004553 // hydrolase activity, hydrolyzing O-glycosyl compounds // inferred from electronic annotation /// 0016787 // hydrolase activity // inferred from electronic annotation /// 0016798 // hydrolase activity, acting on glycosyl bonds // inferred from electronic annotation
127	YDR380W	C0	ARO10	7.88267	0.227	Phenylpyruvate decarboxylase, catalyzes decarboxylation of phenylpyruvate to phenylacetaldehyde, which is the first specific step in the Ehrlich pathway	0000949 // aromatic amino acid family catabolic process to alcohol via Ehrlich pathway // inferred from genetic interaction /// 0000950 // branched chain family amino acid catabolic process to alcohol via Ehrlich pathway // inferred from genetic interaction /// 0000951 // methionine catabolic process to 3-methylthiopropanol // inferred from mutant phenotype /// 0006552 // leucine catabolic proces…	0005737 // cytoplasm // inferred from direct assay /// 0005737 // cytoplasm // inferred from electronic annotation	0000287 // magnesium ion binding // inferred from electronic annotation /// 0003824 // catalytic activity // inferred from electronic annotation /// 0016829 // lyase activity // inferred from electronic annotation /// 0016831 // carboxy-lyase activity // inferred from electronic annotation /// 0016831 // carboxy-lyase activity // inferred from mutant phenotype /// 0030976 // thiamin pyrophosphate…
128	YOR313C	C0	SPS4	7.8699	0.225	Protein whose expression is induced during sporulation; not required for sporulation; heterologous expression in E. coli induces the SOS response that senses DNA damage	0007126 // meiosis // inferred from electronic annotation /// 0030435 // sporulation resulting in formation of a cellular spore // inferred from electronic annotation /// 0030437 // ascospore formation // inferred from expression pattern	Not_defined	Not_defined
129	YOL158C	C0	ENB1	7.82482	0.217	Endosomal ferric enterobactin transporter, expressed under conditions of iron deprivation; member of the major facilitator superfamily; expression is regulated by Rcs1p and affected by chloroquine treatment	0006810 // transport // inferred from electronic annotation /// 0006811 // ion transport // inferred from electronic annotation /// 0006826 // iron ion transport // inferred from electronic annotation /// 0015685 // ferric-enterobactin transport // inferred from mutant phenotype	0005768 // endosome // inferred from electronic annotation /// 0005768 // endosome // traceable author statement /// 0010008 // endosome membrane // inferred from electronic annotation /// 0016020 // membrane // inferred from electronic annotation /// 0016021 // integral to membrane // inferred from electronic annotation /// 0016023 // cytoplasmic membrane-bounded vesicle // traceable author stat…	0005215 // transporter activity // inferred from electronic annotation /// 0005506 // iron ion binding // inferred from electronic annotation /// 0015620 // ferric-enterobactin transmembrane transporter activity // inferred from mutant phenotype
130	YPR156C	C3	TPO3	7.80033	0.213	Polyamine transport protein specific for spermine; localizes to the plasma membrane; member of the major facilitator superfamily	0000296 // spermine transport // inferred from mutant phenotype /// 0006810 // transport // inferred from electronic annotation	0005624 // membrane fraction // inferred from direct assay /// 0005774 // vacuolar membrane // inferred from mutant phenotype /// 0005886 // plasma membrane // inferred from direct assay /// 0005886 // plasma membrane // inferred from electronic annotation /// 0016020 // membrane // inferred from electronic annotation /// 0016021 // integral to membrane // inferred from electronic annotation	0000297 // spermine transmembrane transporter activity // inferred from mutant phenotype /// 0005215 // transporter activity // inferred from electronic annotation /// 0015297 // antiporter activity // inferred from electronic annotation
131	YPL242C	C3	IQG1	7.78801	0.211	Essential protein required for determination of budding pattern, promotes localization of axial markers Bud4p and Cdc12p and functionally interacts with Sec3p, localizes to the contractile ring during anaphase, member of the IQGAP family	0000910 // cytokinesis // inferred from mutant phenotype /// 0006970 // response to osmotic stress // traceable author statement /// 0007015 // actin filament organization // inferred from physical interaction /// 0007049 // cell cycle // inferred from electronic annotation /// 0007165 // signal transduction // inferred from electronic annotation /// 0007264 // small GTPase mediated signal transd…	0000142 // cellular bud neck contractile ring // traceable author statement /// 0005622 // intracellular // inferred from electronic annotation /// 0005935 // cellular bud neck // inferred from electronic annotation	0003779 // actin binding // inferred from electronic annotation /// 0005096 // GTPase activator activity // inferred from electronic annotation /// 0005099 // Ras GTPase activator activity // inferred from electronic annotation /// 0005515 // protein binding // inferred from physical interaction /// 0008092 // cytoskeletal protein binding // inferred from physical interaction
132	YLR413W	C1	Not_defined	7.75869	0.207	Not_defined	Not_defined	0005886 // plasma membrane // inferred from electronic annotation /// 0016020 // membrane // inferred from electronic annotation /// 0016021 // integral to membrane // inferred from electronic annotation	0005515 // protein binding // inferred from physical interaction
133	YCR024C-A	C2	PMP1	7.75816	0.207	Small single-membrane span proteolipid that functions as a regulatory subunit of the plasma membrane H(+)-ATPase Pma1p, forms unique helix and positively charged cytoplasmic domain that is able to specifically segregate phosphatidylserines	0006812 // cation transport // inferred from electronic annotation /// 0006812 // cation transport // inferred from genetic interaction	0005886 // plasma membrane // inferred from direct assay /// 0005886 // plasma membrane // inferred from electronic annotation /// 0016020 // membrane // inferred from direct assay /// 0016020 // membrane // inferred from electronic annotation /// 0016021 // integral to membrane // inferred from electronic annotation	0030234 // enzyme regulator activity // inferred from mutant phenotype
134	YCL066W	C2	HMLALPHA1 /// MATALPHA1	7.73155	0.203	Silenced copy of ALPHA1 at HML, encoding a transcriptional coactivator involved in the regulation of mating-type alpha-specific gene expression /// Transcriptional co-activator involved in regulation of mating-type-specific gene expression; targets the transcription factor Mcm1p to the promoters of alpha-specific genes; one of two genes encoded by the MATalpha mating type cassette	0006350 // transcription // inferred from electronic annotation /// 0006355 // regulation of transcription, DNA-dependent // inferred from electronic annotation /// 0007338 // single fertilization // inferred from electronic annotation /// 0032583 // regulation of gene-specific transcription // inferred from electronic annotation /// 0045895 // positive regulation of transcription, mating-type sp…	0005634 // nucleus // inferred from electronic annotation	0000772 // mating pheromone activity // inferred from electronic annotation /// 0003677 // DNA binding // inferred from electronic annotation /// 0005515 // protein binding // inferred from physical interaction /// 0043565 // sequence-specific DNA binding // inferred from electronic annotation
135	YGR260W	C0	TNA1	7.67517	0.194	High affinity nicotinic acid plasma membrane permease, responsible for uptake of low levels of nicotinic acid; expression of the gene increases in the absence of extracellular nicotinic acid or para-aminobenzoate (PABA)	0006810 // transport // inferred from electronic annotation /// 0015890 // nicotinamide mononucleotide transport // inferred from expression pattern	0005739 // mitochondrion // inferred from direct assay /// 0016020 // membrane // inferred from electronic annotation /// 0016021 // integral to membrane // inferred from electronic annotation	0015663 // nicotinamide mononucleotide transmembrane transporter activity // inferred from expression pattern
136	YNL171C	C3	Not_defined	7.66653	0.192	Not_defined	Not_defined	Not_defined	Not_defined
137	YLR034C	C0	SMF3	7.66211	0.192	Putative divalent metal ion transporter involved in iron homeostasis; transcriptionally regulated by metal ions; member of the Nramp family of metal transport proteins	0006810 // transport // inferred from electronic annotation /// 0006811 // ion transport // inferred from electronic annotation /// 0006826 // iron ion transport // inferred from electronic annotation /// 0006880 // intracellular sequestering of iron ion // inferred from mutant phenotype	0000329 // fungal-type vacuole membrane // inferred from direct assay /// 0005773 // vacuole // inferred from electronic annotation /// 0005774 // vacuolar membrane // inferred from electronic annotation /// 0005783 // endoplasmic reticulum // inferred from electronic annotation /// 0005789 // endoplasmic reticulum membrane // inferred from electronic annotation /// 0016020 // membrane // inferre…	0005215 // transporter activity // inferred from electronic annotation /// 0005381 // iron ion transmembrane transporter activity // traceable author statement /// 0005506 // iron ion binding // inferred from electronic annotation /// 0046872 // metal ion binding // inferred from electronic annotation
138	YMR189W	C0	GCV2	7.62542	0.185	P subunit of the mitochondrial glycine decarboxylase complex, required for the catabolism of glycine to 5,10-methylene-THF; expression is regulated by levels of 5,10-methylene-THF in the cytoplasm	0006544 // glycine metabolic process // inferred from electronic annotation /// 0006730 // one-carbon compound metabolic process // inferred from genetic interaction /// 0019464 // glycine decarboxylation via glycine cleavage system // inferred from expression pattern /// 0055114 // oxidation reduction // inferred from electronic annotation	0005739 // mitochondrion // inferred from direct assay /// 0005739 // mitochondrion // inferred from electronic annotation	0004375 // glycine dehydrogenase (decarboxylating) activity // inferred from direct assay /// 0004375 // glycine dehydrogenase (decarboxylating) activity // inferred from electronic annotation /// 0016491 // oxidoreductase activity // inferred from electronic annotation /// 0042802 // identical protein binding // inferred from physical interaction
139	YNL057W	C0	Not_defined	7.60675	0.181	Not_defined	Not_defined	Not_defined	Not_defined
140	YBR138C	C3	Not_defined	7.60329	0.181	Not_defined	Not_defined	0005737 // cytoplasm // inferred from direct assay	Not_defined
141	YML120C	C0	NDI1	7.60254	0.181	NADH:ubiquinone oxidoreductase, transfers electrons from NADH to ubiquinone in the respiratory chain but does not pump protons, in contrast to the higher eukaryotic multisubunit respiratory complex I; phosphorylated; homolog of human AMID	0001300 // chronological cell aging // inferred from mutant phenotype /// 0006116 // NADH oxidation // inferred from direct assay /// 0006120 // mitochondrial electron transport, NADH to ubiquinone // inferred from direct assay /// 0043065 // positive regulation of apoptosis // inferred from mutant phenotype /// 0055114 // oxidation reduction // inferred from electronic annotation	0005739 // mitochondrion // inferred from direct assay /// 0005739 // mitochondrion // inferred from electronic annotation /// 0005743 // mitochondrial inner membrane // inferred from electronic annotation /// 0005759 // mitochondrial matrix // inferred from direct assay /// 0016020 // membrane // inferred from electronic annotation	0008137 // NADH dehydrogenase (ubiquinone) activity // inferred from direct assay /// 0008137 // NADH dehydrogenase (ubiquinone) activity // inferred from electronic annotation /// 0016491 // oxidoreductase activity // inferred from electronic annotation /// 0050660 // FAD binding // inferred from electronic annotation
142	YHR205W	C3	SCH9	7.58823	0.177	Protein kinase involved in transcriptional activation of osmostress-responsive genes; regulates G1 progression, cAPK activity, nitrogen activation of the FGM pathway; involved in life span regulation; homologous to mammalian Akt/PKB	0001302 // replicative cell aging // inferred from mutant phenotype /// 0001324 // age-dependent response to oxidative stress during chronological cell aging // inferred from mutant phenotype /// 0006468 // protein amino acid phosphorylation // inferred from electronic annotation /// 0006468 // protein amino acid phosphorylation // inferred from genetic interaction /// 0008361 // regulation of ce…	0000329 // fungal-type vacuole membrane // inferred from direct assay /// 0000785 // chromatin // inferred from direct assay /// 0005634 // nucleus // inferred from direct assay /// 0005737 // cytoplasm // inferred from direct assay	0000166 // nucleotide binding // inferred from electronic annotation /// 0004672 // protein kinase activity // inferred from electronic annotation /// 0004674 // protein serine/threonine kinase activity // inferred from electronic annotation /// 0004674 // protein serine/threonine kinase activity // inferred from genetic interaction /// 0005524 // ATP binding // inferred from electronic annotatio…
143	YPL265W	C0	DIP5	7.57469	0.175	Dicarboxylic amino acid permease, mediates high-affinity and high-capacity transport of L-glutamate and L-aspartate; also a transporter for Gln, Asn, Ser, Ala, and Gly	0006810 // transport // inferred from electronic annotation /// 0006865 // amino acid transport // inferred from direct assay /// 0006865 // amino acid transport // inferred from electronic annotation	0016020 // membrane // inferred from electronic annotation /// 0016021 // integral to membrane // inferred from electronic annotation	0015171 // amino acid transmembrane transporter activity // inferred from direct assay /// 0015171 // amino acid transmembrane transporter activity // inferred from electronic annotation
144	YPR149W	C0	NCE102	7.51354	0.166	Protein of unknown function; contains transmembrane domains; involved in secretion of proteins that lack classical secretory signal sequences; component of the detergent-insoluble glycolipid-enriched complexes (DIGs)	0006810 // transport // inferred from electronic annotation /// 0009306 // protein secretion // inferred from genetic interaction /// 0009306 // protein secretion // inferred from mutant phenotype /// 0015031 // protein transport // inferred from electronic annotation	0005624 // membrane fraction // inferred from direct assay /// 0005737 // cytoplasm // inferred from direct assay /// 0005739 // mitochondrion // inferred from direct assay /// 0005783 // endoplasmic reticulum // inferred from direct assay /// 0005886 // plasma membrane // inferred from direct assay /// 0016020 // membrane // inferred from electronic annotation /// 0016021 // integral to membrane…	Not_defined
145	YHR137W	C2	ARO9	7.47329	0.16	Aromatic aminotransferase II, catalyzes the first step of tryptophan, phenylalanine, and tyrosine catabolism	0009072 // aromatic amino acid family metabolic process // inferred from genetic interaction	0005634 // nucleus // inferred from direct assay /// 0005737 // cytoplasm // inferred from direct assay /// 0005737 // cytoplasm // inferred from electronic annotation	0003824 // catalytic activity // inferred from electronic annotation /// 0008483 // transaminase activity // inferred from electronic annotation /// 0008793 // aromatic-amino-acid transaminase activity // inferred from direct assay /// 0008793 // aromatic-amino-acid transaminase activity // inferred from electronic annotation /// 0016740 // transferase activity // inferred from electronic annotat…
146	YMR145C	C0	NDE1	7.41512	0.154	Mitochondrial external NADH dehydrogenase, a type II NAD(P)H:quinone oxidoreductase that catalyzes the oxidation of cytosolic NADH; Nde1p and Nde2p provide cytosolic NADH to the mitochondrial respiratory chain	0001300 // chronological cell aging // inferred from mutant phenotype /// 0006116 // NADH oxidation // inferred from direct assay /// 0019655 // glucose catabolic process to ethanol // inferred from mutant phenotype /// 0055114 // oxidation reduction // inferred from electronic annotation	0005739 // mitochondrion // inferred from direct assay /// 0005739 // mitochondrion // inferred from electronic annotation /// 0005758 // mitochondrial intermembrane space // inferred from electronic annotation	0003954 // NADH dehydrogenase activity // inferred from direct assay /// 0005515 // protein binding // inferred from physical interaction /// 0008137 // NADH dehydrogenase (ubiquinone) activity // inferred from electronic annotation /// 0016491 // oxidoreductase activity // inferred from electronic annotation /// 0050660 // FAD binding // inferred from electronic annotation
147	YDR077W	C2	SED1	7.39787	0.152	Major stress-induced structural GPI-cell wall glycoprotein in stationary-phase cells, associates with translating ribosomes, possible role in mitochondrial genome maintenance; ORF contains two distinct variable minisatellites	0000002 // mitochondrial genome maintenance // inferred from mutant phenotype /// 0007047 // cell wall organization // inferred from electronic annotation /// 0007047 // cell wall organization // inferred from expression pattern	0005576 // extracellular region // inferred from electronic annotation /// 0005618 // cell wall // inferred from electronic annotation /// 0005739 // mitochondrion // inferred from direct assay /// 0005840 // ribosome // inferred from direct assay /// 0005886 // plasma membrane // inferred from electronic annotation /// 0009277 // fungal-type cell wall // inferred from direct assay /// 0016020 //…	0005199 // structural constituent of cell wall // inferred from expression pattern
148	YDL037C	C1	BSC1	7.34203	0.147	Protein of unconfirmed function, similar to cell surface flocculin Muc1p; ORF exhibits genomic organization compatible with a translational readthrough-dependent mode of expression	Not_defined	Not_defined	Not_defined
149	YLL028W	C0	TPO1	7.32436	0.145	Polyamine transporter that recognizes spermine, putrescine, and spermidine; catalyzes uptake of polyamines at alkaline pH and excretion at acidic pH; phosphorylation enhances activity and sorting to the plasma membrane	0000296 // spermine transport // inferred from direct assay /// 0000296 // spermine transport // inferred from mutant phenotype /// 0006810 // transport // inferred from electronic annotation /// 0015847 // putrescine transport // inferred from mutant phenotype /// 0015848 // spermidine transport // inferred from direct assay /// 0015848 // spermidine transport // inferred from mutant phenotype /…	0005774 // vacuolar membrane // inferred from mutant phenotype /// 0005886 // plasma membrane // inferred from direct assay /// 0005886 // plasma membrane // inferred from electronic annotation /// 0016020 // membrane // inferred from electronic annotation /// 0016021 // integral to membrane // inferred from electronic annotation /// 0033101 // cellular bud membrane // inferred from direct assay	0000297 // spermine transmembrane transporter activity // inferred from direct assay /// 0000297 // spermine transmembrane transporter activity // inferred from mutant phenotype /// 0005215 // transporter activity // inferred from electronic annotation /// 0015238 // drug transporter activity // inferred from electronic annotation /// 0015297 // antiporter activity // inferred from electronic ann…
150	YCR041W	C0	Not_defined	7.24213	0.136	Not_defined	Not_defined	Not_defined	Not_defined
151	YDR146C	C0	SWI5	7.16304	0.128	Transcription factor that activates transcription of genes expressed at the M/G1 phase boundary and in G1 phase; localization to the nucleus occurs during G1 and appears to be regulated by phosphorylation by Cdc28p kinase	0000114 // regulation of transcription during G1 phase of mitotic cell cycle // inferred from direct assay /// 0006350 // transcription // inferred from electronic annotation /// 0006355 // regulation of transcription, DNA-dependent // inferred from electronic annotation	0005622 // intracellular // inferred from electronic annotation /// 0005634 // nucleus // inferred from direct assay /// 0005634 // nucleus // inferred from electronic annotation /// 0005737 // cytoplasm // inferred from direct assay /// 0005737 // cytoplasm // inferred from electronic annotation	0003676 // nucleic acid binding // inferred from electronic annotation /// 0003677 // DNA binding // inferred from electronic annotation /// 0008270 // zinc ion binding // inferred from electronic annotation /// 0016563 // transcription activator activity // inferred from direct assay /// 0046872 // metal ion binding // inferred from electronic annotation
152	YML066C	C5	SMA2	7.14737	0.125	Protein of unknown function involved in the assembly of the prospore membrane during sporulation	0030435 // sporulation resulting in formation of a cellular spore // inferred from electronic annotation /// 0030476 // ascospore wall assembly // inferred from mutant phenotype	0005628 // prospore membrane // inferred from direct assay /// 0005737 // cytoplasm // inferred from direct assay /// 0016020 // membrane // inferred from electronic annotation /// 0016021 // integral to membrane // inferred from electronic annotation	Not_defined
153	YCRX05W	C3	Not_defined	7.05856	0.116	Not_defined	Not_defined	Not_defined	Not_defined
154	YOL069W	C3	NUF2	7.0455	0.115	Component of the evolutionarily conserved kinetochore-associated Ndc80 complex (Ndc80p-Nuf2p-Spc24p-Spc25p); involved in chromosome segregation, spindle checkpoint activity and kinetochore clustering	0007020 // microtubule nucleation // inferred from physical interaction /// 0007049 // cell cycle // inferred from electronic annotation /// 0007059 // chromosome segregation // inferred from genetic interaction /// 0007067 // mitosis // inferred from electronic annotation /// 0051301 // cell division // inferred from electronic annotation	0000775 // chromosome, centromeric region // inferred from electronic annotation /// 0000777 // condensed chromosome kinetochore // inferred from electronic annotation /// 0000778 // condensed nuclear chromosome kinetochore // inferred from direct assay /// 0000780 // condensed nuclear chromosome, centromeric region // inferred from direct assay /// 0005634 // nucleus // inferred from electronic …	0005200 // structural constituent of cytoskeleton // inferred from physical interaction /// 0005515 // protein binding // inferred from physical interaction
155	YPR138C	C0	MEP3	6.98089	0.11	Ammonium permease of high capacity and low affinity; belongs to a ubiquitous family of cytoplasmic membrane proteins that transport only ammonium (NH4+); expression is under the nitrogen catabolite repression regulation ammonia permease	0006810 // transport // inferred from electronic annotation /// 0015696 // ammonium transport // inferred from electronic annotation /// 0015696 // ammonium transport // inferred from mutant phenotype /// 0019740 // nitrogen utilization // inferred from mutant phenotype	0005886 // plasma membrane // traceable author statement /// 0016020 // membrane // inferred from electronic annotation /// 0016021 // integral to membrane // inferred from electronic annotation	0008519 // ammonium transmembrane transporter activity // inferred from direct assay /// 0008519 // ammonium transmembrane transporter activity // inferred from electronic annotation
156	YNL058C	C0	Not_defined	6.96403	0.108	Not_defined	Not_defined	0000324 // fungal-type vacuole // inferred from direct assay /// 0016020 // membrane // inferred from electronic annotation /// 0016021 // integral to membrane // inferred from electronic annotation	Not_defined
157	YMR202W	C2	ERG2	6.95051	0.107	C-8 sterol isomerase, catalyzes the isomerization of the delta-8 double bond to the delta-7 position at an intermediate step in ergosterol biosynthesis	0006694 // steroid biosynthetic process // inferred from electronic annotation /// 0006696 // ergosterol biosynthetic process // inferred from electronic annotation /// 0006696 // ergosterol biosynthetic process // inferred from mutant phenotype /// 0008610 // lipid biosynthetic process // inferred from electronic annotation /// 0016126 // sterol biosynthetic process // inferred from electronic a…	0005783 // endoplasmic reticulum // inferred from electronic annotation /// 0005789 // endoplasmic reticulum membrane // inferred from electronic annotation /// 0016020 // membrane // inferred from electronic annotation /// 0016021 // integral to membrane // inferred from electronic annotation	0000247 // C-8 sterol isomerase activity // inferred from electronic annotation /// 0000247 // C-8 sterol isomerase activity // inferred from mutant phenotype /// 0016853 // isomerase activity // inferred from electronic annotation
158	YJL157C	C0	FAR1	6.94464	0.106	Cyclin-dependent kinase inhibitor that mediates cell cycle arrest in response to pheromone; also forms a complex with Cdc24p, Ste4p, and Ste18p that may specify the direction of polarized growth during mating; potential Cdc28p substrate	0000750 // pheromone-dependent signal transduction during conjugation with cellular fusion // inferred from genetic interaction /// 0007049 // cell cycle // inferred from electronic annotation /// 0007050 // cell cycle arrest // inferred from mutant phenotype /// 0051301 // cell division // inferred from electronic annotation	0005634 // nucleus // inferred from direct assay /// 0005737 // cytoplasm // inferred from direct assay /// 0016020 // membrane // inferred from direct assay /// 0043332 // mating projection tip // inferred from direct assay	0004860 // protein kinase inhibitor activity // inferred from electronic annotation /// 0004861 // cyclin-dependent protein kinase inhibitor activity // inferred from direct assay /// 0005515 // protein binding // inferred from electronic annotation /// 0008270 // zinc ion binding // inferred from electronic annotation /// 0046872 // metal ion binding // inferred from electronic annotation
159	YOL070C	C0	NBA1	6.83474	0.094	Protein of unknown function, localizes to the bud neck and cytoplasm; interacts with Nap1p; may interact with ribosomes, based on co-purification experiments; potential Cdc28p substrate	Not_defined	0005737 // cytoplasm // inferred from direct assay /// 0005737 // cytoplasm // inferred from electronic annotation /// 0005840 // ribosome // inferred from direct assay /// 0005935 // cellular bud neck // inferred from direct assay /// 0005935 // cellular bud neck // inferred from electronic annotation	0005515 // protein binding // inferred from physical interaction
160	YGR143W	C0	SKN1	6.81358	0.092	Protein involved in sphingolipid biosynthesis; type II membrane protein with similarity to Kre6p	0006078 // 1,6-beta-glucan biosynthetic process // inferred from mutant phenotype /// 0007047 // cell wall organization // inferred from electronic annotation /// 0007047 // cell wall organization // inferred from mutant phenotype /// 0030148 // sphingolipid biosynthetic process // inferred from genetic interaction	0016020 // membrane // inferred from electronic annotation /// 0016021 // integral to membrane // inferred from direct assay /// 0016021 // integral to membrane // inferred from electronic annotation	0015926 // glucosidase activity // inferred from mutant phenotype
161	YAL022C	C0	FUN26	6.81302	0.092	Nucleoside transporter with broad nucleoside selectivity; localized to intracellular membranes	0006810 // transport // inferred from electronic annotation /// 0015858 // nucleoside transport // inferred from direct assay	0005622 // intracellular // inferred from direct assay /// 0016020 // membrane // inferred from direct assay /// 0016020 // membrane // inferred from electronic annotation /// 0016021 // integral to membrane // inferred from electronic annotation	0005337 // nucleoside transmembrane transporter activity // inferred from direct assay /// 0005337 // nucleoside transmembrane transporter activity // inferred from electronic annotation /// 0005515 // protein binding // inferred from physical interaction
162	YCR042C	C0	TAF2	6.78022	0.09	TFIID subunit (150 kDa), involved in RNA polymerase II transcription initiation	0000114 // regulation of transcription during G1 phase of mitotic cell cycle // inferred from mutant phenotype /// 0006350 // transcription // inferred from electronic annotation /// 0006355 // regulation of transcription, DNA-dependent // inferred from electronic annotation /// 0006367 // transcription initiation from RNA polymerase II promoter // traceable author statement	0005634 // nucleus // inferred from electronic annotation /// 0005669 // transcription factor TFIID complex // inferred from direct assay	0005515 // protein binding // inferred from physical interaction /// 0016251 // general RNA polymerase II transcription factor activity // traceable author statement
163	YGL201C	C0	MCM6	6.77373	0.089	Protein involved in DNA replication; component of the Mcm2-7 hexameric complex that binds chromatin as a part of the pre-replicative complex	0000084 // S phase of mitotic cell cycle // inferred from mutant phenotype /// 0006260 // DNA replication // inferred from electronic annotation /// 0006267 // pre-replicative complex assembly // inferred from direct assay /// 0006268 // DNA unwinding during replication // inferred from direct assay /// 0006270 // DNA replication initiation // inferred from electronic annotation /// 0006270 // DN…	0005634 // nucleus // inferred from direct assay /// 0005634 // nucleus // inferred from electronic annotation /// 0005656 // pre-replicative complex // inferred from direct assay /// 0005737 // cytoplasm // inferred from direct assay /// 0031261 // DNA replication preinitiation complex // inferred from direct assay /// 0042555 // MCM complex // inferred from direct assay	0000166 // nucleotide binding // inferred from electronic annotation /// 0003677 // DNA binding // inferred from electronic annotation /// 0003688 // DNA replication origin binding // inferred from direct assay /// 0005515 // protein binding // inferred from physical interaction /// 0005524 // ATP binding // inferred from electronic annotation /// 0009378 // four-way junction helicase activity //…
164	YBR200W	C0	BEM1	6.76091	0.088	Protein containing SH3-domains, involved in establishing cell polarity and morphogenesis; functions as a scaffold protein for complexes that include Cdc24p, Ste5p, Ste20p, and Rsr1p	0000753 // cellular morphogenesis during conjugation with cellular fusion // inferred from genetic interaction /// 0007154 // cell communication // inferred from electronic annotation /// 0030010 // establishment of cell polarity // traceable author statement	0000131 // incipient cellular bud site // inferred from direct assay /// 0005737 // cytoplasm // inferred from electronic annotation /// 0005856 // cytoskeleton // inferred from electronic annotation /// 0005934 // cellular bud tip // inferred from direct assay /// 0005935 // cellular bud neck // inferred from direct assay /// 0043332 // mating projection tip // traceable author statement	0005515 // protein binding // inferred from direct assay /// 0005515 // protein binding // inferred from electronic annotation /// 0005515 // protein binding // inferred from physical interaction /// 0032266 // phosphatidylinositol 3-phosphate binding // inferred from direct assay /// 0035091 // phosphoinositide binding // inferred from electronic annotation
165	YOR025W	C3	HST3	6.73068	0.084	Member of the Sir2 family of NAD(+)-dependent protein deacetylases; involved along with Hst4p in telomeric silencing, cell cycle progression, radiation resistance, genomic stability and short-chain fatty acid metabolism	0006342 // chromatin silencing // inferred from electronic annotation /// 0006348 // chromatin silencing at telomere // inferred from genetic interaction /// 0006350 // transcription // inferred from electronic annotation /// 0006355 // regulation of transcription, DNA-dependent // inferred from electronic annotation /// 0006476 // protein amino acid deacetylation // inferred from electronic anno…	0005634 // nucleus // inferred by curator /// 0005634 // nucleus // inferred from electronic annotation /// 0005677 // chromatin silencing complex // inferred from electronic annotation /// 0005737 // cytoplasm // inferred from electronic annotation	0003677 // DNA binding // inferred from electronic annotation /// 0004407 // histone deacetylase activity // inferred from mutant phenotype /// 0008270 // zinc ion binding // inferred from electronic annotation /// 0016787 // hydrolase activity // inferred from electronic annotation /// 0017136 // NAD-dependent histone deacetylase activity // inferred from electronic annotation /// 0046872 // met…
166	YDR276C	C2	PMP3	6.46162	0.067	Small plasma membrane protein related to a family of plant polypeptides that are overexpressed under high salt concentration or low temperature, not essential for viability, deletion causes hyperpolarization of the plasma membrane potential	0006812 // cation transport // inferred from mutant phenotype /// 0042391 // regulation of membrane potential // inferred from mutant phenotype	0005886 // plasma membrane // inferred from direct assay /// 0005886 // plasma membrane // inferred from electronic annotation /// 0016020 // membrane // inferred from electronic annotation /// 0016021 // integral to membrane // inferred from electronic annotation	Not_defined
167	YML033W	C3	SRC1	6.4323	0.066	Inner nuclear membrane protein that functions in regulation of subtelomeric genes and is linked to TREX (transcription export) factors; SRC1 produces 2 splice variant proteins with different functions; possible role in chromatid segregation	0000070 // mitotic sister chromatid segregation // inferred from genetic interaction /// 0043007 // maintenance of rDNA // inferred from mutant phenotype	0005635 // nuclear envelope // inferred from direct assay /// 0016020 // membrane // inferred from electronic annotation /// 0016021 // integral to membrane // inferred from electronic annotation	0005515 // protein binding // inferred from physical interaction
168	YBR202W	C0	MCM7	6.39773	0.064	Component of the hexameric MCM complex, which is important for priming origins of DNA replication in G1 and becomes an active ATP-dependent helicase that promotes DNA melting and elongation when activated by Cdc7p-Dbf4p in S-phase	0000084 // S phase of mitotic cell cycle // inferred from genetic interaction /// 0000084 // S phase of mitotic cell cycle // inferred from mutant phenotype /// 0006260 // DNA replication // inferred from electronic annotation /// 0006267 // pre-replicative complex assembly // inferred from direct assay /// 0006267 // pre-replicative complex assembly // inferred from physical interaction /// 0006…	0005634 // nucleus // inferred from direct assay /// 0005634 // nucleus // inferred from electronic annotation /// 0005656 // pre-replicative complex // inferred from direct assay /// 0005737 // cytoplasm // inferred from direct assay /// 0031261 // DNA replication preinitiation complex // inferred from direct assay /// 0042555 // MCM complex // inferred from direct assay	0000166 // nucleotide binding // inferred from electronic annotation /// 0003677 // DNA binding // inferred from electronic annotation /// 0003682 // chromatin binding // inferred from direct assay /// 0003688 // DNA replication origin binding // inferred from direct assay /// 0003697 // single-stranded DNA binding // inferred from mutant phenotype /// 0003712 // transcription cofactor activity /…
169	YMR058W	C0	FET3	6.35934	0.061	Ferro-O2-oxidoreductase required for high-affinity iron uptake and involved in mediating resistance to copper ion toxicity, belongs to class of integral membrane multicopper oxidases	0006810 // transport // inferred from electronic annotation /// 0006811 // ion transport // inferred from electronic annotation /// 0006826 // iron ion transport // inferred from electronic annotation /// 0006827 // high-affinity iron ion transport // inferred from mutant phenotype /// 0033215 // iron assimilation by reduction and transport // inferred from mutant phenotype /// 0046688 // respons…	0005886 // plasma membrane // inferred from direct assay /// 0005886 // plasma membrane // inferred from electronic annotation /// 0016020 // membrane // inferred from electronic annotation /// 0016021 // integral to membrane // inferred from electronic annotation /// 0033573 // high affinity iron permease complex // inferred from direct assay /// 0033573 // high affinity iron permease complex //…	0004322 // ferroxidase activity // inferred from direct assay /// 0005381 // iron ion transmembrane transporter activity // inferred from direct assay /// 0005506 // iron ion binding // inferred from electronic annotation /// 0005507 // copper ion binding // inferred from electronic annotation /// 0005515 // protein binding // inferred from physical interaction /// 0016491 // oxidoreductase activ…
170	YML052W	C3	SUR7	6.32002	0.059	Putative integral membrane protein; component of eisosomes; associated with endocytosis, along with Pil1p and Lsp1p; sporulation and plasma membrane sphingolipid content are altered in mutants	0006897 // endocytosis // inferred from genetic interaction /// 0030437 // ascospore formation // inferred from mutant phenotype	0005619 // ascospore wall // inferred from direct assay /// 0005624 // membrane fraction // inferred from direct assay /// 0005739 // mitochondrion // inferred from direct assay /// 0005886 // plasma membrane // inferred from direct assay /// 0005938 // cell cortex // inferred from direct assay /// 0016020 // membrane // inferred from electronic annotation /// 0016021 // integral to membrane // i…	Not_defined
171	YGR035C	C3	Not_defined	6.28466	0.058	Not_defined	Not_defined	Not_defined	Not_defined
172	YJR092W	C3	BUD4	6.24787	0.056	Protein involved in bud-site selection and required for axial budding pattern; localizes with septins to bud neck in mitosis and may constitute an axial landmark for next round of budding; potential Cdc28p substrate	0000282 // cellular bud site selection // traceable author statement /// 0007049 // cell cycle // inferred from electronic annotation /// 0007120 // axial cellular bud site selection // traceable author statement /// 0051301 // cell division // inferred from electronic annotation	0000142 // cellular bud neck contractile ring // traceable author statement /// 0005935 // cellular bud neck // inferred from electronic annotation	0005515 // protein binding // inferred from physical interaction
173	YCL012W	C3	BUD3	6.13647	0.05	Protein involved in bud-site selection and required for axial budding pattern; localizes with septins to bud neck in mitosis and may constitute an axial landmark for next round of budding	0000282 // cellular bud site selection // traceable author statement /// 0000910 // cytokinesis // inferred from mutant phenotype /// 0000910 // cytokinesis // traceable author statement /// 0007049 // cell cycle // inferred from electronic annotation /// 0007120 // axial cellular bud site selection // traceable author statement /// 0035023 // regulation of Rho protein signal transduction // infe…	0000142 // cellular bud neck contractile ring // traceable author statement /// 0005622 // intracellular // inferred from electronic annotation /// 0005935 // cellular bud neck // inferred from direct assay	0005089 // Rho guanyl-nucleotide exchange factor activity // inferred from electronic annotation
174	YMR032W	C3	HOF1	6.11245	0.049	Bud neck-localized, SH3 domain-containing protein required for cytokinesis; regulates actomyosin ring dynamics and septin localization; interacts with the formins, Bni1p and Bnr1p, and with Cyk3p, Vrp1p, and Bni5p	0000910 // cytokinesis // traceable author statement /// 0006974 // response to DNA damage stimulus // inferred from mutant phenotype /// 0007049 // cell cycle // inferred from electronic annotation /// 0007067 // mitosis // inferred from electronic annotation /// 0051301 // cell division // inferred from electronic annotation	0000142 // cellular bud neck contractile ring // inferred from direct assay /// 0005737 // cytoplasm // inferred from electronic annotation /// 0005856 // cytoskeleton // inferred from electronic annotation	0005515 // protein binding // inferred from physical interaction /// 0008092 // cytoskeletal protein binding // inferred from physical interaction
175	YML034W	C3	SRC1	6.03487	0.047	Inner nuclear membrane protein that functions in regulation of subtelomeric genes and is linked to TREX (transcription export) factors; SRC1 produces 2 splice variant proteins with different functions; possible role in chromatid segregation	0000070 // mitotic sister chromatid segregation // inferred from genetic interaction /// 0043007 // maintenance of rDNA // inferred from mutant phenotype	0005635 // nuclear envelope // inferred from direct assay /// 0016020 // membrane // inferred from electronic annotation /// 0016021 // integral to membrane // inferred from electronic annotation	0005515 // protein binding // inferred from physical interaction
176	YAR018C	C0	KIN3	5.99354	0.045	Nonessential protein kinase with unknown cellular role	0006468 // protein amino acid phosphorylation // inferred from electronic annotation /// 0007059 // chromosome segregation // inferred from mutant phenotype	Not_defined	0000166 // nucleotide binding // inferred from electronic annotation /// 0004672 // protein kinase activity // inferred from electronic annotation /// 0004674 // protein serine/threonine kinase activity // inferred from electronic annotation /// 0005524 // ATP binding // inferred from electronic annotation /// 0016301 // kinase activity // inferred from electronic annotation /// 0016740 // transf…
177	YGR092W	C3	DBF2	5.99021	0.045	Ser/Thr kinase involved in transcription and stress response; functions as part of a network of genes in exit from mitosis; localization is cell cycle regulated; activated by Cdc15p during the exit from mitosis	0000280 // nuclear division // inferred from mutant phenotype /// 0006468 // protein amino acid phosphorylation // inferred from direct assay /// 0006468 // protein amino acid phosphorylation // inferred from electronic annotation /// 0006468 // protein amino acid phosphorylation // inferred from mutant phenotype /// 0007035 // vacuolar acidification // inferred from mutant phenotype /// 0007049 …	0005816 // spindle pole body // inferred from direct assay /// 0005935 // cellular bud neck // inferred from direct assay	0000166 // nucleotide binding // inferred from electronic annotation /// 0004672 // protein kinase activity // inferred from electronic annotation /// 0004674 // protein serine/threonine kinase activity // inferred from direct assay /// 0004674 // protein serine/threonine kinase activity // inferred from electronic annotation /// 0005515 // protein binding // inferred from physical interaction //…
178	YPR119W	C3	CLB2	5.89008	0.041	B-type cyclin involved in cell cycle progression; activates Cdc28p to promote the transition from G2 to M phase; accumulates during G2 and M, then targeted via a destruction box motif for ubiquitin-mediated degradation by the proteasome	0000086 // G2/M transition of mitotic cell cycle // inferred from expression pattern /// 0007049 // cell cycle // inferred from electronic annotation /// 0007067 // mitosis // inferred from electronic annotation /// 0051301 // cell division // inferred from electronic annotation	0005634 // nucleus // inferred from direct assay /// 0005634 // nucleus // inferred from electronic annotation /// 0005737 // cytoplasm // inferred from direct assay /// 0005737 // cytoplasm // inferred from mutant phenotype /// 0005816 // spindle pole body // inferred from direct assay /// 0005819 // spindle // inferred from direct assay /// 0005935 // cellular bud neck // inferred from direct a…	0005515 // protein binding // inferred from physical interaction
179	YGR177C	C3	ATF2	5.80352	0.039	Alcohol acetyltransferase, may play a role in steroid detoxification; forms volatile esters during fermentation, which is important in brewing	0006066 // cellular alcohol metabolic process // inferred from electronic annotation /// 0008202 // steroid metabolic process // inferred from mutant phenotype /// 0009636 // response to toxin // inferred from mutant phenotype	0005737 // cytoplasm // inferred from direct assay /// 0005783 // endoplasmic reticulum // inferred from direct assay /// 0016020 // membrane // inferred from electronic annotation /// 0030176 // integral to endoplasmic reticulum membrane // inferred from direct assay	0004026 // alcohol O-acetyltransferase activity // inferred from direct assay /// 0004026 // alcohol O-acetyltransferase activity // inferred from electronic annotation /// 0008415 // acyltransferase activity // inferred from electronic annotation /// 0016740 // transferase activity // inferred from electronic annotation
180	YHL026C	C0	Not_defined	5.79123	0.039	Not_defined	Not_defined	0016020 // membrane // inferred from electronic annotation /// 0016021 // integral to membrane // inferred from electronic annotation	Not_defined
181	YJL079C	C0	PRY1	5.77945	0.038	Protein of unknown function	Not_defined	0000324 // fungal-type vacuole // inferred from direct assay /// 0005576 // extracellular region // inferred from direct assay /// 0005576 // extracellular region // inferred from electronic annotation /// 0005635 // nuclear envelope // inferred from direct assay /// 0005783 // endoplasmic reticulum // inferred from direct assay	Not_defined
182	YLR353W	C3	BUD8	5.76025	0.038	Protein involved in bud-site selection; diploid mutants display a unipolar budding pattern instead of the wild-type bipolar pattern, and bud at the proximal pole	0000282 // cellular bud site selection // inferred from mutant phenotype /// 0007049 // cell cycle // inferred from electronic annotation /// 0007124 // pseudohyphal growth // inferred from mutant phenotype	0000131 // incipient cellular bud site // inferred from direct assay /// 0005886 // plasma membrane // inferred from electronic annotation /// 0005934 // cellular bud tip // inferred from direct assay /// 0016020 // membrane // inferred from electronic annotation /// 0016021 // integral to membrane // inferred from electronic annotation	Not_defined
183	YGL021W	C3	ALK1	5.67248	0.035	Protein kinase; accumulation and phosphorylation are periodic during the cell cycle; phosphorylated in response to DNA damage; contains characteristic motifs for degradation via the APC pathway; similar to Alk2p and to mammalian haspins	0006468 // protein amino acid phosphorylation // inferred from direct assay /// 0006974 // response to DNA damage stimulus // inferred from electronic annotation /// 0007049 // cell cycle // inferred from electronic annotation /// 0007067 // mitosis // inferred from expression pattern	Not_defined	0000166 // nucleotide binding // inferred from electronic annotation /// 0004672 // protein kinase activity // inferred from direct assay /// 0004674 // protein serine/threonine kinase activity // inferred from electronic annotation /// 0005524 // ATP binding // inferred from electronic annotation /// 0016301 // kinase activity // inferred from electronic annotation /// 0016740 // transferase act…
184	YIL158W	C3	Not_defined	5.58794	0.033	Not_defined	Not_defined	0000324 // fungal-type vacuole // inferred from direct assay /// 0016020 // membrane // inferred from electronic annotation /// 0016021 // integral to membrane // inferred from electronic annotation	Not_defined
185	YIL106W	C3	MOB1	5.56264	0.032	Component of the mitotic exit network; associates with and is required for the activation and Cdc15p-dependent phosphorylation of the Dbf2p kinase; required for cytokinesis and cell separation; component of the CCR4 transcriptional complex	0006468 // protein amino acid phosphorylation // inferred from direct assay /// 0007049 // cell cycle // inferred from electronic annotation /// 0007096 // regulation of exit from mitosis // traceable author statement /// 0051301 // cell division // inferred from electronic annotation	0005634 // nucleus // inferred from electronic annotation /// 0005737 // cytoplasm // inferred from electronic annotation /// 0005816 // spindle pole body // inferred from direct assay /// 0005935 // cellular bud neck // inferred from direct assay	0005515 // protein binding // inferred from electronic annotation /// 0005515 // protein binding // inferred from physical interaction /// 0019207 // kinase regulator activity // inferred from direct assay /// 0046872 // metal ion binding // inferred from electronic annotation
186	YLR131C	C3	ACE2	5.48821	0.031	Transcription factor that activates expression of early G1-specific genes, localizes to daughter cell nuclei after cytokinesis and delays G1 progression in daughters, localization is regulated by phosphorylation; potential Cdc28p substrate	0000114 // regulation of transcription during G1 phase of mitotic cell cycle // inferred from direct assay /// 0006350 // transcription // inferred from electronic annotation /// 0006355 // regulation of transcription, DNA-dependent // inferred from electronic annotation	0005622 // intracellular // inferred from electronic annotation /// 0005634 // nucleus // inferred from direct assay /// 0005634 // nucleus // inferred from electronic annotation /// 0005829 // cytosol // inferred from direct assay	0003676 // nucleic acid binding // inferred from electronic annotation /// 0003677 // DNA binding // inferred from electronic annotation /// 0008270 // zinc ion binding // inferred from electronic annotation /// 0016563 // transcription activator activity // inferred from mutant phenotype /// 0046872 // metal ion binding // inferred from electronic annotation
187	YML119W	C0	Not_defined	5.40203	0.029	Not_defined	Not_defined	Not_defined	Not_defined
188	YHR023W	C3	MYO1	5.28949	0.027	Type II myosin heavy chain, required for wild-type cytokinesis and cell separation; localizes to the actomyosin ring; binds to myosin light chains Mlc1p and Mlc2p through its IQ1 and IQ2 motifs respectively	0000910 // cytokinesis // inferred from genetic interaction /// 0000910 // cytokinesis // inferred from mutant phenotype /// 0000915 // cytokinesis, contractile ring formation // inferred from mutant phenotype /// 0000916 // contractile ring contraction involved in cytokinesis // inferred from expression pattern /// 0000916 // contractile ring contraction involved in cytokinesis // inferred from …	0000131 // incipient cellular bud site // inferred from direct assay /// 0000142 // cellular bud neck contractile ring // inferred from direct assay /// 0005935 // cellular bud neck // inferred from direct assay /// 0016459 // myosin complex // inferred from electronic annotation /// 0016460 // myosin II complex // inferred from physical interaction	0000166 // nucleotide binding // inferred from electronic annotation /// 0003774 // motor activity // inferred from electronic annotation /// 0003779 // actin binding // inferred from electronic annotation /// 0005515 // protein binding // inferred from physical interaction /// 0005524 // ATP binding // inferred from electronic annotation
189	YBR038W	C3	CHS2	4.72389	0.021	Chitin synthase II, requires activation from zymogenic form in order to catalyze the transfer of N-acetylglucosamine (GlcNAc) to chitin; required for the synthesis of chitin in the primary septum during cytokinesis	0000910 // cytokinesis // inferred from mutant phenotype /// 0000916 // contractile ring contraction involved in cytokinesis // inferred from direct assay /// 0006031 // chitin biosynthetic process // inferred from electronic annotation /// 0007047 // cell wall organization // inferred from electronic annotation	0005935 // cellular bud neck // inferred from direct assay /// 0016020 // membrane // inferred from electronic annotation /// 0016021 // integral to membrane // inferred from electronic annotation	0004100 // chitin synthase activity // inferred from direct assay /// 0004100 // chitin synthase activity // inferred from electronic annotation /// 0005515 // protein binding // inferred from physical interaction /// 0016740 // transferase activity // inferred from electronic annotation /// 0016757 // transferase activity, transferring glycosyl groups // inferred from electronic annotation
190	YGR108W	C3	CLB1	4.66317	0.02	B-type cyclin involved in cell cycle progression; activates Cdc28p to promote the transition from G2 to M phase; accumulates during G2 and M, then targeted via a destruction box motif for ubiquitin-mediated degradation by the proteasome	0000086 // G2/M transition of mitotic cell cycle // inferred from genetic interaction /// 0007049 // cell cycle // inferred from electronic annotation /// 0007067 // mitosis // inferred from electronic annotation /// 0008315 // meiotic G2/MI transition // inferred from expression pattern /// 0030472 // mitotic spindle organization in nucleus // inferred from genetic interaction /// 0051301 // cel…	0005634 // nucleus // inferred from direct assay /// 0005634 // nucleus // inferred from electronic annotation /// 0005737 // cytoplasm // inferred from direct assay	0005515 // protein binding // inferred from physical interaction
191	YGL116W	C3	CDC20	4.51129	0.019	Cell-cycle regulated activator of anaphase-promoting complex/cyclosome (APC/C), which is required for metaphase/anaphase transition; directs ubiquitination of mitotic cyclins, Pds1p, and other anaphase inhibitors; potential Cdc28p substrate	0000022 // mitotic spindle elongation // traceable author statement /// 0000070 // mitotic sister chromatid segregation // traceable author statement /// 0007049 // cell cycle // inferred from electronic annotation /// 0007067 // mitosis // inferred from electronic annotation /// 0007091 // mitotic metaphase/anaphase transition // traceable author statement /// 0007092 // activation of anaphase-p…	0005634 // nucleus // inferred from electronic annotation /// 0005680 // anaphase-promoting complex // inferred from physical interaction /// 0033597 // mitotic checkpoint complex // inferred from direct assay /// 0033597 // mitotic checkpoint complex // inferred from physical interaction	0004842 // ubiquitin-protein ligase activity // inferred from direct assay /// 0005515 // protein binding // inferred from physical interaction /// 0030674 // protein binding, bridging // inferred from physical interaction
192	YLR190W	C3	MMR1	4.41129	0.017	Phosphorylated protein of the mitochondrial outer membrane, localizes only to mitochondria of the bud; interacts with Myo2p to mediate mitochondrial distribution to buds; mRNA is targeted to the bud via the transport system involving She2p	0000001 // mitochondrion inheritance // inferred from genetic interaction /// 0000001 // mitochondrion inheritance // inferred from mutant phenotype /// 0007049 // cell cycle // inferred from electronic annotation /// 0051301 // cell division // inferred from electronic annotation	0000131 // incipient cellular bud site // inferred from direct assay /// 0005739 // mitochondrion // inferred from direct assay /// 0005739 // mitochondrion // inferred from electronic annotation /// 0005741 // mitochondrial outer membrane // inferred from direct assay /// 0005741 // mitochondrial outer membrane // inferred from electronic annotation /// 0005933 // cellular bud // inferred from d…	0005515 // protein binding // inferred from physical interaction
193	YOR315W	C3	SFG1	4.27663	0.017	Nuclear protein, putative transcription factor required for growth of superficial pseudohyphae (which do not invade the agar substrate) but not for invasive pseudohyphal growth; may act together with Phd1p; potential Cdc28p substrate	0006350 // transcription // inferred from electronic annotation /// 0006355 // regulation of transcription, DNA-dependent // inferred from electronic annotation /// 0007124 // pseudohyphal growth // inferred from mutant phenotype /// 0045944 // positive regulation of transcription from RNA polymerase II promoter // inferred from mutant phenotype	0005634 // nucleus // inferred from direct assay /// 0005634 // nucleus // inferred from electronic annotation /// 0005737 // cytoplasm // inferred from direct assay	0003704 // specific RNA polymerase II transcription factor activity // inferred from mutant phenotype
194	YMR001C	C3	CDC5	4.19788	0.016	Polo-like kinase with similarity to Xenopus Plx1 and S. pombe Plo1p; found at bud neck, nucleus and SPBs; has multiple functions in mitosis and cytokinesis through phosphorylation of substrates; may be a Cdc28p substrate	0000712 // resolution of meiotic joint molecules as recombinants // inferred from mutant phenotype /// 0006261 // DNA-dependent DNA replication // inferred from direct assay /// 0006468 // protein amino acid phosphorylation // inferred from direct assay /// 0006468 // protein amino acid phosphorylation // inferred from electronic annotation /// 0007049 // cell cycle // inferred from electronic an…	0000922 // spindle pole // inferred from direct assay /// 0005634 // nucleus // inferred from direct assay /// 0005935 // cellular bud neck // inferred from direct assay	0000166 // nucleotide binding // inferred from electronic annotation /// 0004672 // protein kinase activity // inferred from direct assay /// 0004672 // protein kinase activity // inferred from electronic annotation /// 0004674 // protein serine/threonine kinase activity // inferred from electronic annotation /// 0005515 // protein binding // inferred from electronic annotation /// 0005515 // pro…

## Sheet: (b) M-G1(112)
(b) Mitosis-Growth phase 1 sentinels in YMC clusters (112). Periodic numbers in the order of ascending dimension score, Gene ID, Cluster number, Gene name, Dimension Score, Percentile rank, GO Biological Process, GO Cellular Compoment, GO Biological Function
PER#	NAME	CLUSTER	GENE ID	SCORE	PERCENTRANK	DESCRIPTION	BIOLOGICAL PROCESS	CELLULAR COMPONENT	BIOLOGICAL FUNCTION
1	YJL195C	C2	Not_defined	18.9982	0.994	Not_defined	Not_defined	0016020 // membrane // inferred from electronic annotation /// 0016021 // integral to membrane // inferred from electronic annotation	Not_defined
2	YJR004C	C2	SAG1	18.8799	0.994	Alpha-agglutinin of alpha-cells, binds to Aga1p during agglutination, N-terminal half is homologous to the immunoglobulin superfamily and contains binding site for a-agglutinin, C-terminal half is highly glycosylated and contains GPI anchor	0000752 // agglutination during conjugation with cellular fusion // inferred from mutant phenotype /// 0007155 // cell adhesion // inferred from electronic annotation	0005576 // extracellular region // inferred from electronic annotation /// 0005618 // cell wall // inferred from electronic annotation /// 0009277 // fungal-type cell wall // inferred from direct assay /// 0016020 // membrane // inferred from electronic annotation /// 0031225 // anchored to membrane // inferred from electronic annotation	0005515 // protein binding // inferred from electronic annotation /// 0050839 // cell adhesion molecule binding // inferred from mutant phenotype /// 0050839 // cell adhesion molecule binding // traceable author statement
3	YPL187W	C2	MF(ALPHA)1	18.6608	0.993	Mating pheromone alpha-factor, made by alpha cells; interacts with mating type a cells to induce cell cycle arrest and other responses leading to mating; also encoded by MF(ALPHA)2, although MF(ALPHA)1 produces most alpha-factor	0000750 // pheromone-dependent signal transduction during conjugation with cellular fusion // inferred from electronic annotation /// 0000750 // pheromone-dependent signal transduction during conjugation with cellular fusion // inferred from mutant phenotype /// 0007618 // mating // inferred from electronic annotation /// 0019953 // sexual reproduction // inferred from electronic annotation	0005576 // extracellular region // inferred from electronic annotation /// 0005576 // extracellular region // traceable author statement	0000772 // mating pheromone activity // inferred from direct assay /// 0000772 // mating pheromone activity // inferred from electronic annotation /// 0000772 // mating pheromone activity // inferred from mutant phenotype /// 0005186 // pheromone activity // inferred from electronic annotation /// 0005515 // protein binding // inferred from physical interaction
4	YJL194W	C2	CDC6	17.6165	0.99	Essential ATP-binding protein required for DNA replication, component of the pre-replicative complex (pre-RC) which requires ORC to associate with chromatin and is in turn required for Mcm2-7p DNA association; homologous to S. pombe Cdc18p	0000082 // G1/S transition of mitotic cell cycle // inferred from mutant phenotype /// 0006260 // DNA replication // inferred from electronic annotation /// 0006267 // pre-replicative complex assembly // inferred from direct assay /// 0006267 // pre-replicative complex assembly // inferred from mutant phenotype /// 0007049 // cell cycle // inferred from electronic annotation /// 0030174 // regula…	0005656 // pre-replicative complex // inferred from direct assay /// 0005886 // plasma membrane // inferred from electronic annotation /// 0016020 // membrane // inferred from electronic annotation /// 0031261 // DNA replication preinitiation complex // inferred from direct assay	0000166 // nucleotide binding // inferred from electronic annotation /// 0003682 // chromatin binding // inferred from direct assay /// 0003682 // chromatin binding // inferred from mutant phenotype /// 0003688 // DNA replication origin binding // inferred from direct assay /// 0003924 // GTPase activity // inferred from direct assay /// 0005515 // protein binding // inferred from physical intera…
5	YKR103W	C0	NFT1	16.9471	0.988	Putative transporter of the multidrug resistance-associated protein (MRP) subfamily; adjacent ORFs YKR103W and YKR104W are merged in different strain backgrounds.	0006810 // transport // inferred from electronic annotation	0016020 // membrane // inferred from electronic annotation /// 0016021 // integral to membrane // inferred from electronic annotation	0000166 // nucleotide binding // inferred from electronic annotation /// 0005524 // ATP binding // inferred from electronic annotation /// 0016887 // ATPase activity // inferred from electronic annotation /// 0017111 // nucleoside-triphosphatase activity // inferred from electronic annotation /// 0042626 // ATPase activity, coupled to transmembrane movement of substances // inferred from electron…
6	YDR545W	C2	Not_defined	15.5489	0.976	Not_defined	Not_defined	Not_defined	Not_defined
7	YDL169C	C2	UGX2	15.3489	0.973	Protein of unknown function, transcript accumulates in response to any combination of stress conditions	Not_defined	Not_defined	Not_defined
8	YFL065C	C2	Not_defined	15.1024	0.97	Not_defined	Not_defined	Not_defined	Not_defined
9	YMR011W	C1	HXT2	14.827	0.966	High-affinity glucose transporter of the major facilitator superfamily, expression is induced by low levels of glucose and repressed by high levels of glucose	0006810 // transport // inferred from electronic annotation /// 0008643 // carbohydrate transport // inferred from electronic annotation /// 0008645 // hexose transport // traceable author statement /// 0055085 // transmembrane transport // inferred from electronic annotation	0005624 // membrane fraction // inferred from direct assay /// 0005886 // plasma membrane // inferred from direct assay /// 0016020 // membrane // inferred from electronic annotation /// 0016021 // integral to membrane // inferred from electronic annotation	0005215 // transporter activity // inferred from electronic annotation /// 0005351 // sugar:hydrogen symporter activity // inferred from electronic annotation /// 0005353 // fructose transmembrane transporter activity // traceable author statement /// 0005355 // glucose transmembrane transporter activity // inferred from direct assay /// 0005355 // glucose transmembrane transporter activity // tr…
10	YLR013W	C0	GAT3	14.6668	0.963	Protein containing GATA family zinc finger motifs	0006355 // regulation of transcription, DNA-dependent // inferred from electronic annotation	0005634 // nucleus // inferred from electronic annotation	0003677 // DNA binding // inferred from electronic annotation /// 0003700 // transcription factor activity // inferred from electronic annotation /// 0008270 // zinc ion binding // inferred from electronic annotation /// 0043565 // sequence-specific DNA binding // inferred from electronic annotation /// 0046872 // metal ion binding // inferred from electronic annotation
11	YHR126C	C1	Not_defined	14.6264	0.962	Not_defined	Not_defined	Not_defined	Not_defined
12	YLR463C	C1	Not_defined	13.8883	0.947	Not_defined	Not_defined	Not_defined	Not_defined
13	YNR044W	C1	AGA1	13.3261	0.931	Anchorage subunit of a-agglutinin of a-cells, highly O-glycosylated protein with N-terminal secretion signal and C-terminal signal for addition of GPI anchor to cell wall, linked to adhesion subunit Aga2p via two disulfide bonds	0000752 // agglutination during conjugation with cellular fusion // inferred from mutant phenotype /// 0007155 // cell adhesion // inferred from electronic annotation /// 0019236 // response to pheromone // inferred from electronic annotation	0005576 // extracellular region // inferred from electronic annotation /// 0005618 // cell wall // inferred from electronic annotation /// 0009277 // fungal-type cell wall // inferred from direct assay /// 0016020 // membrane // inferred from electronic annotation /// 0031225 // anchored to membrane // inferred from electronic annotation	0005515 // protein binding // inferred from electronic annotation /// 0050839 // cell adhesion molecule binding // inferred from mutant phenotype /// 0050839 // cell adhesion molecule binding // traceable author statement
14	YFL011W	C2	HXT10	13.2811	0.93	Putative hexose transporter, expressed at low levels and expression is repressed by glucose	0006810 // transport // inferred from electronic annotation /// 0008643 // carbohydrate transport // inferred from electronic annotation /// 0008645 // hexose transport // inferred from genetic interaction /// 0055085 // transmembrane transport // inferred from electronic annotation	0005739 // mitochondrion // inferred from direct assay /// 0016020 // membrane // inferred from electronic annotation /// 0016021 // integral to membrane // inferred from electronic annotation	0005215 // transporter activity // inferred from electronic annotation /// 0005351 // sugar:hydrogen symporter activity // inferred from electronic annotation /// 0005353 // fructose transmembrane transporter activity // inferred from genetic interaction /// 0005354 // galactose transmembrane transporter activity // inferred from genetic interaction /// 0005355 // glucose transmembrane transporte…
15	YKL104C	C0	GFA1	13.0808	0.921	Glutamine-fructose-6-phosphate amidotransferase, catalyzes the formation of glucosamine-6-P and glutamate from fructose-6-P and glutamine in the first step of chitin biosynthesis	0005975 // carbohydrate metabolic process // inferred from electronic annotation /// 0006038 // cell wall chitin biosynthetic process // inferred from genetic interaction /// 0006541 // glutamine metabolic process // inferred from electronic annotation /// 0008152 // metabolic process // inferred from electronic annotation /// 0016051 // carbohydrate biosynthetic process // inferred from electron…	0005737 // cytoplasm // inferred from electronic annotation	0004360 // glutamine-fructose-6-phosphate transaminase (isomerizing) activity // inferred from direct assay /// 0004360 // glutamine-fructose-6-phosphate transaminase (isomerizing) activity // inferred from electronic annotation /// 0005529 // sugar binding // inferred from electronic annotation /// 0008483 // transaminase activity // inferred from electronic annotation /// 0016740 // transferase…
16	YEL040W	C2	UTR2	12.741	0.906	Cell wall protein that functions in the transfer of chitin to beta(1-6)glucan; putative chitin transglycosidase; glycosylphosphatidylinositol (GPI)-anchored protein localized to the bud neck; has a role in cell wall maintenance	0005975 // carbohydrate metabolic process // inferred from electronic annotation /// 0007047 // cell wall organization // inferred from electronic annotation /// 0007047 // cell wall organization // inferred from genetic interaction	0000144 // cellular bud neck septin ring // inferred from direct assay /// 0005576 // extracellular region // inferred from electronic annotation /// 0005618 // cell wall // inferred from electronic annotation /// 0005624 // membrane fraction // inferred from direct assay /// 0009277 // fungal-type cell wall // inferred from direct assay /// 0016020 // membrane // inferred from electronic annotat…	0004553 // hydrolase activity, hydrolyzing O-glycosyl compounds // inferred from electronic annotation /// 0016787 // hydrolase activity // inferred from electronic annotation /// 0016798 // hydrolase activity, acting on glycosyl bonds // inferred from electronic annotation
17	YOR018W	C2	ROD1	12.382	0.885	Membrane protein that binds the ubiquitin ligase Rsp5p via its 2 PY motifs; overexpression confers resistance to the GST substrate o-dinitrobenzene,zinc, and calcium; proposed to regulate the endocytosis of plasma membrane proteins	0042493 // response to drug // inferred from mutant phenotype	0005886 // plasma membrane // inferred from direct assay /// 0016020 // membrane // inferred from electronic annotation	0005515 // protein binding // inferred from physical interaction /// 0031625 // ubiquitin protein ligase binding // inferred from physical interaction
18	YLR273C	C1	PIG1	12.3723	0.883	Putative targeting subunit for the type-1 protein phosphatase Glc7p that tethers it to the Gsy2p glycogen synthase	0005978 // glycogen biosynthetic process // inferred from electronic annotation /// 0005979 // regulation of glycogen biosynthetic process // inferred from genetic interaction	0000164 // protein phosphatase type 1 complex // inferred from physical interaction	0008599 // protein phosphatase type 1 regulator activity // inferred from genetic interaction
19	YHR092C	C0	HXT4	12.3244	0.88	High-affinity glucose transporter of the major facilitator superfamily, expression is induced by low levels of glucose and repressed by high levels of glucose	0006810 // transport // inferred from electronic annotation /// 0008643 // carbohydrate transport // inferred from electronic annotation /// 0008645 // hexose transport // traceable author statement /// 0055085 // transmembrane transport // inferred from electronic annotation	0005624 // membrane fraction // inferred from direct assay /// 0016020 // membrane // inferred from electronic annotation /// 0016021 // integral to membrane // inferred from electronic annotation	0005215 // transporter activity // inferred from electronic annotation /// 0005351 // sugar:hydrogen symporter activity // inferred from electronic annotation /// 0005353 // fructose transmembrane transporter activity // traceable author statement /// 0005355 // glucose transmembrane transporter activity // inferred from direct assay /// 0005355 // glucose transmembrane transporter activity // tr…
20	YGL090W	C2	LIF1	12.1355	0.866	Component of the DNA ligase IV complex that mediates nonhomologous end joining in DNA double-strand break repair; physically interacts with Dnl4p and Nej1p; homologous to mammalian XRCC4 protein	0006281 // DNA repair // inferred from electronic annotation /// 0006303 // double-strand break repair via nonhomologous end joining // inferred from direct assay /// 0006303 // double-strand break repair via nonhomologous end joining // inferred from physical interaction /// 0006974 // response to DNA damage stimulus // inferred from electronic annotation	0000790 // nuclear chromatin // inferred from direct assay /// 0005634 // nucleus // inferred from direct assay /// 0005634 // nucleus // inferred from electronic annotation /// 0005737 // cytoplasm // inferred from electronic annotation /// 0032807 // DNA ligase IV complex // inferred from physical interaction	0003682 // chromatin binding // inferred from direct assay /// 0005515 // protein binding // inferred from physical interaction
21	YHR094C	C2	HXT1	12.0461	0.86	Low-affinity glucose transporter of the major facilitator superfamily, expression is induced by Hxk2p in the presence of glucose and repressed by Rgt1p when glucose is limiting	0006810 // transport // inferred from electronic annotation /// 0008643 // carbohydrate transport // inferred from electronic annotation /// 0008645 // hexose transport // traceable author statement /// 0055085 // transmembrane transport // inferred from electronic annotation	0005624 // membrane fraction // inferred from direct assay /// 0005886 // plasma membrane // inferred from direct assay /// 0016020 // membrane // inferred from electronic annotation /// 0016021 // integral to membrane // inferred from electronic annotation	0005215 // transporter activity // inferred from electronic annotation /// 0005351 // sugar:hydrogen symporter activity // inferred from electronic annotation /// 0005353 // fructose transmembrane transporter activity // inferred from mutant phenotype /// 0005354 // galactose transmembrane transporter activity // traceable author statement /// 0005355 // glucose transmembrane transporter activity…
22	YKL116C	C2	PRR1	12.0294	0.858	Serine/threonine protein kinase that inhibits pheromone induced signalling downstream of MAPK, possibly at the level of the Ste12p transcription factor	0006468 // protein amino acid phosphorylation // inferred from electronic annotation /// 0031138 // negative regulation of conjugation with cellular fusion // inferred from genetic interaction /// 0046020 // negative regulation of transcription from RNA polymerase II promoter by pheromones // inferred from genetic interaction	0005737 // cytoplasm // inferred from direct assay	0000166 // nucleotide binding // inferred from electronic annotation /// 0004672 // protein kinase activity // inferred from electronic annotation /// 0004674 // protein serine/threonine kinase activity // inferred from electronic annotation /// 0004702 // receptor signaling protein serine/threonine kinase activity // inferred from mutant phenotype /// 0005524 // ATP binding // inferred from elec…
23	YCL027W	C1	FUS1	11.9218	0.851	Membrane protein localized to the shmoo tip, required for cell fusion; expression regulated by mating pheromone; proposed to coordinate signaling, fusion, and polarization events required for fusion; potential Cdc28p substrate	0000747 // conjugation with cellular fusion // inferred from mutant phenotype /// 0031385 // regulation of termination of mating projection growth // inferred from mutant phenotype	0005886 // plasma membrane // inferred from direct assay /// 0016020 // membrane // inferred from electronic annotation /// 0016021 // integral to membrane // inferred from electronic annotation /// 0043332 // mating projection tip // inferred from direct assay	0005515 // protein binding // inferred from physical interaction
24	YFL044C	C2	OTU1	11.6163	0.825	Deubiquitylation enzyme that binds to the chaperone-ATPase Cdc48p; may contribute to regulation of protein degradation by deubiquitylating substrates that have been ubiquitylated by Ufd2p; member of the Ovarian Tumor (OTU) family	0006511 // ubiquitin-dependent protein catabolic process // inferred from electronic annotation /// 0016579 // protein deubiquitination // inferred from direct assay /// 0045449 // regulation of transcription // inferred from mutant phenotype	0005622 // intracellular // inferred from electronic annotation /// 0005634 // nucleus // inferred from direct assay /// 0005634 // nucleus // inferred from electronic annotation /// 0005737 // cytoplasm // inferred from direct assay /// 0005737 // cytoplasm // inferred from electronic annotation	0004843 // ubiquitin-specific protease activity // inferred from direct assay /// 0008233 // peptidase activity // inferred from electronic annotation /// 0008234 // cysteine-type peptidase activity // inferred from electronic annotation /// 0008270 // zinc ion binding // inferred from electronic annotation /// 0016787 // hydrolase activity // inferred from electronic annotation /// 0046872 // me…
25	YBR273C	C2	UBX7	11.6032	0.824	UBX (ubiquitin regulatory X) domain-containing protein that interacts with Cdc48p	0006511 // ubiquitin-dependent protein catabolic process // inferred from electronic annotation /// 0006511 // ubiquitin-dependent protein catabolic process // inferred from mutant phenotype /// 0030435 // sporulation resulting in formation of a cellular spore // inferred from mutant phenotype	0005635 // nuclear envelope // inferred from direct assay /// 0005783 // endoplasmic reticulum // inferred from direct assay /// 0005783 // endoplasmic reticulum // inferred from electronic annotation	0005515 // protein binding // inferred from physical interaction
26	YIL114C	C2	POR2	11.5983	0.823	Putative mitochondrial porin (voltage-dependent anion channel), related to Por1p but not required for mitochondrial membrane permeability or mitochondrial osmotic stability	0006810 // transport // inferred from electronic annotation /// 0006811 // ion transport // inferred from electronic annotation /// 0006811 // ion transport // inferred from genetic interaction /// 0006820 // anion transport // inferred from electronic annotation	0005739 // mitochondrion // inferred from direct assay /// 0005739 // mitochondrion // inferred from electronic annotation /// 0005741 // mitochondrial outer membrane // inferred from direct assay /// 0005741 // mitochondrial outer membrane // inferred from electronic annotation /// 0016020 // membrane // inferred from electronic annotation /// 0016021 // integral to membrane // inferred from ele…	0008308 // voltage-gated anion channel activity // inferred from electronic annotation /// 0008308 // voltage-gated anion channel activity // inferred from genetic interaction
27	YJL044C	C2	GYP6	11.5357	0.817	GTPase-activating protein (GAP) for the yeast Rab family member, Ypt6p; involved in vesicle mediated protein transport	0032313 // regulation of Rab GTPase activity // inferred from electronic annotation	0005622 // intracellular // inferred from electronic annotation /// 0005737 // cytoplasm // inferred from electronic annotation /// 0005768 // endosome // inferred from direct assay /// 0030136 // clathrin-coated vesicle // inferred from direct assay	0005096 // GTPase activator activity // inferred from direct assay /// 0005096 // GTPase activator activity // inferred from electronic annotation /// 0005097 // Rab GTPase activator activity // inferred from electronic annotation /// 0005515 // protein binding // inferred from physical interaction
28	YBL061C	C2	SKT5	11.5001	0.813	Activator of Chs3p (chitin synthase III), recruits Chs3p to the bud neck via interaction with Bni4p; has similarity to Shc1p, which activates Chs3p during sporulation	0000910 // cytokinesis // traceable author statement /// 0006038 // cell wall chitin biosynthetic process // inferred from mutant phenotype /// 0006970 // response to osmotic stress // traceable author statement	0000131 // incipient cellular bud site // inferred from direct assay /// 0000144 // cellular bud neck septin ring // inferred from direct assay /// 0005886 // plasma membrane // inferred from electronic annotation /// 0005935 // cellular bud neck // inferred from direct assay /// 0016020 // membrane // inferred from electronic annotation	0005488 // binding // inferred from electronic annotation /// 0008047 // enzyme activator activity // inferred from mutant phenotype
29	YKL182W	C1	FAS1	11.4301	0.807	Beta subunit of fatty acid synthetase, which catalyzes the synthesis of long-chain saturated fatty acids; contains acetyltransacylase, dehydratase, enoyl reductase, malonyl transacylase, and palmitoyl transacylase activities	0006633 // fatty acid biosynthetic process // inferred from direct assay /// 0006633 // fatty acid biosynthetic process // inferred from electronic annotation /// 0006633 // fatty acid biosynthetic process // inferred from mutant phenotype /// 0008152 // metabolic process // inferred from electronic annotation /// 0008610 // lipid biosynthetic process // inferred from electronic annotation /// 00…	0005737 // cytoplasm // inferred from direct assay /// 0005739 // mitochondrion // inferred from direct assay /// 0005811 // lipid particle // inferred from direct assay /// 0005829 // cytosol // inferred from direct assay /// 0005835 // fatty acid synthase complex // inferred from direct assay /// 0005835 // fatty acid synthase complex // inferred from electronic annotation	0003824 // catalytic activity // inferred from electronic annotation /// 0004312 // fatty-acid synthase activity // inferred from electronic annotation /// 0004313 // [acyl-carrier-protein] S-acetyltransferase activity // inferred from electronic annotation /// 0004313 // [acyl-carrier-protein] S-acetyltransferase activity // inferred from mutant phenotype /// 0004314 // [acyl-carrier-protein] S-…
30	YLR452C	C1	SST2	11.375	0.802	GTPase-activating protein for Gpa1p, regulates desensitization to alpha factor pheromone; also required to prevent receptor-independent signaling of the mating pathway; member of the RGS (regulator of G-protein signaling) family	0000754 // adaptation to pheromone during conjugation with cellular fusion // inferred from mutant phenotype /// 0000754 // adaptation to pheromone during conjugation with cellular fusion // traceable author statement /// 0007165 // signal transduction // inferred from mutant phenotype /// 0007242 // intracellular signaling cascade // inferred from electronic annotation /// 0009968 // negative re…	0005886 // plasma membrane // inferred from direct assay	0004871 // signal transducer activity // inferred from electronic annotation /// 0005096 // GTPase activator activity // inferred from direct assay /// 0005515 // protein binding // inferred from physical interaction
31	YDR055W	C2	PST1	11.3744	0.802	Cell wall protein that contains a putative GPI-attachment site; secreted by regenerating protoplasts; up-regulated by activation of the cell integrity pathway, as mediated by Rlm1p; upregulated by cell wall damage via disruption of FKS1	0001101 // response to acid // inferred from expression pattern /// 0007047 // cell wall organization // inferred from genetic interaction	0005576 // extracellular region // inferred from electronic annotation /// 0005618 // cell wall // inferred from electronic annotation /// 0005886 // plasma membrane // inferred from direct assay /// 0005886 // plasma membrane // inferred from electronic annotation /// 0009277 // fungal-type cell wall // inferred from direct assay /// 0016020 // membrane // inferred from electronic annotation ///…	Not_defined
32	YLR040C	C2	Not_defined	11.314	0.798	Not_defined	Not_defined	0005576 // extracellular region // inferred from electronic annotation /// 0005618 // cell wall // inferred from electronic annotation /// 0009277 // fungal-type cell wall // inferred from direct assay /// 0016020 // membrane // inferred from electronic annotation /// 0031225 // anchored to membrane // inferred from electronic annotation	Not_defined
33	YNL192W	C2	CHS1	11.3121	0.797	Chitin synthase I, requires activation from zymogenic form in order to catalyze the transfer of N-acetylglucosamine (GlcNAc) to chitin; required for repairing the chitin septum during cytokinesis; transcription activated by mating factor	0006031 // chitin biosynthetic process // inferred from electronic annotation /// 0007047 // cell wall organization // inferred from electronic annotation /// 0007109 // cytokinesis, completion of separation // inferred from mutant phenotype /// 0007114 // cell budding // traceable author statement	0005624 // membrane fraction // inferred from direct assay /// 0005886 // plasma membrane // inferred from direct assay /// 0005886 // plasma membrane // inferred from electronic annotation /// 0016020 // membrane // inferred from electronic annotation /// 0016021 // integral to membrane // inferred from electronic annotation /// 0045009 // chitosome // inferred from direct assay	0004100 // chitin synthase activity // inferred from direct assay /// 0004100 // chitin synthase activity // inferred from electronic annotation /// 0005515 // protein binding // inferred from physical interaction /// 0016740 // transferase activity // inferred from electronic annotation /// 0016757 // transferase activity, transferring glycosyl groups // inferred from electronic annotation
34	YER150W	C1	SPI1	11.2289	0.788	GPI-anchored cell wall protein involved in weak acid resistance; basal expression requires Msn2p/Msn4p; expression is induced under conditions of stress and during the diauxic shift; similar to Sed1p	0001101 // response to acid // inferred from mutant phenotype	0009277 // fungal-type cell wall // inferred from direct assay	Not_defined
35	YGL055W	C1	OLE1	11.0323	0.762	Delta(9) fatty acid desaturase, required for monounsaturated fatty acid synthesis and for normal distribution of mitochondria	0000001 // mitochondrion inheritance // traceable author statement /// 0006629 // lipid metabolic process // inferred from electronic annotation /// 0006633 // fatty acid biosynthetic process // inferred from electronic annotation /// 0006636 // unsaturated fatty acid biosynthetic process // inferred from mutant phenotype /// 0006810 // transport // inferred from electronic annotation /// 0008610…	0005783 // endoplasmic reticulum // inferred from electronic annotation /// 0005789 // endoplasmic reticulum membrane // inferred from electronic annotation /// 0005789 // endoplasmic reticulum membrane // traceable author statement /// 0016020 // membrane // inferred from electronic annotation /// 0016021 // integral to membrane // inferred from electronic annotation	0004768 // stearoyl-CoA 9-desaturase activity // inferred from electronic annotation /// 0004768 // stearoyl-CoA 9-desaturase activity // inferred from mutant phenotype /// 0005506 // iron ion binding // inferred from electronic annotation /// 0005515 // protein binding // inferred from physical interaction /// 0016491 // oxidoreductase activity // inferred from electronic annotation /// 0020037 …
36	YPL158C	C2	Not_defined	11.0145	0.76	Not_defined	Not_defined	0005935 // cellular bud neck // inferred from direct assay	Not_defined
37	YOR230W	C2	WTM1	11.0141	0.759	Transcriptional modulator involved in regulation of meiosis, silencing, and expression of RNR genes; required for nuclear localization of the ribonucleotide reductase small subunit Rnr2p and Rnr4p; contains WD repeats	0006350 // transcription // inferred from electronic annotation /// 0006355 // regulation of transcription, DNA-dependent // inferred from electronic annotation /// 0006606 // protein import into nucleus // inferred from mutant phenotype /// 0007126 // meiosis // inferred from electronic annotation /// 0010552 // positive regulation of specific transcription from RNA polymerase II promoter // inf…	0005634 // nucleus // inferred from direct assay	0003714 // transcription corepressor activity // inferred from direct assay /// 0016563 // transcription activator activity // inferred from direct assay /// 0016566 // specific transcriptional repressor activity // inferred from genetic interaction
38	YBR296C	C1	PHO89	10.9846	0.756	Na+/Pi cotransporter, active in early growth phase; similar to phosphate transporters of Neurospora crassa; transcription regulated by inorganic phosphate concentrations and Pho4p	0006810 // transport // inferred from electronic annotation /// 0006817 // phosphate transport // inferred from electronic annotation /// 0006817 // phosphate transport // inferred from mutant phenotype	0005886 // plasma membrane // inferred from mutant phenotype /// 0016020 // membrane // inferred from electronic annotation /// 0016021 // integral to membrane // inferred from electronic annotation	0005315 // inorganic phosphate transmembrane transporter activity // inferred from electronic annotation /// 0015293 // symporter activity // inferred from electronic annotation /// 0015319 // sodium:inorganic phosphate symporter activity // inferred from mutant phenotype
39	YLR274W	C2	MCM5	10.9756	0.755	Component of the hexameric MCM complex, which is important for priming origins of DNA replication in G1 and becomes an active ATP-dependent helicase that promotes DNA melting and elongation when activated by Cdc7p-Dbf4p in S-phase	0000084 // S phase of mitotic cell cycle // inferred from genetic interaction /// 0006260 // DNA replication // inferred from electronic annotation /// 0006267 // pre-replicative complex assembly // inferred from direct assay /// 0006267 // pre-replicative complex assembly // inferred from physical interaction /// 0006270 // DNA replication initiation // inferred from electronic annotation /// 00…	0005634 // nucleus // inferred from direct assay /// 0005634 // nucleus // inferred from electronic annotation /// 0005656 // pre-replicative complex // inferred from direct assay /// 0005737 // cytoplasm // inferred from direct assay /// 0031261 // DNA replication preinitiation complex // inferred from physical interaction /// 0042555 // MCM complex // inferred from direct assay	0000166 // nucleotide binding // inferred from electronic annotation /// 0003677 // DNA binding // inferred from electronic annotation /// 0003682 // chromatin binding // inferred from direct assay /// 0003688 // DNA replication origin binding // inferred from direct assay /// 0003697 // single-stranded DNA binding // inferred from mutant phenotype /// 0005515 // protein binding // inferred from …
40	YIL009W	C2	FAA3	10.9247	0.749	Long chain fatty acyl-CoA synthetase, has a preference for C16 and C18 fatty acids; green fluorescent protein (GFP)-fusion protein localizes to the cell periphery	0006499 // N-terminal protein myristoylation // inferred from genetic interaction /// 0006629 // lipid metabolic process // inferred from electronic annotation /// 0006629 // lipid metabolic process // inferred from genetic interaction /// 0006631 // fatty acid metabolic process // inferred from electronic annotation /// 0008152 // metabolic process // inferred from electronic annotation	Not_defined	0000287 // magnesium ion binding // inferred from electronic annotation /// 0003824 // catalytic activity // inferred from electronic annotation /// 0004467 // long-chain-fatty-acid-CoA ligase activity // inferred from direct assay /// 0004467 // long-chain-fatty-acid-CoA ligase activity // inferred from electronic annotation /// 0016874 // ligase activity // inferred from electronic annotation
41	YCR018C	C1	SRD1	10.8444	0.742	Protein involved in the processing of pre-rRNA to mature rRNA; contains a C2/C2 zinc finger motif; srd1 mutation suppresses defects caused by the rrp1-1 mutation	0006355 // regulation of transcription, DNA-dependent // inferred from electronic annotation /// 0006364 // rRNA processing // inferred from electronic annotation /// 0006364 // rRNA processing // inferred from genetic interaction	0005634 // nucleus // inferred from direct assay /// 0005634 // nucleus // inferred from electronic annotation /// 0005737 // cytoplasm // inferred from direct assay /// 0005737 // cytoplasm // inferred from electronic annotation	0003677 // DNA binding // inferred from electronic annotation /// 0003700 // transcription factor activity // inferred from electronic annotation /// 0008270 // zinc ion binding // inferred from electronic annotation /// 0043565 // sequence-specific DNA binding // inferred from electronic annotation /// 0046872 // metal ion binding // inferred from electronic annotation
42	YLR194C	C2	Not_defined	10.8384	0.741	Not_defined	0007047 // cell wall organization // inferred from electronic annotation /// 0031505 // fungal-type cell wall organization // inferred from expression pattern	0005576 // extracellular region // inferred from electronic annotation /// 0005618 // cell wall // inferred from electronic annotation /// 0009277 // fungal-type cell wall // inferred from direct assay /// 0016020 // membrane // inferred from electronic annotation /// 0031225 // anchored to membrane // inferred from electronic annotation /// 0046658 // anchored to plasma membrane // inferred from…	0005199 // structural constituent of cell wall // inferred from physical interaction
43	YFL066C	C1	Not_defined	10.7127	0.727	Not_defined	Not_defined	Not_defined	Not_defined
44	YDL117W	C0	CYK3	10.698	0.723	SH3-domain protein located in the mother-bud neck and the cytokinetic actin ring; mutant phenotype and genetic interactions suggest a role in cytokinesis	0000910 // cytokinesis // inferred from genetic interaction /// 0007049 // cell cycle // inferred from electronic annotation /// 0051301 // cell division // inferred from electronic annotation	0005737 // cytoplasm // inferred from direct assay /// 0005737 // cytoplasm // inferred from electronic annotation /// 0005935 // cellular bud neck // inferred from direct assay /// 0005935 // cellular bud neck // inferred from electronic annotation	Not_defined
45	YJL225C	C2	YRF1-1 /// YRF1-2 /// YRF1-3 /// YRF1-4 /// YRF1-5 /// YRF1-6 /// YRF1-7 /// YRF1-8	10.6608	0.72	Helicase encoded by the Y' element of subtelomeric regions, highly expressed in the mutants lacking the telomerase component TLC1; potentially phosphorylated by Cdc28p /// Helicase encoded by the Y' element of subtelomeric regions, highly expressed in the mutants lacking the telomerase component TLC1; potentially phosphorylated by Cdc28p; induced by treatment with 8-methoxypsoralen and UVA irradi…	0000722 // telomere maintenance via recombination // inferred from genetic interaction	0005634 // nucleus // inferred by curator /// 0005739 // mitochondrion // inferred from direct assay /// 0016020 // membrane // inferred from electronic annotation /// 0016021 // integral to membrane // inferred from electronic annotation	0000166 // nucleotide binding // inferred from electronic annotation /// 0003676 // nucleic acid binding // inferred from electronic annotation /// 0003678 // DNA helicase activity // inferred from direct assay /// 0004386 // helicase activity // inferred from electronic annotation /// 0005515 // protein binding // inferred from physical interaction /// 0005524 // ATP binding // inferred from ele…
46	YOL101C	C1	IZH4	10.4835	0.696	Membrane protein involved in zinc metabolism, member of the four-protein IZH family, expression induced by fatty acids and altered zinc levels; deletion reduces sensitivity to excess zinc; possible role in sterol metabolism	0006629 // lipid metabolic process // traceable author statement /// 0006882 // cellular zinc ion homeostasis // inferred from mutant phenotype	0005783 // endoplasmic reticulum // inferred from electronic annotation /// 0005789 // endoplasmic reticulum membrane // inferred from electronic annotation /// 0016020 // membrane // inferred from electronic annotation /// 0016020 // membrane // traceable author statement /// 0016021 // integral to membrane // inferred from electronic annotation	Not_defined
47	YBR067C	C1	TIP1	10.4611	0.69	Major cell wall mannoprotein with possible lipase activity; transcription is induced by heat- and cold-shock; member of the Srp1p/Tip1p family of serine-alanine-rich proteins	0006950 // response to stress // inferred from electronic annotation /// 0007047 // cell wall organization // inferred from direct assay	0005886 // plasma membrane // inferred from electronic annotation /// 0009277 // fungal-type cell wall // inferred from direct assay /// 0016020 // membrane // inferred from electronic annotation /// 0031225 // anchored to membrane // inferred from electronic annotation	0005199 // structural constituent of cell wall // inferred from direct assay /// 0016787 // hydrolase activity // inferred from electronic annotation
48	YOR342C	C1	Not_defined	10.2956	0.669	Not_defined	Not_defined	0005634 // nucleus // inferred from direct assay /// 0005634 // nucleus // inferred from electronic annotation /// 0005737 // cytoplasm // inferred from direct assay /// 0005737 // cytoplasm // inferred from electronic annotation	Not_defined
49	YPL014W	C1	Not_defined	10.2462	0.663	Not_defined	Not_defined	0005634 // nucleus // inferred from direct assay /// 0005634 // nucleus // inferred from electronic annotation /// 0005737 // cytoplasm // inferred from direct assay /// 0005737 // cytoplasm // inferred from electronic annotation	Not_defined
50	YOL011W	C1	PLB3	10.2081	0.657	Phospholipase B (lysophospholipase) involved in phospholipid metabolism; hydrolyzes phosphatidylinositol and phosphatidylserine and displays transacylase activity in vitro	0006660 // phosphatidylserine catabolic process // inferred from direct assay /// 0008152 // metabolic process // inferred from electronic annotation /// 0009395 // phospholipid catabolic process // inferred from electronic annotation /// 0016042 // lipid catabolic process // inferred from electronic annotation /// 0030384 // phosphoinositide metabolic process // inferred from direct assay	0005576 // extracellular region // inferred from direct assay /// 0005576 // extracellular region // inferred from electronic annotation	0004620 // phospholipase activity // inferred from electronic annotation /// 0004622 // lysophospholipase activity // inferred from electronic annotation /// 0004622 // lysophospholipase activity // inferred from mutant phenotype /// 0016787 // hydrolase activity // inferred from electronic annotation
51	YEL032W	C0	MCM3	10.2031	0.656	Protein involved in DNA replication; component of the Mcm2-7 hexameric complex that binds chromatin as a part of the pre-replicative complex	0000084 // S phase of mitotic cell cycle // inferred from mutant phenotype /// 0006260 // DNA replication // inferred from electronic annotation /// 0006267 // pre-replicative complex assembly // inferred from direct assay /// 0006267 // pre-replicative complex assembly // inferred from physical interaction /// 0006270 // DNA replication initiation // inferred from electronic annotation /// 00062…	0005634 // nucleus // inferred from direct assay /// 0005634 // nucleus // inferred from electronic annotation /// 0005656 // pre-replicative complex // inferred from direct assay /// 0005737 // cytoplasm // inferred from direct assay /// 0031261 // DNA replication preinitiation complex // inferred from physical interaction /// 0042555 // MCM complex // inferred from direct assay	0000166 // nucleotide binding // inferred from electronic annotation /// 0003677 // DNA binding // inferred from electronic annotation /// 0003682 // chromatin binding // inferred from direct assay /// 0003688 // DNA replication origin binding // inferred from direct assay /// 0005515 // protein binding // inferred from physical interaction /// 0005524 // ATP binding // inferred from electronic a…
52	YDR085C	C0	AFR1	10.1273	0.642	Alpha-factor pheromone receptor regulator, negatively regulates pheromone receptor signaling; required for normal mating projection (shmoo) formation; required for Spa2p to recruit Mpk1p to shmoo tip during mating; interacts with Cdc12p	0000750 // pheromone-dependent signal transduction during conjugation with cellular fusion // inferred from genetic interaction /// 0000767 // cell morphogenesis during conjugation // inferred from mutant phenotype /// 0008277 // regulation of G-protein coupled receptor protein signaling pathway // inferred from mutant phenotype	0001400 // mating projection base // inferred from direct assay	0005057 // receptor signaling protein activity // inferred from mutant phenotype
53	YOR127W	C0	RGA1	10.0649	0.632	GTPase-activating protein for the polarity-establishment protein Cdc42p; implicated in control of septin organization, pheromone response, and haploid invasive growth	0000750 // pheromone-dependent signal transduction during conjugation with cellular fusion // inferred from genetic interaction /// 0001403 // invasive growth in response to glucose limitation // inferred from physical interaction /// 0007015 // actin filament organization // inferred from mutant phenotype /// 0007118 // budding cell apical bud growth // inferred from physical interaction /// 000…	0005622 // intracellular // inferred from electronic annotation /// 0032177 // cellular bud neck split septin rings // inferred from direct assay	0005096 // GTPase activator activity // inferred from electronic annotation /// 0005100 // Rho GTPase activator activity // inferred from direct assay /// 0005100 // Rho GTPase activator activity // inferred from genetic interaction /// 0005515 // protein binding // inferred from physical interaction /// 0008270 // zinc ion binding // inferred from electronic annotation /// 0046872 // metal ion b…
54	YDR157W	C2	Not_defined	9.86496	0.6	Not_defined	Not_defined	Not_defined	Not_defined
55	YML110C	C2	COQ5	9.83221	0.593	2-hexaprenyl-6-methoxy-1,4-benzoquinone methyltransferase, involved in ubiquinone (Coenzyme Q) biosynthesis; localizes to the matrix face of the mitochondrial inner membrane in a large complex with other ubiquinone biosynthetic enzymes	0006744 // ubiquinone biosynthetic process // inferred from electronic annotation /// 0006744 // ubiquinone biosynthetic process // inferred from mutant phenotype /// 0009060 // aerobic respiration // inferred from mutant phenotype	0005739 // mitochondrion // inferred from direct assay /// 0005739 // mitochondrion // inferred from electronic annotation /// 0005759 // mitochondrial matrix // inferred from direct assay	0008168 // methyltransferase activity // inferred from electronic annotation /// 0016740 // transferase activity // inferred from electronic annotation /// 0042802 // identical protein binding // inferred from physical interaction /// 0043334 // 2-hexaprenyl-6-methoxy-1,4-benzoquinone methyltransferase activity // inferred from mutant phenotype
56	YGR276C	C2	RNH70	9.65398	0.559	3'-5' exoribonuclease; required for maturation of 3' ends of 5S rRNA and tRNA-Arg3 from dicistronic transcripts	0000467 // exonucleolytic trimming to generate mature 3'-end of 5.8S rRNA from tricistronic rRNA transcript (SSU-rRNA, 5.8S rRNA, LSU-rRNA) // inferred from genetic interaction /// 0002107 // generation of mature 3'-end of 5S rRNA generated by RNA polymerase III // inferred from mutant phenotype /// 0006364 // rRNA processing // inferred from electronic annotation /// 0008033 // tRNA processing /…	0005622 // intracellular // inferred from electronic annotation /// 0005634 // nucleus // inferred from direct assay /// 0005634 // nucleus // inferred from electronic annotation	0000175 // 3'-5'-exoribonuclease activity // inferred from mutant phenotype /// 0003676 // nucleic acid binding // inferred from electronic annotation /// 0003723 // RNA binding // inferred from electronic annotation /// 0004518 // nuclease activity // inferred from electronic annotation /// 0004527 // exonuclease activity // inferred from electronic annotation /// 0005515 // protein binding // i…
57	YGR086C	C0	PIL1	9.59285	0.546	Primary component of eisosomes, which are large immobile cell cortex structures associated with endocytosis; null mutants show activation of Pkc1p/Ypk1p stress resistance pathways; detected in phosphorylated state in mitochondria	0006897 // endocytosis // inferred from genetic interaction /// 0008104 // protein localization // inferred from mutant phenotype /// 0009408 // response to heat // inferred from mutant phenotype	0005737 // cytoplasm // inferred from direct assay /// 0005739 // mitochondrion // inferred from direct assay /// 0005741 // mitochondrial outer membrane // inferred from direct assay /// 0005811 // lipid particle // inferred from electronic annotation /// 0012511 // monolayer-surrounded lipid storage body // inferred from electronic annotation /// 0032126 // eisosome // inferred from direct assay	0004860 // protein kinase inhibitor activity // inferred from mutant phenotype /// 0005515 // protein binding // inferred from physical interaction
58	YER111C	C1	SWI4	9.58122	0.544	DNA binding component of the SBF complex (Swi4p-Swi6p), a transcriptional activator that in concert with MBF (Mbp1-Swi6p) regulates late G1-specific transcription of targets including cyclins and genes required for DNA synthesis and repair	0000082 // G1/S transition of mitotic cell cycle // inferred from genetic interaction /// 0006350 // transcription // inferred from electronic annotation /// 0006350 // transcription // inferred from mutant phenotype /// 0006355 // regulation of transcription, DNA-dependent // inferred from electronic annotation /// 0043193 // positive regulation of gene-specific transcription // inferred from di…	0000790 // nuclear chromatin // inferred from direct assay /// 0005634 // nucleus // inferred from direct assay /// 0033309 // SBF transcription complex // inferred from direct assay /// 0033309 // SBF transcription complex // inferred from physical interaction	0003677 // DNA binding // inferred from direct assay /// 0003677 // DNA binding // inferred from electronic annotation /// 0003700 // transcription factor activity // inferred from electronic annotation /// 0003700 // transcription factor activity // inferred from mutant phenotype /// 0003700 // transcription factor activity // inferred from physical interaction /// 0005515 // protein binding // …
59	YBL064C	C1	PRX1	9.39674	0.509	Mitochondrial peroxiredoxin (1-Cys Prx) with thioredoxin peroxidase activity, has a role in reduction of hydroperoxides; induced during respiratory growth and under conditions of oxidative stress; phosphorylated	0006979 // response to oxidative stress // inferred from genetic interaction /// 0045454 // cell redox homeostasis // inferred from direct assay /// 0045454 // cell redox homeostasis // inferred from electronic annotation /// 0055114 // oxidation reduction // inferred from electronic annotation	0005739 // mitochondrion // inferred from direct assay /// 0005739 // mitochondrion // inferred from electronic annotation	0004601 // peroxidase activity // inferred from electronic annotation /// 0008379 // thioredoxin peroxidase activity // inferred from direct assay /// 0016209 // antioxidant activity // inferred from electronic annotation /// 0016491 // oxidoreductase activity // inferred from electronic annotation /// 0051920 // peroxiredoxin activity // inferred from electronic annotation
60	YDL089W	C0	NUR1	9.36727	0.502	Protein of unknown function; interacts with Csm1p, Lrs4p; required for rDNA repeat stability; null mutant causes increase in unequal sister-chromatid exchange; GFP-fusion protein localizes to the nuclear periphery, possible Cdc28p substrate	0043007 // maintenance of rDNA // inferred from mutant phenotype	0016020 // membrane // inferred from electronic annotation /// 0016021 // integral to membrane // inferred from electronic annotation /// 0034399 // nuclear periphery // inferred from direct assay	0005515 // protein binding // inferred from physical interaction
61	YJL159W	C2	HSP150	9.33535	0.495	O-mannosylated heat shock protein that is secreted and covalently attached to the cell wall via beta-1,3-glucan and disulfide bridges; required for cell wall stability; induced by heat shock, oxidative stress, and nitrogen limitation	0006950 // response to stress // inferred from electronic annotation /// 0007047 // cell wall organization // inferred from electronic annotation /// 0007047 // cell wall organization // inferred from mutant phenotype	0005576 // extracellular region // inferred from electronic annotation /// 0005618 // cell wall // inferred from electronic annotation /// 0009277 // fungal-type cell wall // inferred from direct assay	0005199 // structural constituent of cell wall // inferred from physical interaction
62	YCL055W	C1	KAR4	9.32388	0.493	Transcription factor required for gene regulation in repsonse to pheromones; also required during meiosis; exists in two forms, a slower-migrating form more abundant during vegetative growth and a faster-migrating form induced by pheromone	0000080 // G1 phase of mitotic cell cycle // inferred from expression pattern /// 0000741 // karyogamy // inferred from electronic annotation /// 0000742 // karyogamy during conjugation with cellular fusion // inferred from mutant phenotype /// 0006139 // nucleobase, nucleoside, nucleotide and nucleic acid metabolic process // inferred from electronic annotation /// 0007126 // meiosis // inferred…	0005634 // nucleus // inferred from direct assay /// 0005634 // nucleus // inferred from electronic annotation /// 0005737 // cytoplasm // inferred from direct assay	0003700 // transcription factor activity // inferred from direct assay /// 0005515 // protein binding // inferred from physical interaction /// 0008168 // methyltransferase activity // inferred from electronic annotation
63	YDR493W	C2	Not_defined	9.31611	0.492	Not_defined	Not_defined	0005739 // mitochondrion // inferred from direct assay /// 0005739 // mitochondrion // inferred from electronic annotation	Not_defined
64	YFL067W	C2	Not_defined	9.31468	0.491	Not_defined	Not_defined	0016020 // membrane // inferred from electronic annotation /// 0016021 // integral to membrane // inferred from electronic annotation	Not_defined
65	YGR219W	C2	Not_defined	9.04254	0.437	Not_defined	Not_defined	0005634 // nucleus // inferred from electronic annotation /// 0005737 // cytoplasm // inferred from electronic annotation	Not_defined
66	YPL283C	C2	Not_defined	8.94942	0.421	Not_defined	Not_defined	Not_defined	Not_defined
67	YOR066W	C2	MSA1	8.89311	0.408	Activator of G1-specific transcription factors, MBF and SBF, that regulates both the timing of G1-specific gene transcription, and cell cycle initiation; potential Cdc28p substrate	0000082 // G1/S transition of mitotic cell cycle // inferred from mutant phenotype /// 0000114 // regulation of transcription during G1 phase of mitotic cell cycle // inferred from mutant phenotype /// 0006350 // transcription // inferred from electronic annotation /// 0006355 // regulation of transcription, DNA-dependent // inferred from electronic annotation /// 0008361 // regulation of cell si…	Not_defined	Not_defined
68	YBR204C	C2	Not_defined	8.84215	0.397	Not_defined	0016042 // lipid catabolic process // inferred from electronic annotation	0005777 // peroxisome // inferred from electronic annotation	0003824 // catalytic activity // inferred from electronic annotation /// 0005515 // protein binding // inferred from physical interaction /// 0016787 // hydrolase activity // inferred from electronic annotation /// 0017171 // serine hydrolase activity // inferred from direct assay /// 0042802 // identical protein binding // inferred from physical interaction
69	YBR158W	C0	AMN1	8.82036	0.395	Protein required for daughter cell separation, multiple mitotic checkpoints, and chromosome stability; contains 12 degenerate leucine-rich repeat motifs; expression is induced by the Mitotic Exit Network (MEN)	0001100 // negative regulation of exit from mitosis // inferred from genetic interaction /// 0007049 // cell cycle // inferred from electronic annotation /// 0007067 // mitosis // inferred from electronic annotation /// 0007093 // mitotic cell cycle checkpoint // inferred from mutant phenotype /// 0051301 // cell division // inferred from electronic annotation	0005634 // nucleus // inferred from direct assay /// 0005634 // nucleus // inferred from electronic annotation /// 0005737 // cytoplasm // inferred from direct assay /// 0005737 // cytoplasm // inferred from electronic annotation /// 0005933 // cellular bud // inferred from direct assay	0005515 // protein binding // inferred from physical interaction
70	YFR015C	C0	GSY1	8.81458	0.393	Glycogen synthase with similarity to Gsy2p, the more highly expressed yeast homolog; expression induced by glucose limitation, nitrogen starvation, environmental stress, and entry into stationary phase	0005978 // glycogen biosynthetic process // inferred from electronic annotation /// 0005978 // glycogen biosynthetic process // inferred from genetic interaction	0005737 // cytoplasm // inferred from direct assay /// 0005739 // mitochondrion // inferred from direct assay	0003824 // catalytic activity // inferred from electronic annotation /// 0004373 // glycogen (starch) synthase activity // inferred from direct assay /// 0004373 // glycogen (starch) synthase activity // inferred from electronic annotation /// 0005515 // protein binding // inferred from physical interaction /// 0016740 // transferase activity // inferred from electronic annotation /// 0016757 // …
71	YLR041W	C2	Not_defined	8.68826	0.368	Not_defined	Not_defined	Not_defined	Not_defined
72	YMR246W	C1	FAA4	8.61762	0.356	Long chain fatty acyl-CoA synthetase, regulates protein modification during growth in the presence of ethanol, functions to incorporate palmitic acid into phospholipids and neutral lipids	0006499 // N-terminal protein myristoylation // inferred from genetic interaction /// 0006629 // lipid metabolic process // inferred from electronic annotation /// 0006629 // lipid metabolic process // inferred from genetic interaction /// 0006631 // fatty acid metabolic process // inferred from electronic annotation /// 0006869 // lipid transport // inferred from genetic interaction /// 0008152 …	0005737 // cytoplasm // inferred from direct assay /// 0005811 // lipid particle // inferred from direct assay	0000287 // magnesium ion binding // inferred from electronic annotation /// 0003824 // catalytic activity // inferred from electronic annotation /// 0004467 // long-chain-fatty-acid-CoA ligase activity // inferred from direct assay /// 0004467 // long-chain-fatty-acid-CoA ligase activity // inferred from electronic annotation /// 0016874 // ligase activity // inferred from electronic annotation
73	YOR242C	C5	SSP2	8.58752	0.35	Sporulation specific protein that localizes to the spore wall; required for sporulation at a point after meiosis II and during spore wall formation; SSP2 expression is induced midway in meiosis	0030435 // sporulation resulting in formation of a cellular spore // inferred from electronic annotation /// 0030437 // ascospore formation // inferred from mutant phenotype /// 0030476 // ascospore wall assembly // inferred from mutant phenotype	0005619 // ascospore wall // inferred from direct assay /// 0031160 // spore wall // inferred from electronic annotation	Not_defined
74	YNL160W	C0	YGP1	8.51385	0.333	Cell wall-related secretory glycoprotein; induced by nutrient deprivation-associated growth arrest and upon entry into stationary phase; may be involved in adaptation prior to stationary phase entry; has similarity to Sps100p	0006520 // amino acid metabolic process // inferred from electronic annotation /// 0006950 // response to stress // inferred from expression pattern /// 0007584 // response to nutrient // inferred from expression pattern	0005576 // extracellular region // inferred from electronic annotation /// 0009277 // fungal-type cell wall // traceable author statement	Not_defined
75	YKL177W	C2	Not_defined	8.33385	0.303	Not_defined	Not_defined	Not_defined	Not_defined
76	YNL326C	C5	PFA3	8.24678	0.287	Palmitoyltransferase for Vac8p, required for vacuolar membrane fusion; contains an Asp-His-His-Cys-cysteine rich (DHHC-CRD) domain; autoacylates; required for vacuolar integrity under stress conditions	0018318 // protein amino acid palmitoylation // inferred from direct assay /// 0042144 // vacuole fusion, non-autophagic // inferred from genetic interaction /// 0042144 // vacuole fusion, non-autophagic // inferred from mutant phenotype	0000324 // fungal-type vacuole // inferred from direct assay /// 0000329 // fungal-type vacuole membrane // inferred from direct assay /// 0005773 // vacuole // inferred from electronic annotation /// 0005774 // vacuolar membrane // inferred from electronic annotation /// 0016020 // membrane // inferred from electronic annotation /// 0016021 // integral to membrane // inferred from electronic ann…	0008270 // zinc ion binding // inferred from electronic annotation /// 0008415 // acyltransferase activity // inferred from electronic annotation /// 0016740 // transferase activity // inferred from electronic annotation /// 0019706 // protein-cysteine S-palmitoleyltransferase activity // inferred from direct assay /// 0046872 // metal ion binding // inferred from electronic annotation
77	YHR005C	C2	GPA1	8.20746	0.282	GTP-binding alpha subunit of the heterotrimeric G protein that couples to pheromone receptors; negatively regulates the mating pathway by sequestering G(beta)gamma and by triggering an adaptive response; activates Vps34p at the endosome	0000750 // pheromone-dependent signal transduction during conjugation with cellular fusion // inferred from mutant phenotype /// 0000754 // adaptation to pheromone during conjugation with cellular fusion // inferred from mutant phenotype /// 0007165 // signal transduction // inferred from electronic annotation /// 0007186 // G-protein coupled receptor protein signaling pathway // inferred from el…	0005768 // endosome // inferred from direct assay /// 0005768 // endosome // inferred from electronic annotation /// 0005834 // heterotrimeric G-protein complex // inferred from direct assay /// 0005834 // heterotrimeric G-protein complex // inferred from mutant phenotype /// 0005886 // plasma membrane // inferred from direct assay /// 0005886 // plasma membrane // inferred from electronic annota…	0000166 // nucleotide binding // inferred from electronic annotation /// 0003924 // GTPase activity // inferred from direct assay /// 0003924 // GTPase activity // inferred from mutant phenotype /// 0004871 // signal transducer activity // inferred from electronic annotation /// 0005515 // protein binding // inferred from physical interaction /// 0005525 // GTP binding // inferred from electronic…
78	YKL178C	C2	STE3	8.18537	0.278	Receptor for a factor receptor, transcribed in alpha cells and required for mating by alpha cells, couples to MAP kinase cascade to mediate pheromone response; ligand bound receptors are endocytosed and recycled to the plasma membrane; GPCR	0000750 // pheromone-dependent signal transduction during conjugation with cellular fusion // inferred from mutant phenotype /// 0000755 // cytogamy // inferred from direct assay /// 0007165 // signal transduction // inferred from electronic annotation /// 0007186 // G-protein coupled receptor protein signaling pathway // inferred from electronic annotation /// 0019236 // response to pheromone //…	0005887 // integral to plasma membrane // inferred from direct assay /// 0016020 // membrane // inferred from electronic annotation /// 0016021 // integral to membrane // inferred from electronic annotation	0004871 // signal transducer activity // inferred from electronic annotation /// 0004872 // receptor activity // inferred from electronic annotation /// 0004930 // G-protein coupled receptor activity // inferred from electronic annotation /// 0004932 // mating-type factor pheromone receptor activity // inferred from electronic annotation /// 0004933 // mating-type a-factor pheromone receptor acti…
79	YJL067W	C2	Not_defined	8.1579	0.271	Not_defined	Not_defined	0016020 // membrane // inferred from electronic annotation /// 0016021 // integral to membrane // inferred from electronic annotation	Not_defined
80	YBR083W	C2	TEC1	8.13756	0.268	Transcription factor required for full Ty1 epxression, Ty1-mediated gene activation, and haploid invasive and diploid pseudohyphal growth; TEA/ATTS DNA-binding domain family member	0001403 // invasive growth in response to glucose limitation // traceable author statement /// 0006350 // transcription // inferred from electronic annotation /// 0006355 // regulation of transcription, DNA-dependent // inferred from electronic annotation /// 0007124 // pseudohyphal growth // inferred from direct assay /// 0007124 // pseudohyphal growth // inferred from mutant phenotype /// 00459…	0005634 // nucleus // inferred by curator /// 0005634 // nucleus // inferred from electronic annotation	0003677 // DNA binding // inferred from electronic annotation /// 0003700 // transcription factor activity // inferred from electronic annotation /// 0003704 // specific RNA polymerase II transcription factor activity // inferred from direct assay
81	YKL164C	C2	PIR1	8.11007	0.262	O-glycosylated protein required for cell wall stability; attached to the cell wall via beta-1,3-glucan; mediates mitochondrial translocation of Apn1p; expression regulated by the cell integrity pathway and by Swi5p during the cell cycle	0006886 // intracellular protein transport // inferred from mutant phenotype /// 0007047 // cell wall organization // inferred from electronic annotation /// 0007047 // cell wall organization // inferred from mutant phenotype	0005576 // extracellular region // inferred from electronic annotation /// 0005618 // cell wall // inferred from electronic annotation /// 0009277 // fungal-type cell wall // inferred from direct assay /// 0009277 // fungal-type cell wall // traceable author statement	0005199 // structural constituent of cell wall // inferred from physical interaction
82	YOR317W	C0	FAA1	7.99302	0.243	Long chain fatty acyl-CoA synthetase with a preference for C12:0-C16:0 fatty acids; involved in the activation of imported fatty acids; localized to both lipid particles and mitochondrial outer membrane; essential for stationary phase	0006499 // N-terminal protein myristoylation // inferred from genetic interaction /// 0006629 // lipid metabolic process // inferred from electronic annotation /// 0006629 // lipid metabolic process // inferred from genetic interaction /// 0006631 // fatty acid metabolic process // inferred from electronic annotation /// 0006869 // lipid transport // inferred from genetic interaction /// 0008152 …	0005739 // mitochondrion // inferred from direct assay /// 0005741 // mitochondrial outer membrane // inferred from direct assay /// 0005811 // lipid particle // inferred from direct assay	0000287 // magnesium ion binding // inferred from electronic annotation /// 0003824 // catalytic activity // inferred from electronic annotation /// 0004467 // long-chain-fatty-acid-CoA ligase activity // inferred from direct assay /// 0004467 // long-chain-fatty-acid-CoA ligase activity // inferred from electronic annotation /// 0005515 // protein binding // inferred from physical interaction //…
83	YNL173C	C2	MDG1	7.80381	0.214	Plasma membrane protein involved in G-protein mediated pheromone signaling pathway; overproduction suppresses bem1 mutations	0000750 // pheromone-dependent signal transduction during conjugation with cellular fusion // inferred from mutant phenotype	0005886 // plasma membrane // inferred from direct assay /// 0005886 // plasma membrane // inferred from electronic annotation /// 0016020 // membrane // inferred from electronic annotation	Not_defined
84	YBR053C	C2	Not_defined	7.75559	0.207	Not_defined	Not_defined	Not_defined	0005515 // protein binding // inferred from physical interaction
85	YNL328C	C0	MDJ2	7.67371	0.193	Constituent of the mitochondrial import motor associated with the presequence translocase; function overlaps with that of Pam18p; stimulates the ATPase activity of Ssc1p to drive mitochondrial import; contains a J domain	0006810 // transport // inferred from electronic annotation /// 0006950 // response to stress // inferred from electronic annotation /// 0015031 // protein transport // inferred from electronic annotation /// 0030150 // protein import into mitochondrial matrix // inferred from genetic interaction /// 0065002 // intracellular protein transmembrane transport // inferred from electronic annotation	0001405 // presequence translocase-associated import motor // inferred from physical interaction /// 0005739 // mitochondrion // inferred from electronic annotation /// 0005743 // mitochondrial inner membrane // inferred from direct assay /// 0005743 // mitochondrial inner membrane // inferred from electronic annotation /// 0016020 // membrane // inferred from electronic annotation	0001671 // ATPase activator activity // inferred from direct assay /// 0008565 // protein transporter activity // inferred from genetic interaction /// 0031072 // heat shock protein binding // inferred from electronic annotation
86	YLR465C	C1	BSC3	7.66804	0.193	Dubious open reading frame, unlikely to encode a protein; not conserved in closely related Saccharomyces species; 100% of YLR465C overlaps the uncharacterized ORF YLR464W and 86% of YLR465C overlaps the verified gene YRF1-4	Not_defined	Not_defined	Not_defined
87	YGL032C	C5	AGA2	7.65547	0.19	Adhesion subunit of a-agglutinin of a-cells, C-terminal sequence acts as a ligand for alpha-agglutinin (Sag1p) during agglutination, modified with O-linked oligomannosyl chains, linked to anchorage subunit Aga1p via two disulfide bonds	0000746 // conjugation // inferred from reviewed computational analysis /// 0000752 // agglutination during conjugation with cellular fusion // traceable author statement /// 0007155 // cell adhesion // inferred from electronic annotation /// 0019236 // response to pheromone // inferred from reviewed computational analysis /// 0019953 // sexual reproduction // inferred from reviewed computational…	0009277 // fungal-type cell wall // traceable author statement	0005515 // protein binding // inferred from electronic annotation /// 0050839 // cell adhesion molecule binding // traceable author statement
88	YNL134C	C2	Not_defined	7.60676	0.182	Not_defined	0008152 // metabolic process // inferred from electronic annotation /// 0055114 // oxidation reduction // inferred from electronic annotation	0005634 // nucleus // inferred from direct assay /// 0005737 // cytoplasm // inferred from direct assay	0003824 // catalytic activity // inferred from electronic annotation /// 0005488 // binding // inferred from electronic annotation /// 0008106 // alcohol dehydrogenase (NADP+) activity // non-traceable author statement /// 0008270 // zinc ion binding // inferred from electronic annotation /// 0016491 // oxidoreductase activity // inferred from electronic annotation
89	YJL196C	C1	ELO1	7.48726	0.162	Elongase I, medium-chain acyl elongase, catalyzes carboxy-terminal elongation of unsaturated C12-C16 fatty acyl-CoAs to C16-C18 fatty acids	0006633 // fatty acid biosynthetic process // inferred from electronic annotation /// 0008610 // lipid biosynthetic process // inferred from electronic annotation /// 0019368 // fatty acid elongation, unsaturated fatty acid // inferred from mutant phenotype	0016020 // membrane // inferred from electronic annotation /// 0016021 // integral to membrane // inferred from electronic annotation	0009922 // fatty acid elongase activity // inferred from mutant phenotype
90	YOR126C	C2	IAH1	7.48273	0.161	Isoamyl acetate-hydrolyzing esterase, required in balance with alcohol acetyltransferase to maintain optimal amounts of isoamyl acetate, which is particularly important in sake brewing	0006083 // acetate metabolic process // inferred from direct assay /// 0006629 // lipid metabolic process // inferred from electronic annotation /// 0016042 // lipid catabolic process // inferred from electronic annotation	Not_defined	0016787 // hydrolase activity // inferred from electronic annotation /// 0016788 // hydrolase activity, acting on ester bonds // inferred from direct assay /// 0016788 // hydrolase activity, acting on ester bonds // inferred from electronic annotation
91	YIR036C	C2	IRC24	7.43169	0.156	Putative benzil reductase;(GFP)-fusion protein localizes to the cytoplasm and is induced by the DNA-damaging agent MMS; sequence similarity with short-chain dehydrogenase/reductases; null mutant has increased spontaneous Rad52p foci	0008152 // metabolic process // inferred from electronic annotation /// 0055114 // oxidation reduction // inferred from electronic annotation	0005737 // cytoplasm // inferred from direct assay	0003824 // catalytic activity // inferred from electronic annotation /// 0005488 // binding // inferred from electronic annotation /// 0016491 // oxidoreductase activity // inferred from electronic annotation
92	YDR191W	C2	HST4	7.36829	0.149	Member of the Sir2 family of NAD(+)-dependent protein deacetylases; involved along with Hst3p in silencing at telomeres, cell cycle progression, radiation resistance, genomic stability and short-chain fatty acid metabolism	0006342 // chromatin silencing // inferred from electronic annotation /// 0006348 // chromatin silencing at telomere // inferred from genetic interaction /// 0006350 // transcription // inferred from electronic annotation /// 0006355 // regulation of transcription, DNA-dependent // inferred from electronic annotation /// 0006476 // protein amino acid deacetylation // inferred from electronic anno…	0005634 // nucleus // inferred from direct assay /// 0005634 // nucleus // inferred from electronic annotation /// 0005677 // chromatin silencing complex // inferred from electronic annotation /// 0005737 // cytoplasm // inferred from direct assay	0003677 // DNA binding // inferred from electronic annotation /// 0004407 // histone deacetylase activity // inferred from mutant phenotype /// 0008270 // zinc ion binding // inferred from electronic annotation /// 0016787 // hydrolase activity // inferred from electronic annotation /// 0017136 // NAD-dependent histone deacetylase activity // inferred from electronic annotation /// 0046872 // met…
93	YCL040W	C2	GLK1	7.33668	0.146	Glucokinase, catalyzes the phosphorylation of glucose at C6 in the first irreversible step of glucose metabolism; one of three glucose phosphorylating enzymes; expression regulated by non-fermentable carbon sources	0006006 // glucose metabolic process // inferred from mutant phenotype /// 0006013 // mannose metabolic process // inferred from direct assay /// 0006096 // glycolysis // inferred from direct assay /// 0006096 // glycolysis // inferred from electronic annotation /// 0046323 // glucose import // inferred from genetic interaction	0005829 // cytosol // inferred from direct assay	0000166 // nucleotide binding // inferred from electronic annotation /// 0004340 // glucokinase activity // inferred from direct assay /// 0004340 // glucokinase activity // inferred from electronic annotation /// 0004340 // glucokinase activity // inferred from mutant phenotype /// 0004396 // hexokinase activity // inferred from electronic annotation /// 0005515 // protein binding // inferred fr…
94	YOR263C	C2	Not_defined	7.2567	0.138	Not_defined	Not_defined	Not_defined	Not_defined
95	YBR157C	C2	ICS2	7.05409	0.116	Protein of unknown function; null mutation does not confer any obvious defects in growth, spore germination, viability, or carbohydrate utilization	Not_defined	Not_defined	Not_defined
96	YKL163W	C2	PIR3	7.01421	0.113	O-glycosylated covalently-bound cell wall protein required for cell wall stability; expression is cell cycle regulated, peaking in M/G1 and also subject to regulation by the cell integrity pathway	0007047 // cell wall organization // inferred from electronic annotation /// 0007047 // cell wall organization // inferred from mutant phenotype	0005576 // extracellular region // inferred from electronic annotation /// 0005618 // cell wall // inferred from electronic annotation /// 0009277 // fungal-type cell wall // inferred from direct assay /// 0009277 // fungal-type cell wall // traceable author statement	0005199 // structural constituent of cell wall // inferred from physical interaction
97	YGL037C	C2	PNC1	6.90775	0.103	Nicotinamidase that converts nicotinamide to nicotinic acid as part of the NAD(+) salvage pathway, required for life span extension by calorie restriction; PNC1 expression responds to all known stimuli that extend replicative life span	0000183 // chromatin silencing at rDNA // inferred from mutant phenotype /// 0001302 // replicative cell aging // inferred from expression pattern /// 0006348 // chromatin silencing at telomere // inferred from mutant phenotype /// 0008152 // metabolic process // inferred from electronic annotation /// 0019363 // pyridine nucleotide biosynthetic process // inferred from electronic annotation	0005634 // nucleus // inferred from direct assay /// 0005737 // cytoplasm // inferred from direct assay /// 0005777 // peroxisome // inferred from direct assay	0003824 // catalytic activity // inferred from electronic annotation /// 0005515 // protein binding // inferred from physical interaction /// 0008936 // nicotinamidase activity // inferred from electronic annotation /// 0016787 // hydrolase activity // inferred from electronic annotation
98	YOR052C	C2	Not_defined	6.8395	0.095	Not_defined	Not_defined	0005634 // nucleus // inferred from direct assay /// 0005634 // nucleus // inferred from electronic annotation	0008270 // zinc ion binding // inferred from electronic annotation /// 0046872 // metal ion binding // inferred from electronic annotation
99	YHR022C	C2	Not_defined	6.82656	0.093	Not_defined	0007264 // small GTPase mediated signal transduction // inferred from electronic annotation	Not_defined	0000166 // nucleotide binding // inferred from electronic annotation /// 0005524 // ATP binding // inferred from electronic annotation /// 0005525 // GTP binding // inferred from electronic annotation
100	YKL151C	C2	Not_defined	6.79836	0.091	Not_defined	0006950 // response to stress // inferred from expression pattern	0005737 // cytoplasm // inferred from direct assay	Not_defined
101	YNL046W	C2	Not_defined	6.72173	0.084	Not_defined	0042493 // response to drug // inferred from mutant phenotype	0005783 // endoplasmic reticulum // inferred from direct assay /// 0005783 // endoplasmic reticulum // inferred from electronic annotation /// 0005789 // endoplasmic reticulum membrane // inferred from electronic annotation /// 0016020 // membrane // inferred from electronic annotation /// 0016021 // integral to membrane // inferred from electronic annotation	Not_defined
102	YLR079W	C2	SIC1	6.61899	0.078	Inhibitor of Cdc28-Clb kinase complexes that controls G1/S phase transition, preventing premature S phase and ensuring genomic integrity; phosphorylation targets Sic1p for SCF(CDC4)-dependent turnover; functional homolog of mammalian Kip1	0000079 // regulation of cyclin-dependent protein kinase activity // inferred from direct assay /// 0000082 // G1/S transition of mitotic cell cycle // inferred from expression pattern /// 0010526 // negative regulation of transposition, RNA-mediated // inferred from mutant phenotype	0005634 // nucleus // inferred from direct assay /// 0005634 // nucleus // inferred from electronic annotation /// 0005737 // cytoplasm // inferred from direct assay /// 0005737 // cytoplasm // inferred from electronic annotation	0004861 // cyclin-dependent protein kinase inhibitor activity // inferred from direct assay /// 0005515 // protein binding // inferred from physical interaction
103	YNL327W	C2	EGT2	6.53723	0.073	Glycosylphosphatidylinositol (GPI)-anchored cell wall endoglucanase required for proper cell separation after cytokinesis, expression is activated by Swi5p and tightly regulated in a cell cycle-dependent manner	0000910 // cytokinesis // inferred from mutant phenotype /// 0007049 // cell cycle // inferred from electronic annotation /// 0007067 // mitosis // inferred from electronic annotation /// 0051301 // cell division // inferred from electronic annotation	0005933 // cellular bud // inferred from direct assay /// 0009277 // fungal-type cell wall // inferred from direct assay	0008810 // cellulase activity // traceable author statement
104	YDR342C	C0	HXT6 /// HXT7	6.37778	0.062	High-affinity glucose transporter of the major facilitator superfamily, nearly identical to Hxt7p, expressed at high basal levels relative to other HXTs, repression of expression by high glucose requires SNF3 /// High-affinity glucose transporter of the major facilitator superfamily, nearly identical to Hxt6p, expressed at high basal levels relative to other HXTs, expression repressed by high glu…	0006810 // transport // inferred from electronic annotation /// 0008643 // carbohydrate transport // inferred from electronic annotation /// 0008645 // hexose transport // traceable author statement /// 0055085 // transmembrane transport // inferred from electronic annotation	0005624 // membrane fraction // inferred from direct assay /// 0005739 // mitochondrion // inferred from direct assay /// 0005886 // plasma membrane // inferred from direct assay /// 0016020 // membrane // inferred from electronic annotation /// 0016021 // integral to membrane // inferred from electronic annotation	0005215 // transporter activity // inferred from electronic annotation /// 0005351 // sugar:hydrogen symporter activity // inferred from electronic annotation /// 0005353 // fructose transmembrane transporter activity // traceable author statement /// 0005355 // glucose transmembrane transporter activity // inferred from direct assay /// 0005355 // glucose transmembrane transporter activity // tr…
105	YHR219W	C2	Not_defined	6.32728	0.06	Not_defined	Not_defined	Not_defined	Not_defined
106	YGR234W	C2	YHB1	6.23726	0.056	Nitric oxide oxidoreductase, flavohemoglobin involved in nitric oxide detoxification; plays a role in the oxidative and nitrosative stress responses	0006950 // response to stress // inferred from direct assay /// 0009636 // response to toxin // inferred from electronic annotation /// 0015671 // oxygen transport // inferred from electronic annotation /// 0055114 // oxidation reduction // inferred from electronic annotation	0005737 // cytoplasm // inferred from direct assay /// 0005737 // cytoplasm // inferred from electronic annotation /// 0005739 // mitochondrion // inferred from direct assay /// 0005759 // mitochondrial matrix // inferred from direct assay /// 0005829 // cytosol // inferred from direct assay	0005506 // iron ion binding // inferred from electronic annotation /// 0008941 // nitric oxide dioxygenase activity // inferred from electronic annotation /// 0009055 // electron carrier activity // inferred from electronic annotation /// 0016491 // oxidoreductase activity // inferred from electronic annotation /// 0016966 // nitric oxide reductase activity // inferred from mutant phenotype /// 0…
107	YNL078W	C0	NIS1	5.86874	0.041	Protein localized in the bud neck at G2/M phase; physically interacts with septins; possibly involved in a mitotic signaling network	0007088 // regulation of mitosis // inferred from physical interaction	0005634 // nucleus // inferred from direct assay /// 0005737 // cytoplasm // inferred from electronic annotation /// 0005935 // cellular bud neck // inferred from direct assay /// 0005935 // cellular bud neck // inferred from electronic annotation	0005515 // protein binding // inferred from physical interaction
108	YKL185W	C0	ASH1	5.81108	0.039	Zinc-finger inhibitor of HO transcription; mRNA is localized and translated in the distal tip of anaphase cells, resulting in accumulation of Ash1p in daughter cell nuclei and inhibition of HO expression; potential Cdc28p substrate	0000122 // negative regulation of transcription from RNA polymerase II promoter // inferred from direct assay /// 0006350 // transcription // inferred from electronic annotation /// 0006355 // regulation of transcription, DNA-dependent // inferred from electronic annotation /// 0007124 // pseudohyphal growth // inferred from genetic interaction /// 0007124 // pseudohyphal growth // inferred from …	0005634 // nucleus // inferred from direct assay /// 0005634 // nucleus // inferred from electronic annotation /// 0005933 // cellular bud // inferred from direct assay	0003677 // DNA binding // inferred from electronic annotation /// 0003700 // transcription factor activity // inferred from electronic annotation /// 0003704 // specific RNA polymerase II transcription factor activity // inferred from direct assay /// 0004407 // histone deacetylase activity // inferred from direct assay /// 0008270 // zinc ion binding // inferred from electronic annotation /// 00…
109	YNR067C	C0	DSE4	5.73812	0.037	Daughter cell-specific secreted protein with similarity to glucanases, degrades cell wall from the daughter side causing daughter to separate from mother	0007109 // cytokinesis, completion of separation // inferred from expression pattern /// 0007109 // cytokinesis, completion of separation // inferred from mutant phenotype /// 0008152 // metabolic process // inferred from electronic annotation /// 0016998 // cell wall catabolic process // inferred from electronic annotation	0005576 // extracellular region // inferred from electronic annotation /// 0005618 // cell wall // inferred from electronic annotation /// 0009277 // fungal-type cell wall // inferred from direct assay /// 0030428 // cell septum // inferred from direct assay	0016787 // hydrolase activity // inferred from electronic annotation /// 0016798 // hydrolase activity, acting on glycosyl bonds // inferred from electronic annotation /// 0033903 // endo-1,3(4)-beta-glucanase activity // inferred from electronic annotation /// 0042973 // glucan endo-1,3-beta-D-glucosidase activity // inferred from genetic interaction
110	YLR466W	C2	YRF1-1 /// YRF1-2 /// YRF1-3 /// YRF1-4 /// YRF1-5 /// YRF1-6 /// YRF1-7	5.3533	0.028	Helicase encoded by the Y' element of subtelomeric regions, highly expressed in the mutants lacking the telomerase component TLC1; potentially phosphorylated by Cdc28p /// Helicase encoded by the Y' element of subtelomeric regions, highly expressed in the mutants lacking the telomerase component TLC1; potentially phosphorylated by Cdc28p; induced by treatment with 8-methoxypsoralen and UVA irradi…	0000722 // telomere maintenance via recombination // inferred from genetic interaction	0005634 // nucleus // inferred by curator /// 0005739 // mitochondrion // inferred from direct assay	0000166 // nucleotide binding // inferred from electronic annotation /// 0003676 // nucleic acid binding // inferred from electronic annotation /// 0003678 // DNA helicase activity // inferred from direct assay /// 0004386 // helicase activity // inferred from electronic annotation /// 0005524 // ATP binding // inferred from electronic annotation /// 0008026 // ATP-dependent helicase activity // …
111	YDL179W	C2	PCL9	5.34573	0.028	Cyclin, forms a functional kinase complex with Pho85p cyclin-dependent kinase (Cdk), expressed in late M/early G1 phase, activated by Swi5p	0000079 // regulation of cyclin-dependent protein kinase activity // inferred from electronic annotation /// 0007049 // cell cycle // inferred from electronic annotation /// 0032878 // regulation of establishment or maintenance of cell polarity // inferred from genetic interaction /// 0051301 // cell division // inferred from electronic annotation /// 0051302 // regulation of cell division // inf…	0000131 // incipient cellular bud site // inferred from direct assay /// 0000307 // cyclin-dependent protein kinase holoenzyme complex // traceable author statement /// 0005935 // cellular bud neck // inferred from direct assay	0005515 // protein binding // inferred from physical interaction /// 0016538 // cyclin-dependent protein kinase regulator activity // traceable author statement /// 0019901 // protein kinase binding // inferred from electronic annotation
112	YOR264W	C0	DSE3	4.44148	0.018	Daughter cell-specific protein, may help establish daughter fate	0007049 // cell cycle // inferred from electronic annotation	0005935 // cellular bud neck // inferred from direct assay /// 0005935 // cellular bud neck // inferred from electronic annotation	0005515 // protein binding // inferred from physical interaction
	YPR204W	C2

## Sheet: (c) G1(298)
(c) Growth phase 2 sentinels in YMC clusters (298). Periodic numbers in the order of ascending dimension score, Gene ID, Cluster number, Gene name, Dimension Score, Percentile rank, GO Biological Process, GO Cellular Compoment, GO Biological Function
PER#	NAME	CLUSTER	GENE ID	SCORE	PERCENTRANK	DESCRIPTION	BIOLOGICAL PROCESS	CELLULAR COMPONENT	BIOLOGICAL FUNCTION
1	YEL076C-A	C1	Not_defined	18.0173	0.992	Not_defined	Not_defined	Not_defined	Not_defined
2	YDR309C	C2	GIC2	16.6699	0.987	Redundant rho-like GTPase Cdc42p effector; homolog of Gic1p; involved in initiation of budding and cellular polarization; interacts with Cdc42p via the Cdc42/Rac-interactive binding (CRIB) domain and with PI(4,5)P2 via a polybasic region	0007096 // regulation of exit from mitosis // inferred from mutant phenotype /// 0007120 // axial cellular bud site selection // traceable author statement /// 0007266 // Rho protein signal transduction // traceable author statement /// 0008360 // regulation of cell shape // inferred from electronic annotation /// 0030010 // establishment of cell polarity // inferred from genetic interaction	0000131 // incipient cellular bud site // inferred from direct assay /// 0005737 // cytoplasm // inferred from electronic annotation /// 0005856 // cytoskeleton // inferred from electronic annotation /// 0005886 // plasma membrane // inferred from genetic interaction /// 0005934 // cellular bud tip // inferred from direct assay /// 0005934 // cellular bud tip // inferred from electronic annotatio…	0005100 // Rho GTPase activator activity // inferred from direct assay /// 0005546 // phosphatidylinositol-4,5-bisphosphate binding // inferred from direct assay /// 0017048 // Rho GTPase binding // inferred from physical interaction
3	YKL066W	C2	Not_defined	16.2279	0.983	Not_defined	Not_defined	Not_defined	Not_defined
4	YLR300W	C2	EXG1	14.936	0.968	Major exo-1,3-beta-glucanase of the cell wall, involved in cell wall beta-glucan assembly; exists as three differentially glycosylated isoenzymes	0005975 // carbohydrate metabolic process // inferred from electronic annotation /// 0006073 // glucan metabolic process // inferred from genetic interaction /// 0007047 // cell wall organization // inferred from electronic annotation /// 0008152 // metabolic process // inferred from electronic annotation	0005576 // extracellular region // inferred from electronic annotation /// 0005618 // cell wall // inferred from electronic annotation /// 0009277 // fungal-type cell wall // inferred from direct assay	0003824 // catalytic activity // inferred from electronic annotation /// 0004338 // glucan 1,3-beta-glucosidase activity // inferred from electronic annotation /// 0004553 // hydrolase activity, hydrolyzing O-glycosyl compounds // inferred from electronic annotation /// 0016787 // hydrolase activity // inferred from electronic annotation /// 0016798 // hydrolase activity, acting on glycosyl bonds…
5	YOR083W	C1	WHI5	14.1255	0.952	Repressor of G1 transcription that binds to SCB binding factor (SBF) at SCB target promoters in early G1; phosphorylation of Whi5p by the CDK, Cln3p/Cdc28p relieves repression and promoter binding by Whi5; periodically expressed in G1	0000082 // G1/S transition of mitotic cell cycle // inferred from mutant phenotype /// 0006350 // transcription // inferred from electronic annotation /// 0006355 // regulation of transcription, DNA-dependent // inferred from electronic annotation /// 0007049 // cell cycle // inferred from electronic annotation /// 0008361 // regulation of cell size // inferred from mutant phenotype	0005634 // nucleus // inferred from direct assay /// 0005634 // nucleus // inferred from electronic annotation /// 0005737 // cytoplasm // inferred from direct assay /// 0005737 // cytoplasm // inferred from electronic annotation	0016566 // specific transcriptional repressor activity // inferred from mutant phenotype
6	YKR091W	C0	SRL3	14.0771	0.951	Cytoplasmic protein that, when overexpressed, suppresses the lethality of a rad53 null mutation; potential Cdc28p substrate	0006139 // nucleobase, nucleoside, nucleotide and nucleic acid metabolic process // inferred from genetic interaction	0005737 // cytoplasm // inferred from direct assay /// 0005737 // cytoplasm // inferred from electronic annotation	Not_defined
7	YJR006W	C5	POL31	13.8186	0.946	DNA polymerase III (delta) subunit, essential for cell viability; involved in DNA replication and DNA repair	0006260 // DNA replication // inferred from electronic annotation /// 0006272 // leading strand elongation // traceable author statement /// 0006273 // lagging strand elongation // traceable author statement /// 0006278 // RNA-dependent DNA replication // inferred from direct assay /// 0006284 // base-excision repair // traceable author statement /// 0006289 // nucleotide-excision repair // trace…	0005634 // nucleus // inferred from electronic annotation /// 0043625 // delta DNA polymerase complex // traceable author statement	0003677 // DNA binding // inferred from electronic annotation /// 0003887 // DNA-directed DNA polymerase activity // inferred from direct assay /// 0003887 // DNA-directed DNA polymerase activity // inferred from electronic annotation /// 0003887 // DNA-directed DNA polymerase activity // traceable author statement /// 0005515 // protein binding // inferred from physical interaction /// 0008310 /…
8	YNL304W	C1	YPT11	13.5524	0.939	Rab-type small GTPase that interacts with the C-terminal tail domain of Myo2p to mediate distribution of mitochondria to daughter cells	0000001 // mitochondrion inheritance // inferred from genetic interaction /// 0006810 // transport // inferred from electronic annotation /// 0015031 // protein transport // inferred from electronic annotation /// 0048313 // Golgi inheritance // inferred from genetic interaction /// 0051645 // Golgi localization // inferred from genetic interaction	0000131 // incipient cellular bud site // inferred from direct assay /// 0005886 // plasma membrane // inferred from electronic annotation /// 0005934 // cellular bud tip // inferred from direct assay /// 0005935 // cellular bud neck // inferred from direct assay /// 0016020 // membrane // inferred from electronic annotation	0000166 // nucleotide binding // inferred from electronic annotation /// 0003924 // GTPase activity // inferred from physical interaction /// 0005515 // protein binding // inferred from physical interaction /// 0005525 // GTP binding // inferred from electronic annotation
9	YDR053W	C2	Not_defined	13.4457	0.935	Not_defined	Not_defined	0016020 // membrane // inferred from electronic annotation /// 0016021 // integral to membrane // inferred from electronic annotation	Not_defined
10	YHL049C	C3	Not_defined	13.2916	0.93	Not_defined	Not_defined	Not_defined	Not_defined
11	YOR307C	C0	SLY41	13.2514	0.929	Protein involved in ER-to-Golgi transport	0006810 // transport // inferred from electronic annotation /// 0006888 // ER to Golgi vesicle-mediated transport // inferred from genetic interaction	0005783 // endoplasmic reticulum // inferred from direct assay /// 0016020 // membrane // inferred from electronic annotation /// 0016021 // integral to membrane // inferred from electronic annotation	0005215 // transporter activity // inferred from electronic annotation
12	YIL141W	C1	AXL2	13.1744	0.927	Integral plasma membrane protein required for axial budding in haploid cells, localizes to the incipient bud site and bud neck; glycosylated by Pmt4p; potential Cdc28p substrate	0000282 // cellular bud site selection // traceable author statement /// 0007120 // axial cellular bud site selection // traceable author statement	0005886 // plasma membrane // inferred from electronic annotation /// 0005887 // integral to plasma membrane // traceable author statement /// 0005935 // cellular bud neck // inferred from direct assay /// 0005940 // septin ring // traceable author statement /// 0016020 // membrane // inferred from electronic annotation /// 0016021 // integral to membrane // inferred from electronic annotation	0005509 // calcium ion binding // inferred from electronic annotation /// 0005515 // protein binding // inferred from electronic annotation /// 0005515 // protein binding // inferred from physical interaction
13	YLR462W	C2	YRF1-1 /// YRF1-3 /// YRF1-5 /// YRF1-6 /// YRF1-7	13.0836	0.922	Helicase encoded by the Y' element of subtelomeric regions, highly expressed in the mutants lacking the telomerase component TLC1; potentially phosphorylated by Cdc28p /// Helicase encoded by the Y' element of subtelomeric regions, highly expressed in the mutants lacking the telomerase component TLC1; potentially phosphorylated by Cdc28p /// Helicase encoded by the Y' element of subtelomeric regi…	0000722 // telomere maintenance via recombination // inferred from genetic interaction	0005634 // nucleus // inferred by curator /// 0005739 // mitochondrion // inferred from direct assay	0000166 // nucleotide binding // inferred from electronic annotation /// 0003676 // nucleic acid binding // inferred from electronic annotation /// 0003678 // DNA helicase activity // inferred from direct assay /// 0004386 // helicase activity // inferred from electronic annotation /// 0005524 // ATP binding // inferred from electronic annotation /// 0008026 // ATP-dependent helicase activity // …
14	YPL255W	C5	BBP1	12.6821	0.902	Protein required for the spindle pole body (SPB) duplication, localized at the central plaque periphery; forms a complex with a nuclear envelope protein Mps2p and SPB components Spc29p and Kar1p; required for mitotic functions of Cdc5p	0007020 // microtubule nucleation // inferred from physical interaction /// 0007103 // spindle pole body duplication in nuclear envelope // inferred from mutant phenotype	0005816 // spindle pole body // inferred from direct assay	0005200 // structural constituent of cytoskeleton // inferred from physical interaction /// 0005515 // protein binding // inferred from physical interaction
15	YKL089W	C1	MIF2	12.6674	0.9	Kinetochore protein with homology to human CENP-C, required for structural integrity of the spindle during anaphase spindle elongation, interacts with histones H2A, H2B, and H4, phosphorylated by Ipl1p	0007049 // cell cycle // inferred from electronic annotation /// 0007059 // chromosome segregation // inferred from mutant phenotype /// 0007067 // mitosis // inferred from electronic annotation /// 0030472 // mitotic spindle organization in nucleus // inferred from mutant phenotype /// 0051301 // cell division // inferred from electronic annotation	0000775 // chromosome, centromeric region // inferred from electronic annotation /// 0000778 // condensed nuclear chromosome kinetochore // traceable author statement /// 0005634 // nucleus // inferred from electronic annotation /// 0005634 // nucleus // traceable author statement	0003677 // DNA binding // inferred from electronic annotation /// 0019237 // centromeric DNA binding // traceable author statement
16	YCL023C	C1	Not_defined	12.5809	0.895	Not_defined	Not_defined	Not_defined	Not_defined
17	YJL072C	C1	PSF2	12.523	0.892	Subunit of the GINS complex (Sld5p, Psf1p, Psf2p, Psf3p), which is localized to DNA replication origins and implicated in assembly of the DNA replication machinery	0006260 // DNA replication // inferred from electronic annotation /// 0006261 // DNA-dependent DNA replication // inferred from genetic interaction /// 0006261 // DNA-dependent DNA replication // inferred from mutant phenotype	0000811 // GINS complex // inferred from physical interaction /// 0005634 // nucleus // inferred from direct assay /// 0005634 // nucleus // inferred from electronic annotation /// 0031261 // DNA replication preinitiation complex // inferred from physical interaction	0005515 // protein binding // inferred from physical interaction
18	YNL015W	C2	PBI2	12.3699	0.883	Cytosolic inhibitor of vacuolar proteinase B, required for efficient vacuole inheritance; with thioredoxin forms protein complex LMA1, which assists in priming SNARE molecules and promotes vacuole fusion	0006810 // transport // inferred from electronic annotation /// 0015031 // protein transport // inferred from electronic annotation /// 0030162 // regulation of proteolysis // inferred from mutant phenotype /// 0042144 // vacuole fusion, non-autophagic // inferred from direct assay	0000324 // fungal-type vacuole // inferred from physical interaction /// 0005634 // nucleus // inferred from electronic annotation /// 0005737 // cytoplasm // inferred from electronic annotation /// 0005737 // cytoplasm // traceable author statement	0004866 // endopeptidase inhibitor activity // inferred from direct assay /// 0004866 // endopeptidase inhibitor activity // inferred from electronic annotation /// 0004867 // serine-type endopeptidase inhibitor activity // inferred from electronic annotation
19	YJL073W	C1	JEM1	12.3574	0.882	DnaJ-like chaperone required for nuclear membrane fusion during mating, localizes to the ER membrane; exhibits genetic interactions with KAR2	0000742 // karyogamy during conjugation with cellular fusion // inferred from genetic interaction /// 0006457 // protein folding // inferred from genetic interaction /// 0030433 // ER-associated protein catabolic process // inferred from mutant phenotype	0000300 // peripheral to membrane of membrane fraction // inferred from direct assay /// 0005634 // nucleus // inferred from electronic annotation /// 0005783 // endoplasmic reticulum // inferred from direct assay /// 0005783 // endoplasmic reticulum // inferred from electronic annotation /// 0005789 // endoplasmic reticulum membrane // inferred from electronic annotation /// 0016020 // membrane …	0005515 // protein binding // inferred from physical interaction /// 0031072 // heat shock protein binding // inferred from electronic annotation
20	YPR075C	C2	OPY2	12.3383	0.881	Integral membrane protein that functions in the signaling branch of the high-osmolarity glycerol (HOG) pathway; interacts with Ste50p; overproduction blocks cell cycle arrest in the presence of mating pheromone	0000751 // cell cycle arrest in response to pheromone // inferred from genetic interaction /// 0007231 // osmosensory signaling pathway // inferred from genetic interaction /// 0007231 // osmosensory signaling pathway // inferred from physical interaction	0000324 // fungal-type vacuole // inferred from direct assay /// 0005737 // cytoplasm // inferred from direct assay /// 0005773 // vacuole // inferred from electronic annotation /// 0005774 // vacuolar membrane // inferred from electronic annotation /// 0005886 // plasma membrane // inferred from direct assay /// 0005886 // plasma membrane // inferred from electronic annotation /// 0016020 // mem…	Not_defined
21	YAL053W	C5	FLC2	12.0993	0.864	Putative FAD transporter; required for uptake of FAD into endoplasmic reticulum; involved in cell wall maintenance	0006457 // protein folding // inferred from mutant phenotype /// 0006810 // transport // inferred from electronic annotation /// 0009272 // fungal-type cell wall biogenesis // inferred from mutant phenotype /// 0015883 // FAD transport // inferred from mutant phenotype	0005737 // cytoplasm // inferred from direct assay /// 0005783 // endoplasmic reticulum // inferred from direct assay /// 0005783 // endoplasmic reticulum // inferred from electronic annotation /// 0005789 // endoplasmic reticulum membrane // inferred from electronic annotation /// 0016020 // membrane // inferred from electronic annotation /// 0016021 // integral to membrane // inferred from elec…	0015230 // FAD transmembrane transporter activity // inferred from mutant phenotype
22	YOR114W	C1	Not_defined	11.8247	0.845	Not_defined	Not_defined	Not_defined	Not_defined
23	YDL096C	C1	OPI6	11.8119	0.843	Dubious open reading frame unlikely to encode a protein, based on available experimental and comparative sequence data; partially overlaps verified gene PMT1/YDL095W; YDL096C is not essential	Not_defined	Not_defined	Not_defined
24	YEL047C	C1	Not_defined	11.7949	0.841	Not_defined	0008152 // metabolic process // traceable author statement /// 0055114 // oxidation reduction // inferred from electronic annotation	0005737 // cytoplasm // inferred from electronic annotation /// 0005739 // mitochondrion // inferred from direct assay /// 0005739 // mitochondrion // inferred from electronic annotation /// 0005829 // cytosol // inferred from direct assay /// 0005840 // ribosome // inferred from direct assay	0000104 // succinate dehydrogenase activity // inferred from electronic annotation /// 0005515 // protein binding // inferred from physical interaction /// 0009055 // electron carrier activity // inferred from electronic annotation /// 0016156 // fumarate reductase (NADH) activity // inferred from direct assay /// 0016156 // fumarate reductase (NADH) activity // inferred from electronic annotatio…
25	YBR108W	C0	Not_defined	11.5996	0.823	Not_defined	Not_defined	0045121 // membrane raft // inferred from direct assay	0005515 // protein binding // inferred from physical interaction
26	YPR018W	C1	RLF2	11.5851	0.822	Largest subunit (p90) of the Chromatin Assembly Complex (CAF-1) with Cac2p and Msi1p that assembles newly synthesized histones onto recently replicated DNA; involved in the maintenance of transcriptionally silent chromatin	0006334 // nucleosome assembly // inferred from mutant phenotype /// 0030466 // chromatin silencing at silent mating-type cassette // inferred from genetic interaction	0000775 // chromosome, centromeric region // inferred from direct assay /// 0005634 // nucleus // inferred from direct assay /// 0005634 // nucleus // inferred from electronic annotation /// 0033186 // CAF-1 complex // inferred from direct assay	0005515 // protein binding // inferred from physical interaction /// 0030528 // transcription regulator activity // inferred from mutant phenotype
27	YOR075W	C5	UFE1	11.5486	0.819	t-SNARE required for ER membrane fusion and vesicular traffic, integral membrane protein that constitutes with Sec20p and Use1p the trimeric acceptor for R/v-SNAREs on Golgi-derived vesicles at the ER; part of Dsl1p complex	0006810 // transport // inferred from electronic annotation /// 0006890 // retrograde vesicle-mediated transport, Golgi to ER // traceable author statement /// 0006906 // vesicle fusion // traceable author statement /// 0015031 // protein transport // inferred from electronic annotation /// 0016192 // vesicle-mediated transport // inferred from electronic annotation	0005783 // endoplasmic reticulum // inferred from electronic annotation /// 0005789 // endoplasmic reticulum membrane // inferred from electronic annotation /// 0005789 // endoplasmic reticulum membrane // traceable author statement /// 0016020 // membrane // inferred from electronic annotation /// 0016021 // integral to membrane // inferred from electronic annotation	0005484 // SNAP receptor activity // traceable author statement /// 0005515 // protein binding // inferred from physical interaction
28	YJL015C	C2	Not_defined	11.5164	0.815	Not_defined	Not_defined	Not_defined	Not_defined
29	YHR113W	C2	Not_defined	11.5087	0.814	Not_defined	0006508 // proteolysis // inferred from electronic annotation	0005737 // cytoplasm // inferred from direct assay /// 0005737 // cytoplasm // inferred from electronic annotation /// 0005773 // vacuole // inferred from electronic annotation /// 0005840 // ribosome // inferred from direct assay	0004177 // aminopeptidase activity // inferred from direct assay /// 0004177 // aminopeptidase activity // inferred from electronic annotation /// 0005515 // protein binding // inferred from physical interaction /// 0008233 // peptidase activity // inferred from electronic annotation /// 0008237 // metallopeptidase activity // inferred from electronic annotation /// 0008270 // zinc ion binding //…
30	YJR054W	C1	Not_defined	11.5072	0.814	Not_defined	Not_defined	0000324 // fungal-type vacuole // inferred from direct assay /// 0005773 // vacuole // inferred from electronic annotation /// 0005774 // vacuolar membrane // inferred from electronic annotation /// 0016020 // membrane // inferred from electronic annotation /// 0016021 // integral to membrane // inferred from electronic annotation	Not_defined
31	YBL009W	C3	ALK2	11.5062	0.814	Protein kinase; accumulation and phosphorylation are periodic during the cell cycle; phosphorylated in response to DNA damage; contains characteristic motifs for degradation via the APC pathway; similar to Alk1p and to mammalian haspins	0006468 // protein amino acid phosphorylation // inferred from direct assay /// 0006974 // response to DNA damage stimulus // inferred from electronic annotation /// 0007049 // cell cycle // inferred from electronic annotation /// 0007067 // mitosis // inferred from expression pattern /// 0007126 // meiosis // inferred from expression pattern	Not_defined	0000166 // nucleotide binding // inferred from electronic annotation /// 0004672 // protein kinase activity // inferred from direct assay /// 0004674 // protein serine/threonine kinase activity // inferred from electronic annotation /// 0005524 // ATP binding // inferred from electronic annotation /// 0016301 // kinase activity // inferred from electronic annotation /// 0016740 // transferase act…
32	YBL113C	C2	Not_defined	11.376	0.802	Not_defined	Not_defined	Not_defined	Not_defined
33	YGR042W	C1	Not_defined	11.3261	0.799	Not_defined	Not_defined	0005634 // nucleus // inferred from direct assay /// 0005737 // cytoplasm // inferred from direct assay	Not_defined
34	YDR481C	C2	PHO8	11.3124	0.797	Repressible alkaline phosphatase, a glycoprotein localized to the vacuole; regulated by levels of inorganic phosphate and by a system consisting of Pho4p, Pho9p, Pho80p, Pho81p and Pho85p; dephosphorylates phosphotyrosyl peptides	0006470 // protein amino acid dephosphorylation // inferred from direct assay /// 0008152 // metabolic process // inferred from electronic annotation	0000329 // fungal-type vacuole membrane // inferred from direct assay /// 0005773 // vacuole // inferred from electronic annotation /// 0005774 // vacuolar membrane // inferred from electronic annotation /// 0016020 // membrane // inferred from electronic annotation /// 0016021 // integral to membrane // inferred from electronic annotation	0000287 // magnesium ion binding // inferred from electronic annotation /// 0003824 // catalytic activity // inferred from electronic annotation /// 0004035 // alkaline phosphatase activity // inferred from direct assay /// 0004035 // alkaline phosphatase activity // inferred from electronic annotation /// 0005515 // protein binding // inferred from physical interaction /// 0008270 // zinc ion bi…
35	YGR153W	C1	Not_defined	11.3099	0.797	Not_defined	Not_defined	Not_defined	Not_defined
36	YDR501W	C1	PLM2	11.051	0.765	Forkhead Associated domain containing protein and putative transcription factor found associated with chromatin; target of SBF transcription factor; induced in response to DNA damaging agents and deletion of telomerase; similar to TOS4	0006350 // transcription // inferred from electronic annotation /// 0006355 // regulation of transcription, DNA-dependent // inferred from electronic annotation /// 0034984 // cellular response to DNA damage stimulus // inferred from genetic interaction	0000790 // nuclear chromatin // inferred from direct assay /// 0005634 // nucleus // inferred from electronic annotation	0003677 // DNA binding // inferred from electronic annotation /// 0003682 // chromatin binding // inferred from direct assay
37	YEL076C	C1	Not_defined	11.0473	0.763	Not_defined	Not_defined	Not_defined	Not_defined
38	YGL089C	C2	MF(ALPHA)2	11.0447	0.763	Mating pheromone alpha-factor, made by alpha cells; interacts with mating type a cells to induce cell cycle arrest and other responses leading to mating; also encoded by MF(ALPHA)1, which is more highly expressed than MF(ALPHA)2	0000750 // pheromone-dependent signal transduction during conjugation with cellular fusion // inferred from electronic annotation /// 0000750 // pheromone-dependent signal transduction during conjugation with cellular fusion // inferred from mutant phenotype /// 0007618 // mating // inferred from electronic annotation /// 0019953 // sexual reproduction // inferred from electronic annotation	0005576 // extracellular region // inferred from electronic annotation /// 0005576 // extracellular region // traceable author statement	0000772 // mating pheromone activity // inferred from direct assay /// 0000772 // mating pheromone activity // inferred from electronic annotation /// 0000772 // mating pheromone activity // inferred from mutant phenotype /// 0005186 // pheromone activity // inferred from electronic annotation
39	YKL108W	C1	SLD2	10.9402	0.751	Protein required for DNA replication, phosphorylated in S phase by S-phase cyclin-dependent kinases (Cdks), phosphorylation is essential for DNA replication and for complex formation with Dpb11p; potential Cdc28p substrate	0006260 // DNA replication // inferred from electronic annotation /// 0006271 // DNA strand elongation during DNA replication // inferred from genetic interaction /// 0007049 // cell cycle // inferred from electronic annotation	0005634 // nucleus // inferred from electronic annotation /// 0005657 // replication fork // inferred from genetic interaction /// 0031261 // DNA replication preinitiation complex // inferred from mutant phenotype	0005515 // protein binding // inferred from physical interaction
40	YNL339C	C2	YRF1-1 /// YRF1-2 /// YRF1-3 /// YRF1-4 /// YRF1-5 /// YRF1-6 /// YRF1-7 /// YRF1-8	10.9379	0.75	Helicase encoded by the Y' element of subtelomeric regions, highly expressed in the mutants lacking the telomerase component TLC1; potentially phosphorylated by Cdc28p /// Helicase encoded by the Y' element of subtelomeric regions, highly expressed in the mutants lacking the telomerase component TLC1; potentially phosphorylated by Cdc28p; induced by treatment with 8-methoxypsoralen and UVA irradi…	0000722 // telomere maintenance via recombination // inferred from genetic interaction	0005634 // nucleus // inferred by curator /// 0005739 // mitochondrion // inferred from direct assay	0000166 // nucleotide binding // inferred from electronic annotation /// 0003676 // nucleic acid binding // inferred from electronic annotation /// 0003678 // DNA helicase activity // inferred from direct assay /// 0004386 // helicase activity // inferred from electronic annotation /// 0005524 // ATP binding // inferred from electronic annotation /// 0008026 // ATP-dependent helicase activity // …
41	YLR235C	C1	Not_defined	10.8943	0.746	Not_defined	Not_defined	Not_defined	Not_defined
42	YPL256C	C1	CLN2	10.812	0.737	G1 cyclin involved in regulation of the cell cycle; activates Cdc28p kinase to promote the G1 to S phase transition; late G1 specific expression depends on transcription factor complexes, MBF (Swi6p-Mbp1p) and SBF (Swi6p-Swi4p)	0000321 // re-entry into mitotic cell cycle after pheromone arrest // inferred from genetic interaction /// 0007049 // cell cycle // inferred from electronic annotation /// 0010526 // negative regulation of transposition, RNA-mediated // inferred from mutant phenotype /// 0051301 // cell division // inferred from electronic annotation	0000307 // cyclin-dependent protein kinase holoenzyme complex // inferred from direct assay /// 0005634 // nucleus // inferred from direct assay /// 0005737 // cytoplasm // inferred from direct assay	0005515 // protein binding // inferred from physical interaction
43	YGL195W	C5	GCN1	10.749	0.73	Positive regulator of the Gcn2p kinase activity, forms a complex with Gcn20p; proposed to stimulate Gcn2p activation by an uncharged tRNA	0006417 // regulation of translation // inferred from electronic annotation /// 0006448 // regulation of translational elongation // inferred from mutant phenotype	0005739 // mitochondrion // inferred from direct assay /// 0005829 // cytosol // inferred from direct assay /// 0022626 // cytosolic ribosome // inferred from direct assay	0005488 // binding // inferred from electronic annotation
44	YPL232W	C1	SSO1	10.6991	0.724	Plasma membrane t-SNARE involved in fusion of secretory vesicles at the plasma membrane and in vesicle fusion during sporulation; forms a complex with Sec9p that binds v-SNARE Snc2p; syntaxin homolog; functionally redundant with Sso2p	0006886 // intracellular protein transport // inferred from electronic annotation /// 0006893 // Golgi to plasma membrane transport // traceable author statement /// 0006906 // vesicle fusion // inferred from reviewed computational analysis /// 0006944 // membrane fusion // inferred from direct assay /// 0006944 // membrane fusion // inferred from mutant phenotype /// 0016192 // vesicle-mediated …	0005628 // prospore membrane // inferred from direct assay /// 0005886 // plasma membrane // inferred from direct assay /// 0016020 // membrane // inferred from electronic annotation /// 0016021 // integral to membrane // inferred from electronic annotation /// 0031201 // SNARE complex // inferred from direct assay	0005484 // SNAP receptor activity // inferred from direct assay /// 0005484 // SNAP receptor activity // inferred from electronic annotation /// 0005484 // SNAP receptor activity // inferred from physical interaction /// 0005515 // protein binding // inferred from electronic annotation
45	YIL066C	C5	RNR3	10.6872	0.722	One of two large regulatory subunits of ribonucleotide-diphosphate reductase; the RNR complex catalyzes rate-limiting step in dNTP synthesis, regulated by DNA replication and DNA damage checkpoint pathways via localization of small subunits	0006260 // DNA replication // inferred from electronic annotation /// 0009263 // deoxyribonucleotide biosynthetic process // inferred from direct assay /// 0055114 // oxidation reduction // inferred from electronic annotation	0005737 // cytoplasm // inferred from direct assay /// 0005737 // cytoplasm // inferred from electronic annotation /// 0005739 // mitochondrion // inferred from direct assay /// 0005971 // ribonucleoside-diphosphate reductase complex // inferred from electronic annotation /// 0005971 // ribonucleoside-diphosphate reductase complex // traceable author statement	0000166 // nucleotide binding // inferred from electronic annotation /// 0003824 // catalytic activity // inferred from electronic annotation /// 0004748 // ribonucleoside-diphosphate reductase activity // inferred from direct assay /// 0004748 // ribonucleoside-diphosphate reductase activity // inferred from electronic annotation /// 0005515 // protein binding // inferred from electronic annotat…
46	YPR106W	C5	ISR1	10.6753	0.721	Predicted protein kinase, overexpression causes sensitivity to staurosporine, which is a potent inhibitor of protein kinase C	0006468 // protein amino acid phosphorylation // inferred from electronic annotation	Not_defined	0000166 // nucleotide binding // inferred from electronic annotation /// 0004672 // protein kinase activity // inferred from electronic annotation /// 0004674 // protein serine/threonine kinase activity // inferred from electronic annotation /// 0005515 // protein binding // inferred from physical interaction /// 0005524 // ATP binding // inferred from electronic annotation /// 0016301 // kinase …
47	YDR144C	C5	MKC7	10.668	0.72	GPI-anchored aspartyl protease (yapsin) involved in protein processing; shares functions with Yap3p and Kex2p	0006508 // proteolysis // inferred from electronic annotation /// 0006508 // proteolysis // inferred from mutant phenotype	0005886 // plasma membrane // inferred from electronic annotation /// 0009277 // fungal-type cell wall // inferred from direct assay /// 0016020 // membrane // inferred from electronic annotation /// 0031225 // anchored to membrane // inferred from electronic annotation	0004190 // aspartic-type endopeptidase activity // inferred from direct assay /// 0004190 // aspartic-type endopeptidase activity // inferred from electronic annotation /// 0008233 // peptidase activity // inferred from electronic annotation /// 0016787 // hydrolase activity // inferred from electronic annotation
48	YDR488C	C1	PAC11	10.6559	0.719	Dynein intermediate chain, acts in the cytoplasmic dynein pathway, forms cortical cytoplasmic microtubule capture site with Num1p; null mutant is defective in nuclear migration, essential in the absence of CIN8	0007017 // microtubule-based process // inferred from genetic interaction /// 0030473 // nuclear migration along microtubule // inferred from mutant phenotype	0005868 // cytoplasmic dynein complex // traceable author statement /// 0005874 // microtubule // inferred from electronic annotation /// 0005881 // cytoplasmic microtubule // inferred from direct assay /// 0005881 // cytoplasmic microtubule // inferred from physical interaction	0005515 // protein binding // inferred from physical interaction /// 0008574 // plus-end-directed microtubule motor activity // inferred from mutant phenotype
49	YKL103C	C2	LAP4	10.6384	0.717	Vacuolar aminopeptidase, often used as a marker protein in studies of autophagy and cytosol to vacuole targeting (CVT) pathway	0006508 // proteolysis // inferred from electronic annotation	0000324 // fungal-type vacuole // inferred from direct assay /// 0005773 // vacuole // inferred from electronic annotation	0004177 // aminopeptidase activity // inferred from electronic annotation /// 0005515 // protein binding // inferred from physical interaction /// 0008233 // peptidase activity // inferred from electronic annotation /// 0008237 // metallopeptidase activity // inferred from electronic annotation /// 0008270 // zinc ion binding // inferred from electronic annotation /// 0016787 // hydrolase activit…
50	YDR528W	C1	HLR1	10.569	0.708	Protein involved in regulation of cell wall composition and integrity and response to osmotic stress; overproduction suppresses a lysis sensitive PKC mutation; similar to Lre1p, which functions antagonistically to protein kinase A	0007047 // cell wall organization // inferred from electronic annotation /// 0007047 // cell wall organization // inferred from genetic interaction	0005737 // cytoplasm // inferred from direct assay /// 0005737 // cytoplasm // inferred from electronic annotation	Not_defined
51	YJL091C	C5	GWT1	10.5264	0.701	Protein involved in the inositol acylation of glucosaminyl phosphatidylinositol (GlcN-PI) to form glucosaminyl(acyl)phosphatidylinositol (GlcN(acyl)PI), an intermediate in the biosynthesis of glycosylphosphatidylinositol (GPI) anchors	0006506 // GPI anchor biosynthetic process // inferred from direct assay /// 0006506 // GPI anchor biosynthetic process // inferred from electronic annotation	0005783 // endoplasmic reticulum // inferred from electronic annotation /// 0005789 // endoplasmic reticulum membrane // inferred from electronic annotation /// 0016020 // membrane // inferred from electronic annotation /// 0016021 // integral to membrane // inferred from electronic annotation /// 0042175 // nuclear envelope-endoplasmic reticulum network // inferred from direct assay	0008415 // acyltransferase activity // inferred from electronic annotation /// 0016740 // transferase activity // inferred from electronic annotation /// 0016746 // transferase activity, transferring acyl groups // inferred from electronic annotation /// 0032216 // glucosaminyl-phosphotidylinositol O-acyltransferase activity // inferred from genetic interaction /// 0032216 // glucosaminyl-phospho…
52	YGL060W	C1	YBP2	10.4839	0.696	Central kinetochore associated protein that mediates mitotic progression; interacts with several central kinetochore proteins and the centromeric histone Cse4p; role in resistance to oxidative stress; similarity to Ybp1p and Slk19p	0000086 // G2/M transition of mitotic cell cycle // inferred from mutant phenotype	0000778 // condensed nuclear chromosome kinetochore // inferred from direct assay /// 0005737 // cytoplasm // inferred from direct assay /// 0005737 // cytoplasm // inferred from electronic annotation /// 0043505 // centromere-specific nucleosome // inferred from direct assay	0005515 // protein binding // inferred from physical interaction
53	YOR320C	C0	GNT1	10.4698	0.694	N-acetylglucosaminyltransferase capable of modification of N-linked glycans in the Golgi apparatus	0006487 // protein amino acid N-linked glycosylation // inferred from mutant phenotype	0000139 // Golgi membrane // inferred from electronic annotation /// 0005773 // vacuole // inferred from electronic annotation /// 0005774 // vacuolar membrane // inferred from electronic annotation /// 0005794 // Golgi apparatus // inferred from electronic annotation /// 0005797 // Golgi medial cisterna // inferred from direct assay /// 0016020 // membrane // inferred from electronic annotation …	0008375 // acetylglucosaminyltransferase activity // inferred from direct assay /// 0016740 // transferase activity // inferred from electronic annotation
54	YIL104C	C5	SHQ1	10.467	0.692	Protein required for the assembly of box H/ACA snoRNPs and thus for pre-rRNA processing, forms a complex with Naf1p and interacts with H/ACA snoRNP components Nhp2p and Cbf5p	0000493 // box H/ACA snoRNP assembly // inferred from mutant phenotype	0005634 // nucleus // inferred from electronic annotation /// 0005654 // nucleoplasm // inferred from direct assay	0005515 // protein binding // inferred from physical interaction
55	YGR238C	C1	KEL2	10.4617	0.691	Protein that functions in a complex with Kel1p to negatively regulate mitotic exit, interacts with Tem1p and Lte1p; localizes to regions of polarized growth; potential Cdc28p substrate	0000747 // conjugation with cellular fusion // inferred from genetic interaction /// 0001100 // negative regulation of exit from mitosis // inferred from mutant phenotype	0005934 // cellular bud tip // inferred from direct assay /// 0005935 // cellular bud neck // inferred from direct assay /// 0043332 // mating projection tip // inferred from direct assay	Not_defined
56	YLR212C	C1	TUB4	10.4219	0.686	Gamma-tubulin, involved in nucleating microtubules from both the cytoplasmic and nuclear faces of the spindle pole body	0007017 // microtubule-based process // inferred from electronic annotation /// 0007020 // microtubule nucleation // inferred from physical interaction /// 0030472 // mitotic spindle organization in nucleus // inferred from mutant phenotype /// 0051258 // protein polymerization // inferred from electronic annotation	0000928 // gamma-tubulin small complex, spindle pole body // inferred from physical interaction /// 0005634 // nucleus // inferred from electronic annotation /// 0005822 // inner plaque of spindle pole body // inferred from direct assay /// 0005824 // outer plaque of spindle pole body // inferred from direct assay /// 0005874 // microtubule // inferred from electronic annotation /// 0043234 // pr…	0000166 // nucleotide binding // inferred from electronic annotation /// 0003924 // GTPase activity // inferred from electronic annotation /// 0005200 // structural constituent of cytoskeleton // inferred from physical interaction /// 0005525 // GTP binding // inferred from electronic annotation
57	YOL016C	C2	CMK2	10.3919	0.682	Calmodulin-dependent protein kinase; may play a role in stress response, many CA++/calmodulan dependent phosphorylation substrates demonstrated in vitro, amino acid sequence similar to Cmk1p and mammalian Cam Kinase II	0006468 // protein amino acid phosphorylation // inferred from direct assay /// 0006468 // protein amino acid phosphorylation // inferred from electronic annotation /// 0007165 // signal transduction // non-traceable author statement	0005737 // cytoplasm // inferred from direct assay	0000166 // nucleotide binding // inferred from electronic annotation /// 0004672 // protein kinase activity // inferred from electronic annotation /// 0004674 // protein serine/threonine kinase activity // inferred from electronic annotation /// 0004683 // calmodulin-dependent protein kinase activity // inferred from direct assay /// 0004683 // calmodulin-dependent protein kinase activity // infe…
58	YDL102W	C1	POL3	10.3419	0.677	Catalytic subunit of DNA polymerase delta; required for chromosomal DNA replication during mitosis and meiosis, intragenic recombination, repair of double strand DNA breaks, and DNA replication during nucleotide excision repair (NER)	0006139 // nucleobase, nucleoside, nucleotide and nucleic acid metabolic process // inferred from electronic annotation /// 0006260 // DNA replication // inferred from electronic annotation /// 0006260 // DNA replication // inferred from mutant phenotype /// 0006272 // leading strand elongation // traceable author statement /// 0006273 // lagging strand elongation // traceable author statement //…	0005634 // nucleus // inferred from electronic annotation /// 0005657 // replication fork // inferred from direct assay /// 0043625 // delta DNA polymerase complex // traceable author statement	0000166 // nucleotide binding // inferred from electronic annotation /// 0003676 // nucleic acid binding // inferred from electronic annotation /// 0003677 // DNA binding // inferred from electronic annotation /// 0003887 // DNA-directed DNA polymerase activity // inferred from direct assay /// 0003887 // DNA-directed DNA polymerase activity // inferred from electronic annotation /// 0004518 // n…
59	YOL094C	C1	RFC4	10.3319	0.675	Subunit of heteropentameric Replication factor C (RF-C), which is a DNA binding protein and ATPase that acts as a clamp loader of the proliferating cell nuclear antigen (PCNA) processivity factor for DNA polymerases delta and epsilon	0006260 // DNA replication // inferred from electronic annotation /// 0006272 // leading strand elongation // inferred from direct assay /// 0006298 // mismatch repair // traceable author statement /// 0007049 // cell cycle // inferred from electronic annotation /// 0007062 // sister chromatid cohesion // inferred from physical interaction	0005634 // nucleus // inferred from electronic annotation /// 0005663 // DNA replication factor C complex // inferred from direct assay /// 0005663 // DNA replication factor C complex // inferred from electronic annotation /// 0031389 // Rad17 RFC-like complex // inferred from direct assay /// 0031390 // Ctf18 RFC-like complex // inferred from physical interaction /// 0031391 // Elg1 RFC-like com…	0000166 // nucleotide binding // inferred from electronic annotation /// 0003677 // DNA binding // inferred from electronic annotation /// 0003689 // DNA clamp loader activity // inferred from direct assay /// 0003689 // DNA clamp loader activity // inferred from electronic annotation /// 0005515 // protein binding // inferred from physical interaction /// 0005524 // ATP binding // inferred from …
60	YLR135W	C1	SLX4	10.3318	0.675	Subunit of a complex, with Slx1p, that hydrolyzes 5' branches from duplex DNA in response to stalled or converging replication forks; function overlaps with that of Sgs1p-Top3p	0006260 // DNA replication // inferred from mutant phenotype /// 0006261 // DNA-dependent DNA replication // inferred from genetic interaction /// 0006281 // DNA repair // inferred from electronic annotation /// 0006310 // DNA recombination // inferred from electronic annotation /// 0006974 // response to DNA damage stimulus // inferred from electronic annotation /// 0006974 // response to DNA da…	0005634 // nucleus // inferred by curator /// 0005634 // nucleus // inferred from electronic annotation /// 0005634 // nucleus // inferred from mutant phenotype /// 0005737 // cytoplasm // inferred from electronic annotation /// 0033557 // Slx1-Slx4 complex // inferred from physical interaction	0005515 // protein binding // inferred from physical interaction /// 0017108 // 5'-flap endonuclease activity // inferred from direct assay
61	YDR440W	C1	DOT1	10.3194	0.673	Nucleosomal histone H3-Lys79 methylase, associates with transcriptionally active genes, functions in gene silencing at telomeres, most likely by directly modulating chromatin structure and Sir protein localization	0000077 // DNA damage checkpoint // inferred from genetic interaction /// 0000725 // recombinational repair // inferred from genetic interaction /// 0006289 // nucleotide-excision repair // inferred from genetic interaction /// 0006301 // postreplication repair // inferred from genetic interaction /// 0006348 // chromatin silencing at telomere // inferred from mutant phenotype /// 0006350 // tran…	0005634 // nucleus // inferred from direct assay /// 0005634 // nucleus // inferred from electronic annotation	0003677 // DNA binding // inferred from electronic annotation /// 0005515 // protein binding // inferred from physical interaction /// 0008168 // methyltransferase activity // inferred from electronic annotation /// 0016740 // transferase activity // inferred from electronic annotation /// 0018024 // histone-lysine N-methyltransferase activity // inferred from electronic annotation /// 0031151 //…
62	YLR464W	C1	YRF1-1 /// YRF1-2 /// YRF1-3 /// YRF1-4 /// YRF1-5 /// YRF1-6 /// YRF1-7	10.297	0.669	Helicase encoded by the Y' element of subtelomeric regions, highly expressed in the mutants lacking the telomerase component TLC1; potentially phosphorylated by Cdc28p /// Helicase encoded by the Y' element of subtelomeric regions, highly expressed in the mutants lacking the telomerase component TLC1; potentially phosphorylated by Cdc28p; induced by treatment with 8-methoxypsoralen and UVA irradi…	0000722 // telomere maintenance via recombination // inferred from genetic interaction	0005634 // nucleus // inferred by curator /// 0005739 // mitochondrion // inferred from direct assay	0000166 // nucleotide binding // inferred from electronic annotation /// 0003676 // nucleic acid binding // inferred from electronic annotation /// 0003678 // DNA helicase activity // inferred from direct assay /// 0004386 // helicase activity // inferred from electronic annotation /// 0005524 // ATP binding // inferred from electronic annotation /// 0008026 // ATP-dependent helicase activity // …
63	YML020W	C1	Not_defined	10.2366	0.661	Not_defined	Not_defined	Not_defined	Not_defined
64	YLR380W	C5	CSR1	10.1774	0.652	Phosphatidylinositol transfer protein with a potential role in regulating lipid and fatty acid metabolism under heme-depleted conditions; interacts specifically with thioredoxin peroxidase; may have a role in oxidative stress resistance	0006629 // lipid metabolic process // inferred from electronic annotation /// 0006810 // transport // inferred from electronic annotation /// 0006869 // lipid transport // inferred from electronic annotation /// 0007047 // cell wall organization // inferred from genetic interaction /// 0009395 // phospholipid catabolic process // inferred from electronic annotation /// 0015914 // phospholipid tra…	0005737 // cytoplasm // inferred from direct assay /// 0005737 // cytoplasm // inferred from electronic annotation /// 0005739 // mitochondrion // inferred from direct assay /// 0005768 // endosome // inferred from electronic annotation /// 0005792 // microsome // inferred from direct assay /// 0005811 // lipid particle // inferred from direct assay /// 0005829 // cytosol // inferred from direct …	0008526 // phosphatidylinositol transporter activity // inferred from direct assay
65	YNL309W	C1	STB1	10.1755	0.652	Protein with a role in regulation of MBF-specific transcription at Start, phosphorylated by Cln-Cdc28p kinases in vitro; unphosphorylated form binds Swi6p and binding is required for Stb1p function; expression is cell-cycle regulated	0000082 // G1/S transition of mitotic cell cycle // inferred from expression pattern	0005634 // nucleus // inferred from direct assay /// 0005634 // nucleus // inferred from electronic annotation /// 0005737 // cytoplasm // inferred from direct assay /// 0005737 // cytoplasm // inferred from electronic annotation /// 0016580 // Sin3 complex // inferred from physical interaction	0016563 // transcription activator activity // inferred from direct assay
66	YJL217W	C1	REE1	10.1746	0.651	Cytoplasmic protein involved in the regulation of enolase (ENO1); mRNA expression is induced by calcium shortage, copper deficiency (via Mac1p) and the presence of galactose (via Gal4p); mRNA expression is also regulated by the cell cycle	Not_defined	0005737 // cytoplasm // inferred from direct assay	Not_defined
67	YDR297W	C5	SUR2	10.1615	0.649	Sphinganine C4-hydroxylase, catalyses the conversion of sphinganine to phytosphingosine in sphingolipid biosyntheis	0006633 // fatty acid biosynthetic process // inferred from electronic annotation /// 0006665 // sphingolipid metabolic process // inferred from mutant phenotype /// 0008610 // lipid biosynthetic process // inferred from electronic annotation /// 0030148 // sphingolipid biosynthetic process // traceable author statement /// 0055114 // oxidation reduction // inferred from electronic annotation	0005783 // endoplasmic reticulum // inferred from electronic annotation /// 0005783 // endoplasmic reticulum // traceable author statement /// 0005789 // endoplasmic reticulum membrane // inferred from electronic annotation /// 0016020 // membrane // inferred from electronic annotation /// 0016021 // integral to membrane // inferred from electronic annotation	0000170 // sphingosine hydroxylase activity // inferred from mutant phenotype /// 0005506 // iron ion binding // inferred from electronic annotation /// 0016491 // oxidoreductase activity // inferred from electronic annotation
68	YNL231C	C2	PDR16	10.1551	0.648	Phosphatidylinositol transfer protein (PITP) controlled by the multiple drug resistance regulator Pdr1p, localizes to lipid particles and microsomes, controls levels of various lipids, may regulate lipid synthesis, homologous to Pdr17p	0006810 // transport // inferred from electronic annotation /// 0006869 // lipid transport // inferred from electronic annotation /// 0015914 // phospholipid transport // inferred from direct assay /// 0016126 // sterol biosynthetic process // inferred from mutant phenotype /// 0042493 // response to drug // inferred from genetic interaction	0005737 // cytoplasm // inferred from direct assay /// 0005783 // endoplasmic reticulum // inferred from electronic annotation /// 0005789 // endoplasmic reticulum membrane // inferred from electronic annotation /// 0005792 // microsome // inferred from direct assay /// 0005792 // microsome // inferred from electronic annotation /// 0005811 // lipid particle // inferred from direct assay /// 0005…	0008526 // phosphatidylinositol transporter activity // inferred from direct assay
69	YJL019W	C1	MPS3	10.1494	0.647	Nuclear envelope protein required for SPB duplication and nuclear fusion; localizes to the SPB half bridge and at telomeres during meiosis; required with Ndj1p and Csm4p for meiotic bouquet formation and telomere-led rapid prophase movement	0000743 // nuclear migration during conjugation with cellular fusion // inferred from mutant phenotype /// 0007049 // cell cycle // inferred from electronic annotation /// 0007064 // mitotic sister chromatid cohesion // inferred from mutant phenotype /// 0007103 // spindle pole body duplication in nuclear envelope // inferred from mutant phenotype /// 0007129 // synapsis // inferred from genetic …	0000784 // nuclear chromosome, telomeric region // inferred from direct assay /// 0005634 // nucleus // inferred from electronic annotation /// 0005635 // nuclear envelope // inferred from direct assay /// 0005825 // half bridge of spindle pole body // inferred from direct assay /// 0016020 // membrane // inferred from electronic annotation /// 0016021 // integral to membrane // inferred from dir…	0000166 // nucleotide binding // inferred from electronic annotation /// 0005515 // protein binding // inferred from physical interaction /// 0005524 // ATP binding // inferred from electronic annotation
70	YHR143W	C2	DSE2	10.1468	0.646	Daughter cell-specific secreted protein with similarity to glucanases, degrades cell wall from the daughter side causing daughter to separate from mother; expression is repressed by cAMP	0007047 // cell wall organization // inferred from electronic annotation /// 0007109 // cytokinesis, completion of separation // inferred from expression pattern /// 0007109 // cytokinesis, completion of separation // inferred from mutant phenotype /// 0007124 // pseudohyphal growth // inferred from mutant phenotype	0005576 // extracellular region // inferred from direct assay /// 0005576 // extracellular region // inferred from electronic annotation /// 0005618 // cell wall // inferred from electronic annotation /// 0009277 // fungal-type cell wall // inferred from direct assay /// 0016020 // membrane // inferred from electronic annotation /// 0031225 // anchored to membrane // inferred from electronic anno…	Not_defined
71	YDR279W	C1	RNH202	10.1425	0.645	Ribonuclease H2 subunit, required for RNase H2 activity; related to human AGS2 that causes Aicardi-Goutieres syndrome	0006260 // DNA replication // inferred from physical interaction	0005634 // nucleus // inferred from direct assay /// 0005634 // nucleus // inferred from electronic annotation /// 0032299 // ribonuclease H2 complex // inferred from direct assay	0004523 // ribonuclease H activity // inferred from direct assay /// 0004523 // ribonuclease H activity // inferred from physical interaction /// 0005515 // protein binding // inferred from physical interaction
72	YNL225C	C2	CNM67	10.0995	0.637	Component of the spindle pole body outer plaque; required for spindle orientation and mitotic nuclear migration	0007020 // microtubule nucleation // inferred from physical interaction /// 0007049 // cell cycle // inferred from electronic annotation /// 0007052 // mitotic spindle organization // inferred from mutant phenotype /// 0007126 // meiosis // inferred from electronic annotation /// 0030435 // sporulation resulting in formation of a cellular spore // inferred from electronic annotation /// 0051301 /…	0005634 // nucleus // inferred from electronic annotation /// 0005816 // spindle pole body // inferred from direct assay /// 0005824 // outer plaque of spindle pole body // inferred from direct assay	0005200 // structural constituent of cytoskeleton // inferred from physical interaction
73	YCL042W	C2	Not_defined	10.0604	0.631	Not_defined	Not_defined	0005737 // cytoplasm // inferred from direct assay	Not_defined
74	YLR342W	C2	FKS1	9.99521	0.621	Catalytic subunit of 1,3-beta-D-glucan synthase, functionally redundant with alternate catalytic subunit Gsc2p; binds to regulatory subunit Rho1p; involved in cell wall synthesis and maintenance; localizes to sites of cell wall remodeling	0006075 // 1,3-beta-glucan biosynthetic process // inferred from direct assay /// 0006075 // 1,3-beta-glucan biosynthetic process // inferred from electronic annotation /// 0006897 // endocytosis // inferred from mutant phenotype /// 0007047 // cell wall organization // inferred from electronic annotation /// 0008360 // regulation of cell shape // inferred from electronic annotation /// 0008361 /…	0000148 // 1,3-beta-glucan synthase complex // inferred from direct assay /// 0000148 // 1,3-beta-glucan synthase complex // inferred from electronic annotation /// 0005624 // membrane fraction // inferred from direct assay /// 0005739 // mitochondrion // inferred from direct assay /// 0005739 // mitochondrion // inferred from electronic annotation /// 0005886 // plasma membrane // inferred from …	0003843 // 1,3-beta-glucan synthase activity // inferred from direct assay /// 0003843 // 1,3-beta-glucan synthase activity // inferred from electronic annotation /// 0016740 // transferase activity // inferred from electronic annotation /// 0016757 // transferase activity, transferring glycosyl groups // inferred from electronic annotation
75	YOL034W	C2	SMC5	9.86742	0.6	Structural maintenance of chromosomes (SMC) protein; essential subunit of the Mms21-Smc5-Smc6 complex; required for growth and DNA repair; S. pombe homolog forms a heterodimer with S. pombe Rad18p that is involved in DNA repair	0006281 // DNA repair // inferred from direct assay /// 0006281 // DNA repair // inferred from electronic annotation /// 0006281 // DNA repair // inferred from mutant phenotype /// 0006310 // DNA recombination // inferred from electronic annotation /// 0006974 // response to DNA damage stimulus // inferred from electronic annotation /// 0008283 // cell proliferation // inferred from direct assay	0005634 // nucleus // inferred from direct assay /// 0005634 // nucleus // inferred from electronic annotation /// 0005694 // chromosome // inferred from electronic annotation /// 0030915 // Smc5-Smc6 complex // inferred from physical interaction	0000166 // nucleotide binding // inferred from electronic annotation /// 0005515 // protein binding // inferred from physical interaction /// 0005524 // ATP binding // inferred from electronic annotation
76	YMR199W	C1	CLN1	9.8528	0.598	G1 cyclin involved in regulation of the cell cycle; activates Cdc28p kinase to promote the G1 to S phase transition; late G1 specific expression depends on transcription factor complexes, MBF (Swi6p-Mbp1p) and SBF (Swi6p-Swi4p)	0007049 // cell cycle // inferred from electronic annotation /// 0051301 // cell division // inferred from electronic annotation	0005634 // nucleus // inferred from direct assay /// 0005737 // cytoplasm // inferred from direct assay	0005515 // protein binding // inferred from physical interaction
77	YEL077C	C2	Not_defined	9.83741	0.593	Not_defined	Not_defined	Not_defined	Not_defined
78	YLR050C	C1	Not_defined	9.82324	0.591	Not_defined	Not_defined	0005783 // endoplasmic reticulum // inferred from direct assay /// 0005783 // endoplasmic reticulum // inferred from electronic annotation /// 0005789 // endoplasmic reticulum membrane // inferred from electronic annotation /// 0016020 // membrane // inferred from electronic annotation /// 0016021 // integral to membrane // inferred from electronic annotation	Not_defined
79	YKR090W	C1	PXL1	9.73377	0.574	LIM domain-containing protein that localizes to sites of polarized growth, required for selection and/or maintenance of polarized growth sites, may modulate signaling by the GTPases Cdc42p and Rho1p; has similarity to metazoan paxillin	0030011 // maintenance of cell polarity // inferred from mutant phenotype	0000131 // incipient cellular bud site // inferred from direct assay /// 0005737 // cytoplasm // inferred from direct assay /// 0005933 // cellular bud // inferred from direct assay /// 0005934 // cellular bud tip // inferred from direct assay /// 0005935 // cellular bud neck // inferred from direct assay /// 0043332 // mating projection tip // inferred from direct assay	0008270 // zinc ion binding // inferred from electronic annotation /// 0046872 // metal ion binding // inferred from electronic annotation
80	YPL221W	C1	FLC1	9.6943	0.567	Putative FAD transporter; required for uptake of FAD into endoplasmic reticulum; involved in cell wall maintenance	0006457 // protein folding // inferred from mutant phenotype /// 0006810 // transport // inferred from electronic annotation /// 0009272 // fungal-type cell wall biogenesis // inferred from mutant phenotype /// 0015883 // FAD transport // inferred from mutant phenotype	0000324 // fungal-type vacuole // inferred from direct assay /// 0005783 // endoplasmic reticulum // inferred from direct assay /// 0005783 // endoplasmic reticulum // inferred from electronic annotation /// 0005789 // endoplasmic reticulum membrane // inferred from electronic annotation /// 0005935 // cellular bud neck // inferred from direct assay /// 0016020 // membrane // inferred from electr…	0015230 // FAD transmembrane transporter activity // inferred from mutant phenotype
81	YHR159W	C1	Not_defined	9.67129	0.563	Not_defined	Not_defined	0005737 // cytoplasm // inferred from direct assay	Not_defined
82	YAR003W	C1	SWD1	9.66544	0.561	Subunit of the COMPASS (Set1C) complex, which methylates histone H3 on lysine 4 and is required in transcriptional silencing near telomeres; WD40 beta propeller superfamily member with similarity to mammalian Rbbp7	0000723 // telomere maintenance // inferred from mutant phenotype /// 0006348 // chromatin silencing at telomere // inferred from mutant phenotype /// 0006355 // regulation of transcription, DNA-dependent // inferred from mutant phenotype /// 0051568 // histone H3-K4 methylation // inferred from direct assay	0000781 // chromosome, telomeric region // inferred from electronic annotation /// 0005634 // nucleus // inferred from electronic annotation /// 0005694 // chromosome // inferred from electronic annotation /// 0048188 // Set1C/COMPASS complex // inferred from physical interaction	0005515 // protein binding // inferred from physical interaction /// 0042800 // histone lysine N-methyltransferase activity (H3-K4 specific) // inferred from direct assay /// 0042800 // histone lysine N-methyltransferase activity (H3-K4 specific) // inferred from mutant phenotype
83	YHR173C	C1	Not_defined	9.63136	0.555	Not_defined	Not_defined	Not_defined	Not_defined
84	YLL012W	C3	YEH1	9.59601	0.546	Steryl ester hydrolase, one of three gene products (Yeh1p, Yeh2p, Tgl1p) responsible for steryl ester hydrolase activity and involved in sterol homeostasis; localized to lipid particle membranes	0006629 // lipid metabolic process // inferred from electronic annotation /// 0016042 // lipid catabolic process // inferred from electronic annotation /// 0016125 // sterol metabolic process // inferred from mutant phenotype	0005811 // lipid particle // inferred from direct assay /// 0005811 // lipid particle // inferred from electronic annotation /// 0012511 // monolayer-surrounded lipid storage body // inferred from electronic annotation /// 0016020 // membrane // inferred from electronic annotation /// 0016021 // integral to membrane // inferred from direct assay /// 0016021 // integral to membrane // inferred fro…	0004771 // sterol esterase activity // inferred from direct assay /// 0004771 // sterol esterase activity // inferred from electronic annotation /// 0016787 // hydrolase activity // inferred from electronic annotation
85	YOR283W	C3	Not_defined	9.58753	0.545	Not_defined	0006096 // glycolysis // inferred from electronic annotation /// 0008152 // metabolic process // inferred from electronic annotation	0005634 // nucleus // inferred from direct assay /// 0005634 // nucleus // inferred from electronic annotation /// 0005737 // cytoplasm // inferred from direct assay /// 0005737 // cytoplasm // inferred from electronic annotation	0003824 // catalytic activity // inferred from electronic annotation /// 0004619 // phosphoglycerate mutase activity // inferred from electronic annotation /// 0016853 // isomerase activity // inferred from electronic annotation
86	YBL111C	C1	Not_defined	9.58146	0.544	Not_defined	Not_defined	Not_defined	Not_defined
87	YPR076W	C1	Not_defined	9.5759	0.542	Not_defined	Not_defined	Not_defined	Not_defined
88	YML109W	C1	ZDS2	9.56555	0.542	Protein that interacts with silencing proteins at the telomere, involved in transcriptional silencing; implicated in the mitotic exit network through regulation of Cdc14p localization; paralog of Zds1p	0000183 // chromatin silencing at rDNA // inferred from mutant phenotype /// 0007569 // cell aging // inferred from mutant phenotype /// 0030010 // establishment of cell polarity // inferred from mutant phenotype /// 0032880 // regulation of protein localization // inferred from genetic interaction	0005634 // nucleus // inferred from physical interaction	0005515 // protein binding // inferred from physical interaction
89	YDL211C	C1	Not_defined	9.55266	0.54	Not_defined	Not_defined	0000324 // fungal-type vacuole // inferred from direct assay /// 0005773 // vacuole // inferred from electronic annotation /// 0005774 // vacuolar membrane // inferred from electronic annotation /// 0016020 // membrane // inferred from electronic annotation /// 0016021 // integral to membrane // inferred from electronic annotation	Not_defined
90	YGL163C	C1	RAD54	9.51588	0.532	DNA-dependent ATPase, stimulates strand exchange by modifying the topology of double-stranded DNA; involved in the recombinational repair of double-strand breaks in DNA during vegetative growth and meiosis; member of the SWI/SNF family	0000722 // telomere maintenance via recombination // inferred from mutant phenotype /// 0006281 // DNA repair // inferred from electronic annotation /// 0006338 // chromatin remodeling // inferred from direct assay /// 0006974 // response to DNA damage stimulus // inferred from electronic annotation /// 0030491 // heteroduplex formation // inferred from direct assay /// 0032392 // DNA geometric c…	0005634 // nucleus // inferred from electronic annotation /// 0005634 // nucleus // inferred from mutant phenotype	0000166 // nucleotide binding // inferred from electronic annotation /// 0003676 // nucleic acid binding // inferred from electronic annotation /// 0003677 // DNA binding // inferred from electronic annotation /// 0004386 // helicase activity // inferred from electronic annotation /// 0005524 // ATP binding // inferred from electronic annotation /// 0008094 // DNA-dependent ATPase activity // inf…
91	YER019W	C1	ISC1	9.50046	0.529	Mitochondrial membrane localized inositol phosphosphingolipid phospholipase C, hydrolyzes complex sphingolipids to produce ceramide; activated by phosphatidylserine, cardiolipin, and phosphatidylglycerol; mediates Na+ and Li+ halotolerance	0009651 // response to salt stress // inferred from mutant phenotype /// 0030149 // sphingolipid catabolic process // inferred from direct assay /// 0046513 // ceramide biosynthetic process // inferred from mutant phenotype	0005739 // mitochondrion // inferred from direct assay /// 0005783 // endoplasmic reticulum // inferred from direct assay /// 0016020 // membrane // inferred from electronic annotation /// 0016021 // integral to membrane // inferred from electronic annotation /// 0031307 // integral to mitochondrial outer membrane // inferred from direct assay	0000287 // magnesium ion binding // inferred from electronic annotation /// 0004629 // phospholipase C activity // inferred from direct assay /// 0016787 // hydrolase activity // inferred from electronic annotation /// 0046872 // metal ion binding // inferred from electronic annotation
92	YGL185C	C1	Not_defined	9.47372	0.524	Not_defined	0008152 // metabolic process // inferred from electronic annotation /// 0055114 // oxidation reduction // inferred from electronic annotation	0005737 // cytoplasm // inferred from direct assay	0003824 // catalytic activity // inferred from electronic annotation /// 0005488 // binding // inferred from electronic annotation /// 0016491 // oxidoreductase activity // inferred from electronic annotation /// 0016616 // oxidoreductase activity, acting on the CH-OH group of donors, NAD or NADP as acceptor // inferred from electronic annotation /// 0048037 // cofactor binding // inferred from e…
93	YJL078C	C2	PRY3	9.4588	0.522	Protein of unknown function	Not_defined	0005576 // extracellular region // inferred from electronic annotation /// 0009277 // fungal-type cell wall // inferred from direct assay	Not_defined
94	YDL101C	C1	DUN1	9.4527	0.52	Cell-cycle checkpoint serine-threonine kinase required for DNA damage-induced transcription of certain target genes, phosphorylation of Rad55p and Sml1p, and transient G2/M arrest after DNA damage; also regulates postreplicative DNA repair	0000075 // cell cycle checkpoint // inferred from mutant phenotype /// 0000077 // DNA damage checkpoint // inferred from mutant phenotype /// 0006468 // protein amino acid phosphorylation // inferred from direct assay /// 0006468 // protein amino acid phosphorylation // inferred from electronic annotation /// 0006974 // response to DNA damage stimulus // inferred from electronic annotation /// 00…	0005634 // nucleus // inferred from direct assay /// 0005634 // nucleus // inferred from electronic annotation	0000166 // nucleotide binding // inferred from electronic annotation /// 0004672 // protein kinase activity // inferred from direct assay /// 0004672 // protein kinase activity // inferred from electronic annotation /// 0004674 // protein serine/threonine kinase activity // inferred from electronic annotation /// 0005515 // protein binding // inferred from physical interaction /// 0005524 // ATP …
95	YBR073W	C1	RDH54	9.38544	0.506	DNA-dependent ATPase, stimulates strand exchange by modifying the topology of double-stranded DNA; involved in recombinational repair of DNA double-strand breaks during mitosis and meiosis; proposed to be involved in crossover interference	0000727 // double-strand break repair via break-induced replication // traceable author statement /// 0006281 // DNA repair // inferred from electronic annotation /// 0006310 // DNA recombination // inferred from electronic annotation /// 0006974 // response to DNA damage stimulus // inferred from electronic annotation /// 0007126 // meiosis // inferred from electronic annotation /// 0007131 // r…	0005634 // nucleus // inferred by curator /// 0005634 // nucleus // inferred from electronic annotation	0000166 // nucleotide binding // inferred from electronic annotation /// 0003676 // nucleic acid binding // inferred from electronic annotation /// 0003677 // DNA binding // inferred from electronic annotation /// 0003916 // DNA topoisomerase activity // inferred from electronic annotation /// 0004386 // helicase activity // inferred from electronic annotation /// 0005524 // ATP binding // inferr…
96	YLR234W	C1	TOP3	9.36822	0.502	DNA Topoisomerase III, conserved protein that functions in a complex with Sgs1p and Rmi1p to relax single-stranded negatively-supercoiled DNA preferentially, involved in telomere stability and regulation of mitotic recombination	0000018 // regulation of DNA recombination // inferred from mutant phenotype /// 0006259 // DNA metabolic process // inferred from electronic annotation /// 0006265 // DNA topological change // inferred from electronic annotation /// 0006268 // DNA unwinding during replication // inferred from electronic annotation /// 0007004 // telomere maintenance via telomerase // inferred from mutant phenoty…	0005634 // nucleus // inferred by curator /// 0005694 // chromosome // inferred from electronic annotation /// 0031422 // RecQ helicase-Topo III complex // inferred from direct assay /// 0031422 // RecQ helicase-Topo III complex // inferred from physical interaction	0003676 // nucleic acid binding // inferred from electronic annotation /// 0003677 // DNA binding // inferred from electronic annotation /// 0003916 // DNA topoisomerase activity // inferred from electronic annotation /// 0003917 // DNA topoisomerase type I activity // inferred from direct assay /// 0003917 // DNA topoisomerase type I activity // inferred from electronic annotation /// 0005515 //…
97	YNL082W	C1	PMS1	9.30147	0.488	ATP-binding protein required for mismatch repair in mitosis and meiosis; functions as a heterodimer with Mlh1p, binds double- and single-stranded DNA via its N-terminal domain, similar to E. coli MutL	0000710 // meiotic mismatch repair // inferred from mutant phenotype /// 0006281 // DNA repair // inferred from electronic annotation /// 0006298 // mismatch repair // inferred from electronic annotation /// 0006298 // mismatch repair // inferred from mutant phenotype /// 0006974 // response to DNA damage stimulus // inferred from electronic annotation	0005634 // nucleus // inferred from direct assay /// 0005634 // nucleus // inferred from electronic annotation /// 0005737 // cytoplasm // inferred from direct assay /// 0032389 // MutLalpha complex // inferred from physical interaction	0000404 // loop DNA binding // inferred from direct assay /// 0003690 // double-stranded DNA binding // inferred from direct assay /// 0003697 // single-stranded DNA binding // inferred from direct assay /// 0005515 // protein binding // inferred from physical interaction /// 0005524 // ATP binding // inferred from electronic annotation /// 0005524 // ATP binding // inferred from mutant phenotype…
98	YPL032C	C3	SVL3	9.29072	0.485	Protein of unknown function, mutant phenotype suggests a potential role in vacuolar function; green fluorescent protein (GFP)-fusion protein localizes to the cell periphery, cytoplasm, bud, and bud neck	0006897 // endocytosis // inferred from mutant phenotype	0005737 // cytoplasm // inferred from direct assay /// 0005737 // cytoplasm // inferred from electronic annotation /// 0005933 // cellular bud // inferred from direct assay /// 0005933 // cellular bud // inferred from electronic annotation /// 0005935 // cellular bud neck // inferred from direct assay /// 0005935 // cellular bud neck // inferred from electronic annotation	0016491 // oxidoreductase activity // inferred from electronic annotation
99	YDL093W	C1	PMT5	9.26852	0.482	Protein O-mannosyltransferase, transfers mannose residues from dolichyl phosphate-D-mannose to protein serine/threonine residues; acts in a complex with Pmt3p, can instead interact with Pmt2p in some conditions; target for new antifungals	0006493 // protein amino acid O-linked glycosylation // inferred from electronic annotation /// 0006493 // protein amino acid O-linked glycosylation // traceable author statement	0005783 // endoplasmic reticulum // inferred from electronic annotation /// 0005783 // endoplasmic reticulum // traceable author statement /// 0005789 // endoplasmic reticulum membrane // inferred from electronic annotation /// 0016020 // membrane // inferred from electronic annotation /// 0016021 // integral to membrane // inferred from electronic annotation	0000030 // mannosyltransferase activity // inferred from electronic annotation /// 0004169 // dolichyl-phosphate-mannose-protein mannosyltransferase activity // inferred from electronic annotation /// 0004169 // dolichyl-phosphate-mannose-protein mannosyltransferase activity // traceable author statement /// 0005515 // protein binding // inferred from physical interaction /// 0016740 // transfera…
100	YLR049C	C2	Not_defined	9.23955	0.475	Not_defined	Not_defined	Not_defined	0005515 // protein binding // inferred from physical interaction
101	YPL057C	C1	SUR1	9.20899	0.47	Probable catalytic subunit of a mannosylinositol phosphorylceramide (MIPC) synthase, forms a complex with probable regulatory subunit Csg2p; function in sphingolipid biosynthesis is overlapping with that of Csh1p	0006675 // mannose inositol phosphoceramide metabolic process // inferred from mutant phenotype /// 0006688 // glycosphingolipid biosynthetic process // inferred from mutant phenotype /// 0030148 // sphingolipid biosynthetic process // inferred from mutant phenotype /// 0030148 // sphingolipid biosynthetic process // traceable author statement	0005622 // intracellular // inferred by curator /// 0016020 // membrane // inferred from electronic annotation /// 0016021 // integral to membrane // inferred from electronic annotation	0000030 // mannosyltransferase activity // inferred from genetic interaction /// 0016740 // transferase activity // inferred from electronic annotation /// 0016757 // transferase activity, transferring glycosyl groups // inferred from electronic annotation
102	YBR007C	C5	DSF2	9.10843	0.449	Deletion suppressor of mpt5 mutation	Not_defined	Not_defined	0005488 // binding // inferred from electronic annotation /// 0042802 // identical protein binding // inferred from physical interaction
103	YHR110W	C1	ERP5	9.09836	0.448	Protein with similarity to Emp24p and Erv25p, member of the p24 family involved in ER to Golgi transport	0006810 // transport // inferred from electronic annotation /// 0015031 // protein transport // inferred from electronic annotation /// 0016192 // vesicle-mediated transport // inferred from electronic annotation	0005783 // endoplasmic reticulum // inferred from electronic annotation /// 0005789 // endoplasmic reticulum membrane // inferred from electronic annotation /// 0016020 // membrane // inferred from electronic annotation /// 0016021 // integral to membrane // inferred from electronic annotation	Not_defined
104	YOR033C	C1	EXO1	9.09559	0.447	5'-3' exonuclease and flap-endonuclease involved in recombination, double-strand break repair and DNA mismatch repair; member of the Rad2p nuclease family, with conserved N and I nuclease domains	0000723 // telomere maintenance // inferred from genetic interaction /// 0000729 // DNA double-strand break processing // inferred from genetic interaction /// 0006281 // DNA repair // inferred from electronic annotation /// 0006298 // mismatch repair // inferred from mutant phenotype /// 0006974 // response to DNA damage stimulus // inferred from electronic annotation /// 0031292 // gene convers…	0005634 // nucleus // inferred from electronic annotation /// 0005634 // nucleus // inferred from physical interaction	0003677 // DNA binding // inferred from electronic annotation /// 0003824 // catalytic activity // inferred from electronic annotation /// 0004518 // nuclease activity // inferred from electronic annotation /// 0004527 // exonuclease activity // inferred from electronic annotation /// 0008409 // 5'-3' exonuclease activity // inferred from direct assay /// 0016787 // hydrolase activity // inferred…
105	YPR174C	C1	Not_defined	9.05217	0.44	Not_defined	Not_defined	0005634 // nucleus // inferred from electronic annotation /// 0005635 // nuclear envelope // inferred from direct assay /// 0005816 // spindle pole body // inferred from direct assay /// 0016020 // membrane // inferred from electronic annotation /// 0031965 // nuclear membrane // inferred from electronic annotation	Not_defined
106	YLR286C	C2	CTS1	8.98856	0.429	Endochitinase, required for cell separation after mitosis; transcriptional activation during the G1 phase of the cell cycle is mediated by transcription factor Ace2p	0000272 // polysaccharide catabolic process // inferred from electronic annotation /// 0005975 // carbohydrate metabolic process // inferred from electronic annotation /// 0006032 // chitin catabolic process // inferred by curator /// 0006032 // chitin catabolic process // inferred from electronic annotation /// 0007047 // cell wall organization // inferred from electronic annotation /// 0007109 …	0005576 // extracellular region // inferred from direct assay /// 0005576 // extracellular region // inferred from electronic annotation /// 0005618 // cell wall // inferred from electronic annotation /// 0005635 // nuclear envelope // inferred from direct assay /// 0005783 // endoplasmic reticulum // inferred from direct assay /// 0009277 // fungal-type cell wall // traceable author statement	0003824 // catalytic activity // inferred from electronic annotation /// 0004553 // hydrolase activity, hydrolyzing O-glycosyl compounds // inferred from electronic annotation /// 0004568 // chitinase activity // inferred from electronic annotation /// 0008061 // chitin binding // inferred from electronic annotation /// 0008843 // endochitinase activity // inferred from direct assay /// 0016787 /…
107	YDL163W	C1	Not_defined	8.98734	0.429	Not_defined	Not_defined	Not_defined	Not_defined
108	YER189W	C5	Not_defined	8.98582	0.429	Not_defined	Not_defined	Not_defined	Not_defined
109	YPR135W	C1	CTF4	8.97051	0.426	Chromatin-associated protein, required for sister chromatid cohesion; interacts with DNA polymerase alpha (Pol1p) and may link DNA synthesis to sister chromatid cohesion	0001302 // replicative cell aging // inferred from mutant phenotype /// 0006260 // DNA replication // inferred from electronic annotation /// 0006261 // DNA-dependent DNA replication // inferred from mutant phenotype /// 0006281 // DNA repair // inferred from genetic interaction /// 0007064 // mitotic sister chromatid cohesion // inferred from genetic interaction /// 0007064 // mitotic sister chr…	0000228 // nuclear chromosome // inferred from direct assay /// 0005634 // nucleus // inferred from electronic annotation /// 0005634 // nucleus // inferred from physical interaction /// 0043596 // nuclear replication fork // inferred from direct assay	0005515 // protein binding // inferred from physical interaction
110	YOL019W	C2	Not_defined	8.96768	0.425	Not_defined	0006508 // proteolysis // inferred from electronic annotation /// 0009268 // response to pH // inferred from electronic annotation /// 0051090 // regulation of transcription factor activity // inferred from electronic annotation	0000324 // fungal-type vacuole // inferred from direct assay /// 0005773 // vacuole // inferred from electronic annotation /// 0005774 // vacuolar membrane // inferred from electronic annotation /// 0005886 // plasma membrane // inferred from direct assay /// 0005886 // plasma membrane // inferred from electronic annotation /// 0016020 // membrane // inferred from electronic annotation /// 001602…	Not_defined
111	YNL166C	C5	BNI5	8.96419	0.424	Protein involved in organization of septins at the mother-bud neck, may interact directly with the Cdc11p septin, localizes to bud neck in a septin-dependent manner	0000910 // cytokinesis // inferred from genetic interaction /// 0000921 // septin ring assembly // inferred from genetic interaction /// 0007049 // cell cycle // inferred from electronic annotation	0000144 // cellular bud neck septin ring // inferred from direct assay /// 0005737 // cytoplasm // inferred from electronic annotation /// 0005933 // cellular bud // inferred from electronic annotation /// 0005935 // cellular bud neck // inferred from direct assay	Not_defined
112	YLR151C	C1	PCD1	8.93329	0.417	Peroxisomal nudix pyrophosphatase with specificity for coenzyme A and CoA derivatives, may function to remove potentially toxic oxidized CoA disulfide from peroxisomes to maintain the capacity for beta-oxidation of fatty acids	0009132 // nucleoside diphosphate metabolic process // inferred from electronic annotation	0005777 // peroxisome // inferred from direct assay /// 0005777 // peroxisome // inferred from electronic annotation	0000287 // magnesium ion binding // inferred from electronic annotation /// 0016462 // pyrophosphatase activity // inferred from direct assay /// 0016787 // hydrolase activity // inferred from electronic annotation /// 0016818 // hydrolase activity, acting on acid anhydrides, in phosphorus-containing anhydrides // inferred from electronic annotation /// 0030145 // manganese ion binding // inferre…
113	YPL209C	C1	IPL1	8.92351	0.415	Aurora kinase involved in regulating kinetochore-microtubule attachments; helps maintain condensed chromosomes during anaphase and early telophase; associates with Sli15p, which promotes Ipl1p association with mitotic spindle	0006468 // protein amino acid phosphorylation // inferred from direct assay /// 0006468 // protein amino acid phosphorylation // inferred from electronic annotation /// 0007049 // cell cycle // inferred from electronic annotation /// 0007059 // chromosome segregation // inferred from electronic annotation /// 0007059 // chromosome segregation // inferred from mutant phenotype /// 0008608 // attac…	0000777 // condensed chromosome kinetochore // inferred from electronic annotation /// 0000778 // condensed nuclear chromosome kinetochore // inferred from direct assay /// 0005634 // nucleus // inferred from electronic annotation /// 0005819 // spindle // inferred from direct assay /// 0005819 // spindle // inferred from electronic annotation /// 0005828 // kinetochore microtubule // inferred fr…	0000166 // nucleotide binding // inferred from electronic annotation /// 0004672 // protein kinase activity // inferred from direct assay /// 0004672 // protein kinase activity // inferred from electronic annotation /// 0004674 // protein serine/threonine kinase activity // inferred from electronic annotation /// 0005515 // protein binding // inferred from physical interaction /// 0005524 // ATP …
114	YOR270C	C2	VPH1	8.89487	0.409	Subunit a of vacuolar-ATPase V0 domain, one of two isoforms (Vph1p and Stv1p); Vph1p is located in V-ATPase complexes of the vacuole while Stv1p is located in V-ATPase complexes of the Golgi and endosomes	0006461 // protein complex assembly // inferred from mutant phenotype /// 0006797 // polyphosphate metabolic process // inferred from mutant phenotype /// 0006810 // transport // inferred from electronic annotation /// 0006811 // ion transport // inferred from electronic annotation /// 0007035 // vacuolar acidification // inferred from mutant phenotype /// 0015986 // ATP synthesis coupled proton …	0000220 // vacuolar proton-transporting V-type ATPase, V0 domain // inferred from physical interaction /// 0000324 // fungal-type vacuole // inferred from direct assay /// 0000329 // fungal-type vacuole membrane // inferred from direct assay /// 0000329 // fungal-type vacuole membrane // inferred from expression pattern /// 0005773 // vacuole // inferred from electronic annotation /// 0005774 // …	0015078 // hydrogen ion transmembrane transporter activity // inferred from electronic annotation /// 0046961 // proton-transporting ATPase activity, rotational mechanism // inferred from direct assay
115	YLR343W	C5	GAS2	8.87171	0.403	1,3-beta-glucanosyltransferase, involved with Gas4p in spore wall assembly; has similarity to Gas1p	0030476 // ascospore wall assembly // inferred from genetic interaction	0005737 // cytoplasm // inferred from direct assay /// 0005886 // plasma membrane // inferred from electronic annotation /// 0016020 // membrane // inferred from electronic annotation /// 0031225 // anchored to membrane // inferred from electronic annotation	0042124 // 1,3-beta-glucanosyltransferase activity // inferred from direct assay
116	YLR233C	C1	EST1	8.85998	0.401	TLC1 RNA-associated factor involved in telomere length regulation as the recruitment subunit of the telomerase holoenzyme, has a possible role in activating Est2p-TLC1-RNA bound to the telomere	0000723 // telomere maintenance // inferred from mutant phenotype /// 0007004 // telomere maintenance via telomerase // inferred from direct assay /// 0007004 // telomere maintenance via telomerase // inferred from mutant phenotype	0000781 // chromosome, telomeric region // inferred from electronic annotation /// 0005634 // nucleus // inferred from direct assay /// 0005634 // nucleus // inferred from electronic annotation /// 0005694 // chromosome // inferred from electronic annotation /// 0005697 // telomerase holoenzyme complex // inferred from direct assay /// 0005730 // nucleolus // inferred from direct assay	0003677 // DNA binding // inferred from electronic annotation /// 0003697 // single-stranded DNA binding // inferred from direct assay /// 0003723 // RNA binding // inferred from physical interaction /// 0003964 // RNA-directed DNA polymerase activity // inferred from electronic annotation /// 0005515 // protein binding // inferred from physical interaction /// 0016740 // transferase activity // …
117	YMR305C	C1	SCW10	8.84294	0.398	Cell wall protein with similarity to glucanases; may play a role in conjugation during mating based on mutant phenotype and its regulation by Ste12p	0000747 // conjugation with cellular fusion // inferred from genetic interaction /// 0005975 // carbohydrate metabolic process // inferred from electronic annotation /// 0007047 // cell wall organization // inferred from electronic annotation /// 0008152 // metabolic process // inferred from electronic annotation	0005576 // extracellular region // inferred from electronic annotation /// 0005618 // cell wall // inferred from electronic annotation /// 0005737 // cytoplasm // inferred from direct assay /// 0005783 // endoplasmic reticulum // inferred from direct assay /// 0009277 // fungal-type cell wall // inferred from direct assay	0003824 // catalytic activity // inferred from electronic annotation /// 0004553 // hydrolase activity, hydrolyzing O-glycosyl compounds // inferred from electronic annotation /// 0016787 // hydrolase activity // inferred from electronic annotation /// 0016798 // hydrolase activity, acting on glycosyl bonds // inferred from electronic annotation /// 0043169 // cation binding // inferred from elec…
118	YJL173C	C1	RFA3	8.81847	0.394	Subunit of heterotrimeric Replication Protein A (RPA), which is a highly conserved single-stranded DNA binding protein involved in DNA replication, repair, and recombination	0000722 // telomere maintenance via recombination // inferred from physical interaction /// 0000724 // double-strand break repair via homologous recombination // inferred from genetic interaction /// 0006260 // DNA replication // inferred from electronic annotation /// 0006260 // DNA replication // inferred from mutant phenotype /// 0006268 // DNA unwinding during replication // inferred from dir…	0000781 // chromosome, telomeric region // inferred from mutant phenotype /// 0000794 // condensed nuclear chromosome // inferred from direct assay /// 0005634 // nucleus // inferred from electronic annotation /// 0005662 // DNA replication factor A complex // inferred from direct assay	0003690 // double-stranded DNA binding // inferred from direct assay /// 0043565 // sequence-specific DNA binding // inferred from direct assay
119	YJR148W	C2	BAT2	8.80758	0.392	Cytosolic branched-chain amino acid aminotransferase, homolog of murine ECA39; highly expressed during stationary phase and repressed during logarithmic phase	0008152 // metabolic process // inferred from electronic annotation /// 0008652 // amino acid biosynthetic process // inferred from electronic annotation /// 0009081 // branched chain family amino acid metabolic process // inferred from electronic annotation /// 0009082 // branched chain family amino acid biosynthetic process // inferred from direct assay /// 0009082 // branched chain family amin…	0005634 // nucleus // inferred from direct assay /// 0005737 // cytoplasm // inferred from direct assay /// 0005737 // cytoplasm // inferred from electronic annotation	0003824 // catalytic activity // inferred from electronic annotation /// 0004084 // branched-chain-amino-acid transaminase activity // inferred from direct assay /// 0004084 // branched-chain-amino-acid transaminase activity // inferred from electronic annotation /// 0005515 // protein binding // inferred from physical interaction /// 0008483 // transaminase activity // inferred from electronic a…
120	YGL038C	C1	OCH1	8.79319	0.388	Mannosyltransferase of the cis-Golgi apparatus, initiates the polymannose outer chain elongation of N-linked oligosaccharides of glycoproteins	0006487 // protein amino acid N-linked glycosylation // inferred from mutant phenotype	0000137 // Golgi cis cisterna // inferred from direct assay /// 0000139 // Golgi membrane // inferred from electronic annotation /// 0005783 // endoplasmic reticulum // inferred from electronic annotation /// 0005789 // endoplasmic reticulum membrane // inferred from electronic annotation /// 0005794 // Golgi apparatus // inferred from electronic annotation /// 0016020 // membrane // inferred fro…	0000009 // alpha-1,6-mannosyltransferase activity // inferred from direct assay /// 0000009 // alpha-1,6-mannosyltransferase activity // inferred from mutant phenotype /// 0016740 // transferase activity // inferred from electronic annotation /// 0016757 // transferase activity, transferring glycosyl groups // inferred from electronic annotation
121	YJR030C	C1	Not_defined	8.78721	0.387	Not_defined	Not_defined	Not_defined	Not_defined
122	YJR154W	C1	Not_defined	8.78429	0.386	Not_defined	Not_defined	0005737 // cytoplasm // inferred from direct assay /// 0005737 // cytoplasm // inferred from electronic annotation	Not_defined
123	YPL163C	C1	SVS1	8.78175	0.386	Cell wall and vacuolar protein, required for wild-type resistance to vanadate	0042221 // response to chemical stimulus // inferred from mutant phenotype	0000324 // fungal-type vacuole // inferred from direct assay /// 0009277 // fungal-type cell wall // inferred from direct assay	Not_defined
124	YJL018W	C1	MPS3	8.73421	0.378	Nuclear envelope protein required for SPB duplication and nuclear fusion; localizes to the SPB half bridge and at telomeres during meiosis; required with Ndj1p and Csm4p for meiotic bouquet formation and telomere-led rapid prophase movement	0000743 // nuclear migration during conjugation with cellular fusion // inferred from mutant phenotype /// 0007049 // cell cycle // inferred from electronic annotation /// 0007064 // mitotic sister chromatid cohesion // inferred from mutant phenotype /// 0007103 // spindle pole body duplication in nuclear envelope // inferred from mutant phenotype /// 0007129 // synapsis // inferred from genetic …	0000784 // nuclear chromosome, telomeric region // inferred from direct assay /// 0005634 // nucleus // inferred from electronic annotation /// 0005635 // nuclear envelope // inferred from direct assay /// 0005825 // half bridge of spindle pole body // inferred from direct assay /// 0016020 // membrane // inferred from electronic annotation /// 0016021 // integral to membrane // inferred from dir…	0000166 // nucleotide binding // inferred from electronic annotation /// 0005515 // protein binding // inferred from physical interaction /// 0005524 // ATP binding // inferred from electronic annotation
125	YFL064C	C1	Not_defined	8.73161	0.377	Not_defined	Not_defined	Not_defined	Not_defined
126	YLR326W	C1	Not_defined	8.71041	0.372	Not_defined	Not_defined	0016020 // membrane // inferred from electronic annotation /// 0016021 // integral to membrane // inferred from electronic annotation	Not_defined
127	YBR161W	C1	CSH1	8.68701	0.368	Probable catalytic subunit of a mannosylinositol phosphorylceramide (MIPC) synthase, forms a complex with probable regulatory subunit Csg2p; function in sphingolipid biosynthesis is overlapping with that of Sur1p	0006688 // glycosphingolipid biosynthetic process // inferred from mutant phenotype /// 0030148 // sphingolipid biosynthetic process // inferred from mutant phenotype	0000324 // fungal-type vacuole // inferred from direct assay /// 0005773 // vacuole // inferred from electronic annotation /// 0005774 // vacuolar membrane // inferred from electronic annotation /// 0016020 // membrane // inferred from electronic annotation /// 0016021 // integral to membrane // inferred from electronic annotation	0000030 // mannosyltransferase activity // inferred from genetic interaction /// 0016740 // transferase activity // inferred from electronic annotation
128	YML100W	C2	TSL1	8.64771	0.362	Large subunit of trehalose 6-phosphate synthase (Tps1p)/phosphatase (Tps2p) complex, which converts uridine-5'-diphosphoglucose and glucose 6-phosphate to trehalose, homologous to Tps3p and may share function	0005992 // trehalose biosynthetic process // inferred from electronic annotation /// 0005992 // trehalose biosynthetic process // inferred from genetic interaction /// 0006950 // response to stress // inferred from mutant phenotype	0005737 // cytoplasm // inferred from electronic annotation /// 0005946 // alpha,alpha-trehalose-phosphate synthase complex (UDP-forming) // inferred from genetic interaction	0003824 // catalytic activity // inferred from electronic annotation /// 0003825 // alpha,alpha-trehalose-phosphate synthase (UDP-forming) activity // inferred from mutant phenotype /// 0004805 // trehalose-phosphatase activity // inferred from genetic interaction /// 0005515 // protein binding // inferred from physical interaction /// 0030234 // enzyme regulator activity // inferred from direct …
129	YDR307W	C1	Not_defined	8.60314	0.354	Not_defined	Not_defined	0005783 // endoplasmic reticulum // inferred from direct assay /// 0005783 // endoplasmic reticulum // inferred from electronic annotation /// 0005789 // endoplasmic reticulum membrane // inferred from electronic annotation /// 0016020 // membrane // inferred from electronic annotation /// 0016021 // integral to membrane // inferred from electronic annotation	0004169 // dolichyl-phosphate-mannose-protein mannosyltransferase activity // inferred from electronic annotation /// 0016740 // transferase activity // inferred from electronic annotation /// 0016757 // transferase activity, transferring glycosyl groups // inferred from electronic annotation
130	YNL181W	C1	Not_defined	8.59725	0.352	Not_defined	0008152 // metabolic process // inferred from electronic annotation	0005635 // nuclear envelope // inferred from direct assay /// 0005783 // endoplasmic reticulum // inferred from direct assay /// 0016020 // membrane // inferred from electronic annotation /// 0016021 // integral to membrane // inferred from electronic annotation	0003824 // catalytic activity // inferred from electronic annotation /// 0005488 // binding // inferred from electronic annotation /// 0016491 // oxidoreductase activity // inferred from electronic annotation
131	YER095W	C1	RAD51	8.56343	0.344	Strand exchange protein, forms a helical filament with DNA that searches for homology; involved in the recombinational repair of double-strand breaks in DNA during vegetative growth and meiosis; homolog of Dmc1p and bacterial RecA protein	0000709 // meiotic joint molecule formation // inferred from mutant phenotype /// 0000722 // telomere maintenance via recombination // inferred from mutant phenotype /// 0006259 // DNA metabolic process // inferred from electronic annotation /// 0006281 // DNA repair // inferred from electronic annotation /// 0006310 // DNA recombination // inferred from electronic annotation /// 0006974 // respo…	0000228 // nuclear chromosome // inferred from direct assay /// 0000794 // condensed nuclear chromosome // inferred from direct assay /// 0005622 // intracellular // inferred from electronic annotation /// 0005634 // nucleus // inferred from electronic annotation	0000150 // recombinase activity // inferred from direct assay /// 0000166 // nucleotide binding // inferred from electronic annotation /// 0003677 // DNA binding // inferred from electronic annotation /// 0003684 // damaged DNA binding // inferred from electronic annotation /// 0005515 // protein binding // inferred from electronic annotation /// 0005515 // protein binding // inferred from physic…
132	YOR115C	C2	TRS33	8.55037	0.343	One of 10 subunits of the transport protein particle (TRAPP) complex of the cis-Golgi which mediates vesicle docking and fusion; involved in endoplasmic reticulum (ER) to Golgi membrane traffic	0006810 // transport // inferred from electronic annotation /// 0006888 // ER to Golgi vesicle-mediated transport // inferred from mutant phenotype /// 0016192 // vesicle-mediated transport // inferred from electronic annotation	0005783 // endoplasmic reticulum // inferred from electronic annotation /// 0005794 // Golgi apparatus // inferred from electronic annotation /// 0030008 // TRAPP complex // inferred from direct assay	Not_defined
133	YDR503C	C1	LPP1	8.54477	0.341	Lipid phosphate phosphatase, catalyzes Mg(2+)-independent dephosphorylation of phosphatidic acid (PA), lysophosphatidic acid, and diacylglycerol pyrophosphate; involved in control of the cellular levels of phosphatidylinositol and PA	0006644 // phospholipid metabolic process // inferred from mutant phenotype	0000139 // Golgi membrane // inferred from electronic annotation /// 0005794 // Golgi apparatus // inferred from electronic annotation /// 0016020 // membrane // inferred from direct assay /// 0016020 // membrane // inferred from electronic annotation /// 0016021 // integral to membrane // inferred from electronic annotation	0003824 // catalytic activity // inferred from electronic annotation /// 0008195 // phosphatidate phosphatase activity // inferred from direct assay /// 0008195 // phosphatidate phosphatase activity // inferred from electronic annotation /// 0016787 // hydrolase activity // inferred from electronic annotation
134	YKL067W	C2	YNK1	8.54061	0.339	Nucleoside diphosphate kinase, catalyzes the transfer of gamma phosphates from nucleoside triphosphates, usually ATP, to nucleoside diphosphates by a mechanism that involves formation of an autophosphorylated enzyme intermediate	0006165 // nucleoside diphosphate phosphorylation // inferred from direct assay /// 0006183 // GTP biosynthetic process // inferred from electronic annotation /// 0006228 // UTP biosynthetic process // inferred from electronic annotation /// 0006241 // CTP biosynthetic process // inferred from electronic annotation /// 0006974 // response to DNA damage stimulus // inferred from mutant phenotype /…	0005737 // cytoplasm // inferred from electronic annotation /// 0005739 // mitochondrion // inferred from direct assay /// 0005739 // mitochondrion // inferred from electronic annotation /// 0005758 // mitochondrial intermembrane space // inferred from direct assay /// 0005758 // mitochondrial intermembrane space // inferred from electronic annotation /// 0005829 // cytosol // inferred from direc…	0000166 // nucleotide binding // inferred from electronic annotation /// 0000287 // magnesium ion binding // inferred from electronic annotation /// 0004550 // nucleoside diphosphate kinase activity // inferred from direct assay /// 0004550 // nucleoside diphosphate kinase activity // inferred from electronic annotation /// 0005515 // protein binding // inferred from physical interaction /// 0005…
135	YBR087W	C1	RFC5	8.53195	0.337	Subunit of heteropentameric Replication factor C (RF-C), which is a DNA binding protein and ATPase that acts as a clamp loader of the proliferating cell nuclear antigen (PCNA) processivity factor for DNA polymerases delta and epsilon	0006260 // DNA replication // inferred from electronic annotation /// 0006272 // leading strand elongation // inferred from direct assay /// 0006298 // mismatch repair // traceable author statement /// 0007049 // cell cycle // inferred from electronic annotation /// 0007062 // sister chromatid cohesion // inferred from physical interaction	0005634 // nucleus // inferred from electronic annotation /// 0005663 // DNA replication factor C complex // inferred from direct assay /// 0005663 // DNA replication factor C complex // inferred from mutant phenotype /// 0031389 // Rad17 RFC-like complex // inferred from direct assay /// 0031390 // Ctf18 RFC-like complex // inferred from physical interaction /// 0031391 // Elg1 RFC-like complex …	0000166 // nucleotide binding // inferred from electronic annotation /// 0003677 // DNA binding // inferred from electronic annotation /// 0003689 // DNA clamp loader activity // inferred from direct assay /// 0005515 // protein binding // inferred from physical interaction /// 0005524 // ATP binding // inferred from electronic annotation /// 0017111 // nucleoside-triphosphatase activity // infer…
136	YHR149C	C1	SKG6	8.52943	0.336	Integral membrane protein that localizes primarily to growing sites such as the bud tip or the cell periphery; potential Cdc28p substrate; Skg6p interacts with Zds1p and Zds2p	Not_defined	0000131 // incipient cellular bud site // inferred from direct assay /// 0005934 // cellular bud tip // inferred from direct assay /// 0005935 // cellular bud neck // inferred from direct assay /// 0005938 // cell cortex // inferred from direct assay /// 0016020 // membrane // inferred from electronic annotation /// 0016021 // integral to membrane // inferred from direct assay /// 0016021 // inte…	Not_defined
137	YEL064C	C1	AVT2	8.51339	0.333	Putative transporter, member of a family of seven S. cerevisiae genes (AVT1-7) related to vesicular GABA-glycine transporters	0006810 // transport // inferred from electronic annotation /// 0006865 // amino acid transport // inferred from electronic annotation	0005773 // vacuole // inferred from electronic annotation /// 0005774 // vacuolar membrane // inferred from electronic annotation /// 0005783 // endoplasmic reticulum // inferred from direct assay /// 0016020 // membrane // inferred from electronic annotation /// 0016021 // integral to membrane // inferred from electronic annotation	Not_defined
138	YDR368W	C2	YPR1	8.47558	0.327	NADPH-dependent aldo-keto reductase, reduces multiple substrates including 2-methylbutyraldehyde and D,L-glyceraldehyde, expression is induced by osmotic and oxidative stress; functionally redundant with other aldo-keto reductases	0006979 // response to oxidative stress // inferred from genetic interaction /// 0019568 // arabinose catabolic process // inferred from direct assay /// 0042843 // D-xylose catabolic process // inferred from direct assay /// 0055114 // oxidation reduction // inferred from electronic annotation	0005634 // nucleus // inferred from direct assay /// 0005737 // cytoplasm // inferred from direct assay /// 0005737 // cytoplasm // inferred from electronic annotation	0004032 // aldehyde reductase activity // inferred from direct assay /// 0004090 // carbonyl reductase (NADPH) activity // inferred from direct assay /// 0016491 // oxidoreductase activity // inferred from electronic annotation /// 0047935 // glucose 1-dehydrogenase (NADP+) activity // inferred from direct assay
139	YDL055C	C2	PSA1	8.43431	0.32	GDP-mannose pyrophosphorylase (mannose-1-phosphate guanyltransferase), synthesizes GDP-mannose from GTP and mannose-1-phosphate in cell wall biosynthesis; required for normal cell wall structure	0000032 // cell wall mannoprotein biosynthetic process // inferred from mutant phenotype /// 0006486 // protein amino acid glycosylation // inferred from mutant phenotype /// 0007049 // cell cycle // inferred from electronic annotation /// 0009058 // biosynthetic process // inferred from electronic annotation /// 0009298 // GDP-mannose biosynthetic process // inferred from direct assay	0005737 // cytoplasm // inferred from direct assay /// 0005737 // cytoplasm // inferred from electronic annotation	0004475 // mannose-1-phosphate guanylyltransferase activity // inferred from direct assay /// 0004475 // mannose-1-phosphate guanylyltransferase activity // inferred from electronic annotation /// 0005515 // protein binding // inferred from physical interaction /// 0016740 // transferase activity // inferred from electronic annotation /// 0016779 // nucleotidyltransferase activity // inferred fro…
140	YGL027C	C1	CWH41	8.42802	0.317	Processing alpha glucosidase I, ER type II integral membrane N-glycoprotein involved in assembly of cell wall beta 1,6 glucan and asparagine-linked protein glycosylation; also involved in ER protein quality control and sensing of ER stress	0006487 // protein amino acid N-linked glycosylation // inferred from mutant phenotype /// 0007047 // cell wall organization // inferred from mutant phenotype /// 0008152 // metabolic process // inferred from electronic annotation /// 0009311 // oligosaccharide metabolic process // inferred from electronic annotation	0005783 // endoplasmic reticulum // inferred from electronic annotation /// 0005789 // endoplasmic reticulum membrane // inferred from direct assay /// 0005789 // endoplasmic reticulum membrane // inferred from electronic annotation /// 0016020 // membrane // inferred from electronic annotation /// 0016021 // integral to membrane // inferred from electronic annotation	0003824 // catalytic activity // inferred from electronic annotation /// 0004573 // mannosyl-oligosaccharide glucosidase activity // inferred from direct assay /// 0004573 // mannosyl-oligosaccharide glucosidase activity // inferred from electronic annotation /// 0004573 // mannosyl-oligosaccharide glucosidase activity // inferred from mutant phenotype /// 0016787 // hydrolase activity // inferre…
141	YOR247W	C2	SRL1	8.41802	0.316	Mannoprotein that exhibits a tight association with the cell wall, required for cell wall stability in the absence of GPI-anchored mannoproteins; has a high serine-threonine content; expression is induced in cell wall mutants	0006139 // nucleobase, nucleoside, nucleotide and nucleic acid metabolic process // inferred from genetic interaction /// 0007047 // cell wall organization // inferred from electronic annotation	0000324 // fungal-type vacuole // inferred from direct assay /// 0005576 // extracellular region // inferred from electronic annotation /// 0005618 // cell wall // inferred from electronic annotation /// 0005737 // cytoplasm // inferred from direct assay /// 0005934 // cellular bud tip // inferred from direct assay /// 0009277 // fungal-type cell wall // inferred from direct assay /// 0009986 // …	0005515 // protein binding // inferred from physical interaction
142	YDR400W	C1	URH1	8.40477	0.314	Uridine nucleosidase (uridine-cytidine N-ribohydrolase), cleaves N-glycosidic bonds in nucleosides; involved in the pyrimidine salvage and nicotinamide riboside salvage pathways	0008152 // metabolic process // inferred from electronic annotation /// 0008655 // pyrimidine salvage // inferred from mutant phenotype /// 0019358 // nicotinate nucleotide salvage // inferred from genetic interaction /// 0030433 // ER-associated protein catabolic process // inferred from mutant phenotype /// 0046135 // pyrimidine nucleoside catabolic process // inferred from direct assay	0005634 // nucleus // inferred from direct assay /// 0005634 // nucleus // inferred from electronic annotation /// 0005737 // cytoplasm // inferred from direct assay /// 0005737 // cytoplasm // inferred from electronic annotation	0016787 // hydrolase activity // inferred from electronic annotation /// 0016798 // hydrolase activity, acting on glycosyl bonds // inferred from electronic annotation /// 0045437 // uridine nucleosidase activity // inferred from electronic annotation /// 0050263 // ribosylpyrimidine nucleosidase activity // inferred from direct assay
143	YDL227C	C1	HO	8.36984	0.308	Site-specific endonuclease required for gene conversion at the MAT locus (homothallic switching) through the generation of a ds DNA break; expression restricted to mother cells in late G1 as controlled by Swi4p-Swi6p, Swi5p and Ash1p	0000728 // gene conversion at mating-type locus, DNA double-strand break formation // inferred from direct assay /// 0007533 // mating type switching // inferred from mutant phenotype /// 0030908 // protein splicing // inferred from electronic annotation	0005634 // nucleus // inferred from electronic annotation /// 0005634 // nucleus // traceable author statement	0003677 // DNA binding // inferred from electronic annotation /// 0004518 // nuclease activity // inferred from electronic annotation /// 0004519 // endonuclease activity // inferred from direct assay /// 0004519 // endonuclease activity // inferred from electronic annotation /// 0008270 // zinc ion binding // inferred from electronic annotation /// 0016787 // hydrolase activity // inferred from …
144	YNL262W	C1	POL2	8.30213	0.298	Catalytic subunit of DNA polymerase (II) epsilon, a chromosomal DNA replication polymerase that exhibits processivity and proofreading exonuclease activity; also involved in DNA synthesis during DNA repair; interacts extensively with Mrc1p	0000731 // DNA synthesis during DNA repair // inferred from mutant phenotype /// 0006139 // nucleobase, nucleoside, nucleotide and nucleic acid metabolic process // inferred from electronic annotation /// 0006260 // DNA replication // inferred from electronic annotation /// 0006272 // leading strand elongation // traceable author statement /// 0006273 // lagging strand elongation // traceable aut…	0005634 // nucleus // inferred from electronic annotation /// 0005657 // replication fork // inferred from direct assay /// 0008622 // epsilon DNA polymerase complex // inferred from direct assay	0000166 // nucleotide binding // inferred from electronic annotation /// 0003676 // nucleic acid binding // inferred from electronic annotation /// 0003677 // DNA binding // inferred from electronic annotation /// 0003887 // DNA-directed DNA polymerase activity // inferred from electronic annotation /// 0003887 // DNA-directed DNA polymerase activity // inferred from mutant phenotype /// 0008270 …
145	YER118C	C1	SHO1	8.27462	0.292	Transmembrane osmosensor, participates in activation of both the Cdc42p- and MAP kinase-dependent filamentous growth pathway and the high-osmolarity glycerol response pathway	0007124 // pseudohyphal growth // inferred from mutant phenotype /// 0007232 // osmosensory signaling pathway via Sho1 osmosensor // traceable author statement	0016020 // membrane // inferred from electronic annotation /// 0016021 // integral to membrane // inferred from electronic annotation /// 0043332 // mating projection tip // inferred from direct assay	0005034 // osmosensor activity // traceable author statement /// 0005515 // protein binding // inferred from physical interaction /// 0042802 // identical protein binding // inferred from physical interaction
146	YDL197C	C1	ASF2	8.27267	0.292	Anti-silencing protein that causes derepression of silent loci when overexpressed	0030466 // chromatin silencing at silent mating-type cassette // inferred from genetic interaction	0000784 // nuclear chromosome, telomeric region // inferred from direct assay /// 0005634 // nucleus // inferred from direct assay	0005515 // protein binding // inferred from physical interaction
147	YIL132C	C1	CSM2	8.27239	0.292	Protein involved in a Rad51p-, Rad54p-dependent pathway for homologous recombination repair, required for accurate chromosome segregation during meiosis	0000725 // recombinational repair // inferred from genetic interaction /// 0006281 // DNA repair // inferred from electronic annotation /// 0006974 // response to DNA damage stimulus // inferred from electronic annotation /// 0007126 // meiosis // inferred from electronic annotation /// 0045021 // error-free DNA repair // inferred from mutant phenotype /// 0045132 // meiotic chromosome segregatio…	0005634 // nucleus // inferred from direct assay /// 0005634 // nucleus // inferred from electronic annotation /// 0005737 // cytoplasm // inferred from direct assay /// 0005737 // cytoplasm // inferred from electronic annotation	0005515 // protein binding // inferred from physical interaction
148	YDL157C	C1	Not_defined	8.19498	0.279	Not_defined	Not_defined	0005739 // mitochondrion // inferred from direct assay /// 0005739 // mitochondrion // inferred from electronic annotation	Not_defined
149	YIL076W	C2	SEC28	8.19429	0.279	Epsilon-COP subunit of the coatomer; regulates retrograde Golgi-to-ER protein traffic; stabilizes Cop1p, the alpha-COP and the coatomer complex; non-essential for cell growth	0006810 // transport // inferred from electronic annotation /// 0006888 // ER to Golgi vesicle-mediated transport // inferred from mutant phenotype /// 0006890 // retrograde vesicle-mediated transport, Golgi to ER // inferred from electronic annotation /// 0006901 // vesicle coating // inferred from genetic interaction /// 0015031 // protein transport // inferred from electronic annotation /// 00…	0000139 // Golgi membrane // inferred from electronic annotation /// 0005737 // cytoplasm // inferred from electronic annotation /// 0005768 // endosome // inferred from direct assay /// 0005794 // Golgi apparatus // inferred from electronic annotation /// 0016020 // membrane // inferred from electronic annotation /// 0030126 // COPI vesicle coat // inferred from electronic annotation /// 0030126…	0005198 // structural molecule activity // inferred from electronic annotation /// 0005515 // protein binding // inferred from electronic annotation /// 0005515 // protein binding // inferred from physical interaction
150	YJR155W	C1	AAD10	8.17964	0.276	Putative aryl-alcohol dehydrogenase with similarity to P. chrysosporium aryl-alcohol dehydrogenase; mutational analysis has not yet revealed a physiological role	0009636 // response to toxin // inferred from expression pattern /// 0055114 // oxidation reduction // inferred from electronic annotation	Not_defined	0016491 // oxidoreductase activity // inferred from electronic annotation
151	YOR308C	C3	SNU66	8.1794	0.276	Component of the U4/U6.U5 snRNP complex involved in pre-mRNA splicing via spliceosome; has homology to human SART-1 and to an S. pombe protein; snu66 null mutation confers cold-sensitivity but is not lethal at normal growth temperatures	0000398 // nuclear mRNA splicing, via spliceosome // inferred from mutant phenotype /// 0000398 // nuclear mRNA splicing, via spliceosome // inferred from physical interaction /// 0006397 // mRNA processing // inferred from electronic annotation /// 0008380 // RNA splicing // inferred from electronic annotation	0005634 // nucleus // inferred from electronic annotation /// 0005681 // spliceosome // inferred from electronic annotation /// 0030529 // ribonucleoprotein complex // inferred from electronic annotation /// 0046540 // U4/U6 x U5 tri-snRNP complex // inferred from direct assay	0005515 // protein binding // inferred from physical interaction /// 0031202 // RNA splicing factor activity, transesterification mechanism // inferred from direct assay /// 0031202 // RNA splicing factor activity, transesterification mechanism // inferred from physical interaction
152	YPL153C	C1	RAD53	8.14406	0.269	Protein kinase, required for cell-cycle arrest in response to DNA damage; activated by trans autophosphorylation when interacting with hyperphosphorylated Rad9p; also interacts with ARS1 and plays a role in initiation of DNA replication	0006139 // nucleobase, nucleoside, nucleotide and nucleic acid metabolic process // inferred from genetic interaction /// 0006270 // DNA replication initiation // inferred from mutant phenotype /// 0006281 // DNA repair // inferred from mutant phenotype /// 0006468 // protein amino acid phosphorylation // inferred from electronic annotation /// 0006974 // response to DNA damage stimulus // inferr…	0005634 // nucleus // inferred from direct assay /// 0005634 // nucleus // inferred from electronic annotation	0000166 // nucleotide binding // inferred from electronic annotation /// 0003688 // DNA replication origin binding // inferred from direct assay /// 0004672 // protein kinase activity // inferred from electronic annotation /// 0004674 // protein serine/threonine kinase activity // inferred from electronic annotation /// 0004712 // protein serine/threonine/tyrosine kinase activity // inferred from…
153	YGR151C	C1	Not_defined	8.11759	0.264	Not_defined	Not_defined	0005634 // nucleus // inferred from electronic annotation /// 0005737 // cytoplasm // inferred from electronic annotation	Not_defined
154	YKL045W	C1	PRI2	8.11707	0.263	Subunit of DNA primase, which is required for DNA synthesis and double-strand break repair	0000731 // DNA synthesis during DNA repair // inferred from mutant phenotype /// 0006260 // DNA replication // inferred from electronic annotation /// 0006260 // DNA replication // inferred from mutant phenotype /// 0006269 // DNA replication, synthesis of RNA primer // inferred from direct assay /// 0006269 // DNA replication, synthesis of RNA primer // inferred from electronic annotation /// 00…	0005634 // nucleus // inferred from direct assay /// 0005635 // nuclear envelope // inferred from direct assay /// 0005658 // alpha DNA polymerase:primase complex // inferred from direct assay /// 0005658 // alpha DNA polymerase:primase complex // inferred from electronic annotation	0003677 // DNA binding // inferred from electronic annotation /// 0003896 // DNA primase activity // inferred from direct assay /// 0003896 // DNA primase activity // inferred from electronic annotation /// 0003896 // DNA primase activity // inferred from genetic interaction /// 0003899 // DNA-directed RNA polymerase activity // inferred from electronic annotation /// 0005506 // iron ion binding …
155	YHR123W	C1	EPT1	8.09539	0.26	sn-1,2-diacylglycerol ethanolamine- and cholinephosphotranferase; not essential for viability	0008654 // phospholipid biosynthetic process // inferred from electronic annotation	0005783 // endoplasmic reticulum // inferred from electronic annotation /// 0005789 // endoplasmic reticulum membrane // inferred from electronic annotation /// 0005792 // microsome // inferred from electronic annotation /// 0016020 // membrane // inferred from electronic annotation /// 0016021 // integral to membrane // inferred from electronic annotation	0003824 // catalytic activity // inferred from electronic annotation /// 0004142 // diacylglycerol cholinephosphotransferase activity // inferred from electronic annotation /// 0004307 // ethanolaminephosphotransferase activity // inferred from electronic annotation /// 0016740 // transferase activity // inferred from electronic annotation /// 0016780 // phosphotransferase activity, for other sub…
156	YIL025C	C1	Not_defined	8.09229	0.26	Not_defined	Not_defined	Not_defined	Not_defined
157	YCL060C	C1	Not_defined	8.08224	0.259	Not_defined	Not_defined	Not_defined	Not_defined
158	YNL263C	C1	YIF1	8.06683	0.257	Integral membrane protein required for the fusion of ER-derived COPII transport vesicles with the Golgi; interacts with Yip1p and Yos1p; localizes to the Golgi, the ER, and COPII vesicles	0006810 // transport // inferred from electronic annotation /// 0006888 // ER to Golgi vesicle-mediated transport // inferred from physical interaction /// 0015031 // protein transport // inferred from electronic annotation /// 0016192 // vesicle-mediated transport // inferred from electronic annotation	0000139 // Golgi membrane // inferred from electronic annotation /// 0005783 // endoplasmic reticulum // inferred from electronic annotation /// 0005789 // endoplasmic reticulum membrane // inferred from electronic annotation /// 0005789 // endoplasmic reticulum membrane // inferred from physical interaction /// 0005794 // Golgi apparatus // inferred from electronic annotation /// 0016020 // memb…	0005515 // protein binding // inferred from physical interaction
159	YOR355W	C1	GDS1	8.06519	0.256	Protein of unknown function, required for growth on glycerol as a carbon source; the authentic, non-tagged protein is detected in highly purified mitochondria in high-throughput studies	0009060 // aerobic respiration // inferred from genetic interaction	0005634 // nucleus // inferred from direct assay /// 0005737 // cytoplasm // inferred from direct assay /// 0005739 // mitochondrion // inferred from direct assay	Not_defined
160	YGL207W	C1	SPT16	8.0525	0.253	Subunit of the heterodimeric FACT complex (Spt16p-Pob3p), facilitates RNA Polymerase II transcription elongation through nucleosomes by destabilizing and then reassembling nucleosome structure	0006260 // DNA replication // inferred from electronic annotation /// 0006281 // DNA repair // inferred from electronic annotation /// 0006334 // nucleosome assembly // inferred from direct assay /// 0006350 // transcription // inferred from electronic annotation /// 0006355 // regulation of transcription, DNA-dependent // inferred from electronic annotation /// 0006367 // transcription initiatio…	0000790 // nuclear chromatin // inferred from direct assay /// 0005634 // nucleus // inferred from electronic annotation /// 0005658 // alpha DNA polymerase:primase complex // inferred from direct assay /// 0005694 // chromosome // inferred from electronic annotation /// 0008023 // transcription elongation factor complex // inferred from physical interaction /// 0035101 // FACT complex // inferre…	0003711 // transcription elongation regulator activity // traceable author statement /// 0005515 // protein binding // inferred from physical interaction /// 0016944 // RNA polymerase II transcription elongation factor activity // inferred from physical interaction
161	YGL028C	C2	SCW11	8.03607	0.25	Cell wall protein with similarity to glucanases; may play a role in conjugation during mating based on its regulation by Ste12p	0005975 // carbohydrate metabolic process // inferred from electronic annotation /// 0007047 // cell wall organization // inferred from electronic annotation /// 0007109 // cytokinesis, completion of separation // inferred from mutant phenotype /// 0008152 // metabolic process // inferred from electronic annotation	0005576 // extracellular region // inferred from electronic annotation /// 0005618 // cell wall // inferred from electronic annotation /// 0009277 // fungal-type cell wall // inferred from direct assay	0004553 // hydrolase activity, hydrolyzing O-glycosyl compounds // inferred from electronic annotation /// 0005515 // protein binding // inferred from physical interaction /// 0016787 // hydrolase activity // inferred from electronic annotation /// 0016798 // hydrolase activity, acting on glycosyl bonds // inferred from electronic annotation
162	YGR014W	C5	MSB2	8.03356	0.25	Mucin family member involved in the Cdc42p- and MAP kinase-dependent filamentous growth signaling pathway; also functions as an osmosensor in parallel to the Sho1p-mediated pathway; potential Cdc28p substrate	0001402 // signal transduction during filamentous growth // inferred from expression pattern /// 0006970 // response to osmotic stress // inferred from mutant phenotype /// 0006972 // hyperosmotic response // inferred from genetic interaction /// 0007232 // osmosensory signaling pathway via Sho1 osmosensor // inferred from genetic interaction /// 0030010 // establishment of cell polarity // infer…	0005887 // integral to plasma membrane // inferred from mutant phenotype /// 0030427 // site of polarized growth // inferred from direct assay	0005034 // osmosensor activity // inferred from mutant phenotype
163	YPR160W	C2	GPH1	8.0214	0.249	Non-essential glycogen phosphorylase required for the mobilization of glycogen, activity is regulated by cyclic AMP-mediated phosphorylation, expression is regulated by stress-response elements and by the HOG MAP kinase pathway	0005975 // carbohydrate metabolic process // inferred from electronic annotation /// 0005977 // glycogen metabolic process // inferred from electronic annotation /// 0005980 // glycogen catabolic process // inferred from mutant phenotype	0005737 // cytoplasm // inferred from direct assay	0004645 // phosphorylase activity // inferred from electronic annotation /// 0005515 // protein binding // inferred from physical interaction /// 0008184 // glycogen phosphorylase activity // inferred from mutant phenotype /// 0016740 // transferase activity // inferred from electronic annotation /// 0016757 // transferase activity, transferring glycosyl groups // inferred from electronic annotat…
164	YER124C	C2	DSE1	8.01962	0.248	Daughter cell-specific protein, may participate in pathways regulating cell wall metabolism; deletion affects cell separation after division and sensitivity to drugs targeted against the cell wall	0007047 // cell wall organization // inferred from electronic annotation /// 0007049 // cell cycle // inferred from electronic annotation /// 0007109 // cytokinesis, completion of separation // inferred from mutant phenotype /// 0051301 // cell division // inferred from electronic annotation	0005935 // cellular bud neck // inferred from direct assay /// 0005935 // cellular bud neck // inferred from electronic annotation	Not_defined
165	YLR231C	C2	BNA5	8.01936	0.248	Kynureninase, required for the de novo biosynthesis of NAD from tryptophan via kynurenine; expression regulated by Hst1p	0006569 // tryptophan catabolic process // inferred from electronic annotation /// 0009435 // NAD biosynthetic process // inferred from electronic annotation /// 0019363 // pyridine nucleotide biosynthetic process // inferred from electronic annotation /// 0034354 // de novo NAD biosynthetic process from tryptophan // inferred from genetic interaction	0005634 // nucleus // inferred from direct assay /// 0005634 // nucleus // inferred from electronic annotation /// 0005737 // cytoplasm // inferred from direct assay /// 0005737 // cytoplasm // inferred from electronic annotation	0003824 // catalytic activity // inferred from electronic annotation /// 0005515 // protein binding // inferred from physical interaction /// 0016787 // hydrolase activity // inferred from electronic annotation /// 0030170 // pyridoxal phosphate binding // inferred from electronic annotation /// 0030429 // kynureninase activity // inferred from electronic annotation /// 0030429 // kynureninase ac…
166	YER170W	C1	ADK2	8.01694	0.248	Mitochondrial adenylate kinase, catalyzes the reversible synthesis of GTP and AMP from GDP and ADP; may serve as a back-up for synthesizing GTP or ADP depending on metabolic conditions; 3' sequence of ADK2 varies with strain background	0006139 // nucleobase, nucleoside, nucleotide and nucleic acid metabolic process // inferred from electronic annotation /// 0009117 // nucleotide metabolic process // inferred from direct assay	0005739 // mitochondrion // inferred from direct assay /// 0005739 // mitochondrion // inferred from electronic annotation /// 0005743 // mitochondrial inner membrane // inferred from direct assay	0000166 // nucleotide binding // inferred from electronic annotation /// 0004017 // adenylate kinase activity // inferred from direct assay /// 0004017 // adenylate kinase activity // inferred from electronic annotation /// 0005524 // ATP binding // inferred from electronic annotation /// 0016301 // kinase activity // inferred from electronic annotation /// 0016740 // transferase activity // infe…
167	YKR012C	C1	Not_defined	7.9887	0.243	Not_defined	Not_defined	Not_defined	Not_defined
168	YLR458W	C1	Not_defined	7.98218	0.242	Not_defined	Not_defined	Not_defined	Not_defined
169	YGR221C	C1	TOS2	7.96175	0.238	Protein involved in localization of Cdc24p to the site of bud growth; may act as a membrane anchor; localizes to the bud neck and bud tip; potentially phosphorylated by Cdc28p	0007117 // budding cell bud growth // inferred from mutant phenotype	0005886 // plasma membrane // inferred from electronic annotation /// 0005934 // cellular bud tip // inferred from direct assay /// 0005935 // cellular bud neck // inferred from direct assay /// 0016020 // membrane // inferred from electronic annotation /// 0016021 // integral to membrane // inferred from electronic annotation /// 0033101 // cellular bud membrane // inferred from electronic annot…	Not_defined
170	YCL061C	C1	MRC1	7.96077	0.238	S-phase checkpoint protein required for DNA replication; interacts with and stabilizes Pol2p at stalled replication forks during stress, where it forms a pausing complex with Tof1p and is phosphorylated by Mec1p; protects uncapped telomeres	0000076 // DNA replication checkpoint // inferred from genetic interaction /// 0000076 // DNA replication checkpoint // inferred from mutant phenotype /// 0000723 // telomere maintenance // inferred from mutant phenotype /// 0006260 // DNA replication // inferred from electronic annotation /// 0006348 // chromatin silencing at telomere // inferred from genetic interaction /// 0007064 // mitotic s…	0000228 // nuclear chromosome // inferred from physical interaction /// 0005634 // nucleus // inferred from direct assay /// 0005634 // nucleus // inferred from electronic annotation /// 0005657 // replication fork // inferred from direct assay	0005515 // protein binding // inferred from physical interaction
171	YGR041W	C1	BUD9	7.95393	0.237	Protein involved in bud-site selection; diploid mutants display a unipolar budding pattern instead of the wild-type bipolar pattern, and bud at the distal pole	0000282 // cellular bud site selection // inferred from mutant phenotype /// 0007049 // cell cycle // inferred from electronic annotation	0005886 // plasma membrane // inferred from electronic annotation /// 0005935 // cellular bud neck // inferred from direct assay /// 0016020 // membrane // inferred from electronic annotation /// 0016021 // integral to membrane // inferred from electronic annotation	Not_defined
172	YLR183C	C1	TOS4	7.94867	0.236	Forkhead Associated domain containing protein and putative transcription factor found associated with chromatin; target of SBF transcription factor; expression is periodic and peaks in G1; similar to PLM2	0006350 // transcription // inferred from electronic annotation /// 0006355 // regulation of transcription, DNA-dependent // inferred from electronic annotation /// 0034984 // cellular response to DNA damage stimulus // inferred from genetic interaction	0000790 // nuclear chromatin // inferred from direct assay /// 0005634 // nucleus // inferred from direct assay /// 0005634 // nucleus // inferred from electronic annotation /// 0005737 // cytoplasm // inferred from direct assay /// 0005739 // mitochondrion // inferred from direct assay	0003677 // DNA binding // inferred from electronic annotation /// 0003682 // chromatin binding // inferred from direct assay
173	YOR144C	C1	ELG1	7.86584	0.225	Protein required for S phase progression and telomere homeostasis, forms an alternative replication factor C complex important for DNA replication and genome integrity; involved in homologous recombination-mediated DNA repair	0000723 // telomere maintenance // traceable author statement /// 0000724 // double-strand break repair via homologous recombination // inferred from mutant phenotype /// 0006260 // DNA replication // traceable author statement /// 0007049 // cell cycle // inferred from electronic annotation /// 0010526 // negative regulation of transposition, RNA-mediated // inferred from mutant phenotype /// 00…	0000781 // chromosome, telomeric region // inferred from electronic annotation /// 0005634 // nucleus // inferred from direct assay /// 0005634 // nucleus // inferred from electronic annotation /// 0005694 // chromosome // inferred from electronic annotation /// 0005737 // cytoplasm // inferred from direct assay /// 0005739 // mitochondrion // inferred from direct assay /// 0031391 // Elg1 RFC-li…	0005515 // protein binding // inferred from physical interaction
174	YCR065W	C1	HCM1	7.86123	0.223	Forkhead transcription factor that drives S-phase specific expression of genes involved in chromosome segregation, spindle dynamics, and budding; suppressor of calmodulin mutants with specific SPB assembly defects; telomere maintenance role	0000115 // regulation of transcription during S-phase of mitotic cell cycle // inferred from mutant phenotype /// 0006350 // transcription // inferred from electronic annotation /// 0006355 // regulation of transcription, DNA-dependent // inferred from electronic annotation /// 0006357 // regulation of transcription from RNA polymerase II promoter // inferred from direct assay /// 0051300 // spin…	0000790 // nuclear chromatin // inferred from direct assay /// 0005634 // nucleus // inferred from electronic annotation /// 0005634 // nucleus // inferred from physical interaction /// 0005737 // cytoplasm // inferred from electronic annotation	0003677 // DNA binding // inferred from electronic annotation /// 0003700 // transcription factor activity // inferred from electronic annotation /// 0003704 // specific RNA polymerase II transcription factor activity // inferred from direct assay /// 0003704 // specific RNA polymerase II transcription factor activity // inferred from mutant phenotype /// 0043565 // sequence-specific DNA binding …
175	YGL093W	C1	SPC105	7.84966	0.22	Protein required for accurate chromosome segregation, localizes to the nuclear side of the spindle pole body; forms a complex with Ydr532cp	0007020 // microtubule nucleation // inferred from physical interaction	0000777 // condensed chromosome kinetochore // inferred from electronic annotation /// 0005634 // nucleus // inferred from electronic annotation /// 0005739 // mitochondrion // inferred from direct assay /// 0005816 // spindle pole body // inferred from direct assay /// 0016020 // membrane // inferred from electronic annotation /// 0031965 // nuclear membrane // inferred from electronic annotation	0005200 // structural constituent of cytoskeleton // inferred from physical interaction /// 0005515 // protein binding // inferred from physical interaction
176	YDL095W	C1	PMT1	7.84726	0.22	Protein O-mannosyltransferase, transfers mannose residues from dolichyl phosphate-D-mannose to protein serine/threonine residues; acts in a complex with Pmt2p, can instead interact with Pmt3p in some conditions; target for new antifungals	0006493 // protein amino acid O-linked glycosylation // inferred from direct assay /// 0006493 // protein amino acid O-linked glycosylation // inferred from electronic annotation	0005783 // endoplasmic reticulum // inferred from electronic annotation /// 0005789 // endoplasmic reticulum membrane // inferred from electronic annotation /// 0005789 // endoplasmic reticulum membrane // traceable author statement /// 0016020 // membrane // inferred from electronic annotation /// 0016021 // integral to membrane // inferred from electronic annotation	0000030 // mannosyltransferase activity // inferred from electronic annotation /// 0004169 // dolichyl-phosphate-mannose-protein mannosyltransferase activity // inferred from direct assay /// 0004169 // dolichyl-phosphate-mannose-protein mannosyltransferase activity // inferred from electronic annotation /// 0005515 // protein binding // inferred from physical interaction /// 0016740 // transfera…
177	YNL165W	C1	Not_defined	7.84073	0.219	Not_defined	Not_defined	Not_defined	Not_defined
178	YER149C	C1	PEA2	7.82523	0.217	Coiled-coil polarisome protein required for polarized morphogenesis, cell fusion, and low affinity Ca2+ influx; forms polarisome complex with Bni1p, Bud6p, and Spa2p; localizes to sites of polarized growth	0007015 // actin filament organization // traceable author statement /// 0007121 // bipolar cellular bud site selection // traceable author statement /// 0007124 // pseudohyphal growth // inferred from mutant phenotype /// 0007266 // Rho protein signal transduction // traceable author statement /// 0030010 // establishment of cell polarity // traceable author statement /// 0030447 // filamentous …	0000133 // polarisome // traceable author statement /// 0030478 // actin cap // traceable author statement	0005519 // cytoskeletal regulatory protein binding // traceable author statement
179	YGR189C	C1	CRH1	7.81076	0.215	Putative chitin transglycosidase, cell wall protein that functions in the transfer of chitin to beta(1-6)glucan; localizes to sites of polarized growth; expression is induced under cell wall stress conditions	0005975 // carbohydrate metabolic process // inferred from electronic annotation /// 0007047 // cell wall organization // inferred from electronic annotation /// 0007047 // cell wall organization // inferred from genetic interaction /// 0008152 // metabolic process // inferred from electronic annotation	0000131 // incipient cellular bud site // inferred from direct assay /// 0005576 // extracellular region // inferred from electronic annotation /// 0005618 // cell wall // inferred from electronic annotation /// 0005886 // plasma membrane // inferred from electronic annotation /// 0009277 // fungal-type cell wall // inferred from direct assay /// 0016020 // membrane // inferred from electronic an…	0004553 // hydrolase activity, hydrolyzing O-glycosyl compounds // inferred from electronic annotation /// 0005515 // protein binding // inferred from physical interaction /// 0016787 // hydrolase activity // inferred from electronic annotation /// 0016798 // hydrolase activity, acting on glycosyl bonds // inferred from electronic annotation
180	YDL127W	C1	PCL2	7.80052	0.214	G1 cyclin, associates with Pho85p cyclin-dependent kinase (Cdk) to contribute to entry into the mitotic cell cycle, essential for cell morphogenesis; localizes to sites of polarized cell growth	0000079 // regulation of cyclin-dependent protein kinase activity // inferred from direct assay /// 0000079 // regulation of cyclin-dependent protein kinase activity // inferred from electronic annotation /// 0000080 // G1 phase of mitotic cell cycle // inferred from genetic interaction /// 0007049 // cell cycle // inferred from electronic annotation /// 0032878 // regulation of establishment or …	0000131 // incipient cellular bud site // inferred from direct assay /// 0000307 // cyclin-dependent protein kinase holoenzyme complex // inferred from physical interaction /// 0005634 // nucleus // inferred from direct assay /// 0005634 // nucleus // inferred from electronic annotation /// 0005737 // cytoplasm // inferred from electronic annotation /// 0005934 // cellular bud tip // inferred fro…	0005515 // protein binding // inferred from physical interaction /// 0016538 // cyclin-dependent protein kinase regulator activity // inferred from direct assay /// 0019901 // protein kinase binding // inferred from electronic annotation
181	YLR457C	C1	NBP1	7.78542	0.21	Spindle pole body (SPB) component, required for the insertion of the duplication plaque into the nuclear membrane during SPB duplication; essential for bipolar spindle formation; component of the Mps2p-Bbp1p complex	0007103 // spindle pole body duplication in nuclear envelope // inferred from genetic interaction	0005634 // nucleus // inferred from direct assay /// 0005816 // spindle pole body // inferred from direct assay /// 0005823 // central plaque of spindle pole body // inferred from direct assay	Not_defined
182	YDR356W	C5	SPC110	7.78376	0.21	Inner plaque spindle pole body (SPB) component, ortholog of human kendrin; involved in connecting nuclear microtubules to SPB; interacts with Tub4p-complex and calmodulin; phosphorylated by Mps1p in cell cycle-dependent manner	0000742 // karyogamy during conjugation with cellular fusion // inferred from genetic interaction /// 0007020 // microtubule nucleation // inferred from physical interaction	0005634 // nucleus // inferred from electronic annotation /// 0005822 // inner plaque of spindle pole body // inferred from direct assay /// 0005823 // central plaque of spindle pole body // inferred from direct assay	0005200 // structural constituent of cytoskeleton // inferred from physical interaction /// 0042802 // identical protein binding // inferred from physical interaction
183	YGR296W	C2	Not_defined	7.7454	0.206	Not_defined	Not_defined	Not_defined	Not_defined
184	YPL241C	C1	CIN2	7.74182	0.205	GTPase-activating protein (GAP) for Cin4p; tubulin folding factor C involved in beta-tubulin (Tub2p) folding; mutants display increased chromosome loss and benomyl sensitivity; deletion complemented by human GAP, retinitis pigmentosa 2	0007017 // microtubule-based process // traceable author statement /// 0007023 // post-chaperonin tubulin folding pathway // inferred from mutant phenotype	0005737 // cytoplasm // inferred from electronic annotation /// 0005856 // cytoskeleton // inferred from electronic annotation /// 0005874 // microtubule // inferred from electronic annotation	0005096 // GTPase activator activity // inferred from direct assay
185	YHR127W	C1	Not_defined	7.73262	0.203	Not_defined	Not_defined	0005634 // nucleus // inferred from direct assay	Not_defined
186	YNL126W	C5	SPC98	7.73175	0.203	Component of the microtubule-nucleating Tub4p (gamma-tubulin) complex; interacts with Spc110p at the spindle pole body (SPB) inner plaque and with Spc72p at the SPB outer plaque	0000226 // microtubule cytoskeleton organization // inferred from electronic annotation /// 0007020 // microtubule nucleation // inferred from physical interaction /// 0030472 // mitotic spindle organization in nucleus // inferred from mutant phenotype	0000922 // spindle pole // inferred from electronic annotation /// 0000928 // gamma-tubulin small complex, spindle pole body // inferred from physical interaction /// 0005634 // nucleus // inferred from electronic annotation /// 0005815 // microtubule organizing center // inferred from electronic annotation /// 0005822 // inner plaque of spindle pole body // inferred from direct assay /// 0005824…	0005200 // structural constituent of cytoskeleton // inferred from physical interaction
187	YOR248W	C0	SRL1	7.72004	0.201	Mannoprotein that exhibits a tight association with the cell wall, required for cell wall stability in the absence of GPI-anchored mannoproteins; has a high serine-threonine content; expression is induced in cell wall mutants	0006139 // nucleobase, nucleoside, nucleotide and nucleic acid metabolic process // inferred from genetic interaction /// 0007047 // cell wall organization // inferred from electronic annotation	0000324 // fungal-type vacuole // inferred from direct assay /// 0005576 // extracellular region // inferred from electronic annotation /// 0005618 // cell wall // inferred from electronic annotation /// 0005737 // cytoplasm // inferred from direct assay /// 0005934 // cellular bud tip // inferred from direct assay /// 0009277 // fungal-type cell wall // inferred from direct assay /// 0009986 // …	0005515 // protein binding // inferred from physical interaction
188	YGR055W	C3	MUP1	7.70807	0.199	High affinity methionine permease, integral membrane protein with 13 putative membrane-spanning regions; also involved in cysteine uptake	0000101 // sulfur amino acid transport // inferred from mutant phenotype /// 0006810 // transport // inferred from electronic annotation /// 0006865 // amino acid transport // inferred from electronic annotation	0016020 // membrane // inferred from electronic annotation /// 0016021 // integral to membrane // inferred from electronic annotation	0000102 // L-methionine secondary active transmembrane transporter activity // inferred from direct assay /// 0015171 // amino acid transmembrane transporter activity // inferred from electronic annotation
189	YDR001C	C2	NTH1	7.67322	0.193	Neutral trehalase, degrades trehalose; required for thermotolerance and may mediate resistance to other cellular stresses; may be phosphorylated by Cdc28p	0005991 // trehalose metabolic process // inferred from electronic annotation /// 0005993 // trehalose catabolic process // inferred from electronic annotation /// 0005993 // trehalose catabolic process // traceable author statement /// 0006950 // response to stress // traceable author statement /// 0008152 // metabolic process // inferred from electronic annotation	0005737 // cytoplasm // inferred from direct assay /// 0005737 // cytoplasm // inferred from electronic annotation /// 0005829 // cytosol // traceable author statement	0003824 // catalytic activity // inferred from electronic annotation /// 0004555 // alpha,alpha-trehalase activity // inferred from electronic annotation /// 0004555 // alpha,alpha-trehalase activity // traceable author statement /// 0005509 // calcium ion binding // inferred from electronic annotation /// 0016787 // hydrolase activity // inferred from electronic annotation /// 0016798 // hydrola…
190	YJR043C	C5	POL32	7.63491	0.186	Third subunit of DNA polymerase delta, involved in chromosomal DNA replication; required for error-prone DNA synthesis in the presence of DNA damage and processivity; interacts with Hys2p, PCNA (Pol30p), and Pol1p	0000727 // double-strand break repair via break-induced replication // inferred from mutant phenotype /// 0006260 // DNA replication // inferred from electronic annotation /// 0006272 // leading strand elongation // traceable author statement /// 0006273 // lagging strand elongation // traceable author statement /// 0006278 // RNA-dependent DNA replication // inferred from direct assay /// 000628…	0005634 // nucleus // inferred from direct assay /// 0005634 // nucleus // inferred from electronic annotation /// 0043625 // delta DNA polymerase complex // traceable author statement	0003887 // DNA-directed DNA polymerase activity // inferred from direct assay /// 0003887 // DNA-directed DNA polymerase activity // inferred from electronic annotation /// 0003887 // DNA-directed DNA polymerase activity // traceable author statement /// 0005515 // protein binding // inferred from physical interaction /// 0008310 // single-stranded DNA specific 3'-5' exodeoxyribonuclease activity…
191	YBL112C	C2	YRF1-1 /// YRF1-2 /// YRF1-3 /// YRF1-4 /// YRF1-5 /// YRF1-6 /// YRF1-7 /// YRF1-8	7.61218	0.183	Helicase encoded by the Y' element of subtelomeric regions, highly expressed in the mutants lacking the telomerase component TLC1; potentially phosphorylated by Cdc28p /// Helicase encoded by the Y' element of subtelomeric regions, highly expressed in the mutants lacking the telomerase component TLC1; potentially phosphorylated by Cdc28p; induced by treatment with 8-methoxypsoralen and UVA irradi…	0000722 // telomere maintenance via recombination // inferred from genetic interaction	0005634 // nucleus // inferred by curator /// 0005739 // mitochondrion // inferred from direct assay	0000166 // nucleotide binding // inferred from electronic annotation /// 0003676 // nucleic acid binding // inferred from electronic annotation /// 0003678 // DNA helicase activity // inferred from direct assay /// 0004386 // helicase activity // inferred from electronic annotation /// 0005524 // ATP binding // inferred from electronic annotation /// 0008026 // ATP-dependent helicase activity // …
192	YKL127W	C1	PGM1	7.61188	0.183	Phosphoglucomutase, minor isoform; catalyzes the conversion from glucose-1-phosphate to glucose-6-phosphate, which is a key step in hexose metabolism	0005975 // carbohydrate metabolic process // inferred from electronic annotation /// 0005978 // glycogen biosynthetic process // inferred from genetic interaction /// 0005992 // trehalose biosynthetic process // inferred from genetic interaction /// 0006006 // glucose metabolic process // inferred from electronic annotation /// 0006008 // glucose 1-phosphate utilization // inferred from genetic i…	0005737 // cytoplasm // inferred from direct assay /// 0005737 // cytoplasm // inferred from electronic annotation	0000287 // magnesium ion binding // inferred from electronic annotation /// 0004614 // phosphoglucomutase activity // inferred from electronic annotation /// 0004614 // phosphoglucomutase activity // inferred from genetic interaction /// 0016853 // isomerase activity // inferred from electronic annotation /// 0016868 // intramolecular transferase activity, phosphotransferases // inferred from ele…
193	YML061C	C1	PIF1	7.60132	0.18	DNA helicase involved in telomere formation and elongation; acts as a catalytic inhibitor of telomerase; also plays a role in repair and recombination of mitochondrial DNA	0000002 // mitochondrial genome maintenance // inferred from mutant phenotype /// 0000723 // telomere maintenance // inferred from mutant phenotype /// 0006281 // DNA repair // inferred from electronic annotation /// 0006310 // DNA recombination // inferred from electronic annotation /// 0006310 // DNA recombination // inferred from mutant phenotype /// 0006974 // response to DNA damage stimulus …	0005634 // nucleus // inferred by curator /// 0005634 // nucleus // inferred from electronic annotation /// 0005739 // mitochondrion // inferred from direct assay /// 0005739 // mitochondrion // inferred from electronic annotation	0000166 // nucleotide binding // inferred from electronic annotation /// 0003677 // DNA binding // inferred from electronic annotation /// 0003678 // DNA helicase activity // inferred from direct assay /// 0004386 // helicase activity // inferred from electronic annotation /// 0005524 // ATP binding // inferred from electronic annotation /// 0016787 // hydrolase activity // inferred from electron…
194	YOR176W	C1	HEM15	7.59099	0.178	Ferrochelatase, a mitochondrial inner membrane protein, catalyzes the insertion of ferrous iron into protoporphyrin IX, the eighth and final step in the heme biosynthetic pathway	0006779 // porphyrin biosynthetic process // inferred from electronic annotation /// 0006783 // heme biosynthetic process // inferred from electronic annotation /// 0006783 // heme biosynthetic process // traceable author statement	0005739 // mitochondrion // inferred from direct assay /// 0005739 // mitochondrion // inferred from electronic annotation /// 0005743 // mitochondrial inner membrane // inferred from electronic annotation /// 0005743 // mitochondrial inner membrane // traceable author statement /// 0016020 // membrane // inferred from electronic annotation	0004325 // ferrochelatase activity // inferred from electronic annotation /// 0004325 // ferrochelatase activity // inferred from mutant phenotype /// 0005506 // iron ion binding // inferred from electronic annotation /// 0016829 // lyase activity // inferred from electronic annotation
195	YGR044C	C2	RME1	7.58938	0.178	Zinc finger protein involved in control of meiosis; prevents meiosis by repressing IME1 expression and promotes mitosis by activating CLN2 expression; directly repressed by a1-a2 regulator; mediates cell type control of sporulation	0000122 // negative regulation of transcription from RNA polymerase II promoter // inferred from direct assay /// 0006350 // transcription // inferred from electronic annotation /// 0006355 // regulation of transcription, DNA-dependent // inferred from electronic annotation /// 0007049 // cell cycle // inferred from electronic annotation /// 0007067 // mitosis // inferred from electronic annotati…	0005622 // intracellular // inferred from electronic annotation /// 0005634 // nucleus // inferred from direct assay /// 0005634 // nucleus // inferred from electronic annotation	0003677 // DNA binding // inferred from electronic annotation /// 0008270 // zinc ion binding // inferred from electronic annotation /// 0016566 // specific transcriptional repressor activity // inferred from direct assay /// 0046872 // metal ion binding // inferred from electronic annotation
196	YLR154C	C1	RNH203	7.5839	0.177	Ribonuclease H2 subunit, required for RNase H2 activity; related to human AGS3 that causes Aicardi-Goutieres syndrome	0006260 // DNA replication // inferred from physical interaction	0005634 // nucleus // inferred from direct assay /// 0005634 // nucleus // inferred from electronic annotation /// 0005737 // cytoplasm // inferred from direct assay /// 0005737 // cytoplasm // inferred from electronic annotation /// 0032299 // ribonuclease H2 complex // inferred from direct assay	0004523 // ribonuclease H activity // inferred from direct assay /// 0004523 // ribonuclease H activity // inferred from physical interaction
[truncated: 102 more rows]

## Sheet: (d) S(71)
(d) Synthesis phase sentinels in YMC clusters (71). Periodic numbers in the order of ascending dimension score, Gene ID, Cluster number, Gene name, Dimension Score, Percentile rank, GO Biological Process, GO Cellular Compoment, GO Biological Function
[truncated: 72 more rows]

[truncated: 3 more sheets: (e) G2 (119), (f) Transposon (32), (g) Top(143)]
